# Supplementary material for: Critical changes in hypothalamic gene networks in response to pancreatic cancer as found by single-cell RNA sequencing
Source: Mol Metab. 2022 Jan 11;58:101441. doi: 10.1016/j.molmet.2022.101441 (PMC8851272; doi:10.1016/j.molmet.2022.101441)
Supplement: Multimedia component 3 [file mmc3.xlsx]

## Sheet: all genes
gene	p_val	avg_logFC	pct.1	pct.2	p_val_adj	cluster
Dlk1	0	1.70715	0.671	0.147	0	0
Scg2	0	1.64646	0.991	0.44	0	0
Resp18	0	1.57147	0.999	0.492	0	0
Ecel1	0	1.55107	0.66	0.1	0	0
Gaa	0	1.5501	1	0.535	0	0
Tmem59l	0	1.53915	0.999	0.461	0	0
Ly6h	0	1.53716	1	0.568	0	0
Caly	0	1.4096	1	0.496	0	0
Pld3	0	1.38662	0.975	0.377	0	0
Tmem130	0	1.36765	0.982	0.34	0	0
Rtn1	0	1.34784	1	0.629	0	0
Pcsk1n	0	1.34405	1	0.824	0	0
Ptprn	0	1.31557	0.963	0.366	0	0
Atp1b1	0	1.29454	1	0.526	0	0
Podxl2	0	1.29107	0.998	0.461	0	0
Clu	0	1.25879	0.996	0.52	0	0
Nrxn3	0	1.25539	0.7	0.18	0	0
Slc22a17	0	1.23211	1	0.6	0	0
Scg5	0	1.21449	0.999	0.625	0	0
Nrsn2	0	1.20319	0.92	0.276	0	0
Lrpap1	0	1.20092	0.973	0.499	0	0
Slc32a1	0	1.18605	0.578	0.079	0	0
Itm2c	0	1.17226	1	0.85	0	0
Disp2	0	1.1635	0.889	0.218	0	0
Tusc3	0	1.16345	0.96	0.493	0	0
Saraf	0	1.15262	0.997	0.663	0	0
Serinc1	0	1.15161	0.998	0.688	0	0
Clstn3	0	1.14196	0.902	0.233	0	0
Canx	0	1.13302	0.999	0.729	0	0
Tmx4	0	1.13177	0.981	0.53	0	0
Hspa5	0	1.12313	1	0.829	0	0
Dpp6	0	1.11699	0.905	0.282	0	0
Sv2a	0	1.11462	0.928	0.362	0	0
Hsp90b1	0	1.11324	0.998	0.815	0	0
Tecr	0	1.10323	1	0.765	0	0
App	0	1.09748	1	0.738	0	0
Npdc1	0	1.06659	0.988	0.608	0	0
Atp6ap2	0	1.06463	0.975	0.61	0	0
Atp1a3	0	1.06007	0.899	0.259	0	0
Sez6l2	0	1.04978	0.904	0.312	0	0
Gm42418	0	1.035	1	0.997	0	0
Ncam1	0	1.03234	0.975	0.603	0	0
Nptxr	0	1.02986	0.752	0.196	0	0
Nenf	0	1.02632	0.985	0.698	0	0
Syp	0	1.0242	0.925	0.325	0	0
Pdia6	0	1.02159	0.931	0.497	0	0
Erp29	0	1.02055	0.981	0.665	0	0
Ache	0	1.01622	0.772	0.175	0	0
Tspan7	0	1.00124	0.987	0.576	0	0
Astn1	0	0.998256	0.839	0.238	0	0
Tm2d3	0	0.996772	0.803	0.263	0	0
Gabbr1	0	0.984403	0.993	0.615	0	0
Scg3	0	0.972213	0.796	0.249	0	0
Chgb	0	0.972179	0.851	0.224	0	0
Syngr3	0	0.927478	0.735	0.189	0	0
Tmem179	0	0.880554	0.831	0.246	0	0
Grin1	0	0.873382	0.764	0.186	0	0
Atp6v0b	3.20076e-307	0.913117	1	0.869	5.62725e-303	0
Psap	7.55718e-305	0.986375	1	0.908	1.32863e-300	0
Cpe	7.49197e-304	1.0204	1	0.674	1.31716e-299	0
AY036118	3.58834e-302	0.951528	0.997	0.707	6.30866e-298	0
Gpm6a	4.754e-302	0.971197	0.965	0.483	8.35801e-298	0
Faim2	9.3381e-301	0.952972	0.973	0.481	1.64173e-296	0
Tspan3	4.50655e-299	0.913719	0.995	0.725	7.92296e-295	0
Timp2	2.83683e-292	0.916197	0.989	0.664	4.98743e-288	0
Atp6ap1	2.32151e-290	0.929703	0.933	0.509	4.08144e-286	0
Spock2	5.10578e-289	0.919823	0.902	0.354	8.97647e-285	0
Pgrmc1	5.97761e-288	0.959306	0.993	0.675	1.05092e-283	0
Dner	2.61718e-287	0.929106	0.812	0.265	4.60126e-283	0
Tmem30a	3.83227e-284	0.911587	0.902	0.433	6.73752e-280	0
Slc12a5	5.87881e-284	0.868556	0.753	0.212	1.03355e-279	0
Rtn3	7.71098e-284	0.902586	0.991	0.69	1.35567e-279	0
Prnp	5.45213e-282	0.884988	0.991	0.642	9.58539e-278	0
Txndc15	6.78994e-282	0.91734	0.884	0.46	1.19374e-277	0
Cadm3	2.74231e-281	0.814569	0.754	0.206	4.82126e-277	0
Unc5d	3.97156e-280	0.802123	0.517	0.089	6.9824e-276	0
Tmem59	2.66766e-279	0.916874	0.987	0.82	4.69001e-275	0
Gria2	1.34901e-278	0.908947	0.934	0.446	2.37169e-274	0
Syt5	6.82404e-275	0.862109	0.678	0.177	1.19974e-270	0
Calr	7.37706e-273	0.863353	0.983	0.673	1.29696e-268	0
Itm2b	4.49186e-272	0.811794	1	0.989	7.89714e-268	0
Pomgnt2	7.54596e-270	0.709746	0.598	0.128	1.32665e-265	0
Gabrg2	1.12172e-266	0.782914	0.693	0.173	1.9721e-262	0
Aplp1	7.83416e-266	0.955521	1	0.609	1.37732e-261	0
Cd200	1.51884e-265	0.855362	0.774	0.264	2.67028e-261	0
Spint2	2.85038e-265	1.00162	0.774	0.267	5.01126e-261	0
Emc10	4.28949e-265	0.816189	0.986	0.713	7.54135e-261	0
Bsg	1.05911e-264	0.642809	1	0.895	1.86202e-260	0
Clstn1	1.10591e-264	0.857842	0.918	0.474	1.9443e-260	0
Rpn1	1.1845e-263	0.860543	0.751	0.259	2.08247e-259	0
L1cam	5.77103e-263	0.698711	0.595	0.129	1.01461e-258	0
Ctsb	2.34687e-261	0.856703	1	0.774	4.12602e-257	0
Gabrb1	4.55419e-259	0.810535	0.779	0.239	8.00672e-255	0
B4gat1	3.91331e-256	0.814276	0.767	0.269	6.87999e-252	0
Cds2	5.14235e-254	0.819041	0.738	0.255	9.04076e-250	0
Ergic3	2.12657e-252	0.869235	0.874	0.507	3.73873e-248	0
Tmx2	3.58938e-251	0.855109	0.732	0.258	6.31048e-247	0
Itfg1	5.68092e-249	0.849021	0.744	0.265	9.98763e-245	0
Cadm1	4.21135e-247	0.955034	0.874	0.452	7.40398e-243	0
Gm1673	1.39899e-246	0.862952	0.889	0.485	2.45957e-242	0
St8sia3	4.97538e-245	0.722363	0.622	0.153	8.74722e-241	0
Nptn	1.26125e-244	0.790483	0.912	0.504	2.2174e-240	0
Gpx3	2.13377e-243	0.883436	0.703	0.219	3.75138e-239	0
Syt4	4.9488e-243	0.888271	0.726	0.228	8.70048e-239	0
Ttc3	7.05656e-243	0.794261	0.976	0.602	1.24061e-238	0
Arl6ip1	8.69316e-241	0.789375	0.989	0.8	1.52834e-236	0
Rabac1	6.59034e-240	0.770041	0.993	0.825	1.15865e-235	0
Atp9a	1.48323e-236	0.804486	0.748	0.265	2.60767e-232	0
Cntn1	3.13172e-236	0.803963	0.908	0.418	5.50587e-232	0
Nsg1	3.11621e-234	0.825787	0.871	0.419	5.4786e-230	0
Mboat7	9.11299e-232	0.723326	0.73	0.24	1.60216e-227	0
Nrxn2	2.09188e-230	0.766845	0.912	0.495	3.67774e-226	0
Gpr101	4.04408e-228	0.843682	0.376	0.052	7.10989e-224	0
Mesdc2	1.4526e-227	0.767156	0.684	0.23	2.55382e-223	0
Gabrq	6.65014e-225	0.705248	0.471	0.091	1.16916e-220	0
Gabre	7.37322e-224	0.665301	0.372	0.052	1.29629e-219	0
Nsg2	2.83878e-223	0.742189	0.756	0.255	4.99086e-219	0
Lrrn2	1.36154e-221	0.641791	0.56	0.136	2.39372e-217	0
Ndn	2.92316e-221	0.798824	0.97	0.571	5.13921e-217	0
Enpp5	2.37165e-219	0.706819	0.679	0.221	4.1696e-215	0
Ddost	6.05773e-219	0.872612	0.774	0.383	1.06501e-214	0
Pcdh7	4.03798e-218	0.879031	0.595	0.176	7.09917e-214	0
Crtac1	7.38997e-218	0.795153	0.464	0.093	1.29923e-213	0
Adgrl1	7.70143e-218	0.701899	0.655	0.201	1.35399e-213	0
Tgoln1	1.47052e-217	0.829252	0.824	0.461	2.58533e-213	0
Ssr1	6.33719e-217	0.809196	0.77	0.366	1.11414e-212	0
Vgf	6.66236e-217	1.5446	0.447	0.088	1.17131e-212	0
Tram1l1	4.24e-215	0.690652	0.544	0.142	7.45434e-211	0
Cx3cl1	3.32364e-214	0.686073	0.671	0.202	5.84329e-210	0
Hacd3	3.78749e-214	0.731676	0.641	0.204	6.65879e-210	0
Slc39a6	4.5577e-214	0.651093	0.522	0.125	8.01289e-210	0
Glg1	7.41531e-212	0.726846	0.715	0.257	1.30369e-207	0
Rcn2	6.01914e-211	0.825571	0.787	0.395	1.05823e-206	0
Smpd1	8.17539e-211	0.722006	0.681	0.249	1.43732e-206	0
Pdia3	1.17512e-210	0.820161	0.794	0.419	2.06598e-206	0
2020-03-06	3.7413e-209	0.727559	0.682	0.242	6.57758e-205	0
Cspg5	8.12463e-208	0.481109	0.964	0.501	1.42839e-203	0
Sez6l	2.002e-207	0.69668	0.622	0.181	3.51972e-203	0
Emc7	5.53848e-205	0.712905	0.908	0.621	9.7372e-201	0
Cacna2d2	1.76356e-204	0.628483	0.498	0.118	3.10052e-200	0
Fxyd6	1.74496e-203	0.784491	0.684	0.241	3.06781e-199	0
Syt11	2.72219e-203	0.731165	0.97	0.656	4.78589e-199	0
Igsf8	6.05738e-202	0.785287	0.802	0.382	1.06495e-197	0
Pam	1.62252e-201	0.897899	0.904	0.531	2.85255e-197	0
Emc1	7.4629e-199	0.708537	0.65	0.23	1.31205e-194	0
Ptpro	2.94134e-198	0.702984	0.536	0.148	5.17116e-194	0
Tspan13	3.74078e-198	0.809725	0.797	0.432	6.57667e-194	0
Rhbdd2	8.75593e-198	0.690966	0.625	0.212	1.53938e-193	0
Clptm1	1.08477e-196	0.730197	0.668	0.254	1.90714e-192	0
Atp6v0a1	3.80383e-196	0.74106	0.735	0.324	6.68752e-192	0
Cd47	1.21041e-195	0.739854	0.865	0.554	2.12802e-191	0
Galnt16	1.34282e-195	0.661969	0.667	0.214	2.36081e-191	0
Adcyap1r1	7.37251e-195	0.669531	0.58	0.174	1.29616e-190	0
Tmem9	3.38743e-194	0.663728	0.635	0.209	5.95544e-190	0
Alg2	2.7256e-193	0.693469	0.561	0.173	4.79188e-189	0
Pgap1	2.71178e-192	0.650055	0.527	0.143	4.76757e-188	0
Gabra2	7.31329e-192	0.690594	0.646	0.202	1.28575e-187	0
Lhfpl5	7.86702e-190	0.536231	0.407	0.078	1.3831e-185	0
Slc35g2	1.39688e-189	0.567977	0.453	0.101	2.45585e-185	0
Ssr2	3.04726e-188	0.808676	0.724	0.358	5.35739e-184	0
Hs6st2	8.5596e-188	0.740177	0.472	0.11	1.50486e-183	0
Atp1a1	1.24224e-187	0.755429	0.907	0.598	2.18398e-183	0
Cbarp	4.86611e-187	0.685348	0.631	0.225	8.5551e-183	0
Nomo1	1.90682e-186	0.613306	0.551	0.155	3.35238e-182	0
Fam69b	1.39521e-184	0.627193	0.564	0.17	2.45291e-180	0
Plppr3	5.99547e-184	0.555507	0.488	0.118	1.05406e-179	0
Vstm2l	6.69152e-183	0.691606	0.517	0.138	1.17644e-178	0
Negr1	7.25983e-183	0.686319	0.621	0.212	1.27635e-178	0
Chid1	3.91558e-182	0.626533	0.551	0.166	6.88399e-178	0
Pigk	1.07861e-181	0.622781	0.562	0.173	1.89631e-177	0
Bscl2	1.5567e-180	0.68403	0.62	0.22	2.73683e-176	0
Chl1	2.28432e-179	0.713388	0.576	0.17	4.01607e-175	0
Sdf2	4.17997e-177	0.760541	0.714	0.365	7.3488e-173	0
Parm1	1.57653e-176	0.73035	0.426	0.097	2.7717e-172	0
Tmem246	1.46109e-175	0.63133	0.563	0.182	2.56874e-171	0
Fkbp2	2.30905e-175	0.710958	0.845	0.552	4.05955e-171	0
Gabra1	4.38912e-175	0.74421	0.583	0.175	7.71652e-171	0
Qpct	1.33723e-173	0.671265	0.612	0.214	2.35099e-169	0
Rpn2	3.82454e-173	0.649185	0.809	0.454	6.72393e-169	0
Creld1	2.14053e-172	0.594992	0.557	0.172	3.76327e-168	0
Chga	8.05935e-171	0.136338	0.644	0.197	1.41691e-166	0
Megf8	1.41565e-170	0.587667	0.541	0.158	2.48886e-166	0
Pianp	2.14766e-169	0.654795	0.611	0.218	3.7758e-165	0
Slc6a17	3.16741e-169	0.557554	0.458	0.114	5.56862e-165	0
Lrrc24	7.11844e-167	0.528709	0.469	0.12	1.25149e-162	0
Pcdh17	1.5068e-166	0.764094	0.623	0.251	2.64911e-162	0
Reep5	3.67754e-166	0.589969	0.96	0.744	6.46548e-162	0
Tmem255a	1.14394e-164	0.643161	0.505	0.154	2.01116e-160	0
Lsamp	1.59472e-164	0.73739	0.776	0.411	2.80367e-160	0
Reep2	1.94578e-163	0.533802	0.524	0.153	3.42088e-159	0
Gabrb3	2.80189e-163	0.59383	0.59	0.197	4.926e-159	0
Efnb3	1.50692e-162	0.672501	0.611	0.224	2.64932e-158	0
P4htm	3.5765e-160	0.547849	0.514	0.151	6.28784e-156	0
Gabra3	6.72517e-160	0.5312	0.449	0.114	1.18235e-155	0
Impad1	8.13241e-160	0.665556	0.623	0.245	1.42976e-155	0
Olfm1	1.91991e-159	0.737643	0.588	0.223	3.3754e-155	0
Svop	1.63096e-158	0.482232	0.441	0.108	2.8674e-154	0
C1qtnf4	1.71438e-156	0.815541	0.675	0.303	3.01405e-152	0
Slc9a6	1.89501e-156	0.525834	0.49	0.139	3.33162e-152	0
Grina	6.1585e-155	0.644133	0.77	0.419	1.08273e-150	0
Syt1	1.74038e-154	0.743404	0.568	0.188	3.05977e-150	0
Spock3	4.75035e-154	0.685739	0.578	0.203	8.35158e-150	0
Atraid	7.06565e-154	0.679442	0.791	0.518	1.24221e-149	0
Stmn3	1.0322e-153	0.563137	0.895	0.479	1.8147e-149	0
Gabrg1	1.35852e-153	0.629165	0.491	0.148	2.38842e-149	0
Rasgrf1	2.4234e-153	0.600327	0.487	0.146	4.26058e-149	0
Slc25a14	5.11063e-152	0.558605	0.48	0.146	8.985e-148	0
Laptm4a	6.23653e-152	0.546595	0.954	0.748	1.09644e-147	0
Cd99l2	9.33026e-152	0.573293	0.537	0.178	1.64035e-147	0
Ptprs	5.42467e-151	0.667256	0.703	0.342	9.53711e-147	0
Chpf	2.66101e-150	0.507637	0.47	0.135	4.67832e-146	0
9530068E07Rik	7.25335e-150	0.675917	0.618	0.278	1.27521e-145	0
Atp8a1	5.81392e-149	0.711635	0.678	0.333	1.02214e-144	0
Tenm1	1.01108e-148	0.610585	0.472	0.137	1.77759e-144	0
Sel1l	2.20481e-148	0.602349	0.572	0.219	3.87627e-144	0
Ids	3.8126e-148	0.600824	0.609	0.239	6.70293e-144	0
Arhgap36	7.76794e-148	0.825965	0.348	0.073	1.36568e-143	0
Pigt	9.31328e-148	0.56665	0.513	0.172	1.63737e-143	0
Igsf1	1.12372e-147	0.57753	0.394	0.093	1.97562e-143	0
Ssr4	6.86298e-147	0.636077	0.88	0.668	1.20658e-142	0
Cartpt	7.32435e-147	1.64191	0.315	0.06	1.28769e-142	0
Tmx1	7.36409e-147	0.612557	0.556	0.209	1.29468e-142	0
Epdr1	4.61256e-146	0.63968	0.563	0.218	8.10935e-142	0
Slc38a1	6.39095e-146	0.602125	0.588	0.224	1.12359e-141	0
Scn2a1	6.63502e-146	0.547313	0.572	0.196	1.1665e-141	0
Pcdh19	3.35137e-145	0.671613	0.482	0.148	5.89204e-141	0
Cntnap2	3.54358e-145	0.561123	0.424	0.111	6.22997e-141	0
Arxes2	1.2815e-144	0.631243	0.653	0.277	2.25301e-140	0
Sdf4	1.365e-144	0.633808	0.769	0.491	2.39981e-140	0
Prkcsh	1.95135e-144	0.577951	0.571	0.225	3.43067e-140	0
Ctsd	5.85429e-144	0.450063	0.995	0.637	1.02924e-139	0
Tmem158	9.92376e-144	0.655003	0.557	0.194	1.7447e-139	0
Spock1	2.96019e-143	0.631628	0.578	0.206	5.2043e-139	0
Bcap31	3.609e-143	0.694499	0.663	0.35	6.34498e-139	0
Plxnc1	4.85845e-142	0.529237	0.387	0.097	8.54164e-138	0
Txndc5	6.15856e-141	0.569957	0.504	0.174	1.08274e-136	0
Os9	2.90856e-140	0.568501	0.558	0.211	5.11353e-136	0
Fam234b	1.24398e-139	0.502428	0.525	0.17	2.18704e-135	0
Gria1	6.18201e-138	0.585111	0.588	0.22	1.08686e-133	0
G6pc3	6.80121e-138	0.53811	0.52	0.184	1.19572e-133	0
Apmap	6.94841e-138	0.530562	0.47	0.15	1.2216e-133	0
Maged1	1.41896e-137	0.613243	0.851	0.581	2.49467e-133	0
Chst1	4.20067e-137	0.522461	0.535	0.178	7.3852e-133	0
Clstn2	9.53938e-136	0.449576	0.314	0.062	1.67712e-131	0
Nceh1	9.91194e-136	0.531006	0.55	0.192	1.74262e-131	0
Gal	4.66373e-134	1.15654	0.297	0.055	8.1993e-130	0
Pcyox1	1.23096e-133	0.539765	0.514	0.188	2.16416e-129	0
Slc7a14	3.8329e-133	0.43911	0.412	0.108	6.73863e-129	0
Emb	4.8399e-132	0.469535	0.396	0.105	8.50903e-128	0
Ptprf	4.91137e-132	0.516466	0.481	0.159	8.63468e-128	0
Nrxn1	5.56428e-132	0.572328	0.825	0.474	9.78257e-128	0
Cnpy2	1.5263e-131	0.662499	0.646	0.345	2.68339e-127	0
Tmed4	1.68507e-131	0.590162	0.565	0.246	2.96251e-127	0
Tm9sf2	2.29885e-131	0.5781	0.543	0.219	4.0416e-127	0
Mcfd2	6.04311e-131	0.622858	0.632	0.309	1.06244e-126	0
Fstl5	1.49196e-130	0.539632	0.321	0.069	2.62301e-126	0
Hyou1	3.13345e-130	0.455467	0.399	0.111	5.50892e-126	0
Cgref1	8.75655e-130	0.383712	0.343	0.078	1.53949e-125	0
Lrrc4b	2.36784e-129	0.566826	0.606	0.264	4.1629e-125	0
Oprl1	5.75198e-129	0.450257	0.439	0.129	1.01126e-124	0
Aplp2	1.65409e-128	0.618196	0.842	0.607	2.90805e-124	0
Spcs1	2.61956e-128	0.531797	0.91	0.757	4.60546e-124	0
H13	7.2399e-128	0.604505	0.56	0.242	1.27285e-123	0
Hspa13	2.74704e-127	0.535555	0.473	0.163	4.82957e-123	0
Wfs1	3.80465e-127	0.48469	0.409	0.113	6.68895e-123	0
Scn3b	6.35442e-127	0.430752	0.348	0.084	1.11717e-122	0
BC004004	1.29905e-126	0.537562	0.55	0.224	2.28387e-122	0
Calcr	5.69618e-126	0.503937	0.191	0.021	1.00145e-121	0
Tmed10	8.80058e-126	0.56557	0.845	0.647	1.54723e-121	0
Serpini1	1.15717e-125	0.570578	0.419	0.12	2.03443e-121	0
Ociad1	7.73755e-125	0.627951	0.638	0.333	1.36034e-120	0
Pcsk1	1.12473e-124	0.349589	0.235	0.036	1.97738e-120	0
Gnptg	2.89373e-124	0.62364	0.604	0.303	5.08747e-120	0
Sema4a	5.12864e-123	0.412714	0.37	0.095	9.01666e-119	0
Alcam	6.54975e-123	0.789786	0.536	0.222	1.15151e-118	0
B3galnt1	6.91372e-123	0.436918	0.387	0.108	1.2155e-118	0
B4galt6	9.55412e-123	0.491393	0.479	0.163	1.67971e-118	0
Tmem147	1.66187e-122	0.609694	0.62	0.316	2.92174e-118	0
Sv2c	1.85435e-122	0.390903	0.235	0.037	3.26013e-118	0
Dgcr2	2.66549e-122	0.511955	0.486	0.172	4.68619e-118	0
Syngr1	8.15828e-122	0.588262	0.625	0.285	1.43431e-117	0
Glrb	9.0442e-122	0.538083	0.534	0.211	1.59006e-117	0
Adam22	3.11777e-120	0.48639	0.473	0.161	5.48136e-116	0
Minpp1	3.77529e-119	0.438521	0.432	0.138	6.63733e-115	0
Pnoc	5.37637e-119	0.625696	0.239	0.041	9.4522e-115	0
Nrsn1	2.84053e-118	0.545832	0.49	0.171	4.99394e-114	0
Cyb561	2.21331e-117	0.452835	0.441	0.138	3.89123e-113	0
Atp2a2	3.36176e-117	0.573216	0.657	0.342	5.91031e-113	0
Gdpd1	1.59027e-116	0.487823	0.471	0.175	2.79586e-112	0
Nell1	2.55969e-115	0.553579	0.335	0.085	4.5002e-111	0
Lrp11	5.90682e-115	0.448787	0.395	0.119	1.03848e-110	0
Dpp10	1.2587e-114	0.55358	0.416	0.13	2.21292e-110	0
Kcnq2	5.024e-114	0.420553	0.38	0.108	8.8327e-110	0
Pcsk2	6.04224e-113	0.716777	0.571	0.25	1.06229e-108	0
Nalcn	7.09585e-113	0.440722	0.379	0.112	1.24752e-108	0
Cbln4	1.45319e-112	0.439737	0.235	0.041	2.55485e-108	0
Endod1	1.64686e-112	0.514303	0.532	0.214	2.89535e-108	0
Frrs1l	3.82464e-112	0.43127	0.457	0.154	6.72409e-108	0
Sil1	1.52962e-111	0.407109	0.355	0.098	2.68922e-107	0
Arl6ip5	6.00272e-109	0.544491	0.77	0.571	1.05534e-104	0
Tmem259	5.51625e-108	0.509196	0.519	0.223	9.69812e-104	0
Scn2b	4.54102e-107	0.451922	0.433	0.143	7.98356e-103	0
Prlr	1.42411e-106	0.514733	0.292	0.068	2.50373e-102	0
Olfm3	2.48174e-106	0.437405	0.3	0.073	4.36315e-102	0
Ergic1	5.1138e-106	0.429976	0.411	0.136	8.99057e-102	0
Atp6v0e2	6.84397e-106	0.561484	0.663	0.397	1.20324e-101	0
Scamp5	1.69094e-104	0.488344	0.48	0.187	2.97284e-100	0
Icam5	2.26567e-104	0.43564	0.287	0.065	3.98328e-100	0
Slc2a13	2.77223e-104	0.377283	0.302	0.074	4.87385e-100	0
Reep1	7.00898e-104	0.404934	0.386	0.123	1.23225e-99	0
Fam171b	9.21413e-104	0.530916	0.579	0.284	1.61994e-99	0
Slc7a4	1.09022e-103	0.352435	0.317	0.08	1.91672e-99	0
Slc6a7	2.094e-102	0.339446	0.259	0.054	3.68146e-98	0
Ganab	2.37328e-102	0.467702	0.447	0.169	4.17246e-98	0
Mfsd6	1.11597e-101	0.445562	0.415	0.143	1.96198e-97	0
Ero1l	1.59239e-101	0.394174	0.372	0.117	2.79958e-97	0
Grid1	2.57105e-101	0.344687	0.287	0.069	4.52016e-97	0
Tmx3	1.92201e-100	0.488288	0.453	0.182	3.37909e-96	0
Casd1	2.10513e-100	0.410528	0.387	0.126	3.70103e-96	0
Rnf128	3.87984e-99	0.422599	0.264	0.061	6.82115e-95	0
Arxes1	9.17893e-99	0.473074	0.494	0.2	1.61375e-94	0
Ggt7	1.56446e-98	0.385789	0.402	0.13	2.75048e-94	0
Celsr2	1.83868e-98	0.448756	0.451	0.166	3.23259e-94	0
Sirpa	6.02467e-98	0.498425	0.661	0.332	1.0592e-93	0
Pigs	6.21923e-98	0.456551	0.425	0.159	1.0934e-93	0
Thy1	1.14472e-97	0.408346	0.51	0.185	2.01253e-93	0
Cntnap4	4.2299e-97	0.313882	0.225	0.043	7.43659e-93	0
Tmed9	4.34992e-97	0.518924	0.703	0.484	7.64759e-93	0
Lrrn3	7.90871e-97	0.449428	0.378	0.125	1.39043e-92	0
Ctsl	1.79725e-96	0.41427	0.95	0.728	3.15974e-92	0
Fam20c	4.50943e-95	0.377921	0.344	0.104	7.92803e-91	0
Nucb1	2.02502e-94	0.479096	0.465	0.195	3.56018e-90	0
Fam173a	4.23791e-94	0.558224	0.61	0.363	7.45068e-90	0
Dad1	4.96565e-94	0.427484	0.95	0.855	8.73011e-90	0
Asic2	9.37414e-94	0.321694	0.279	0.07	1.64807e-89	0
Cacna2d1	1.08864e-93	0.333143	0.563	0.219	1.91394e-89	0
Casc4	1.98991e-92	0.482427	0.469	0.202	3.49847e-88	0
Slitrk4	2.51028e-92	0.386054	0.299	0.08	4.41332e-88	0
Stoml1	8.86911e-91	0.411715	0.385	0.135	1.55928e-86	0
Nrcam	1.54097e-90	0.47957	0.507	0.225	2.70918e-86	0
Sema6b	3.77769e-90	0.341253	0.337	0.101	6.64157e-86	0
Scamp1	6.82377e-90	0.457923	0.497	0.224	1.19969e-85	0
Slc45a1	1.12862e-89	0.296122	0.244	0.055	1.98423e-85	0
Serpina3n	6.07056e-89	0.53045	0.226	0.049	1.06726e-84	0
Cnpy3	6.81043e-89	0.491875	0.465	0.21	1.19734e-84	0
Cdh2	2.3513e-88	0.540377	0.543	0.273	4.13382e-84	0
B3galt6	4.11786e-88	0.335044	0.314	0.093	7.23961e-84	0
Amigo1	2.2578e-87	0.315446	0.257	0.064	3.96943e-83	0
Gabrg3	4.07814e-87	0.390044	0.309	0.092	7.16978e-83	0
Erlec1	2.3671e-86	0.433735	0.451	0.194	4.16159e-82	0
Tmed3	4.04372e-86	0.503033	0.51	0.257	7.10927e-82	0
Nfasc	5.80146e-86	0.397665	0.491	0.216	1.01995e-81	0
Tmem35	1.55833e-85	0.477997	0.457	0.174	2.73971e-81	0
P4ha2	1.66418e-85	0.287107	0.219	0.047	2.9258e-81	0
Sez6	3.68291e-85	0.424996	0.299	0.087	6.47492e-81	0
Extl2	6.32345e-85	0.403899	0.376	0.139	1.11172e-80	0
Chst12	1.40124e-84	0.324216	0.288	0.081	2.46351e-80	0
Tmem145	3.46487e-84	0.343923	0.333	0.105	6.09159e-80	0
Slc1a4	1.00371e-83	0.359715	0.33	0.107	1.76461e-79	0
Spcs2	1.4445e-83	0.43763	0.839	0.704	2.53958e-79	0
Tmem222	2.27255e-83	0.518452	0.496	0.253	3.99536e-79	0
Lamp1	2.89108e-83	0.405223	0.985	0.869	5.08281e-79	0
Elmod1	4.74055e-83	0.417789	0.401	0.155	8.33436e-79	0
Glce	2.03083e-82	0.296755	0.24	0.058	3.57041e-78	0
Dnajc10	1.03543e-81	0.436686	0.431	0.186	1.8204e-77	0
Gria4	1.94925e-81	0.411356	0.375	0.141	3.42698e-77	0
Scn1b	2.51962e-81	0.476431	0.473	0.214	4.42974e-77	0
Slit1	7.49603e-81	0.263725	0.253	0.063	1.31788e-76	0
Abhd12	1.30183e-80	0.502671	0.67	0.456	2.28874e-76	0
Plbd2	2.52291e-80	0.4021	0.41	0.168	4.43552e-76	0
Mrgpre	3.59424e-80	0.277829	0.221	0.05	6.31903e-76	0
Adam23	4.85515e-80	0.391371	0.384	0.142	8.53584e-76	0
Syt13	9.3958e-80	0.335253	0.31	0.095	1.65188e-75	0
Cyp46a1	7.26033e-79	0.335304	0.335	0.111	1.27644e-74	0
Nfe2l1	1.60163e-78	0.472373	0.521	0.276	2.81583e-74	0
Grin2b	2.55893e-78	0.355787	0.349	0.12	4.49885e-74	0
Ntrk2	5.60797e-78	0.174323	0.823	0.511	9.85937e-74	0
Sst	1.08131e-77	1.97694	0.214	0.05	1.90105e-73	0
Entpd6	1.18761e-77	0.33483	0.349	0.12	2.08794e-73	0
B4galnt1	2.05164e-77	0.362176	0.341	0.118	3.60698e-73	0
Cdipt	6.60597e-77	0.42883	0.442	0.2	1.1614e-72	0
Man2a2	7.76023e-77	0.406599	0.415	0.175	1.36433e-72	0
C1galt1c1	2.40876e-76	0.367987	0.338	0.122	4.23485e-72	0
Sdc2	7.45809e-76	0.491734	0.475	0.234	1.31121e-71	0
Atad1	1.10618e-75	0.429886	0.422	0.192	1.94478e-71	0
Mlec	2.32788e-75	0.454265	0.459	0.225	4.09265e-71	0
Slc24a3	2.76009e-75	0.37536	0.326	0.112	4.85251e-71	0
Tmed7	4.16752e-75	0.462488	0.507	0.275	7.32692e-71	0
Pigu	5.65989e-75	0.289148	0.247	0.067	9.95066e-71	0
Ccdc47	7.47873e-75	0.412897	0.469	0.227	1.31484e-70	0
Plppr4	2.0755e-74	0.407472	0.38	0.149	3.64894e-70	0
Tmem50a	2.64825e-74	0.503823	0.593	0.385	4.65589e-70	0
Nell2	3.15186e-74	0.466679	0.444	0.193	5.54129e-70	0
Adprh	4.44271e-74	0.497283	0.521	0.297	7.81072e-70	0
Qsox2	6.01327e-74	0.298789	0.282	0.085	1.05719e-69	0
Npy2r	1.4766e-73	0.245166	0.138	0.02	2.596e-69	0
M6pr	2.60141e-73	0.481745	0.574	0.348	4.57353e-69	0
Gnas	3.39706e-73	0.462677	0.986	0.934	5.97237e-69	0
Fuca2	4.50664e-73	0.39559	0.371	0.149	7.92313e-69	0
Chrnb2	4.91471e-73	0.260818	0.225	0.056	8.64054e-69	0
Jagn1	1.87092e-71	0.383183	0.372	0.154	3.28926e-67	0
Lgmn	5.70228e-71	0.286631	0.759	0.457	1.00252e-66	0
Scn9a	1.1532e-70	0.327686	0.259	0.077	2.02744e-66	0
Ntrk3	1.41684e-70	0.416018	0.403	0.173	2.49094e-66	0
Lmbrd1	7.87767e-70	0.468953	0.549	0.327	1.38497e-65	0
Lars2	7.88172e-70	0.441726	0.576	0.337	1.38568e-65	0
Omg	1.16651e-69	0.387853	0.402	0.173	2.05085e-65	0
Grm1	1.24402e-69	0.259174	0.205	0.049	2.18711e-65	0
Lman2	2.1235e-69	0.422664	0.425	0.204	3.73332e-65	0
Slc18a2	2.82032e-69	0.348563	0.125	0.018	4.95841e-65	0
Sema4f	1.25138e-68	0.275703	0.268	0.08	2.20005e-64	0
Slc39a7	1.63181e-68	0.435006	0.446	0.226	2.86888e-64	0
B4galt3	3.49747e-68	0.358975	0.338	0.131	6.1489e-64	0
Ece2	1.11277e-67	0.358287	0.338	0.131	1.95636e-63	0
Lman2l	1.57392e-67	0.330355	0.339	0.129	2.7671e-63	0
Cacna2d3	5.41751e-67	0.323666	0.234	0.066	9.52453e-63	0
Ext2	5.59374e-67	0.330675	0.33	0.125	9.83435e-63	0
Scarb2	9.22324e-67	0.446944	0.541	0.325	1.62154e-62	0
Sdc3	1.14662e-66	0.396347	0.478	0.234	2.01588e-62	0
Coch	2.5099e-66	0.246455	0.124	0.018	4.41265e-62	0
Clptm1l	2.60657e-66	0.398805	0.427	0.206	4.5826e-62	0
Entpd3	3.29312e-66	0.187248	0.155	0.029	5.78963e-62	0
Amigo2	8.79979e-66	0.337661	0.296	0.1	1.54709e-61	0
Hrh3	9.96896e-66	0.292401	0.239	0.069	1.75264e-61	0
Cntnap5a	2.53246e-65	0.342734	0.252	0.077	4.45232e-61	0
Gpr158	3.13442e-65	0.24851	0.222	0.06	5.51062e-61	0
Cacna1b	5.33278e-65	0.264119	0.219	0.06	9.37556e-61	0
Acp2	5.63404e-65	0.354059	0.341	0.135	9.90521e-61	0
Slc1a6	5.83287e-65	0.286138	0.283	0.092	1.02548e-60	0
Synpr	7.92505e-65	0.297309	0.168	0.036	1.3933e-60	0
Tspan6	1.05467e-64	0.394874	0.407	0.189	1.85422e-60	0
5330417C22Rik	1.15639e-64	0.255941	0.203	0.052	2.03305e-60	0
Lrp1	2.85438e-64	0.403065	0.591	0.339	5.01828e-60	0
Gfra2	3.12885e-64	0.411952	0.292	0.105	5.50083e-60	0
Manf	4.26994e-64	0.502421	0.616	0.45	7.50699e-60	0
Tm2d2	2.28261e-63	0.468284	0.556	0.371	4.01306e-59	0
Ctsf	4.13194e-63	0.432379	0.419	0.212	7.26436e-59	0
Tmem132a	1.21492e-62	0.299822	0.347	0.132	2.13596e-58	0
Sorl1	1.42299e-62	0.372985	0.361	0.153	2.50176e-58	0
Dnajc16	1.52247e-62	0.279509	0.237	0.072	2.67666e-58	0
Mrap2	4.70603e-62	0.245248	0.194	0.049	8.27367e-58	0
Grik5	5.34817e-62	0.341822	0.348	0.145	9.40262e-58	0
Rcn1	1.26236e-61	0.424196	0.438	0.222	2.21935e-57	0
Asic1	1.68819e-61	0.292929	0.27	0.091	2.96801e-57	0
Fuca1	3.20042e-61	0.437351	0.501	0.294	5.62666e-57	0
Adcy3	7.04696e-61	0.243696	0.231	0.069	1.23893e-56	0
Poglut1	2.04712e-60	0.307138	0.3	0.113	3.59903e-56	0
Fam134a	2.77184e-60	0.43465	0.554	0.36	4.87317e-56	0
Jkamp	3.76204e-60	0.423315	0.432	0.227	6.61405e-56	0
Abca2	5.68233e-60	0.35928	0.465	0.227	9.99011e-56	0
Sv2b	5.6938e-60	0.265722	0.189	0.048	1.00103e-55	0
Glb1	5.9131e-60	0.279529	0.253	0.083	1.03958e-55	0
Ccdc107	3.97028e-59	0.410228	0.433	0.232	6.98014e-55	0
Tm9sf4	5.37378e-59	0.404961	0.399	0.196	9.44765e-55	0
Brinp1	7.7542e-59	0.343882	0.309	0.121	1.36327e-54	0
Gns	1.02011e-58	0.391039	0.452	0.236	1.79345e-54	0
Tspan33	7.72459e-58	0.328043	0.332	0.139	1.35806e-53	0
P4hb	9.63624e-58	0.399239	0.409	0.207	1.69415e-53	0
Mal2	1.09014e-57	0.245038	0.234	0.072	1.91657e-53	0
Mia3	1.62707e-57	0.365315	0.358	0.163	2.86056e-53	0
Nlgn2	3.20833e-57	0.336347	0.368	0.166	5.64057e-53	0
Plppr2	5.4339e-57	0.286573	0.271	0.097	9.55333e-53	0
Mogs	2.08027e-56	0.279092	0.252	0.087	3.65733e-52	0
Ret	2.51476e-56	0.211496	0.121	0.021	4.4212e-52	0
Edil3	2.52483e-56	0.424249	0.452	0.231	4.43891e-52	0
Nlgn3	4.04815e-56	0.364681	0.394	0.187	7.11706e-52	0
Npy5r	6.76034e-56	0.14684	0.097	0.013	1.18854e-51	0
Lingo1	1.09801e-55	0.325516	0.302	0.119	1.93041e-51	0
Cadm4	1.48661e-55	0.379001	0.416	0.213	2.61361e-51	0
Kcnf1	2.72425e-55	0.174535	0.14	0.029	4.7895e-51	0
Fam159a	4.86996e-55	0.175662	0.093	0.012	8.56188e-51	0
Tmed2	1.14732e-54	0.369455	0.795	0.717	2.01711e-50	0
Lhfpl4	1.30047e-54	0.261697	0.271	0.098	2.28636e-50	0
Creg2	1.37831e-54	0.31152	0.287	0.109	2.42322e-50	0
Fam20b	2.06953e-54	0.283617	0.276	0.103	3.63844e-50	0
Tmem131	3.99024e-54	0.334222	0.329	0.145	7.01523e-50	0
Cacng5	6.38092e-54	0.164684	0.109	0.018	1.12183e-49	0
Tmbim6	2.40536e-53	0.312785	0.944	0.848	4.22886e-49	0
D130043K22Rik	3.8195e-53	0.149146	0.121	0.022	6.71506e-49	0
Ikbip	3.8807e-53	0.284215	0.27	0.103	6.82265e-49	0
Chpf2	7.79574e-53	0.257027	0.238	0.081	1.37057e-48	0
Acvr1b	2.93091e-52	0.219907	0.203	0.061	5.15282e-48	0
Grm5	3.54756e-52	0.319964	0.415	0.195	6.23696e-48	0
Lgi1	3.57913e-52	0.325875	0.314	0.129	6.29246e-48	0
Rtn4	8.63962e-52	0.349691	0.849	0.725	1.51893e-47	0
Gfra1	1.03068e-51	0.396305	0.22	0.075	1.81205e-47	0
Atp2b2	2.03527e-51	0.285442	0.332	0.142	3.5782e-47	0
Atrn	2.29162e-51	0.315651	0.338	0.152	4.0289e-47	0
Tmem87b	2.58543e-51	0.295896	0.29	0.117	4.54545e-47	0
Mgat4c	2.85735e-51	0.233122	0.201	0.061	5.0235e-47	0
Krtcap2	3.12267e-51	0.41087	0.598	0.467	5.48996e-47	0
Unc5a	5.79735e-51	0.249345	0.219	0.071	1.01923e-46	0
St3gal5	8.90896e-51	0.330759	0.31	0.135	1.56628e-46	0
Ntm	1.07158e-50	0.410541	0.448	0.237	1.88395e-46	0
Ndufc2	1.33613e-50	0.317123	0.934	0.801	2.34905e-46	0
Opcml	1.46591e-50	0.321295	0.456	0.224	2.57721e-46	0
Arsa	2.59664e-50	0.232935	0.223	0.075	4.56515e-46	0
Slc4a8	3.61027e-50	0.240314	0.221	0.074	6.34722e-46	0
Htr2c	6.07805e-50	0.223271	0.14	0.032	1.06858e-45	0
Slc29a4	6.92977e-50	0.154945	0.123	0.025	1.21832e-45	0
Adgrb2	1.10152e-49	0.290289	0.319	0.136	1.93658e-45	0
Susd2	1.36378e-49	0.205125	0.199	0.059	2.39766e-45	0
Tmem63b	1.39227e-49	0.324958	0.384	0.192	2.44774e-45	0
Cbln2	3.42351e-49	0.252992	0.115	0.022	6.01887e-45	0
Npy1r	3.81017e-49	0.271416	0.141	0.033	6.69867e-45	0
Tmem114	6.42213e-49	0.214318	0.064	0.005	1.12907e-44	0
Scn3a	1.15269e-48	0.291704	0.281	0.114	2.02655e-44	0
Nucb2	1.25212e-48	0.287085	0.266	0.104	2.20134e-44	0
Gde1	2.08499e-48	0.383341	0.496	0.312	3.66562e-44	0
Tenm2	2.71348e-48	0.278025	0.3	0.12	4.77057e-44	0
Ace	2.79258e-48	0.154898	0.122	0.025	4.90963e-44	0
Panx1	3.28799e-48	0.188061	0.167	0.046	5.78062e-44	0
Cacna1e	3.6275e-48	0.262224	0.259	0.098	6.37751e-44	0
Uxs1	3.96926e-48	0.253468	0.247	0.092	6.97836e-44	0
Slc6a15	4.18962e-48	0.232498	0.192	0.059	7.36577e-44	0
Atp2b1	5.29242e-48	0.427877	0.505	0.33	9.3046e-44	0
St8sia4	6.91619e-48	0.289858	0.248	0.094	1.21594e-43	0
Bri3bp	8.98998e-48	0.270148	0.283	0.116	1.58053e-43	0
Sorcs3	9.90612e-48	0.359889	0.319	0.143	1.7416e-43	0
Blcap	1.06628e-47	0.366425	0.434	0.25	1.87463e-43	0
Tmem185b	1.38511e-47	0.243989	0.224	0.079	2.43517e-43	0
Derl1	1.46881e-47	0.389753	0.458	0.282	2.58231e-43	0
Plxna4	1.87595e-47	0.24308	0.228	0.079	3.29811e-43	0
Ept1	2.17687e-47	0.280695	0.272	0.11	3.82715e-43	0
Pgr15l	2.29187e-47	0.222529	0.111	0.021	4.02934e-43	0
AI504432	2.66283e-47	0.237103	0.216	0.073	4.68152e-43	0
Neto2	2.90512e-47	0.213835	0.167	0.047	5.10749e-43	0
Rsph9	5.52623e-47	0.298388	0.321	0.145	9.71567e-43	0
Tenm4	6.25188e-47	0.261937	0.284	0.114	1.09914e-42	0
Fam171a2	1.13422e-46	0.268619	0.257	0.101	1.99407e-42	0
Lgi2	1.23132e-46	0.195929	0.183	0.054	2.16479e-42	0
Ptpn5	1.77291e-46	0.234572	0.209	0.07	3.11696e-42	0
Hs2st1	1.81741e-46	0.318156	0.297	0.133	3.19518e-42	0
Cdh13	2.56633e-46	0.304875	0.363	0.168	4.51187e-42	0
Fndc9	2.57367e-46	0.157846	0.122	0.026	4.52477e-42	0
Lpgat1	2.9484e-46	0.309491	0.326	0.153	5.18359e-42	0
Gabra5	3.34489e-46	0.262811	0.277	0.108	5.88064e-42	0
Ppm1l	5.67571e-46	0.298014	0.294	0.127	9.97847e-42	0
Tmem106b	9.17475e-46	0.38592	0.418	0.24	1.61301e-41	0
Erlin2	1.00856e-45	0.248917	0.236	0.089	1.77316e-41	0
Bcap29	1.11861e-45	0.315477	0.332	0.16	1.96664e-41	0
Sppl3	1.37086e-45	0.302397	0.33	0.157	2.4101e-41	0
Lgi3	1.67191e-45	0.279243	0.364	0.169	2.93938e-41	0
Cnnm1	1.90792e-45	0.200353	0.187	0.058	3.35432e-41	0
Vldlr	2.0295e-45	0.309913	0.363	0.179	3.56807e-41	0
Lrfn3	2.32651e-45	0.210818	0.186	0.058	4.09023e-41	0
Tmem43	2.57213e-45	0.241749	0.245	0.093	4.52206e-41	0
Gpr162	2.59755e-45	0.267027	0.274	0.113	4.56675e-41	0
Cers4	3.17843e-45	0.331373	0.359	0.185	5.58799e-41	0
Slc2a3	3.33837e-45	0.240794	0.228	0.083	5.86919e-41	0
Slitrk1	4.01626e-45	0.255298	0.244	0.093	7.06098e-41	0
Pcdh8	7.94629e-45	0.28919	0.23	0.084	1.39704e-40	0
Araf	1.26075e-44	0.358664	0.478	0.296	2.21653e-40	0
Lamp5	1.3315e-44	0.238583	0.15	0.039	2.34091e-40	0
Izumo4	3.95066e-44	0.274492	0.287	0.126	6.94566e-40	0
Itga3	7.7804e-44	0.151134	0.127	0.03	1.36787e-39	0
Fkbp11	1.52043e-43	0.175325	0.131	0.032	2.67307e-39	0
Yipf3	1.765e-43	0.342435	0.387	0.216	3.10304e-39	0
Ptdss1	1.79811e-43	0.27709	0.275	0.118	3.16126e-39	0
Tmem248	2.082e-43	0.295811	0.311	0.146	3.66036e-39	0
Gpaa1	3.3058e-43	0.265432	0.291	0.128	5.81193e-39	0
Adgrb1	3.50517e-43	0.29844	0.361	0.184	6.16243e-39	0
Fam159b	3.93821e-43	0.153669	0.09	0.015	6.92376e-39	0
Aig1	5.28438e-43	0.381622	0.487	0.327	9.29047e-39	0
AU040320	5.61393e-43	0.242427	0.243	0.096	9.86984e-39	0
Ccpg1	7.98172e-43	0.252189	0.255	0.106	1.40327e-38	0
Sumf2	8.144e-43	0.232169	0.212	0.077	1.4318e-38	0
Ostc	1.29846e-42	0.412037	0.538	0.397	2.28282e-38	0
Abhd16a	2.33247e-42	0.336752	0.36	0.195	4.10072e-38	0
Maneal	3.15458e-42	0.213426	0.21	0.075	5.54606e-38	0
Kcnc1	5.59957e-42	0.211225	0.235	0.089	9.84461e-38	0
Wscd2	5.99011e-42	0.149811	0.137	0.035	1.05312e-37	0
Arsb	6.59792e-42	0.320182	0.387	0.213	1.15998e-37	0
Emc4	6.63575e-42	0.351114	0.402	0.233	1.16663e-37	0
Adgrg1	9.43757e-42	0.334543	0.459	0.282	1.65922e-37	0
Vopp1	1.51735e-41	0.20057	0.189	0.063	2.66765e-37	0
Creb3	2.07715e-41	0.293377	0.311	0.152	3.65184e-37	0
Tmem178b	4.63725e-41	0.261744	0.281	0.124	8.15275e-37	0
Tnfrsf21	7.10581e-41	0.225057	0.261	0.107	1.24927e-36	0
Asphd1	7.41854e-41	0.143227	0.118	0.027	1.30425e-36	0
Tmem8b	8.53783e-41	0.195587	0.191	0.065	1.50104e-36	0
Cadm2	9.68696e-41	0.403197	0.371	0.201	1.70306e-36	0
Cpt1c	1.07374e-40	0.224773	0.241	0.097	1.88774e-36	0
Pxylp1	1.19601e-40	0.174361	0.17	0.053	2.1027e-36	0
B3gat3	1.32817e-40	0.357066	0.412	0.253	2.33505e-36	0
Mydgf	1.6122e-40	0.363806	0.429	0.27	2.8344e-36	0
Fam69a	2.11651e-40	0.262108	0.271	0.12	3.72103e-36	0
Ntng1	2.18004e-40	0.250534	0.179	0.059	3.83273e-36	0
Slc38a10	2.49286e-40	0.29622	0.331	0.167	4.3827e-36	0
Efna3	3.79152e-40	0.179246	0.166	0.051	6.66587e-36	0
Adgrb3	4.25202e-40	0.279114	0.299	0.142	7.47548e-36	0
Gabbr2	5.27518e-40	0.267311	0.28	0.124	9.2743e-36	0
9330182L06Rik	7.889e-40	0.192593	0.183	0.061	1.38697e-35	0
Lrfn1	8.2146e-40	0.187511	0.157	0.047	1.44421e-35	0
Thsd7a	1.05129e-39	0.257943	0.198	0.072	1.84828e-35	0
Hexa	1.21142e-39	0.315824	0.456	0.274	2.12979e-35	0
Ackr1	1.32636e-39	0.186298	0.188	0.063	2.33188e-35	0
Inafm1	1.34881e-39	0.315786	0.319	0.162	2.37134e-35	0
Brs3	1.44309e-39	0.089935	0.053	0.005	2.53709e-35	0
Tmem132e	1.53451e-39	0.150501	0.12	0.029	2.69782e-35	0
Cd81	1.97461e-39	0.241667	0.999	0.961	3.47157e-35	0
Galnt14	3.91364e-39	0.177162	0.143	0.04	6.88057e-35	0
Sdk2	4.72209e-39	0.165888	0.11	0.025	8.30191e-35	0
Abca3	6.70108e-39	0.234495	0.26	0.112	1.17812e-34	0
Susd4	1.20493e-38	0.246214	0.306	0.143	2.11838e-34	0
Ric3	1.36867e-38	0.254043	0.271	0.122	2.40626e-34	0
Surf4	1.37786e-38	0.321768	0.344	0.186	2.42242e-34	0
Lrrtm2	1.78884e-38	0.245828	0.244	0.103	3.14496e-34	0
Nlgn1	2.17491e-38	0.294658	0.332	0.168	3.82372e-34	0
Tm9sf3	2.17769e-38	0.380307	0.506	0.373	3.82859e-34	0
Efna5	3.41647e-38	0.266113	0.245	0.105	6.00649e-34	0
Smim18	4.26868e-38	0.177905	0.144	0.042	7.50477e-34	0
Lgals3bp	6.65576e-38	0.25001	0.219	0.087	1.17015e-33	0
Ttc13	1.19773e-37	0.196668	0.184	0.065	2.10574e-33	0
Sema5a	1.19948e-37	0.335054	0.296	0.14	2.1088e-33	0
Neo1	1.23118e-37	0.282312	0.302	0.15	2.16453e-33	0
Cnih1	1.42223e-37	0.343413	0.422	0.267	2.50042e-33	0
Plppr1	1.75118e-37	0.233507	0.202	0.077	3.07875e-33	0
Cept1	4.48464e-37	0.270906	0.303	0.151	7.88445e-33	0
Slc27a4	5.59393e-37	0.199385	0.203	0.077	9.8347e-33	0
Spcs3	7.97812e-37	0.239427	0.25	0.11	1.40263e-32	0
Arhgdig	1.18545e-36	0.282558	0.353	0.186	2.08413e-32	0
Slc7a3	1.80107e-36	0.189705	0.152	0.048	3.16646e-32	0
Slc35b1	2.83361e-36	0.270254	0.294	0.148	4.98177e-32	0
Chodl	3.52595e-36	0.160596	0.108	0.026	6.19897e-32	0
Kcnd2	3.62483e-36	0.253756	0.238	0.103	6.37281e-32	0
Atl1	3.75515e-36	0.222445	0.232	0.097	6.60194e-32	0
Tmem150c	4.0372e-36	0.169114	0.165	0.054	7.09779e-32	0
Lrrc55	5.19467e-36	0.0812698	0.065	0.009	9.13274e-32	0
Cdh8	5.8379e-36	0.138807	0.105	0.025	1.02636e-31	0
Fbxo10	7.0438e-36	0.144301	0.143	0.043	1.23837e-31	0
Crim1	1.09546e-35	0.353232	0.332	0.179	1.92593e-31	0
Scd2	1.38361e-35	0.081681	0.9	0.668	2.43252e-31	0
Prrt3	2.27862e-35	0.150828	0.138	0.041	4.00604e-31	0
Qsox1	2.95327e-35	0.210396	0.223	0.094	5.19214e-31	0
Tmtc4	3.78406e-35	0.169005	0.115	0.03	6.65275e-31	0
Cd320	4.30608e-35	0.262318	0.281	0.138	7.57052e-31	0
Cntnap1	4.97585e-35	0.203409	0.196	0.074	8.74804e-31	0
Cd59a	7.64947e-35	0.281387	0.265	0.126	1.34485e-30	0
Chst10	8.02632e-35	0.213238	0.202	0.08	1.41111e-30	0
Sumf1	8.32981e-35	0.213492	0.213	0.087	1.46446e-30	0
Dennd6b	8.49558e-35	0.15926	0.153	0.05	1.49361e-30	0
Fam8a1	1.0239e-34	0.260908	0.279	0.137	1.80011e-30	0
Sstr2	1.57707e-34	0.122019	0.087	0.018	2.77265e-30	0
Pdyn	2.13208e-34	0.416048	0.201	0.078	3.74842e-30	0
Nat8l	3.11459e-34	0.204456	0.236	0.101	5.47577e-30	0
D430041D05Rik	3.48657e-34	0.189901	0.183	0.067	6.12974e-30	0
Wnt4	3.53149e-34	0.152284	0.118	0.032	6.20871e-30	0
Cdh22	3.73596e-34	0.214185	0.205	0.082	6.56819e-30	0
Mgat3	3.84941e-34	0.200834	0.197	0.077	6.76765e-30	0
Vstm2a	4.59222e-34	0.238535	0.238	0.102	8.07357e-30	0
Uggt1	4.72867e-34	0.212186	0.21	0.087	8.31347e-30	0
Sec11a	5.86042e-34	0.356598	0.395	0.253	1.03032e-29	0
Sec11c	6.33998e-34	0.19997	0.754	0.612	1.11463e-29	0
B4galnt4	6.43163e-34	0.100968	0.089	0.019	1.13074e-29	0
Ptdss2	6.54077e-34	0.276343	0.306	0.161	1.14993e-29	0
Plxna1	8.46742e-34	0.167034	0.161	0.055	1.48866e-29	0
Atp2b4	1.21533e-33	0.297006	0.277	0.135	2.13667e-29	0
Slc8a2	1.51172e-33	0.168565	0.179	0.065	2.65776e-29	0
Ccer2	1.6514e-33	0.103667	0.071	0.012	2.90332e-29	0
Nat14	2.35703e-33	0.267449	0.313	0.169	4.14389e-29	0
Pcdh20	4.29718e-33	0.261877	0.161	0.057	7.55488e-29	0
Gria3	4.35606e-33	0.300703	0.287	0.143	7.6584e-29	0
Sec62	4.73255e-33	0.278248	0.795	0.736	8.32029e-29	0
Sstr5	5.58e-33	0.0724391	0.042	0.003	9.8102e-29	0
Pcdh10	5.62606e-33	0.389554	0.402	0.253	9.89117e-29	0
Slc4a10	6.01141e-33	0.211692	0.231	0.1	1.05687e-28	0
Atcay	6.71054e-33	0.213542	0.205	0.085	1.17978e-28	0
Asph	6.87453e-33	0.292093	0.328	0.184	1.20861e-28	0
Rnf150	6.91589e-33	0.165179	0.145	0.047	1.21588e-28	0
Tenm3	8.96033e-33	0.204698	0.186	0.072	1.57532e-28	0
Rnf145	1.08772e-32	0.268015	0.297	0.156	1.91232e-28	0
Edem3	1.25998e-32	0.188623	0.166	0.06	2.21518e-28	0
Slc41a3	1.44559e-32	0.155119	0.131	0.04	2.54149e-28	0
Cyb561d2	1.82761e-32	0.214138	0.2	0.083	3.21312e-28	0
Grik2	2.53711e-32	0.207686	0.196	0.078	4.46049e-28	0
Tmem198	2.7337e-32	0.155146	0.161	0.056	4.80612e-28	0
Glra2	2.86532e-32	0.17949	0.113	0.031	5.03753e-28	0
Epha4	2.94509e-32	0.27654	0.213	0.09	5.17776e-28	0
Ephb6	3.2958e-32	0.170841	0.156	0.054	5.79435e-28	0
Tacr1	4.64302e-32	0.10225	0.065	0.011	8.1629e-28	0
Ufsp1	4.78875e-32	0.169656	0.158	0.055	8.4191e-28	0
Prdx4	6.13168e-32	0.321928	0.357	0.214	1.07801e-27	0
Kcng2	7.59612e-32	0.125927	0.093	0.022	1.33547e-27	0
Tmem38a	8.59545e-32	0.223272	0.249	0.118	1.51117e-27	0
Kl	1.40944e-31	0.0979741	0.06	0.009	2.47794e-27	0
Rnft2	1.61107e-31	0.153667	0.16	0.057	2.83243e-27	0
Ptchd1	1.6592e-31	0.108022	0.084	0.018	2.91703e-27	0
Sigmar1	1.86958e-31	0.242926	0.267	0.134	3.28692e-27	0
Nipal3	3.85534e-31	0.234308	0.264	0.13	6.77807e-27	0
Lpcat4	4.04665e-31	0.168787	0.163	0.06	7.11442e-27	0
Mcoln1	4.2891e-31	0.182105	0.173	0.066	7.54067e-27	0
Stmn2	4.49637e-31	0.165529	0.349	0.173	7.90506e-27	0
Degs1	5.0346e-31	0.306714	0.448	0.302	8.85133e-27	0
Adcy2	6.30086e-31	0.232424	0.183	0.074	1.10775e-26	0
Fut9	7.19223e-31	0.294555	0.294	0.155	1.26447e-26	0
Cntfr	1.17042e-30	0.271542	0.299	0.162	2.05771e-26	0
Cdh9	1.60131e-30	0.0809862	0.06	0.009	2.81526e-26	0
Erp44	1.73627e-30	0.282822	0.303	0.169	3.05254e-26	0
Paqr9	1.77863e-30	0.147064	0.154	0.054	3.127e-26	0
Cant1	2.06907e-30	0.197291	0.229	0.104	3.63764e-26	0
Dgke	2.26798e-30	0.153473	0.145	0.05	3.98733e-26	0
Lrtm2	3.11361e-30	0.157987	0.161	0.058	5.47403e-26	0
Tmem109	3.21341e-30	0.292302	0.346	0.208	5.6495e-26	0
Atp13a2	3.93681e-30	0.270082	0.269	0.139	6.92131e-26	0
Grem2	4.6552e-30	0.141713	0.134	0.043	8.1843e-26	0
Igf2r	4.76546e-30	0.191371	0.186	0.076	8.37815e-26	0
Plxna2	7.17481e-30	0.220437	0.223	0.1	1.2614e-25	0
Abca5	7.29349e-30	0.236883	0.22	0.102	1.28227e-25	0
Ostm1	8.31074e-30	0.254587	0.25	0.124	1.46111e-25	0
Lrp12	1.3316e-29	0.163859	0.159	0.059	2.34109e-25	0
Gad2	1.7522e-29	0.144516	0.156	0.055	3.08055e-25	0
Gpc4	2.36255e-29	0.161602	0.118	0.036	4.1536e-25	0
Gpr27	2.47025e-29	0.191209	0.185	0.075	4.34295e-25	0
Mchr1	3.65516e-29	0.105	0.088	0.021	6.42614e-25	0
Esyt3	4.30182e-29	0.0855834	0.074	0.015	7.56302e-25	0
Clcn3	4.42526e-29	0.328551	0.47	0.345	7.78005e-25	0
P3h4	4.46144e-29	0.261129	0.314	0.178	7.84366e-25	0
Lclat1	4.70059e-29	0.150585	0.145	0.052	8.26411e-25	0
Cacna1i	5.55452e-29	0.100327	0.093	0.023	9.76541e-25	0
Rln1	5.61354e-29	0.0699045	0.049	0.006	9.86916e-25	0
Cacng3	1.07387e-28	0.0789433	0.066	0.012	1.88797e-24	0
Mgat5	1.07394e-28	0.238176	0.27	0.14	1.88809e-24	0
Fkrp	1.27149e-28	0.167448	0.165	0.064	2.23541e-24	0
Htatip2	1.27468e-28	0.146995	0.155	0.057	2.24102e-24	0
Gpr83	2.18649e-28	0.199118	0.124	0.04	3.84406e-24	0
Kcna5	2.21906e-28	0.110248	0.096	0.026	3.90133e-24	0
Lrig2	2.5181e-28	0.17731	0.182	0.076	4.42707e-24	0
Atp1b3	2.86215e-28	0.321676	0.436	0.301	5.03195e-24	0
Sorcs1	3.40236e-28	0.2332	0.206	0.093	5.98169e-24	0
Brinp2	4.75328e-28	0.163691	0.149	0.054	8.35674e-24	0
Mdga1	6.88671e-28	0.0998744	0.072	0.015	1.21075e-23	0
C2cd2l	8.23213e-28	0.20587	0.2	0.09	1.44729e-23	0
Clcn6	9.6564e-28	0.199135	0.207	0.094	1.69769e-23	0
Mmp17	1.19175e-27	0.166493	0.191	0.08	2.09522e-23	0
Bmp3	1.33456e-27	0.100985	0.063	0.012	2.34629e-23	0
Tac2	1.34547e-27	0.94291	0.066	0.013	2.36547e-23	0
Trp53i11	2.03831e-27	0.182182	0.163	0.065	3.58355e-23	0
Paqr7	2.69423e-27	0.218513	0.243	0.12	4.73672e-23	0
Mmp24	2.99732e-27	0.104012	0.103	0.029	5.26958e-23	0
6330403A02Rik	3.49098e-27	0.111364	0.087	0.022	6.1375e-23	0
Wbscr17	3.5441e-27	0.195542	0.219	0.1	6.23088e-23	0
Slc4a3	3.82231e-27	0.196882	0.218	0.102	6.72001e-23	0
Zdhhc8	4.00442e-27	0.177106	0.177	0.075	7.04016e-23	0
Cxx1a	4.23332e-27	0.308743	0.622	0.511	7.44259e-23	0
Dirc2	5.84841e-27	0.224539	0.247	0.127	1.02821e-22	0
Slc6a1	6.0407e-27	0.275461	0.362	0.223	1.06201e-22	0
Mgat5b	6.48729e-27	0.168525	0.141	0.052	1.14053e-22	0
Tmem26	7.81958e-27	0.0699327	0.046	0.006	1.37476e-22	0
Nrp1	9.76412e-27	0.287806	0.24	0.123	1.71663e-22	0
Hcn1	9.99338e-27	0.149606	0.143	0.052	1.75694e-22	0
Flrt3	1.29938e-26	0.201638	0.163	0.066	2.28444e-22	0
Galnt13	1.53404e-26	0.205358	0.202	0.091	2.697e-22	0
Vkorc1l1	1.68289e-26	0.205374	0.208	0.098	2.95869e-22	0
Adam10	2.32361e-26	0.283963	0.332	0.206	4.08514e-22	0
Pomk	2.71863e-26	0.130354	0.122	0.041	4.77963e-22	0
Atp13a1	2.75866e-26	0.175534	0.179	0.077	4.85001e-22	0
Neu1	2.77406e-26	0.253675	0.338	0.207	4.87707e-22	0
Kidins220	3.15592e-26	0.284645	0.349	0.223	5.54843e-22	0
Dhrs13	3.66324e-26	0.143368	0.144	0.054	6.44035e-22	0
Kcnc2	4.20414e-26	0.0983091	0.092	0.025	7.3913e-22	0
Man1a2	4.3069e-26	0.282714	0.342	0.216	7.57197e-22	0
Laptm4b	4.33475e-26	0.296342	0.302	0.179	7.62092e-22	0
Ece1	4.67321e-26	0.21867	0.263	0.139	8.21597e-22	0
Ebpl	4.82263e-26	0.276152	0.322	0.199	8.47867e-22	0
Lrp3	5.0862e-26	0.205884	0.25	0.128	8.94204e-22	0
Glt8d1	5.57526e-26	0.241285	0.248	0.131	9.80187e-22	0
Tmem115	7.54922e-26	0.166606	0.175	0.074	1.32723e-21	0
Man1b1	7.59415e-26	0.206061	0.222	0.11	1.33513e-21	0
Tmbim4	9.15496e-26	0.321747	0.424	0.318	1.60953e-21	0
Lman1	9.34213e-26	0.274507	0.325	0.199	1.64244e-21	0
Gpr68	1.05936e-25	0.0726949	0.057	0.01	1.86247e-21	0
Slc35f6	1.28243e-25	0.164534	0.178	0.078	2.25463e-21	0
Ptprt	1.33382e-25	0.263462	0.214	0.105	2.34499e-21	0
Leprotl1	1.39049e-25	0.247093	0.304	0.177	2.44461e-21	0
Pcsk5	1.7039e-25	0.101596	0.072	0.016	2.99562e-21	0
Clcn5	1.83444e-25	0.188784	0.179	0.079	3.22513e-21	0
Sulf1	2.36162e-25	0.251472	0.196	0.092	4.15197e-21	0
Slitrk3	2.53218e-25	0.165433	0.142	0.054	4.45183e-21	0
Lmtk3	2.6057e-25	0.198136	0.202	0.095	4.58108e-21	0
Abcb9	2.87017e-25	0.124111	0.121	0.041	5.04604e-21	0
Cnih2	3.10882e-25	0.239018	0.353	0.211	5.46562e-21	0
Kcnc4	3.27692e-25	0.123247	0.1	0.03	5.76115e-21	0
Txndc12	3.39117e-25	0.262262	0.321	0.197	5.96202e-21	0
Slc41a2	3.96319e-25	0.11126	0.101	0.031	6.96769e-21	0
Cdh4	4.14338e-25	0.177711	0.216	0.099	7.28448e-21	0
Nrp2	5.60874e-25	0.271118	0.274	0.155	9.86072e-21	0
Mgat2	5.96578e-25	0.224827	0.255	0.139	1.04884e-20	0
Ppt1	7.80436e-25	0.292643	0.413	0.298	1.37209e-20	0
Mbtps1	9.39666e-25	0.185418	0.156	0.065	1.65203e-20	0
Sec61a2	1.13456e-24	0.224077	0.235	0.122	1.99466e-20	0
Xbp1	1.23959e-24	0.291482	0.411	0.29	2.17932e-20	0
Tmie	1.24446e-24	0.16534	0.149	0.059	2.18789e-20	0
Mfsd5	1.50359e-24	0.157513	0.158	0.065	2.64346e-20	0
Tmco1	1.74043e-24	0.32428	0.437	0.342	3.05985e-20	0
Tmem205	2.31418e-24	0.255615	0.306	0.186	4.06856e-20	0
Atg9a	2.51772e-24	0.211297	0.235	0.122	4.42641e-20	0
Efnb1	3.28428e-24	0.204578	0.183	0.084	5.77408e-20	0
Slc39a10	3.39474e-24	0.221833	0.331	0.197	5.96829e-20	0
Msmo1	3.76355e-24	0.28249	0.446	0.313	6.61669e-20	0
Mc3r	3.9264e-24	0.0767296	0.064	0.014	6.90301e-20	0
Cox4i1	6.36511e-24	0.197672	0.962	0.899	1.11905e-19	0
Kcnj9	9.62435e-24	0.124846	0.105	0.034	1.69206e-19	0
Wrb	1.02312e-23	0.203612	0.259	0.142	1.79875e-19	0
Lrfn2	1.3742e-23	0.107482	0.104	0.033	2.41598e-19	0
B4galt5	1.46329e-23	0.155746	0.17	0.074	2.57261e-19	0
Ndrg4	2.33625e-23	0.171121	0.325	0.181	4.10736e-19	0
Grik1	2.3654e-23	0.0771409	0.06	0.013	4.15861e-19	0
Stt3b	3.2146e-23	0.260244	0.304	0.188	5.65159e-19	0
Hcn3	4.84377e-23	0.0684557	0.057	0.011	8.51582e-19	0
Grm7	7.14622e-23	0.150074	0.139	0.055	1.25638e-18	0
Tpst1	7.67091e-23	0.199999	0.214	0.109	1.34862e-18	0
Galns	8.66361e-23	0.0959551	0.081	0.023	1.52315e-18	0
Gast	9.07706e-23	0.0524096	0.042	0.006	1.59584e-18	0
Serinc3	9.38766e-23	0.209402	0.646	0.508	1.65044e-18	0
Foxred2	1.0946e-22	0.106365	0.09	0.027	1.92442e-18	0
Tmem161a	1.12695e-22	0.207689	0.215	0.112	1.98129e-18	0
Tmem175	1.1471e-22	0.185725	0.198	0.098	2.01671e-18	0
Adgra1	1.16536e-22	0.195192	0.21	0.106	2.04881e-18	0
Gpr176	1.36251e-22	0.078605	0.071	0.018	2.39543e-18	0
Dpy19l4	1.42777e-22	0.191755	0.204	0.103	2.51017e-18	0
Tmem181a	1.43829e-22	0.210947	0.233	0.125	2.52866e-18	0
Cacng2	1.60887e-22	0.139805	0.135	0.053	2.82855e-18	0
Rbp4	2.01967e-22	0.125436	0.093	0.029	3.55077e-18	0
Kdelr1	2.24597e-22	0.244261	0.3	0.186	3.94864e-18	0
Ltbp3	2.39487e-22	0.187636	0.202	0.101	4.21041e-18	0
Ephb2	2.93288e-22	0.100487	0.085	0.025	5.1563e-18	0
Ntsr1	3.34198e-22	0.0734781	0.058	0.012	5.87554e-18	0
Shisa9	3.78804e-22	0.177301	0.221	0.113	6.65975e-18	0
1110032F04Rik	3.90759e-22	0.0696703	0.047	0.008	6.86994e-18	0
St8sia1	4.65182e-22	0.144512	0.142	0.058	8.17837e-18	0
Adgrg2	4.84141e-22	0.0632694	0.049	0.009	8.51168e-18	0
Dlk2	5.31896e-22	0.105248	0.093	0.029	9.35126e-18	0
Htr7	6.09216e-22	0.0660447	0.054	0.011	1.07106e-17	0
Hrh1	8.46437e-22	0.132199	0.122	0.046	1.48812e-17	0
Tmem200a	1.02506e-21	0.0856467	0.069	0.018	1.80216e-17	0
Panx2	1.32349e-21	0.0826047	0.073	0.019	2.32683e-17	0
H2-Q2	1.65587e-21	0.186491	0.168	0.075	2.91118e-17	0
Slc36a4	2.02834e-21	0.165593	0.168	0.077	3.56602e-17	0
Tmem178	2.21102e-21	0.133293	0.105	0.037	3.88719e-17	0
Adpgk	2.23966e-21	0.134719	0.141	0.059	3.93755e-17	0
Cntn4	2.48434e-21	0.146122	0.122	0.047	4.36772e-17	0
Tpra1	3.12788e-21	0.145784	0.158	0.07	5.49913e-17	0
Trh	3.30574e-21	0.978538	0.062	0.015	5.81183e-17	0
Snx19	5.74492e-21	0.156286	0.146	0.064	1.01002e-16	0
Trhr	6.25676e-21	0.0836476	0.057	0.013	1.1e-16	0
Acvr1c	6.31338e-21	0.159064	0.101	0.035	1.10996e-16	0
Ndufb5	9.41017e-21	0.234714	0.722	0.664	1.6544e-16	0
Suco	1.30188e-20	0.205937	0.248	0.142	2.28884e-16	0
Slc2a6	1.45121e-20	0.0922229	0.083	0.025	2.55136e-16	0
Rnf121	1.49515e-20	0.166802	0.192	0.097	2.62862e-16	0
Vwc2l	1.71163e-20	0.0499155	0.041	0.007	3.00921e-16	0
Slc23a2	1.79785e-20	0.204318	0.22	0.12	3.16081e-16	0
Slc33a1	1.82407e-20	0.160393	0.163	0.076	3.2069e-16	0
Adgrl3	1.8777e-20	0.241764	0.322	0.206	3.30119e-16	0
Cdh12	2.21524e-20	0.082337	0.058	0.013	3.89461e-16	0
Lrrtm4	2.35535e-20	0.143128	0.14	0.06	4.14094e-16	0
Ggh	2.80152e-20	0.262694	0.33	0.226	4.92535e-16	0
Bcam	2.8661e-20	0.152353	0.137	0.058	5.0389e-16	0
Cntn6	3.4168e-20	0.139642	0.154	0.068	6.00707e-16	0
Gpr108	3.74681e-20	0.200646	0.228	0.126	6.58726e-16	0
Ficd	3.81828e-20	0.115691	0.107	0.039	6.71292e-16	0
Pthlh	4.22294e-20	0.112772	0.057	0.013	7.42435e-16	0
Bace1	4.3241e-20	0.191948	0.228	0.125	7.60219e-16	0
Slc27a2	4.68667e-20	0.053185	0.041	0.007	8.23964e-16	0
Kcnk1	4.9357e-20	0.16227	0.209	0.109	8.67745e-16	0
Sdk1	5.1276e-20	0.0912475	0.078	0.023	9.01483e-16	0
Gas6	5.38701e-20	0.278291	0.395	0.282	9.4709e-16	0
B3galt1	6.18534e-20	0.186809	0.175	0.086	1.08744e-15	0
Tmem62	6.36516e-20	0.131749	0.131	0.055	1.11906e-15	0
Tmem214	8.87618e-20	0.194075	0.207	0.111	1.56052e-15	0
Dnah1	9.42423e-20	0.100012	0.092	0.031	1.65687e-15	0
Cmtm4	9.81157e-20	0.193318	0.244	0.14	1.72497e-15	0
Ppib	9.99636e-20	0.218821	0.777	0.73	1.75746e-15	0
Kcnt2	1.0092e-19	0.067089	0.06	0.015	1.77427e-15	0
Reln	1.03752e-19	0.21661	0.081	0.025	1.82406e-15	0
Hgsnat	1.06974e-19	0.177607	0.191	0.098	1.88071e-15	0
Pcdh1	1.127e-19	0.153405	0.156	0.072	1.98138e-15	0
Stard3nl	1.15017e-19	0.292887	0.426	0.339	2.02211e-15	0
Celsr3	1.45431e-19	0.0857094	0.075	0.022	2.55683e-15	0
Pcyox1l	1.49677e-19	0.138629	0.169	0.08	2.63147e-15	0
Tmem41a	1.85401e-19	0.0954894	0.081	0.025	3.25953e-15	0
Gpr165	1.92039e-19	0.0795023	0.071	0.02	3.37623e-15	0
Abcb6	2.33326e-19	0.111998	0.105	0.039	4.1021e-15	0
Pvrl1	2.50619e-19	0.181282	0.169	0.083	4.40614e-15	0
A830039N20Rik	2.53263e-19	0.0929236	0.098	0.035	4.45261e-15	0
Ttc17	2.81277e-19	0.131133	0.124	0.051	4.94513e-15	0
Robo2	3.2838e-19	0.0845274	0.079	0.024	5.77325e-15	0
Gpr26	3.7788e-19	0.0941659	0.09	0.03	6.64352e-15	0
Fitm2	3.98292e-19	0.108934	0.108	0.041	7.00236e-15	0
Stt3a	3.98742e-19	0.234988	0.276	0.176	7.01029e-15	0
Kcnd3	5.09763e-19	0.14119	0.135	0.058	8.96215e-15	0
Tmem201	5.66283e-19	0.13301	0.144	0.065	9.95581e-15	0
Lmbr1	5.71319e-19	0.148378	0.146	0.067	1.00444e-14	0
Tmem97	6.53746e-19	0.154867	0.157	0.074	1.14935e-14	0
Gpr107	7.78115e-19	0.1645	0.193	0.101	1.368e-14	0
Pom121	8.12156e-19	0.165309	0.203	0.108	1.42785e-14	0
Tmem101	8.36408e-19	0.183686	0.232	0.133	1.47049e-14	0
Dnajb11	9.40201e-19	0.245777	0.328	0.228	1.65297e-14	0
Spns1	1.09707e-18	0.208428	0.278	0.175	1.92876e-14	0
Fam155a	1.24613e-18	0.193055	0.208	0.115	2.19081e-14	0
Tmtc1	1.58077e-18	0.1359	0.123	0.051	2.77915e-14	0
Megf9	1.68263e-18	0.180129	0.21	0.115	2.95824e-14	0
Tnr	1.76637e-18	0.18823	0.268	0.156	3.10546e-14	0
Ndfip2	1.93875e-18	0.268531	0.4	0.316	3.40851e-14	0
Hapln4	2.55504e-18	0.0967062	0.157	0.071	4.49201e-14	0
Uchl1	2.57623e-18	0.171786	0.394	0.26	4.52927e-14	0
Tmem245	2.94751e-18	0.195473	0.27	0.167	5.18202e-14	0
Slc17a6	3.12626e-18	0.258484	0.26	0.149	5.49628e-14	0
Oprk1	3.53028e-18	0.134914	0.113	0.045	6.20658e-14	0
Tspan31	4.15252e-18	0.26291	0.394	0.306	7.30055e-14	0
Qpctl	4.77149e-18	0.142673	0.146	0.068	8.38875e-14	0
Slc9a8	5.13847e-18	0.155512	0.17	0.085	9.03394e-14	0
Xylt2	5.4244e-18	0.123199	0.122	0.051	9.53664e-14	0
Elovl4	5.48976e-18	0.152606	0.173	0.087	9.65155e-14	0
Plxnb2	5.61314e-18	0.215695	0.293	0.192	9.86845e-14	0
Tmem240	5.87971e-18	0.119388	0.135	0.06	1.03371e-13	0
Gad1	6.20281e-18	0.144364	0.16	0.076	1.09052e-13	0
Amfr	6.42395e-18	0.265017	0.365	0.274	1.12939e-13	0
Gpr22	8.39779e-18	0.08301	0.073	0.022	1.47642e-13	0
Fam174a	9.13547e-18	0.295398	0.451	0.386	1.60611e-13	0
Creld2	1.05505e-17	0.169476	0.198	0.108	1.85488e-13	0
Dcbld2	1.38817e-17	0.127982	0.121	0.052	2.44054e-13	0
Cldn12	1.42789e-17	0.118436	0.109	0.044	2.51038e-13	0
Fam171a1	1.44923e-17	0.119832	0.119	0.05	2.54789e-13	0
Slc35f3	1.46652e-17	0.0727064	0.067	0.02	2.57829e-13	0
Syt3	1.5695e-17	0.117083	0.111	0.045	2.75934e-13	0
Ptchd2	1.73003e-17	0.109301	0.136	0.06	3.04157e-13	0
Cthrc1	2.42449e-17	0.180951	0.179	0.094	4.2625e-13	0
Adam11	2.49625e-17	0.129128	0.158	0.076	4.38866e-13	0
Pcdh9	2.53401e-17	0.273786	0.334	0.235	4.45504e-13	0
Pofut2	2.6032e-17	0.230561	0.282	0.188	4.57669e-13	0
Tmem215	2.68043e-17	0.0868927	0.06	0.016	4.71247e-13	0
Slc27a3	3.24612e-17	0.0675942	0.057	0.015	5.707e-13	0
Kcnj4	4.19891e-17	0.0672473	0.049	0.012	7.3821e-13	0
Fgfr1	4.80433e-17	0.200614	0.239	0.144	8.44649e-13	0
Agrp	4.89827e-17	1.41855	0.065	0.02	8.61165e-13	0
Fam3c	5.00285e-17	0.233339	0.314	0.215	8.7955e-13	0
St6galnac5	7.18369e-17	0.0925158	0.069	0.022	1.26296e-12	0
Atg9b	8.21597e-17	0.0801673	0.081	0.028	1.44445e-12	0
Cyp4x1	8.47366e-17	0.0562047	0.051	0.013	1.48975e-12	0
Ormdl3	1.10507e-16	0.208151	0.267	0.172	1.94282e-12	0
Galnt9	1.24536e-16	0.0890669	0.104	0.041	2.18947e-12	0
Gpc3	1.43428e-16	0.270194	0.182	0.099	2.52161e-12	0
Yipf5	1.81814e-16	0.207472	0.278	0.185	3.19647e-12	0
Ogfod3	1.86559e-16	0.128102	0.124	0.055	3.2799e-12	0
Agrn	2.02932e-16	0.186404	0.255	0.161	3.56774e-12	0
Syvn1	2.04698e-16	0.138363	0.166	0.085	3.5988e-12	0
Col25a1	2.22742e-16	0.235929	0.196	0.105	3.91602e-12	0
Tmem9b	2.24956e-16	0.224419	0.366	0.272	3.95494e-12	0
Scap	2.36383e-16	0.160098	0.199	0.111	4.15586e-12	0
Lrrtm1	2.49214e-16	0.116456	0.118	0.051	4.38144e-12	0
Npffr1	3.01269e-16	0.0931307	0.08	0.028	5.29662e-12	0
Kcnh2	3.11979e-16	0.107168	0.1	0.04	5.48491e-12	0
Slc35b4	3.21676e-16	0.136604	0.136	0.064	5.65538e-12	0
Eef1a2	3.37355e-16	0.161194	0.349	0.227	5.93103e-12	0
Slc39a9	3.52584e-16	0.126951	0.132	0.062	6.19878e-12	0
Tmem33	4.11495e-16	0.227871	0.308	0.216	7.23449e-12	0
Cyp51	4.35406e-16	0.196763	0.257	0.164	7.65487e-12	0
Ramp3	4.37826e-16	0.0715829	0.057	0.016	7.69742e-12	0
Wdr54	4.75199e-16	0.112511	0.113	0.049	8.35448e-12	0
Sstr1	4.75233e-16	0.0814216	0.059	0.017	8.35508e-12	0
Zdhhc17	4.85522e-16	0.182835	0.213	0.125	8.53596e-12	0
Tkt	4.89543e-16	0.251447	0.428	0.344	8.60666e-12	0
Smoc1	5.34588e-16	0.140258	0.128	0.059	9.3986e-12	0
Xk	6.06383e-16	0.0876987	0.1	0.04	1.06608e-11	0
Ly6e	6.48044e-16	0.14134	0.452	0.317	1.13933e-11	0
Penk	7.63899e-16	0.566701	0.154	0.078	1.34301e-11	0
BC023829	7.68066e-16	0.143871	0.166	0.086	1.35034e-11	0
Pcnxl4	8.7147e-16	0.157946	0.182	0.1	1.53213e-11	0
Ugcg	8.85068e-16	0.156974	0.192	0.107	1.55604e-11	0
Zwint	1.14548e-15	0.0714392	0.447	0.32	2.01387e-11	0
Nts	1.15682e-15	0.446812	0.063	0.02	2.0338e-11	0
Trpc5	1.17292e-15	0.0984642	0.083	0.031	2.0621e-11	0
Scn1a	1.24164e-15	0.161122	0.154	0.078	2.18293e-11	0
Hyal2	1.29153e-15	0.0987767	0.104	0.043	2.27065e-11	0
Ndufa4	1.33234e-15	0.128579	0.957	0.888	2.34238e-11	0
Extl3	1.33346e-15	0.156779	0.206	0.12	2.34435e-11	0
Agpat4	1.5732e-15	0.227695	0.314	0.222	2.76584e-11	0
Tm2d1	1.61467e-15	0.255358	0.36	0.282	2.83875e-11	0
2610524H06Rik	1.80446e-15	0.168348	0.188	0.106	3.17241e-11	0
Xpr1	1.90888e-15	0.21651	0.298	0.205	3.35601e-11	0
AI467606	1.94364e-15	0.0789765	0.069	0.023	3.41712e-11	0
Hcrtr2	2.15068e-15	0.0574754	0.051	0.014	3.7811e-11	0
Gba	2.25041e-15	0.11337	0.114	0.051	3.95644e-11	0
Tmem121	2.26646e-15	0.135297	0.226	0.132	3.98467e-11	0
Slc1a1	2.31094e-15	0.165347	0.246	0.15	4.06286e-11	0
Slc35f4	3.10467e-15	0.0605564	0.051	0.014	5.45832e-11	0
Lrfn5	3.11905e-15	0.134343	0.137	0.067	5.48361e-11	0
Lrrtm3	3.40997e-15	0.142488	0.173	0.093	5.99506e-11	0
Apoa2	3.66699e-15	0.0541196	0.057	0.016	6.44694e-11	0
Plxna3	3.79624e-15	0.103166	0.109	0.047	6.67417e-11	0
Vkorc1	3.95193e-15	0.239452	0.388	0.313	6.94789e-11	0
Sun1	4.04287e-15	0.170892	0.223	0.135	7.10777e-11	0
Psen1	4.47947e-15	0.182402	0.194	0.114	7.87536e-11	0
Mfsd11	4.53912e-15	0.135369	0.173	0.094	7.98023e-11	0
Tmem63c	5.56524e-15	0.0671149	0.056	0.016	9.78425e-11	0
Kcnma1	6.7153e-15	0.143887	0.154	0.08	1.18062e-10	0
Npy	6.75705e-15	1.30942	0.08	0.03	1.18796e-10	0
Syt10	6.92948e-15	0.105076	0.087	0.034	1.21827e-10	0
Rhbdd3	8.23393e-15	0.130881	0.14	0.07	1.44761e-10	0
Srprb	1.02138e-14	0.155469	0.183	0.104	1.79569e-10	0
Sec22c	1.12913e-14	0.0929731	0.104	0.044	1.98512e-10	0
Atp1b2	1.28418e-14	0.14948	0.425	0.317	2.25772e-10	0
Aga	1.3559e-14	0.167437	0.184	0.105	2.38381e-10	0
Clmp	1.62578e-14	0.0814565	0.079	0.029	2.85829e-10	0
Tvp23a	1.67192e-14	0.0922417	0.081	0.031	2.9394e-10	0
Nup210	1.848e-14	0.107115	0.1	0.043	3.24897e-10	0
Plpp1	2.1465e-14	0.150508	0.169	0.093	3.77376e-10	0
Cdh11	2.25475e-14	0.138814	0.146	0.075	3.96407e-10	0
Slc35e3	2.265e-14	0.10045	0.107	0.047	3.98209e-10	0
Nxph4	2.26534e-14	0.175857	0.057	0.017	3.9827e-10	0
Kirrel3	2.34787e-14	0.117875	0.107	0.048	4.1278e-10	0
Atp6v0c	2.38232e-14	0.0729129	0.071	0.025	4.18835e-10	0
Bmper	2.42966e-14	0.0701092	0.056	0.017	4.27159e-10	0
Large	2.49552e-14	0.145119	0.178	0.1	4.38738e-10	0
Lnpep	2.50038e-14	0.124778	0.124	0.059	4.39592e-10	0
Cers6	2.55598e-14	0.115526	0.112	0.051	4.49367e-10	0
Slc29a2	3.03269e-14	0.0692766	0.062	0.02	5.33177e-10	0
Relt	3.46709e-14	0.129543	0.149	0.077	6.09549e-10	0
Car10	3.50017e-14	0.118161	0.147	0.075	6.15365e-10	0
Naaa	4.90055e-14	0.165918	0.22	0.136	8.61567e-10	0
Cd55	5.05575e-14	0.0592489	0.056	0.017	8.88852e-10	0
Pvrl2	5.12321e-14	0.146835	0.166	0.091	9.00711e-10	0
Grik4	5.25648e-14	0.115224	0.113	0.052	9.24141e-10	0
Grin3a	6.18173e-14	0.224231	0.223	0.14	1.08681e-09	0
Pdia4	6.62716e-14	0.20863	0.286	0.203	1.16512e-09	0
Asb4	6.75769e-14	0.112653	0.107	0.048	1.18807e-09	0
Ildr2	7.02912e-14	0.189432	0.271	0.18	1.23579e-09	0
Clcn7	7.46681e-14	0.146952	0.159	0.087	1.31274e-09	0
Slc44a5	9.53074e-14	0.0715046	0.065	0.022	1.6756e-09	0
Ero1lb	1.00055e-13	0.0912041	0.108	0.049	1.75907e-09	0
Slc39a11	1.04216e-13	0.095079	0.093	0.039	1.83222e-09	0
Pcnx	1.22579e-13	0.151982	0.192	0.114	2.15506e-09	0
Plcxd1	1.62331e-13	0.0670844	0.059	0.019	2.85395e-09	0
Sco2	1.87651e-13	0.149048	0.174	0.1	3.2991e-09	0
Slc7a1	2.01432e-13	0.127145	0.201	0.118	3.54137e-09	0
Pigx	2.33023e-13	0.181161	0.224	0.145	4.09678e-09	0
Ajap1	2.45305e-13	0.145733	0.158	0.086	4.31271e-09	0
Ermp1	2.48152e-13	0.143331	0.163	0.091	4.36276e-09	0
Gpr61	2.51347e-13	0.0626839	0.058	0.019	4.41893e-09	0
Pcdhb12	2.59102e-13	0.0563217	0.044	0.012	4.55527e-09	0
Hs3st5	2.75841e-13	0.0502819	0.045	0.012	4.84956e-09	0
Lingo3	2.78959e-13	0.085237	0.101	0.045	4.90437e-09	0
Yipf4	2.88358e-13	0.229603	0.358	0.289	5.06962e-09	0
Tmem206	3.94013e-13	0.0993834	0.11	0.052	6.92715e-09	0
Smpdl3b	3.98343e-13	0.0771266	0.071	0.026	7.00326e-09	0
Gm43796	4.50661e-13	0.0873043	0.088	0.037	7.92307e-09	0
3632451O06Rik	4.9688e-13	0.141736	0.166	0.093	8.73565e-09	0
Adcy6	4.99927e-13	0.0889211	0.093	0.04	8.78922e-09	0
Insig2	5.17381e-13	0.153386	0.199	0.121	9.09608e-09	0
Gpr85	5.65918e-13	0.123484	0.151	0.082	9.94941e-09	0
Tmem60	5.74729e-13	0.188241	0.252	0.173	1.01043e-08	0
Zfyve27	6.51383e-13	0.124409	0.145	0.078	1.1452e-08	0
Slc24a2	7.86685e-13	0.153668	0.234	0.146	1.38307e-08	0
Erlin1	8.23269e-13	0.0917425	0.103	0.047	1.44739e-08	0
Slitrk5	8.81417e-13	0.143174	0.169	0.096	1.54962e-08	0
Plppr5	1.02699e-12	0.127385	0.163	0.092	1.80554e-08	0
Slc5a5	1.09602e-12	0.079009	0.075	0.029	1.92692e-08	0
Slc30a10	1.19864e-12	0.0732551	0.078	0.031	2.10733e-08	0
Dnajc3	1.38669e-12	0.230563	0.345	0.273	2.43793e-08	0
Adra2a	1.66837e-12	0.0853048	0.067	0.025	2.93316e-08	0
Unc5c	1.87614e-12	0.14255	0.17	0.099	3.29845e-08	0
Olfm2	1.9109e-12	0.092427	0.087	0.037	3.35955e-08	0
Cachd1	1.95787e-12	0.138534	0.106	0.051	3.44213e-08	0
Tctn1	2.25181e-12	0.0734204	0.075	0.03	3.9589e-08	0
Il34	2.35613e-12	0.103839	0.128	0.065	4.14232e-08	0
Igsf3	2.3642e-12	0.107637	0.108	0.052	4.1565e-08	0
Dgat2	2.43385e-12	0.0995299	0.113	0.055	4.27895e-08	0
Car11	2.65965e-12	0.151209	0.197	0.12	4.67592e-08	0
Efnb2	2.81075e-12	0.132449	0.136	0.073	4.94157e-08	0
Tmem25	3.3591e-12	0.0622701	0.077	0.031	5.90564e-08	0
Gpld1	3.42815e-12	0.157426	0.191	0.116	6.02703e-08	0
Comtd1	4.21266e-12	0.118438	0.144	0.079	7.40628e-08	0
Dpp7	4.84771e-12	0.12037	0.137	0.074	8.52275e-08	0
Asphd2	4.95954e-12	0.166442	0.208	0.135	8.71937e-08	0
Nxph1	4.96886e-12	0.229082	0.191	0.119	8.73575e-08	0
Lamb1	5.18763e-12	0.070329	0.057	0.02	9.12036e-08	0
Enpp4	5.43758e-12	0.151178	0.173	0.104	9.55981e-08	0
AI593442	6.59196e-12	0.110273	0.112	0.056	1.15893e-07	0
Fbxl2	6.67928e-12	0.0965017	0.108	0.053	1.17428e-07	0
Erbb4	8.08495e-12	0.165687	0.136	0.075	1.42141e-07	0
St3gal3	8.55296e-12	0.115437	0.109	0.054	1.5037e-07	0
Cacna1g	9.37681e-12	0.0785047	0.068	0.027	1.64854e-07	0
Kcnb1	9.63875e-12	0.109484	0.135	0.072	1.69459e-07	0
Cisd1	9.76664e-12	0.23092	0.431	0.377	1.71707e-07	0
Cnnm2	1.31026e-11	0.101807	0.098	0.046	2.30357e-07	0
Sgcb	1.4805e-11	0.137071	0.197	0.124	2.60287e-07	0
Yjefn3	1.56796e-11	0.0638606	0.068	0.027	2.75663e-07	0
Sgpp1	1.74879e-11	0.120507	0.149	0.084	3.07454e-07	0
Pld5	1.81328e-11	0.0992375	0.084	0.038	3.18793e-07	0
Grid2	1.83746e-11	0.150194	0.173	0.106	3.23045e-07	0
Creg1	1.92623e-11	0.182724	0.329	0.25	3.3865e-07	0
Trpv2	2.05822e-11	0.0945808	0.114	0.058	3.61856e-07	0
Dhcr24	2.94838e-11	0.132757	0.229	0.148	5.18355e-07	0
Clec2l	3.07088e-11	0.132717	0.155	0.09	5.39891e-07	0
Thsd4	3.09399e-11	0.0622268	0.042	0.012	5.43955e-07	0
Icmt	3.16917e-11	0.101905	0.12	0.062	5.57171e-07	0
Kdelr2	3.28878e-11	0.202553	0.31	0.24	5.782e-07	0
Lynx1	3.75906e-11	0.102607	0.12	0.062	6.6088e-07	0
Tspan17	3.91303e-11	0.132695	0.197	0.124	6.87949e-07	0
Gpr89	4.23826e-11	0.0980582	0.146	0.082	7.45129e-07	0
Slc5a3	4.42594e-11	0.175818	0.233	0.16	7.78125e-07	0
B3galt5	4.49318e-11	0.106715	0.151	0.085	7.89946e-07	0
Epha5	4.58845e-11	0.188346	0.25	0.171	8.06696e-07	0
Tmem127	4.7111e-11	0.116614	0.14	0.078	8.28259e-07	0
Sgsh	5.22819e-11	0.068418	0.078	0.034	9.19168e-07	0
Cacna1c	5.29987e-11	0.0864008	0.096	0.046	9.3177e-07	0
Ghrh	6.05061e-11	0.878719	0.062	0.024	1.06376e-06	0
Trpc4	6.48416e-11	0.054908	0.049	0.017	1.13998e-06	0
Kcnj3	6.52338e-11	0.0749625	0.087	0.039	1.14687e-06	0
Tro	8.64024e-11	0.139991	0.235	0.159	1.51904e-06	0
Siae	8.89656e-11	0.0957729	0.106	0.053	1.5641e-06	0
Epha10	9.26673e-11	0.051535	0.05	0.017	1.62918e-06	0
Slc37a3	9.70132e-11	0.0969637	0.107	0.054	1.70559e-06	0
Nxpe3	9.98063e-11	0.0776029	0.089	0.041	1.7547e-06	0
Dpy19l1	1.09855e-10	0.215838	0.256	0.186	1.93137e-06	0
Matn2	1.1237e-10	0.0697441	0.076	0.033	1.97558e-06	0
Vmp1	1.14316e-10	0.145125	0.454	0.37	2.00979e-06	0
2510039O18Rik	1.27496e-10	0.0981764	0.107	0.055	2.24151e-06	0
Pomc	1.38096e-10	2.24676	0.112	0.06	2.42787e-06	0
Tmem87a	1.40383e-10	0.118741	0.112	0.059	2.46807e-06	0
Angpt1	1.56684e-10	0.0720308	0.049	0.017	2.75467e-06	0
Acvr2a	1.60033e-10	0.0974265	0.104	0.052	2.81354e-06	0
Tmeff2	1.61659e-10	0.153205	0.237	0.159	2.84212e-06	0
Gabrb2	1.63326e-10	0.0605454	0.066	0.027	2.87143e-06	0
Zcchc12	1.76768e-10	0.0524934	0.232	0.144	3.10775e-06	0
Lingo2	1.76817e-10	0.0785984	0.078	0.035	3.10862e-06	0
Sepn1	1.81011e-10	0.126885	0.16	0.097	3.18236e-06	0
Galnt18	2.62361e-10	0.096585	0.121	0.065	4.61256e-06	0
Mtch1	3.24391e-10	0.118498	0.794	0.734	5.70312e-06	0
Amn	3.53509e-10	0.0526805	0.046	0.016	6.21504e-06	0
Zdhhc22	3.77711e-10	0.0428036	0.043	0.014	6.64054e-06	0
Pdgfa	4.18353e-10	0.173694	0.314	0.243	7.35507e-06	0
Lypd6b	4.52774e-10	0.0603061	0.051	0.019	7.96022e-06	0
Por	4.64107e-10	0.160036	0.209	0.142	8.15947e-06	0
Nus1	4.6813e-10	0.1385	0.169	0.107	8.23019e-06	0
Gpat4	4.98374e-10	0.116711	0.168	0.104	8.76192e-06	0
Celf4	6.14764e-10	0.066001	0.238	0.151	1.08082e-05	0
Atp2b3	6.57876e-10	0.0490276	0.056	0.021	1.15661e-05	0
Porcn	6.63819e-10	0.0915926	0.112	0.06	1.16706e-05	0
Sqle	7.52764e-10	0.169274	0.248	0.179	1.32343e-05	0
Snx14	7.69516e-10	0.116927	0.15	0.09	1.35289e-05	0
Cacna1h	8.31248e-10	0.0753334	0.078	0.036	1.46142e-05	0
Sema3a	8.80045e-10	0.0502025	0.046	0.016	1.54721e-05	0
Gpr75	9.78436e-10	0.0400459	0.042	0.014	1.72019e-05	0
Psen2	1.0102e-09	0.11299	0.128	0.073	1.77603e-05	0
Gabra4	1.06374e-09	0.0667242	0.075	0.034	1.87016e-05	0
Zdhhc20	1.08053e-09	0.185212	0.29	0.225	1.89969e-05	0
Tor2a	1.08505e-09	0.142008	0.198	0.133	1.90763e-05	0
Ghr	1.14368e-09	0.118178	0.097	0.05	2.0107e-05	0
Tbc1d24	1.19825e-09	0.107075	0.12	0.067	2.10664e-05	0
Tmem151a	1.23957e-09	0.0748926	0.253	0.166	2.17929e-05	0
1500011B03Rik	1.29284e-09	0.144802	0.274	0.198	2.27295e-05	0
Cnnm3	1.44658e-09	0.112891	0.131	0.076	2.54323e-05	0
Pcdhb17	1.44713e-09	0.0616582	0.057	0.023	2.54421e-05	0
Tmem176b	1.64207e-09	0.321735	0.474	0.446	2.88693e-05	0
Ccdc126	1.9284e-09	0.0913481	0.103	0.054	3.39032e-05	0
Jag2	1.97172e-09	0.0672914	0.066	0.029	3.46648e-05	0
Sema6c	2.02282e-09	0.0751981	0.062	0.026	3.55633e-05	0
Dnajb14	2.09309e-09	0.160152	0.252	0.186	3.67987e-05	0
Il13ra1	2.37545e-09	0.0990773	0.122	0.069	4.17629e-05	0
Twsg1	2.51624e-09	0.0928982	0.109	0.059	4.42379e-05	0
Slc9a5	2.68396e-09	0.0566732	0.066	0.029	4.71868e-05	0
Ncam2	2.74562e-09	0.14142	0.176	0.115	4.82707e-05	0
Npr2	2.81553e-09	0.0921873	0.093	0.048	4.94998e-05	0
Apc2	2.86666e-09	0.100849	0.129	0.075	5.03987e-05	0
Rtn4r	2.87303e-09	0.0529038	0.045	0.016	5.05108e-05	0
Alg1	3.17164e-09	0.129583	0.153	0.096	5.57605e-05	0
Flrt2	3.82221e-09	0.0955129	0.103	0.055	6.71983e-05	0
Yipf2	3.88369e-09	0.094891	0.114	0.064	6.82792e-05	0
Fam134b	3.96134e-09	0.199982	0.268	0.206	6.96442e-05	0
Rce1	4.1797e-09	0.121393	0.152	0.095	7.34833e-05	0
Dpm3	4.83521e-09	0.210956	0.42	0.395	8.50078e-05	0
Galnt1	4.85269e-09	0.174324	0.252	0.188	8.53152e-05	0
Tmco3	5.22727e-09	0.131885	0.188	0.127	9.19006e-05	0
Shisa5	5.39092e-09	0.167568	0.257	0.194	9.47778e-05	0
Slc30a6	5.64153e-09	0.0657335	0.062	0.027	9.91838e-05	0
Scamp3	6.26443e-09	0.167168	0.243	0.179	0.000110135	0
Slitrk6	6.4206e-09	0.0451253	0.044	0.016	0.000112881	0
Tmem132c	6.5292e-09	0.138926	0.1	0.054	0.00011479	0
Sgce	6.70333e-09	0.179123	0.238	0.178	0.000117851	0
Kcnq5	6.87671e-09	0.0425423	0.041	0.014	0.000120899	0
Bfar	7.68047e-09	0.111777	0.144	0.089	0.00013503	0
Pnck	7.9957e-09	0.132699	0.199	0.134	0.000140572	0
Sidt1	8.12738e-09	0.0439787	0.053	0.021	0.000142888	0
Fstl1	9.11814e-09	0.146284	0.142	0.088	0.000160306	0
Cst6	9.66076e-09	0.0527676	0.054	0.022	0.000169846	0
Fstl4	1.02959e-08	0.0683471	0.081	0.04	0.000181012	0
Grin2a	1.15064e-08	0.0600943	0.073	0.034	0.000202294	0
Chrm1	1.21038e-08	0.0545063	0.051	0.02	0.000212796	0
Chst11	1.21445e-08	0.126224	0.177	0.118	0.000213512	0
Rnf167	1.22812e-08	0.13964	0.178	0.12	0.000215915	0
Tmem17	1.25682e-08	0.0815779	0.089	0.046	0.000220961	0
Selm	1.27225e-08	0.148577	0.709	0.678	0.000223675	0
Slc35c2	1.36227e-08	0.131574	0.193	0.132	0.0002395	0
Gm15440	1.48264e-08	0.0896805	0.124	0.073	0.000260662	0
Slc5a6	1.60066e-08	0.0764361	0.094	0.05	0.000281411	0
Slc37a1	1.67753e-08	0.0441258	0.045	0.017	0.000294926	0
Grm8	1.99452e-08	0.0485581	0.049	0.02	0.000350657	0
Kcnk2	2.06859e-08	0.184395	0.192	0.135	0.000363678	0
Jmjd8	2.19596e-08	0.106996	0.123	0.073	0.000386072	0
Pgrmc2	2.22155e-08	0.137144	0.19	0.132	0.00039057	0
Emc3	2.68844e-08	0.174719	0.279	0.225	0.000472655	0
Grik3	2.82216e-08	0.111137	0.169	0.109	0.000496163	0
Ptprm	2.97501e-08	0.120219	0.128	0.078	0.000523037	0
Ctsa	3.71754e-08	0.140941	0.357	0.287	0.000653581	0
Kcnk3	3.83348e-08	0.0930154	0.121	0.071	0.000673964	0
Insr	3.8722e-08	0.117701	0.156	0.101	0.000680772	0
Dchs1	4.24908e-08	0.0842677	0.084	0.044	0.000747031	0
Alg11	4.45862e-08	0.0818404	0.095	0.052	0.000783871	0
Robo1	4.56702e-08	0.101359	0.09	0.049	0.000802928	0
Faah	4.58995e-08	0.0659562	0.083	0.043	0.000806958	0
Tmem50b	4.76733e-08	0.129004	0.178	0.122	0.000838144	0
St3gal2	4.87761e-08	0.093117	0.115	0.068	0.000857533	0
Shisa7	5.12585e-08	0.0932441	0.125	0.075	0.000901176	0
Acsl4	5.2991e-08	0.127814	0.186	0.128	0.000931635	0
Smim19	5.34071e-08	0.165733	0.247	0.192	0.000938951	0
Hmgcr	5.62387e-08	0.154018	0.299	0.234	0.000988733	0
Praf2	5.68439e-08	0.157554	0.277	0.219	0.000999373	0
Tmem180	6.04416e-08	0.0887621	0.112	0.065	0.00106262	0
Adck2	6.17022e-08	0.0776621	0.088	0.047	0.00108479	0
B3galt2	6.78516e-08	0.0687579	0.077	0.039	0.0011929	0
Hap1	8.4866e-08	0.0723643	0.286	0.205	0.00149203	0
Ptprd	8.80774e-08	0.149971	0.295	0.226	0.00154849	0
Slc29a1	8.91947e-08	0.112987	0.147	0.095	0.00156813	0
Syt12	9.49672e-08	0.0581076	0.053	0.023	0.00166962	0
Tor1a	9.78346e-08	0.11581	0.134	0.085	0.00172003	0
Unc50	1.00508e-07	0.156695	0.237	0.183	0.00176703	0
Ncstn	1.03203e-07	0.124579	0.163	0.11	0.00181442	0
Lmf2	1.1366e-07	0.0701608	0.067	0.033	0.00199825	0
Lrfn4	1.20941e-07	0.0588124	0.053	0.024	0.00212626	0
Colgalt1	1.24808e-07	0.135768	0.183	0.128	0.00219425	0
Rnf103	1.35883e-07	0.12529	0.154	0.102	0.00238895	0
Mdga2	1.67858e-07	0.112892	0.143	0.093	0.00295111	0
Ptprr	1.83459e-07	0.07682	0.087	0.047	0.00322539	0
Kcna6	1.87004e-07	0.115056	0.162	0.109	0.00328772	0
2700016F22Rik	1.89139e-07	0.0431201	0.041	0.016	0.00332526	0
Fam73a	1.93263e-07	0.115737	0.156	0.105	0.00339775	0
Lmln	1.99542e-07	0.0624766	0.067	0.033	0.00350816	0
Plxdc1	2.26481e-07	0.100638	0.127	0.079	0.00398176	0
Itgb1	2.37923e-07	0.207315	0.329	0.286	0.00418292	0
Kcnh1	2.50344e-07	0.0512672	0.05	0.022	0.00440129	0
Ormdl1	2.56408e-07	0.105831	0.123	0.077	0.00450791	0
Ttyh3	2.89391e-07	0.123227	0.233	0.175	0.00508778	0
Elmod2	2.94524e-07	0.0674409	0.064	0.031	0.00517803	0
Chrm3	2.94618e-07	0.0417251	0.043	0.017	0.00517968	0
2410131K14Rik	3.15219e-07	0.079609	0.097	0.056	0.00554187	0
Csmd2	3.72559e-07	0.0919398	0.09	0.051	0.00654997	0
Atrnl1	3.8454e-07	0.077167	0.097	0.055	0.0067606	0
Tssc4	4.05494e-07	0.136427	0.201	0.148	0.00712899	0
Pigp	4.28532e-07	0.186265	0.35	0.312	0.00753403	0
Slc39a3	4.71079e-07	0.0852593	0.113	0.069	0.00828204	0
Ptprn2	4.97477e-07	0.0528767	0.058	0.027	0.00874614	0
Zdhhc2	5.04387e-07	0.0949431	0.174	0.119	0.00886763	0
Tmem91	5.24366e-07	0.0800401	0.111	0.067	0.00921888	0
B3gat1	5.27931e-07	0.101194	0.145	0.095	0.00928156	0
Ptpra	5.47149e-07	0.161204	0.313	0.265	0.00961943	0
B930041F14Rik	5.62539e-07	0.0819408	0.076	0.041	0.00989	0
Ptpru	5.74997e-07	0.062804	0.06	0.029	0.010109	0
Cidea	5.83662e-07	0.0626829	0.061	0.03	0.0102614	0
Atp9b	5.89259e-07	0.0899332	0.121	0.075	0.0103598	0
Ddrgk1	5.94433e-07	0.193616	0.533	0.547	0.0104507	0
Men1	6.25454e-07	0.0784778	0.109	0.066	0.0109961	0
Pcdh11x	6.49204e-07	0.212146	0.197	0.148	0.0114137	0
Ano8	6.60992e-07	0.080966	0.094	0.054	0.0116209	0
Dzip3	6.87255e-07	0.114085	0.182	0.129	0.0120826	0
Atp2c1	7.68849e-07	0.170436	0.268	0.222	0.0135171	0
Dscam	9.54977e-07	0.0857888	0.126	0.08	0.0167894	0
Tac1	9.55045e-07	0.634315	0.142	0.096	0.0167906	0
Zdhhc7	1.04909e-06	0.073494	0.079	0.044	0.018444	0
Fads3	1.10622e-06	0.0618337	0.08	0.044	0.0194485	0
Ndufa13	1.17123e-06	0.105408	0.848	0.816	0.0205913	0
Tmppe	1.27633e-06	0.060783	0.061	0.03	0.0224391	0
Adcy5	1.30453e-06	0.102537	0.131	0.086	0.0229349	0
Aph1b	1.30455e-06	0.0879891	0.107	0.066	0.0229352	0
Peg3	1.42128e-06	0.0867286	0.36	0.291	0.0249875	0
Ptprk	1.51603e-06	0.100715	0.108	0.067	0.0266534	0
Nppc	1.5227e-06	0.0557757	0.056	0.027	0.0267706	0
Syt7	1.52286e-06	0.054783	0.071	0.037	0.0267735	0
Tmem56	1.56147e-06	0.0740723	0.096	0.057	0.0274522	0
Usp30	1.59051e-06	0.0751391	0.093	0.055	0.0279628	0
Slc9a1	1.62418e-06	0.089434	0.113	0.071	0.0285547	0
Txndc16	1.65614e-06	0.133716	0.182	0.134	0.0291167	0
Ssr3	1.81572e-06	0.181927	0.318	0.282	0.0319222	0
Ebf4	1.93287e-06	0.0583028	0.058	0.029	0.0339818	0
Slc16a11	1.93979e-06	0.0575336	0.074	0.04	0.0341034	0
Pomgnt1	2.17294e-06	0.134083	0.173	0.126	0.0382025	0
Ndnl2	2.42986e-06	0.168877	0.215	0.17	0.0427194	0
Slc39a14	2.55698e-06	0.0598615	0.082	0.047	0.0449543	0
Fam3a	2.91913e-06	0.105767	0.152	0.106	0.0513212	0
Magel2	2.93005e-06	0.0556491	0.072	0.039	0.0515132	0
Tmem132b	3.50884e-06	0.12398	0.194	0.145	0.0616889	0
Tram1	3.54355e-06	0.173583	0.243	0.199	0.0622991	0
Pbxip1	3.86444e-06	0.155421	0.231	0.184	0.0679407	0
Gdpd2	3.91968e-06	0.0541816	0.058	0.029	0.0689119	0
Pcdhb20	4.29153e-06	0.0515152	0.047	0.022	0.0754494	0
Ergic2	5.21182e-06	0.17553	0.262	0.222	0.0916291	0
Them6	5.2668e-06	0.0750534	0.083	0.049	0.0925956	0
Vwc2	6.13234e-06	0.10115	0.107	0.069	0.107813	0
Nipal2	6.27882e-06	0.0476281	0.046	0.022	0.110388	0
BC017158	7.10652e-06	0.0484503	0.052	0.026	0.12494	0
Sccpdh	7.13598e-06	0.119132	0.215	0.165	0.125458	0
D630045J12Rik	7.23216e-06	0.0560448	0.074	0.041	0.127149	0
Stim1	7.33712e-06	0.105116	0.131	0.089	0.128994	0
Tmem184c	7.36167e-06	0.10801	0.147	0.105	0.129426	0
Zdhhc15	8.81991e-06	0.0409189	0.042	0.019	0.155063	0
Xxylt1	9.03764e-06	0.0467439	0.046	0.022	0.158891	0
Pigg	9.19443e-06	0.0450705	0.054	0.028	0.161647	0
Lrrc3b	9.68592e-06	0.0436101	0.051	0.026	0.170288	0
Nkain3	1.1136e-05	0.0560614	0.062	0.033	0.195783	0
Ckap4	1.16741e-05	0.110965	0.166	0.121	0.205243	0
Slc19a2	1.20981e-05	0.0424065	0.049	0.024	0.212697	0
Aatk	1.21379e-05	0.10214	0.234	0.182	0.213397	0
C1ql3	1.26603e-05	0.110496	0.079	0.047	0.222581	0
Fam73b	1.27008e-05	0.0537833	0.074	0.042	0.223292	0
Dolk	1.4224e-05	0.082341	0.108	0.07	0.250073	0
Adgrl2	1.53627e-05	0.0994767	0.16	0.116	0.270092	0
Sort1	1.68477e-05	0.117723	0.207	0.16	0.296199	0
Golt1b	1.71605e-05	0.113522	0.178	0.135	0.301699	0
Kcnk12	1.77313e-05	0.0466771	0.056	0.029	0.311734	0
Steap2	1.78827e-05	0.0451757	0.047	0.023	0.314396	0
P4ha1	1.9273e-05	0.144981	0.21	0.17	0.338839	0
Tmem68	1.94056e-05	0.0729144	0.087	0.053	0.341169	0
Manba	1.94628e-05	0.0611541	0.078	0.046	0.342175	0
Man2a1	1.99935e-05	0.074982	0.072	0.042	0.351506	0
Gprasp2	2.10964e-05	0.114636	0.252	0.203	0.370895	0
Tmem53	2.11556e-05	0.046269	0.05	0.026	0.371937	0
Bmpr2	2.33702e-05	0.12687	0.233	0.19	0.410872	0
Mmp15	2.38022e-05	0.0881711	0.088	0.055	0.418467	0
Lmf1	2.57899e-05	0.0933602	0.123	0.085	0.453412	0
Yif1b	2.61696e-05	0.136367	0.259	0.218	0.460087	0
Tmem209	2.72023e-05	0.0753562	0.094	0.06	0.478244	0
Astn2	2.76668e-05	0.0559561	0.068	0.039	0.486409	0
Tmem47	2.83418e-05	0.0803999	0.322	0.257	0.498277	0
Mpdu1	2.89459e-05	0.131551	0.222	0.183	0.508897	0
Tmem184b	2.95462e-05	0.115306	0.138	0.099	0.519451	0
Syt16	3.01552e-05	0.0761126	0.087	0.054	0.530159	0
Slc38a7	3.17478e-05	0.0405984	0.053	0.028	0.558159	0
Crtap	3.33939e-05	0.0601096	0.067	0.039	0.587098	0
Kit	3.3552e-05	0.0895838	0.051	0.027	0.589878	0
Cntn2	3.53534e-05	0.0713596	0.186	0.135	0.621549	0
Cacfd1	3.77242e-05	0.100062	0.151	0.111	0.663229	0
Il6st	3.92677e-05	0.122951	0.203	0.161	0.690365	0
Prkar1b	3.98934e-05	0.0645822	0.203	0.149	0.701367	0
Sorcs2	4.86738e-05	0.0646336	0.08	0.049	0.855734	0
Dnajc18	4.89874e-05	0.0961441	0.165	0.124	0.861248	0
Dsel	5.06799e-05	0.0845936	0.085	0.054	0.891002	0
Pcdhga8.1	5.13312e-05	0.0459052	0.049	0.026	0.902454	0
Zdhhc21	5.35144e-05	0.0921439	0.115	0.08	0.940837	0
Pqlc2	5.45037e-05	0.0502169	0.06	0.034	0.958229	0
Epha7	5.64878e-05	0.0472505	0.048	0.025	0.993112	0
Cd63	5.75499e-05	0.12543	0.786	0.738	1	0
Plpp7	5.87817e-05	0.0669196	0.09	0.058	1	0
Hsd17b12	6.12654e-05	0.164751	0.277	0.247	1	0
Tmem260	6.86722e-05	0.0707368	0.071	0.043	1	0
AW551984	7.03114e-05	0.0662271	0.111	0.075	1	0
Rer1	7.25645e-05	0.181833	0.399	0.4	1	0
Tmem19	7.40604e-05	0.0842044	0.138	0.1	1	0
Plod3	8.01521e-05	0.106624	0.16	0.122	1	0
Slc17a5	8.57509e-05	0.0456344	0.06	0.034	1	0
Tmeff1	8.9314e-05	0.100263	0.24	0.195	1	0
Rasgrp1	9.03648e-05	0.041762	0.043	0.022	1	0
Pcdh18	9.4082e-05	0.0500927	0.048	0.026	1	0
Cpd	9.43808e-05	0.134667	0.241	0.204	1	0
St8sia2	0.000102147	0.0423741	0.046	0.024	1	0
Cdk5r2	0.000109724	0.0481191	0.068	0.041	1	0
Xkr8	0.000112728	0.042774	0.045	0.024	1	0
Abhd13	0.000120301	0.0475545	0.054	0.031	1	0
Gm42517	0.000129373	0.0613312	0.066	0.04	1	0
Tmem192	0.000135481	0.0930409	0.139	0.103	1	0
Tpbg	0.000139519	0.0708612	0.093	0.061	1	0
Cd1d1	0.000145204	0.0530611	0.042	0.022	1	0
Galnt11	0.000145896	0.102132	0.167	0.13	1	0
Pigo	0.000147082	0.043462	0.054	0.031	1	0
Mfap2	0.000151352	0.0516669	0.073	0.045	1	0
Rspo1	0.000155495	0.0442434	0.057	0.032	1	0
Elavl2	0.000168579	0.0513425	0.068	0.042	1	0
Srebf2	0.000195706	0.130703	0.207	0.173	1	0
Magee1	0.000205041	0.0876301	0.129	0.095	1	0
Rnf139	0.000206151	0.0753359	0.107	0.075	1	0
Slc30a4	0.000210672	0.0613173	0.082	0.054	1	0
Fam189b	0.000219902	0.0449657	0.053	0.03	1	0
Gdf11	0.00022559	0.0950386	0.154	0.118	1	0
Fndc5	0.000246978	0.0823559	0.098	0.068	1	0
Slc30a5	0.000263591	0.0851726	0.122	0.089	1	0
Ano10	0.000275934	0.0601077	0.081	0.053	1	0
Plpp6	0.000279193	0.0565879	0.075	0.048	1	0
Rims3	0.000280789	0.079127	0.097	0.067	1	0
Gpr180	0.000283587	0.0816534	0.114	0.082	1	0
Kcna2	0.00028913	0.0686431	0.149	0.111	1	0
Amn1	0.000289989	0.0946285	0.138	0.104	1	0
Mageh1	0.00029985	0.130363	0.272	0.241	1	0
Nrg3	0.000302723	0.0409215	0.05	0.029	1	0
Gpc1	0.000309239	0.0933991	0.118	0.086	1	0
Hiat1	0.000316332	0.152107	0.213	0.182	1	0
Hs3st1	0.000328788	0.0990723	0.121	0.088	1	0
Gpx7	0.000330821	0.0460511	0.058	0.035	1	0
Igsf10	0.000385348	0.0433508	0.048	0.027	1	0
Tex264	0.000397447	0.116372	0.204	0.17	1	0
Lnp	0.000430747	0.0969441	0.144	0.111	1	0
Acsl5	0.000437855	0.0680116	0.112	0.081	1	0
Slc35e4	0.000469578	0.0838016	0.143	0.11	1	0
Ldlr	0.00046993	0.0726179	0.137	0.102	1	0
Tmem57	0.000479096	0.102359	0.172	0.138	1	0
Zmpste24	0.000486847	0.0954873	0.134	0.102	1	0
Slc35f1	0.000492105	0.0679461	0.129	0.095	1	0
Asah1	0.00050967	0.150468	0.307	0.281	1	0
Slc38a9	0.000509802	0.0500317	0.064	0.04	1	0
St8sia6	0.000536509	0.0482353	0.045	0.025	1	0
Gnptab	0.000565709	0.0596558	0.098	0.069	1	0
Adam15	0.000573856	0.115351	0.232	0.199	1	0
Slc52a2	0.000615259	0.0525821	0.081	0.054	1	0
Myadm	0.000616328	0.0806263	0.157	0.122	1	0
Elovl5	0.000639153	0.0960749	0.139	0.107	1	0
Cmtr1	0.000642066	0.0471376	0.052	0.031	1	0
Rell2	0.000768481	0.0465517	0.064	0.041	1	0
mt-Nd5	0.000809118	0.0958795	0.946	0.899	1	0
Fam174b	0.000848223	0.0518747	0.087	0.059	1	0
Ptprg	0.000875779	0.0946135	0.162	0.129	1	0
Lemd3	0.000899112	0.0684613	0.105	0.075	1	0
Fut8	0.000904252	0.102299	0.142	0.111	1	0
Kcnb2	0.000906492	0.0497739	0.064	0.041	1	0
Lrp8	0.000908638	0.0641017	0.099	0.071	1	0
Smpd3	0.000942556	0.0615548	0.093	0.065	1	0
Cnr1	0.000969769	0.0525934	0.14	0.104	1	0
Hs6st1	0.00100205	0.0657	0.108	0.079	1	0
Dkk3	0.00107221	0.0643089	0.141	0.108	1	0
Abhd6	0.00119035	0.0583303	0.094	0.067	1	0
Mfsd4	0.00124275	0.0469275	0.072	0.047	1	0
Slc26a11	0.00124674	0.0434172	0.05	0.03	1	0
Ndufb11	0.00124938	0.117422	0.677	0.709	1	0
Sdf2l1	0.00135549	0.0962138	0.205	0.174	1	0
Slc36a1	0.00138204	0.0440041	0.071	0.047	1	0
Uggt2	0.00167695	0.0485519	0.06	0.039	1	0
DHRSX	0.00172798	0.0960822	0.14	0.112	1	0
Oscp1	0.00174156	0.0741356	0.116	0.089	1	0
St7	0.0017599	0.0804993	0.115	0.088	1	0
Prrg3	0.00187687	0.0402006	0.061	0.04	1	0
Tmem18	0.00192893	0.055863	0.091	0.065	1	0
Samd8	0.00199278	0.0845838	0.145	0.115	1	0
Yipf1	0.00207634	0.111813	0.199	0.172	1	0
Tmub1	0.00208936	0.0568229	0.109	0.081	1	0
Eno2	0.0020945	0.0634644	0.145	0.114	1	0
Atp13a3	0.00221662	0.0761476	0.14	0.111	1	0
Fam213a	0.00223226	0.0930672	0.283	0.257	1	0
Scn8a	0.00225468	0.0638284	0.13	0.1	1	0
Elovl6	0.00231833	0.0993542	0.134	0.106	1	0
Rnf149	0.00240906	0.0920092	0.156	0.127	1	0
Gprasp1	0.00243245	0.115636	0.285	0.258	1	0
Ncln	0.0024773	0.0749267	0.128	0.1	1	0
Agpat3	0.0025158	0.115748	0.285	0.261	1	0
Prr7	0.00255231	0.093739	0.186	0.157	1	0
Tgfbr3	0.00259125	0.0498948	0.063	0.042	1	0
Gnal	0.00265509	0.0573834	0.069	0.048	1	0
Kcnt1	0.00276461	0.0469699	0.074	0.051	1	0
Zdhhc18	0.00276902	0.057923	0.096	0.07	1	0
Fads6	0.00297182	0.0531914	0.069	0.048	1	0
Clcn4	0.00319579	0.125158	0.222	0.197	1	0
Arhgef9	0.00332887	0.068986	0.13	0.103	1	0
Sys1	0.00337623	0.148257	0.35	0.352	1	0
Dag1	0.0034059	0.100117	0.188	0.161	1	0
B4galt7	0.00344253	0.0495157	0.071	0.049	1	0
Cd164	0.00347943	0.118939	0.203	0.179	1	0
Lpcat1	0.00379518	0.0867014	0.139	0.113	1	0
Pigf	0.00402147	0.0849493	0.147	0.12	1	0
Mbtps2	0.00408023	0.0420505	0.062	0.042	1	0
Tmem161b	0.00441218	0.0550819	0.077	0.055	1	0
Gpr45	0.00443072	0.0426175	0.043	0.027	1	0
Abcg1	0.0045658	0.0963187	0.199	0.173	1	0
Golga7b	0.00456856	0.0424844	0.068	0.047	1	0
Dgat1	0.00465031	0.0625294	0.106	0.081	1	0
Brinp3	0.00558745	0.0817961	0.181	0.149	1	0
Pcnxl3	0.00566091	0.0604896	0.094	0.071	1	0
BC031181	0.00585042	0.103411	0.609	0.649	1	0
Manea	0.00591659	0.0551159	0.087	0.064	1	0
Dnm1	0.00621148	0.0691882	0.149	0.121	1	0
Pnpla6	0.00622821	0.0579578	0.085	0.064	1	0
Strip1	0.00685801	0.0449628	0.082	0.06	1	0
Bdnf	0.007083	0.0813827	0.062	0.043	1	0
Nog	0.00727249	0.0563115	0.068	0.049	1	0
Gpr137	0.00735622	0.0774234	0.127	0.103	1	0
Fzd5	0.00824172	0.0449527	0.136	0.109	1	0
Ppt2	0.0087115	0.0726814	0.119	0.095	1	0
Adamts2	0.00877583	0.0715557	0.056	0.038	1	0
Stim2	0.00882701	0.0753583	0.122	0.098	1	0
Ier3ip1	0.0092506	0.142128	0.31	0.312	1	0
Tmem120a	0.00925873	0.0446092	0.067	0.048	1	0
Dhcr7	0.00935163	0.0549585	0.12	0.095	1	0
1810041L15Rik	0.00976334	0.0588467	0.125	0.1	1	0
Tmem138	0.00984701	0.0654847	0.092	0.071	1	0
Tmsb4x	0	1.82337	1	0.968	0	1
Rps29	0	1.48145	1	0.976	0	1
Tyrobp	0	1.35998	0.934	0.142	0	1
Rpl39	0	1.32799	0.997	0.956	0	1
C1qa	0	1.30583	0.937	0.207	0	1
C1qb	0	1.29932	0.941	0.239	0	1
Fau	0	1.29026	1	0.973	0	1
Rps24	0	1.28324	0.999	0.968	0	1
Fcer1g	0	1.21012	0.872	0.134	0	1
C1qc	0	1.18338	0.878	0.139	0	1
Ctss	0	1.10689	0.906	0.17	0	1
Rgs10	0	1.09741	0.751	0.159	0	1
Rps9	2.09899e-299	1.18326	1	0.941	3.69024e-295	1
Ly86	2.41983e-299	1.04771	0.717	0.128	4.2543e-295	1
Rps11	3.67955e-298	1.15679	0.997	0.947	6.46902e-294	1
Rps4x	1.10384e-297	1.23792	0.997	0.948	1.94066e-293	1
Rplp1	2.76687e-297	1.26015	0.999	0.941	4.86444e-293	1
Rpl35a	3.80221e-296	1.13923	0.999	0.967	6.68466e-292	1
Aif1	1.35845e-288	1.04645	0.636	0.119	2.3883e-284	1
Rpl18a	1.98773e-284	1.10305	1	0.946	3.49462e-280	1
Rpl37a	9.01966e-284	1.0502	0.999	0.976	1.58575e-279	1
Rplp0	6.15032e-283	1.17785	0.999	0.91	1.08129e-278	1
Rps28	8.15511e-276	1.09667	0.996	0.943	1.43375e-271	1
Rpl30	6.17519e-275	1.09044	1	0.962	1.08566e-270	1
Rpl27a	1.07077e-274	1.06308	0.999	0.967	1.88252e-270	1
Rpl21	1.01798e-269	1.02011	0.994	0.966	1.78971e-265	1
Rps27a	2.39346e-256	0.941368	1	0.974	4.20794e-252	1
Rps20	3.36267e-255	1.04355	0.999	0.941	5.91192e-251	1
Rps23	5.5954e-255	1.00451	0.996	0.933	9.83727e-251	1
Ftl1	7.42778e-254	1.32038	0.997	0.931	1.30588e-249	1
Rpl23	2.3115e-253	0.994721	0.999	0.954	4.06385e-249	1
Rps12	1.22628e-251	1.08167	0.991	0.767	2.15592e-247	1
Rps10	6.29662e-251	1.00002	0.997	0.948	1.10701e-246	1
Rpl37	1.41594e-250	0.972238	1	0.976	2.48936e-246	1
Tpt1	1.52581e-248	1.01808	1	0.958	2.68252e-244	1
Rpl34	6.91934e-243	0.963202	0.999	0.93	1.21649e-238	1
Rps27	6.96647e-243	0.984159	1	0.961	1.22478e-238	1
Rps3a1	4.2719e-240	0.999822	0.997	0.967	7.51043e-236	1
Hexb	2.62501e-238	0.949467	0.836	0.247	4.61503e-234	1
Rpl19	5.14919e-230	0.881498	0.996	0.973	9.05279e-226	1
Rpl32	1.34461e-228	0.961254	0.996	0.923	2.36397e-224	1
Rps7	4.21715e-228	0.972006	0.999	0.934	7.41418e-224	1
Eef1a1	9.20774e-227	0.897356	0.997	0.99	1.61881e-222	1
Trem2	2.61636e-225	0.878985	0.624	0.125	4.59982e-221	1
Rpl22	1.25079e-224	0.95909	0.994	0.812	2.19901e-220	1
Rps15a	8.94981e-222	0.947199	0.993	0.922	1.57347e-217	1
Rpl11	3.93498e-219	0.864432	0.999	0.96	6.91808e-215	1
Rpl35	4.26126e-215	0.903853	0.996	0.86	7.49172e-211	1
Ptpn18	2.1418e-214	0.786557	0.522	0.108	3.7655e-210	1
Rps3	2.71785e-210	0.877747	0.994	0.944	4.77825e-206	1
Rps18	9.71753e-209	0.90921	0.993	0.91	1.70844e-204	1
Rps13	3.1006e-208	0.867649	0.994	0.917	5.45117e-204	1
Sh3bgrl3	7.8854e-200	0.934547	0.928	0.557	1.38633e-195	1
Rps5	8.21735e-198	0.838683	0.997	0.946	1.44469e-193	1
Rps19	7.6404e-189	0.825758	0.994	0.951	1.34326e-184	1
Rpl13	5.74935e-188	0.73772	0.994	0.972	1.01079e-183	1
Rps21	6.23815e-188	0.782146	0.994	0.959	1.09673e-183	1
Rpl36	1.42392e-187	0.787793	0.996	0.949	2.50339e-183	1
Rps16	9.34247e-185	0.81401	0.996	0.921	1.6425e-180	1
Rpl29	2.16022e-173	0.801623	0.993	0.842	3.79788e-169	1
Rpl12	4.45163e-173	0.790983	0.973	0.697	7.82641e-169	1
Rps2	4.55687e-170	0.732434	0.996	0.961	8.01143e-166	1
Laptm5	9.08712e-170	0.588146	0.573	0.123	1.59761e-165	1
Rpl38	1.37361e-167	0.721447	1	0.966	2.41494e-163	1
Rpl6	1.54146e-167	0.768063	0.996	0.953	2.71004e-163	1
Rpl7	2.74837e-166	0.762247	0.991	0.855	4.83192e-162	1
Cd52	9.14471e-165	0.990196	0.427	0.089	1.60773e-160	1
Pfn1	3.18541e-164	0.821193	0.983	0.782	5.60027e-160	1
Rpsa	7.40886e-164	0.730926	0.994	0.969	1.30255e-159	1
Rpl26	2.20383e-163	0.757745	0.991	0.909	3.87456e-159	1
Rpl41	3.9141e-160	0.667242	1	0.991	6.88138e-156	1
Rpl10a	2.61072e-158	0.791248	0.996	0.882	4.58991e-154	1
Cst3	7.32969e-158	1.05645	0.994	0.96	1.28863e-153	1
Rpl9	3.05922e-155	0.661465	0.999	0.968	5.37842e-151	1
Rplp2	1.3414e-154	0.719725	0.994	0.903	2.35831e-150	1
Fth1	2.80081e-153	0.680607	1	0.994	4.92411e-149	1
Selplg	3.49643e-152	0.64622	0.498	0.111	6.14707e-148	1
Rpl36a	1.01064e-149	0.715304	0.993	0.833	1.7768e-145	1
B2m	2.44253e-139	0.709767	0.797	0.365	4.29421e-135	1
Eef1b2	2.86815e-139	0.687733	0.974	0.751	5.04249e-135	1
Ccl4	1.93276e-137	0.387011	0.77	0.313	3.39799e-133	1
Rpl18	5.58396e-137	0.669398	0.993	0.938	9.81716e-133	1
Rpl10	1.28446e-136	0.712767	0.978	0.825	2.25822e-132	1
Serf2	5.43767e-136	0.661351	0.99	0.878	9.55996e-132	1
Sepp1	2.64213e-133	0.70602	0.924	0.519	4.64512e-129	1
Rpl27	3.22242e-132	0.653504	0.988	0.856	5.66534e-128	1
Gngt2	3.31124e-129	0.589555	0.368	0.084	5.82149e-125	1
Arpc1b	1.36616e-124	0.680153	0.623	0.249	2.40184e-120	1
Rpl3	4.327e-122	0.615373	0.994	0.969	7.60729e-118	1
Rpl7a	5.12358e-121	0.634753	0.978	0.818	9.00777e-117	1
Csf1r	1.38882e-117	0.491926	0.488	0.12	2.44169e-113	1
Cyba	1.58354e-111	0.671214	0.613	0.255	2.78402e-107	1
Rpl28	3.81699e-109	0.609776	0.98	0.807	6.71064e-105	1
Arhgdib	5.15214e-109	0.60534	0.412	0.12	9.05797e-105	1
Crybb1	9.33968e-109	0.593257	0.383	0.098	1.64201e-104	1
Rac2	2.36729e-107	0.637486	0.334	0.081	4.16193e-103	1
Clta	2.08029e-106	0.572074	0.953	0.756	3.65736e-102	1
Rpl24	2.23611e-105	0.527784	0.996	0.951	3.93131e-101	1
Lst1	1.09909e-101	0.627571	0.324	0.079	1.93231e-97	1
Rps26	2.4489e-100	0.643548	0.98	0.847	4.30541e-96	1
Bcl2a1b	3.92644e-99	0.336479	0.462	0.124	6.90308e-95	1
Rpl8	1.39543e-98	0.554378	0.996	0.958	2.4533e-94	1
Ctsz	6.65463e-98	0.607782	0.691	0.338	1.16995e-93	1
Fcrls	1.18645e-97	0.526836	0.4	0.109	2.0859e-93	1
AF251705	1.11895e-95	0.499351	0.397	0.113	1.96722e-91	1
Limd2	3.2275e-93	0.531237	0.407	0.133	5.67427e-89	1
Rpl15	1.21106e-92	0.548632	0.978	0.843	2.12916e-88	1
Ppia	4.5208e-90	0.482141	0.996	0.989	7.94802e-86	1
Gng5	1.26994e-89	0.503397	0.978	0.77	2.23267e-85	1
Rps25	1.84796e-88	0.516299	0.938	0.743	3.24889e-84	1
Ltc4s	3.60067e-86	0.510268	0.341	0.098	6.33034e-82	1
Lyz2	9.4652e-85	0.799473	0.355	0.103	1.66408e-80	1
Ucp2	1.47934e-83	0.623808	0.561	0.276	2.60083e-79	1
Fcgr3	1.10612e-82	0.498378	0.381	0.114	1.94466e-78	1
Bin2	1.70573e-80	0.417276	0.315	0.088	2.99884e-76	1
Rps14	3.38116e-80	0.498805	0.99	0.88	5.94442e-76	1
Rps8	1.0153e-79	0.519407	0.99	0.923	1.78499e-75	1
Rpl17	1.79205e-78	0.492574	0.856	0.616	3.15061e-74	1
Rpl36al	2.914e-76	0.445579	0.915	0.706	5.1231e-72	1
Pfdn5	6.59611e-76	0.475935	0.986	0.855	1.15966e-71	1
Actb	6.73497e-76	0.572015	1	0.974	1.18408e-71	1
Ctsd	1.1333e-75	0.579388	0.948	0.656	1.99245e-71	1
Sat1	6.53435e-71	0.390958	0.865	0.565	1.1488e-66	1
Sparc	1.10315e-70	0.410301	0.862	0.557	1.93945e-66	1
Spi1	6.65636e-67	0.341459	0.376	0.119	1.17026e-62	1
Ccl12	1.42461e-66	0.386436	0.334	0.102	2.50461e-62	1
Rpl13a	2.4944e-65	0.425491	0.942	0.756	4.3854e-61	1
Gmfg	8.114e-64	0.365468	0.245	0.067	1.42652e-59	1
Rps6	1.4897e-63	0.419844	0.929	0.728	2.61904e-59	1
Eif3f	6.62885e-63	0.462813	0.832	0.642	1.16542e-58	1
Alox5ap	2.60856e-61	0.450756	0.306	0.102	4.58611e-57	1
Pycard	2.10956e-60	0.412826	0.272	0.086	3.70882e-56	1
Rpl4	8.48079e-60	0.460685	0.832	0.636	1.49101e-55	1
Rpl14	4.97115e-59	0.44442	0.976	0.862	8.73978e-55	1
Gpx1	5.18378e-59	0.482448	0.576	0.328	9.1136e-55	1
Ctsh	5.59218e-59	0.478606	0.406	0.173	9.83161e-55	1
Efhd2	6.13812e-58	0.467526	0.456	0.204	1.07914e-53	1
Ifi27l2a	1.12127e-55	0.696941	0.233	0.067	1.9713e-51	1
Wfdc17	2.7532e-54	0.669795	0.099	0.012	4.8404e-50	1
Uba52	3.88255e-54	0.619367	0.527	0.357	6.82592e-50	1
Ntpcr	3.44059e-52	0.457606	0.302	0.118	6.0489e-48	1
Atp5e	1.1402e-51	0.394213	0.981	0.87	2.00459e-47	1
Atox1	2.26612e-49	0.387857	0.79	0.595	3.98406e-45	1
Atp5g2	3.55217e-49	0.394305	0.951	0.831	6.24506e-45	1
Ppfia4	7.90707e-49	0.3764	0.271	0.099	1.39014e-44	1
Cmtm7	6.21818e-48	0.293755	0.213	0.065	1.09322e-43	1
Rnaset2a	2.96255e-46	0.498149	0.449	0.263	5.20846e-42	1
Cd68	6.68807e-46	0.344149	0.327	0.13	1.17583e-41	1
Coro1a	4.77511e-44	0.399999	0.312	0.127	8.39512e-40	1
Npc2	4.97037e-44	0.417189	0.699	0.515	8.73841e-40	1
Cd37	2.42743e-43	0.320933	0.245	0.088	4.26766e-39	1
Naca	1.46932e-42	0.361215	0.984	0.912	2.58321e-38	1
Ccl2	1.91072e-42	0.190436	0.337	0.133	3.35925e-38	1
Clic1	5.68897e-42	0.433912	0.485	0.282	1.00018e-37	1
Tnfaip8l2	9.23806e-42	0.152529	0.114	0.022	1.62414e-37	1
Vamp8	1.12151e-41	0.432435	0.365	0.19	1.97172e-37	1
Siglech	4.7174e-40	0.29752	0.291	0.11	8.29365e-36	1
Tpm3	1.53316e-39	0.344852	0.714	0.509	2.69545e-35	1
Gpsm3	1.41122e-38	0.259357	0.188	0.061	2.48107e-34	1
Atp6v1f	1.75476e-38	0.327063	0.891	0.724	3.08504e-34	1
H2-D1	1.90757e-38	0.346233	0.81	0.551	3.35369e-34	1
Gpr34	4.55231e-38	0.294491	0.262	0.099	8.00341e-34	1
Pabpc1	2.89696e-37	0.365352	0.613	0.419	5.09314e-33	1
Anxa3	9.87277e-37	0.352048	0.335	0.156	1.73573e-32	1
Ybx1	1.75244e-36	0.287	0.819	0.621	3.08096e-32	1
Hpgd	3.10063e-36	0.332056	0.24	0.094	5.45121e-32	1
Olfml3	3.94928e-36	0.327308	0.286	0.12	6.94323e-32	1
Bri3	4.47834e-36	0.374486	0.729	0.587	7.87338e-32	1
Eef1d	4.90197e-36	0.395282	0.647	0.514	8.61816e-32	1
Psmb8	2.00193e-35	0.366052	0.306	0.15	3.5196e-31	1
Rnase4	1.36591e-33	0.376208	0.305	0.147	2.40141e-29	1
Cox8a	1.2326e-32	0.258765	0.996	0.946	2.16703e-28	1
Pld4	6.55977e-32	0.301484	0.26	0.108	1.15327e-27	1
Rnaset2b	9.50717e-32	0.427043	0.403	0.254	1.67145e-27	1
Mrpl52	5.7127e-31	0.393924	0.613	0.502	1.00435e-26	1
Ppp1r18	2.15768e-30	0.319775	0.249	0.115	3.79342e-26	1
Rbm3	2.88312e-29	0.361324	0.65	0.521	5.06881e-25	1
Cotl1	2.99122e-29	0.391803	0.388	0.234	5.25886e-25	1
Cfl1	3.54216e-29	0.324059	0.984	0.906	6.22747e-25	1
Tmem119	8.15292e-29	0.29361	0.237	0.1	1.43336e-24	1
Cytip	1.16304e-28	0.118316	0.042	0.004	2.04474e-24	1
Npm1	3.06373e-28	0.298435	0.918	0.781	5.38635e-24	1
Klk8	1.09567e-27	0.252991	0.168	0.062	1.9263e-23	1
Lgmn	2.40391e-27	0.280912	0.695	0.475	4.22631e-23	1
Cryba4	1.02552e-26	0.19339	0.131	0.041	1.80296e-22	1
Capzb	4.14512e-26	0.441075	0.499	0.407	7.28754e-22	1
Gabarap	5.57261e-26	0.323339	0.963	0.868	9.79721e-22	1
Rpl31	5.86975e-26	0.297698	0.813	0.683	1.03196e-21	1
Prdx5	6.69685e-26	0.323246	0.753	0.604	1.17737e-21	1
RP23-81F19.2	1.21075e-25	0.177185	0.115	0.034	2.12862e-21	1
Mpc1	3.63457e-25	0.252353	0.845	0.684	6.38994e-21	1
Arpc2	3.6553e-25	0.3939	0.481	0.364	6.42638e-21	1
Gapdh	1.26211e-24	0.28374	0.988	0.955	2.21891e-20	1
Cdc42	1.44088e-24	0.296294	0.918	0.799	2.53321e-20	1
Itgb5	2.07863e-24	0.35295	0.341	0.193	3.65445e-20	1
Gnai2	4.27021e-24	0.270845	0.967	0.879	7.50746e-20	1
Eif5a	1.53573e-23	0.263086	0.954	0.829	2.69996e-19	1
Pomp	5.40767e-23	0.291585	0.742	0.638	9.50722e-19	1
Zeb2os	1.86723e-22	0.260828	0.199	0.091	3.28278e-18	1
Ptms	1.92626e-22	0.264914	0.929	0.808	3.38656e-18	1
Myl12b	6.75489e-22	0.248838	0.682	0.553	1.18758e-17	1
2010107E04Rik	7.85159e-22	0.255297	0.754	0.63	1.38039e-17	1
Lat2	8.23093e-22	0.212762	0.164	0.068	1.44708e-17	1
Hcst	1.35532e-21	0.188694	0.104	0.032	2.38279e-17	1
Phf11b	1.69354e-21	0.109967	0.072	0.017	2.97741e-17	1
Eif1	2.19007e-21	0.256258	0.997	0.96	3.85036e-17	1
P2ry12	3.08714e-21	0.228823	0.22	0.101	5.42749e-17	1
Epsti1	3.18062e-21	0.167842	0.118	0.04	5.59185e-17	1
Gm11808	4.1024e-21	0.33822	0.328	0.218	7.21244e-17	1
Ost4	8.54952e-21	0.30443	0.596	0.488	1.50309e-16	1
Atp6v1g1	1.86158e-20	0.238549	0.84	0.718	3.27284e-16	1
Rhoa	2.19002e-20	0.227745	0.899	0.735	3.85027e-16	1
Btf3	3.20889e-20	0.25693	0.971	0.86	5.64156e-16	1
Nsa2	4.75166e-20	0.389391	0.391	0.293	8.35389e-16	1
Shfm1	7.18964e-20	0.218867	0.909	0.757	1.26401e-15	1
Gnb2l1	1.29932e-19	0.389409	0.449	0.379	2.28434e-15	1
Tmem176b	5.07618e-19	0.255865	0.577	0.436	8.92443e-15	1
Abracl	7.67372e-19	0.252933	0.253	0.143	1.34912e-14	1
Ppp1r14b	1.12818e-18	0.227765	0.4	0.278	1.98346e-14	1
Uqcrh	3.21004e-18	0.223393	0.902	0.773	5.64357e-14	1
Ccrl2	8.10039e-18	0.0608906	0.243	0.12	1.42413e-13	1
Hcls1	2.13651e-17	0.199589	0.165	0.077	3.75619e-13	1
Oaz1	4.4967e-17	0.215008	0.997	0.952	7.90565e-13	1
Cd53	1.44433e-16	0.164923	0.21	0.105	2.53928e-12	1
Clec4a2	2.14788e-16	0.165566	0.115	0.045	3.77618e-12	1
Fam49b	2.9229e-16	0.336268	0.334	0.238	5.13876e-12	1
Ostf1	5.92547e-16	0.301723	0.337	0.239	1.04176e-11	1
Mcl1	1.05316e-15	0.0624485	0.612	0.435	1.85156e-11	1
Arpc4	1.0682e-15	0.3556	0.399	0.326	1.878e-11	1
Eif3h	1.13325e-15	0.322198	0.506	0.451	1.99236e-11	1
Tomm7	1.5021e-15	0.182251	0.906	0.755	2.64085e-11	1
Ccl6	1.50921e-15	0.183175	0.085	0.029	2.65334e-11	1
Ccl7	1.96343e-15	0.155631	0.178	0.085	3.45191e-11	1
Sh3glb1	2.60339e-15	0.332835	0.424	0.345	4.57701e-11	1
Bin1	3.66358e-15	0.104773	0.455	0.302	6.44093e-11	1
Cd72	4.92215e-15	0.160004	0.088	0.031	8.65363e-11	1
Rap1b	1.05032e-14	0.31304	0.36	0.26	1.84657e-10	1
Ms4a6b	1.63838e-14	0.129322	0.079	0.027	2.88043e-10	1
Fam167b	2.03093e-14	0.10179	0.065	0.019	3.57057e-10	1
Ssr4	4.53176e-14	0.140414	0.83	0.681	7.96729e-10	1
Atpif1	5.40888e-14	0.124595	0.813	0.649	9.50936e-10	1
H3f3a	6.68061e-14	0.209806	0.997	0.914	1.17452e-09	1
Tnfrsf13b	7.42245e-14	0.107967	0.083	0.03	1.30494e-09	1
Arl11	8.03167e-14	0.0852363	0.052	0.014	1.41205e-09	1
Gng10	9.32557e-14	0.1673	0.106	0.045	1.63953e-09	1
Sec61g	1.10951e-13	0.167826	0.947	0.81	1.95063e-09	1
Lpcat2	1.94896e-13	0.234433	0.278	0.176	3.42646e-09	1
Akr1a1	2.67839e-13	0.238518	0.671	0.588	4.70888e-09	1
Nedd8	3.474e-13	0.187196	0.745	0.637	6.10765e-09	1
Itgam	9.42416e-13	0.157217	0.184	0.098	1.65686e-08	1
Rnf7	2.16887e-12	0.0665596	0.767	0.631	3.81309e-08	1
Clec5a	3.36399e-12	0.145178	0.109	0.049	5.91423e-08	1
Rapsn	4.15473e-12	0.0812663	0.058	0.018	7.30444e-08	1
Abi3	4.3463e-12	0.127729	0.095	0.04	7.64123e-08	1
Arpc3	4.63332e-12	0.360326	0.406	0.35	8.14584e-08	1
Rps27rt	5.31666e-12	0.236431	0.245	0.166	9.34722e-08	1
Snrpg	6.40475e-12	0.277874	0.538	0.489	1.12602e-07	1
Ldhb	8.42485e-12	0.199676	0.675	0.561	1.48117e-07	1
Hsbp1	1.07145e-11	0.182018	0.832	0.702	1.88372e-07	1
Psmb9	2.40776e-11	0.153633	0.117	0.056	4.23308e-07	1
Basp1	2.7745e-11	0.131288	0.908	0.706	4.87785e-07	1
Ms4a6c	3.29155e-11	0.121024	0.075	0.029	5.78688e-07	1
Pold4	3.98699e-11	0.251209	0.239	0.163	7.00953e-07	1
Bag1	4.89681e-11	0.314386	0.325	0.265	8.60909e-07	1
Myl6	9.57799e-11	0.119594	0.942	0.849	1.68391e-06	1
Ccl5	1.46292e-10	0.324889	0.058	0.019	2.57196e-06	1
Srgn	1.67628e-10	0.0448141	0.311	0.184	2.94706e-06	1
Clec4a3	3.38783e-10	0.116685	0.083	0.036	5.95615e-06	1
Tspo	4.4855e-10	0.267434	0.304	0.233	7.88595e-06	1
Unc93b1	5.76698e-10	0.159677	0.188	0.112	1.01389e-05	1
Atp5l	9.13204e-10	0.162622	0.905	0.777	1.6055e-05	1
Pnrc1	1.08638e-09	0.144043	0.732	0.611	1.90996e-05	1
Slc25a3	1.25006e-09	0.162392	0.896	0.783	2.19773e-05	1
Gdi2	1.52178e-09	0.324747	0.365	0.332	2.67544e-05	1
2610528A11Rik	2.02875e-09	0.0840194	0.052	0.018	3.56675e-05	1
Smagp	2.43986e-09	0.134343	0.105	0.053	4.28953e-05	1
Gm9843	3.18249e-09	0.197676	0.194	0.129	5.59514e-05	1
Ncf2	3.19509e-09	0.155013	0.163	0.096	5.61729e-05	1
Guca1a	3.63659e-09	0.0716141	0.047	0.016	6.39348e-05	1
Edf1	3.65197e-09	0.155011	0.814	0.705	6.42053e-05	1
Apoe	4.06452e-09	0.295411	0.954	0.798	7.14583e-05	1
Hmgn1	4.86996e-09	0.13767	0.706	0.594	8.56188e-05	1
Myl12a	5.35048e-09	0.220479	0.374	0.315	9.40668e-05	1
Tmem176a	9.02487e-09	0.273608	0.354	0.288	0.000158666	1
Lsp1	9.24642e-09	0.116128	0.079	0.036	0.000162561	1
Mpeg1	1.16963e-08	0.136336	0.167	0.099	0.000205632	1
AW112010	3.30927e-08	0.195185	0.109	0.059	0.000581802	1
Pilra	4.00032e-08	0.0805046	0.049	0.018	0.000703297	1
Tmem243	4.5589e-08	0.28381	0.288	0.238	0.000801499	1
Btg1	5.67613e-08	0.0998716	0.855	0.678	0.000997921	1
Rps17	5.75448e-08	0.156314	0.784	0.691	0.0010117	1
Vps37b	1.08306e-07	0.138871	0.076	0.16	0.00190412	1
Ncf1	1.19001e-07	0.120191	0.134	0.079	0.00209215	1
Slamf9	1.1969e-07	0.0952415	0.065	0.029	0.00210427	1
Commd8	1.23973e-07	0.243462	0.226	0.172	0.00217957	1
Lyn	1.84101e-07	0.12306	0.183	0.119	0.00323669	1
Ubl5	1.89436e-07	0.127836	0.899	0.765	0.00333048	1
Msrb1	2.02949e-07	0.0928828	0.05	0.12	0.00356805	1
Atp5h	2.81351e-07	0.13339	0.957	0.847	0.00494643	1
Sub1	2.94822e-07	0.131719	0.865	0.72	0.00518326	1
Ccl9	3.05789e-07	0.0561804	0.088	0.044	0.00537608	1
H2afz	3.64899e-07	0.137346	0.935	0.823	0.00641529	1
Ms4a6d	3.93887e-07	0.126008	0.102	0.057	0.00692493	1
Slc25a5	4.20541e-07	0.180664	0.502	0.447	0.00739353	1
Tm6sf1	4.96317e-07	0.150541	0.145	0.093	0.00872575	1
Xlr	5.44104e-07	0.115766	0.099	0.055	0.00956589	1
Lair1	7.42883e-07	0.130565	0.157	0.101	0.0130606	1
Snx3	8.3115e-07	0.106374	0.843	0.724	0.0146125	1
Brk1	8.67456e-07	0.298791	0.36	0.351	0.0152507	1
Fyb	9.16677e-07	0.127777	0.138	0.086	0.0161161	1
Cox6b1	1.39506e-06	0.100791	0.896	0.763	0.0245265	1
Gm10073	1.54912e-06	0.082467	0.065	0.031	0.0272351	1
Gm2000	2.17743e-06	0.157348	0.15	0.101	0.0382815	1
Sec61b	2.18928e-06	0.269554	0.383	0.377	0.0384897	1
Sdcbp	2.31837e-06	0.183041	0.432	0.392	0.0407592	1
Arhgdia	2.3382e-06	0.193951	0.525	0.507	0.0411079	1
Rnf130	3.05697e-06	0.238991	0.354	0.322	0.0537445	1
Capza2	3.67644e-06	0.270587	0.365	0.355	0.0646355	1
Bcl2a1a	3.70925e-06	0.0570113	0.147	0.091	0.0652124	1
Fermt3	4.37158e-06	0.116419	0.128	0.081	0.0768568	1
Psme1	4.72716e-06	0.269303	0.299	0.27	0.0831083	1
Arf5	6.90421e-06	0.103596	0.747	0.658	0.121383	1
Gnb2	8.76777e-06	0.121647	0.888	0.784	0.154146	1
Ifi30	1.12686e-05	0.132603	0.117	0.074	0.198112	1
Atp5g1	1.19153e-05	0.0932142	0.774	0.674	0.209483	1
Slfn2	1.58463e-05	0.0712815	0.154	0.1	0.278594	1
Rinl	1.69346e-05	0.0633555	0.052	0.025	0.297727	1
Sumo2	1.83813e-05	0.0895536	0.928	0.811	0.323162	1
Ptgs1	2.49199e-05	0.115382	0.127	0.083	0.438117	1
Hspe1	2.59197e-05	0.0518968	0.781	0.653	0.455694	1
Irf5	2.93353e-05	0.10541	0.135	0.089	0.515744	1
Aes	3.89686e-05	0.0752885	0.803	0.691	0.685107	1
Tma7	4.15057e-05	0.151583	0.532	0.505	0.729712	1
Adgre1	4.59843e-05	0.102531	0.106	0.067	0.80845	1
Ndufa2	5.21716e-05	0.117807	0.783	0.694	0.917228	1
Uqcrq	6.12443e-05	0.108554	0.852	0.76	1	1
H3f3b	7.32037e-05	0.096164	0.991	0.938	1	1
Emp3	9.07131e-05	0.0820448	0.092	0.057	1	1
St3gal6	9.11418e-05	0.175475	0.22	0.18	1	1
Parvg	0.000103257	0.0647831	0.056	0.03	1	1
Lmo2	0.000136122	0.13398	0.174	0.132	1	1
Eif4ebp1	0.000141294	0.0999236	0.072	0.043	1	1
Hnrnpf	0.00014284	0.118737	0.581	0.535	1	1
Rbx1	0.000152316	0.138003	0.702	0.656	1	1
Cox7a2l	0.00018847	0.24232	0.335	0.338	1	1
Samsn1	0.000194241	0.120347	0.111	0.074	1	1
Tpd52	0.000195927	0.222933	0.258	0.228	1	1
Denr	0.00020534	0.0471135	0.158	0.248	1	1
Fcgr2b	0.000205627	0.101996	0.106	0.071	1	1
Uqcr11	0.000227072	0.0894311	0.894	0.786	1	1
Cmtm6	0.000274284	0.160888	0.19	0.151	1	1
Pkig	0.000288074	0.228949	0.275	0.255	1	1
Fis1	0.000289715	0.0911394	0.74	0.651	1	1
Ang	0.000346674	0.0980921	0.091	0.059	1	1
S100a11	0.000347074	0.100271	0.055	0.099	1	1
Nmt1	0.000366736	0.0422061	0.165	0.251	1	1
Srp14	0.000422466	0.075532	0.79	0.687	1	1
Scoc	0.000449159	0.0517952	0.242	0.359	1	1
Cyb5a	0.000451013	0.0463244	0.263	0.389	1	1
Wdr83os	0.000666529	0.0558198	0.213	0.32	1	1
H2-DMa	0.000708224	0.105453	0.101	0.07	1	1
Blvrb	0.000736263	0.187063	0.18	0.151	1	1
Ptpn6	0.000751089	0.068172	0.075	0.047	1	1
Anp32b	0.000809938	0.0403979	0.188	0.28	1	1
Rpl23a	0.000899701	0.0544592	0.214	0.317	1	1
Supt4a	0.00100545	0.0453525	0.186	0.274	1	1
H2-DMb1	0.00102734	0.100462	0.086	0.058	1	1
Irf8	0.00102739	0.108759	0.135	0.099	1	1
Fcgr1	0.00135393	0.0894639	0.094	0.064	1	1
Bst2	0.00156242	0.235474	0.196	0.165	1	1
Atp5j2	0.00170416	0.0835543	0.931	0.822	1	1
Rap1a	0.00180881	0.162199	0.377	0.372	1	1
Atp5c1	0.00214314	0.0837029	0.688	0.628	1	1
Trmt112	0.00214673	0.204323	0.347	0.363	1	1
Hck	0.00217224	0.0988559	0.109	0.079	1	1
Atp5f1	0.00232817	0.0825131	0.718	0.648	1	1
Ecscr	0.00237732	0.127228	0.119	0.091	1	1
Itgb2	0.00247008	0.100042	0.104	0.075	1	1
Cryl1	0.00311159	0.101133	0.101	0.074	1	1
Dcxr	0.00315121	0.089155	0.085	0.06	1	1
Sptssa	0.00337274	0.053482	0.235	0.334	1	1
Serinc3	0.00352656	0.0721525	0.586	0.52	1	1
Lamtor4	0.00361477	0.238507	0.286	0.291	1	1
Tmed2	0.00363418	0.0699377	0.787	0.721	1	1
Ube2i	0.00379328	0.0449878	0.154	0.223	1	1
Ly6e	0.00384962	0.130502	0.363	0.331	1	1
Vapa	0.00402461	0.0542883	0.729	0.658	1	1
Ppp1ca	0.00411482	0.225489	0.35	0.379	1	1
Eef2	0.00456145	0.123817	0.565	0.551	1	1
Uqcrb	0.00458914	0.0734418	0.83	0.738	1	1
D8Ertd738e	0.00469456	0.172714	0.502	0.518	1	1
Gm9493	0.00500132	0.0713257	0.068	0.046	1	1
Srsf9	0.00586782	0.201692	0.328	0.344	1	1
Eif3e	0.00589973	0.0579105	0.184	0.261	1	1
Lpxn	0.00629235	0.0428164	0.042	0.025	1	1
Rac1	0.00638671	0.0518555	0.262	0.366	1	1
Rgs19	0.00734298	0.0716807	0.085	0.061	1	1
Man2b1	0.00766215	0.123362	0.153	0.126	1	1
Stra13	0.00965742	0.169642	0.216	0.202	1	1
Camk1	0.00972265	0.202332	0.286	0.288	1	1
Nckap1l	0.00980146	0.0676635	0.092	0.068	1	1
Batf	0.00984139	0.0617112	0.06	0.041	1	1
Scamp2	0.00988602	0.0428247	0.137	0.192	1	1
Dap	0.00990252	0.121827	0.15	0.127	1	1
Nnat	0	2.77099	0.991	0.647	0	2
6330403K07Rik	0	2.37959	0.965	0.47	0	2
Prdx6	0	2.33162	0.997	0.294	0	2
S100a6	0	2.33045	0.931	0.126	0	2
Col23a1	0	1.78142	0.943	0.025	0	2
Mt1	0	1.67467	1	0.809	0	2
Ntrk2	0	1.59167	0.995	0.506	0	2
Aldoc	0	1.584	0.976	0.436	0	2
Hes1	0	1.57154	0.866	0.156	0	2
Sox9	0	1.54344	0.953	0.059	0	2
Cyr61	0	1.50691	0.805	0.081	0	2
Mia	0	1.38687	0.741	0.025	0	2
Crym	0	1.35931	0.717	0.015	0	2
Six3	0	1.21377	0.832	0.071	0	2
Mlc1	0	1.21057	0.887	0.051	0	2
Mest	0	1.20888	0.743	0.079	0	2
Gpr50	0	1.18998	0.845	0.017	0	2
Mt2	0	1.18093	0.962	0.169	0	2
Slc1a3	0	1.17001	0.964	0.137	0	2
Thrsp	0	1.16397	0.803	0.056	0	2
Fbxo2	0	1.0828	0.913	0.148	0	2
Zbtb20	0	1.07975	0.988	0.476	0	2
Anxa5	0	1.07586	0.946	0.197	0	2
Vim	0	1.04331	0.929	0.106	0	2
Rarres2	0	1.00916	0.621	0.06	0	2
Tmem47	0	1.00667	0.943	0.196	0	2
Id4	0	1.00648	0.835	0.068	0	2
Frzb	0	1.00062	0.695	0.025	0	2
Gstm1	0	0.983114	0.926	0.144	0	2
Sorbs2	0	0.951628	0.802	0.092	0	2
Lix1	0	0.908848	0.776	0.022	0	2
Anxa2	0	0.904636	0.856	0.085	0	2
Mdk	0	0.892176	0.857	0.113	0	2
Notch2	0	0.888313	0.758	0.086	0	2
Mlf1	0	0.881649	0.672	0.053	0	2
Dynlrb2	0	0.8706	0.737	0.014	0	2
Fxyd1	0	0.865772	0.743	0.077	0	2
Mgst1	0	0.86327	0.792	0.052	0	2
Tiparp	0	0.862786	0.776	0.143	0	2
Ttyh1	0	0.861606	0.926	0.213	0	2
Hspa2	0	0.861153	0.791	0.127	0	2
Lhx2	0	0.85088	0.789	0.015	0	2
Slc16a2	0	0.833315	0.735	0.054	0	2
Msi2	0	0.822063	0.86	0.169	0	2
Slit2	0	0.800851	0.768	0.105	0	2
Nfib	0	0.797629	0.863	0.181	0	2
Nkx2-4	0	0.796264	0.738	0.022	0	2
Sox2	0	0.77765	0.811	0.121	0	2
Fzd5	0	0.771579	0.681	0.054	0	2
Gja1	0	0.750056	0.743	0.053	0	2
Riiad1	0	0.745	0.66	0.042	0	2
Aamdc	0	0.743461	0.797	0.161	0	2
Ezr	0	0.740275	0.696	0.051	0	2
Sfxn5	0	0.727602	0.74	0.092	0	2
Pbx1	0	0.714424	0.808	0.156	0	2
Apoc1	0	0.711387	0.568	0.035	0	2
Rmst	0	0.699455	0.675	0.059	0	2
Gsta4	0	0.694468	0.744	0.096	0	2
Sft2d2	0	0.692052	0.603	0.068	0	2
Rax	0	0.688923	0.608	0.011	0	2
Rnf138rt1	0	0.681048	0.505	0.036	0	2
Ildr2	0	0.679866	0.8	0.129	0	2
Fam183b	0	0.662414	0.626	0.053	0	2
Myo10	0	0.659579	0.69	0.099	0	2
Dio2	0	0.648619	0.507	0.009	0	2
Cnn3	0	0.647889	0.768	0.144	0	2
Acyp2	0	0.633684	0.719	0.136	0	2
Pdpn	0	0.627965	0.621	0.053	0	2
Foxj1	0	0.623865	0.555	0.022	0	2
2410004P03Rik	0	0.612861	0.6	0.014	0	2
Ppp1r1b	0	0.610632	0.543	0.022	0	2
Nme5	0	0.600876	0.621	0.029	0	2
Nkain4	0	0.593782	0.71	0.094	0	2
Antxr1	0	0.593615	0.592	0.029	0	2
Fhl1	0	0.592434	0.659	0.081	0	2
Meig1	0	0.573685	0.544	0.022	0	2
Ifit3	0	0.567982	0.447	0.029	0	2
Prelp	0	0.564715	0.606	0.03	0	2
Nxn	0	0.56249	0.624	0.062	0	2
Deptor	0	0.556346	0.495	0.025	0	2
Pygb	0	0.551955	0.65	0.076	0	2
S100a4	0	0.543448	0.504	0.036	0	2
Fam189a2	0	0.528054	0.588	0.048	0	2
Ift43	0	0.526928	0.668	0.097	0	2
Pifo	0	0.526137	0.531	0.012	0	2
Rsph1	0	0.525761	0.498	0.015	0	2
Tmem107	0	0.490015	0.558	0.051	0	2
Nt5dc2	0	0.48911	0.49	0.043	0	2
1700088E04Rik	0	0.467597	0.496	0.02	0	2
Acaa2	0	0.463674	0.568	0.058	0	2
Ccdc39	0	0.460585	0.48	0.028	0	2
Cdc14a	0	0.444994	0.51	0.032	0	2
Lgr4	0	0.443188	0.483	0.047	0	2
Cfap126	0	0.44161	0.466	0.008	0	2
Enkur	0	0.440399	0.481	0.013	0	2
Calml4	0	0.436565	0.397	0.009	0	2
Dtna	0	0.433671	0.556	0.064	0	2
Ucma	0	0.41897	0.313	0.007	0	2
Gm14964	0	0.417468	0.441	0.032	0	2
1700016K19Rik	0	0.404943	0.394	0.006	0	2
Fndc3c1	0	0.396458	0.241	0.002	0	2
Cd44	0	0.395036	0.435	0.021	0	2
Mapk4	0	0.380086	0.435	0.021	0	2
Ccdc74a	0	0.380064	0.436	0.027	0	2
[truncated: 43,916 more rows]

## Sheet: 0 Microglia
gene	p_val	avg_logFC	pct.1	pct.2	p_val_adj	cluster
Ccl3	0	3.47221	0.998	0.236	0	4
Ccl4	0	3.2658	0.998	0.296	0	4
Cxcl2	0	2.74823	0.694	0.043	0	4
Il1a	0	2.55218	0.99	0.055	0	4
Tnf	0	2.54088	0.978	0.039	0	4
Ccl2	0	2.52464	0.923	0.079	0	4
Rcan1	0	2.51621	0.944	0.116	0	4
Ctss	0	2.37977	1	0.169	0	4
C1qb	0	2.26295	1	0.24	0	4
Cd83	0	2.25208	1	0.281	0	4
Hexb	0	2.20886	1	0.238	0	4
C1qa	0	2.19131	1	0.208	0	4
C1qc	0	2.17295	1	0.135	0	4
Cst3	0	2.04266	1	0.96	0	4
Csf1r	0	2.02719	0.997	0.075	0	4
Plek	0	2.00737	0.995	0.057	0	4
Bcl2a1b	0	1.96915	0.978	0.078	0	4
Ccrl2	0	1.92644	0.935	0.055	0	4
Tyrobp	0	1.88705	0.998	0.144	0	4
Cd14	0	1.82981	0.949	0.045	0	4
Ccl12	0	1.81928	0.847	0.055	0	4
Srgn	0	1.80721	0.992	0.12	0	4
Laptm5	0	1.76341	0.995	0.087	0	4
Fcer1g	0	1.75134	0.997	0.13	0	4
Selplg	0	1.63948	0.987	0.068	0	4
Trem2	0	1.62623	0.994	0.094	0	4
Rgs1	0	1.606	0.737	0.028	0	4
Ccl7	0	1.59506	0.654	0.04	0	4
Ly86	0	1.59318	0.998	0.107	0	4
Ier3	0	1.56872	0.927	0.163	0	4
Kdm6b	0	1.56669	0.973	0.25	0	4
Atf3	0	1.55326	0.968	0.374	0	4
Il1b	0	1.55002	0.62	0.034	0	4
Mcl1	0	1.52956	0.994	0.401	0	4
Kctd12	0	1.49428	0.941	0.104	0	4
Cx3cr1	0	1.46415	0.955	0.03	0	4
Ctsz	0	1.46201	0.997	0.312	0	4
Gpr183	0	1.44978	0.895	0.021	0	4
Cxcl10	0	1.42167	0.47	0.032	0	4
Spi1	0	1.41092	0.982	0.064	0	4
Edn1	0	1.40071	0.587	0.033	0	4
Siglech	0	1.36858	0.974	0.046	0	4
B2m	0	1.36241	0.998	0.351	0	4
Skil	0	1.35981	0.967	0.167	0	4
C3ar1	0	1.35087	0.954	0.027	0	4
Ier5	0	1.30898	0.933	0.166	0	4
Rel	0	1.30581	0.952	0.05	0	4
Fcrls	0	1.29448	0.917	0.062	0	4
Rgs10	0	1.28246	0.982	0.143	0	4
Itgb5	0	1.27949	0.963	0.135	0	4
Lgmn	0	1.27828	1	0.448	0	4
Gadd45b	0	1.26625	0.925	0.228	0	4
P2ry12	0	1.26123	0.933	0.033	0	4
Nlrp3	0	1.25409	0.869	0.016	0	4
Ctsd	1.07462e-280	1.23702	0.997	0.654	1.88929e-276	4
Fcgr3	0	1.23335	0.963	0.061	0	4
H2-K1	0	1.22845	0.976	0.254	0	4
Mapkapk2	0	1.22574	0.922	0.122	0	4
Gdf15	2.85623e-202	1.20856	0.289	0.023	5.02154e-198	4
Efhd2	0	1.20314	0.963	0.158	0	4
Gpr34	0	1.17017	0.903	0.039	0	4
C5ar1	0	1.16837	0.882	0.023	0	4
Cyba	0	1.15803	0.965	0.225	0	4
Nfe2l2	0	1.15057	0.93	0.141	0	4
Tmsb4x	9.2283e-231	1.14123	1	0.969	1.62243e-226	4
Bcl2a1a	0	1.13439	0.783	0.03	0	4
Lpcat2	0	1.13012	0.949	0.112	0	4
Junb	1.36629e-214	1.12262	0.992	0.756	2.40208e-210	4
Nr4a3	0	1.11969	0.694	0.09	0	4
Picalm	0	1.1171	0.928	0.223	0	4
Tmem119	0	1.11568	0.89	0.038	0	4
Id2	0	1.11297	0.818	0.112	0	4
Sepp1	9.42495e-271	1.1079	0.998	0.516	1.657e-266	4
Nfkbia	0	1.10786	0.879	0.205	0	4
Sat1	3.3529e-245	1.10262	0.978	0.557	5.89473e-241	4
Slfn2	0	1.10247	0.794	0.039	0	4
Crybb1	0	1.10217	0.829	0.058	0	4
Sparc	1.24588e-272	1.10091	0.994	0.547	2.19038e-268	4
Tgif1	0	1.09199	0.89	0.065	0	4
Pld4	0	1.08417	0.944	0.044	0	4
Tgfbr1	0	1.07139	0.882	0.08	0	4
Icam1	0	1.06281	0.829	0.05	0	4
Nfkb1	0	1.04869	0.876	0.081	0	4
Plaur	0	1.048	0.863	0.062	0	4
Itgam	0	1.04071	0.884	0.031	0	4
Cebpb	1.70465e-244	1.04048	0.944	0.403	2.99694e-240	4
Cd53	0	1.0388	0.925	0.037	0	4
Ctsc	0	1.0361	0.828	0.05	0	4
Olfml3	0	1.03324	0.896	0.063	0	4
Cd68	0	1.03195	0.89	0.078	0	4
AF251705	0	1.01779	0.927	0.065	0	4
Pabpc1	2.1918e-307	1.01052	0.971	0.386	3.8534e-303	4
Cd180	0	1.00946	0.769	0.02	0	4
Pmp22	0	1.00192	0.847	0.19	0	4
Lcp1	0	1.0014	0.876	0.035	0	4
Zfp36	0	0.998685	0.841	0.183	0	4
Osm	0	0.98789	0.746	0.016	0	4
Cstb	3.61306e-248	0.981717	0.813	0.244	6.35213e-244	4
Mef2c	0	0.979164	0.903	0.178	0	4
Ftl1	6.38047e-217	0.972991	1	0.931	1.12175e-212	4
Coro1a	0	0.965745	0.911	0.072	0	4
Mpeg1	0	0.962561	0.853	0.034	0	4
Mafb	0	0.961163	0.681	0.075	0	4
Cd86	0	0.959959	0.855	0.027	0	4
Gem	0	0.95917	0.853	0.17	0	4
Entpd1	0	0.95907	0.836	0.057	0	4
Tlr2	0	0.956171	0.759	0.028	0	4
Eif4a1	4.49025e-270	0.952537	0.978	0.628	7.89431e-266	4
H2-D1	5.42871e-240	0.94497	0.974	0.538	9.54422e-236	4
Irf8	0	0.944302	0.793	0.036	0	4
Actb	6.2923e-182	0.94385	1	0.974	1.10625e-177	4
Nfkbid	0	0.943542	0.812	0.02	0	4
Tnfaip3	0	0.938675	0.707	0.039	0	4
Nfkbiz	0	0.924276	0.767	0.073	0	4
Btg1	5.08861e-197	0.923385	0.967	0.669	8.94628e-193	4
Ctsl	1.22351e-219	0.921874	0.99	0.735	2.15105e-215	4
Basp1	2.77702e-216	0.91506	0.992	0.7	4.88228e-212	4
Evi2a	0	0.914753	0.88	0.151	0	4
Csf1	3.67177e-292	0.912584	0.595	0.092	6.45534e-288	4
Herpud1	4.47521e-238	0.911059	0.866	0.3	7.86786e-234	4
Mef2a	0	0.908705	0.879	0.179	0	4
Unc93b1	0	0.908058	0.882	0.046	0	4
Aif1	0	0.902905	0.93	0.096	0	4
Pdgfb	0	0.902642	0.722	0.055	0	4
Cotl1	0	0.895951	0.882	0.188	0	4
Slc15a3	0	0.887528	0.788	0.021	0	4
Hpgds	0	0.886627	0.804	0.024	0	4
Prdm1	0	0.884729	0.719	0.019	0	4
Ifrd1	1.4843e-199	0.881198	0.931	0.45	2.60955e-195	4
Cyfip1	0	0.876908	0.884	0.117	0	4
Ltc4s	0	0.874517	0.829	0.053	0	4
Blnk	0	0.871808	0.823	0.027	0	4
Vsir	0	0.870945	0.831	0.052	0	4
Sap30	0	0.868873	0.722	0.091	0	4
Dusp2	0	0.865738	0.632	0.031	0	4
Alox5ap	0	0.862722	0.85	0.052	0	4
Rnase4	0	0.861318	0.858	0.095	0	4
Ubc	2.47088e-195	0.856014	0.997	0.897	4.34406e-191	4
Arpc1b	0	0.855094	0.943	0.222	0	4
Grn	0	0.854447	0.912	0.17	0	4
Ctsh	0	0.852172	0.901	0.128	0	4
Casp4	0	0.846995	0.788	0.025	0	4
Npc2	8.73012e-249	0.846733	0.971	0.491	1.53484e-244	4
Cfh	0	0.845506	0.858	0.062	0	4
Anxa3	0	0.844577	0.876	0.106	0	4
H3f3b	4.31526e-189	0.843988	0.998	0.938	7.58667e-185	4
Bcl2a1d	0	0.84219	0.715	0.022	0	4
Plau	0	0.841673	0.598	0.016	0	4
Lyn	0	0.839129	0.847	0.055	0	4
Nfkbib	0	0.837866	0.818	0.102	0	4
Lair1	0	0.823326	0.817	0.038	0	4
Wipf1	0	0.822993	0.657	0.06	0	4
Gna13	0	0.814597	0.802	0.144	0	4
Il1rn	1.66885e-287	0.812722	0.303	0.013	2.934e-283	4
Arl5c	0	0.810882	0.582	0.026	0	4
Gpr84	0	0.804881	0.593	0.009	0	4
Map2k3	0	0.803914	0.785	0.078	0	4
Bmp2k	0	0.801141	0.791	0.111	0	4
Litaf	2.32249e-305	0.799721	0.898	0.216	4.08316e-301	4
Epb41l2	0	0.799323	0.801	0.09	0	4
Hk2	0	0.798027	0.622	0.029	0	4
Hbegf	6.38813e-257	0.794971	0.636	0.12	1.1231e-252	4
Rap1b	0	0.787066	0.906	0.209	0	4
Pfn1	2.47044e-225	0.784066	0.99	0.783	4.34328e-221	4
Cited2	1.10267e-228	0.782322	0.628	0.134	1.9386e-224	4
Marcksl1	5.09798e-139	0.781794	0.858	0.498	8.96275e-135	4
Rab20	0	0.781595	0.77	0.032	0	4
Fam46c	0	0.779886	0.724	0.04	0	4
Serinc3	4.81047e-219	0.779051	0.971	0.483	8.45728e-215	4
Irf5	0	0.777877	0.754	0.03	0	4
Zfhx3	0	0.770022	0.789	0.094	0	4
Ptprc	0	0.767013	0.785	0.026	0	4
Runx1	0	0.76424	0.743	0.031	0	4
Nrros	0	0.763895	0.7	0.029	0	4
Zfand5	2.50868e-180	0.76378	0.904	0.521	4.41051e-176	4
Msn	0	0.761199	0.864	0.145	0	4
Ucp2	9.02886e-261	0.752355	0.884	0.248	1.58736e-256	4
Arpc2	1.93261e-228	0.75141	0.9	0.325	3.39772e-224	4
Maff	1.19845e-288	0.749707	0.799	0.17	2.107e-284	4
Cxcl16	0	0.748274	0.729	0.039	0	4
Zeb2	7.7582e-261	0.747458	0.785	0.188	1.36397e-256	4
Hpgd	0	0.745698	0.73	0.048	0	4
Pmepa1	0	0.743528	0.788	0.161	0	4
Abl2	0	0.742916	0.686	0.042	0	4
Ncf1	0	0.739649	0.697	0.025	0	4
Il10ra	0	0.737482	0.703	0.01	0	4
Bin2	0	0.734881	0.778	0.046	0	4
Cmtm6	0	0.733135	0.781	0.095	0	4
Clic1	7.96931e-284	0.72723	0.93	0.242	1.40108e-279	4
Ptpn1	0	0.723816	0.788	0.119	0	4
Ninj1	6.22139e-292	0.723709	0.785	0.171	1.09378e-287	4
Ncf2	0	0.721761	0.764	0.039	0	4
Tnfrsf12a	1.50483e-269	0.721209	0.71	0.143	2.64564e-265	4
Tpm3	2.93696e-195	0.721139	0.939	0.489	5.16347e-191	4
Marcks	7.71236e-193	0.718278	0.97	0.533	1.35591e-188	4
Arl4c	0	0.717664	0.726	0.117	0	4
Egr2	0	0.71497	0.652	0.076	0	4
Pim1	3.89852e-185	0.713285	0.6	0.139	6.85399e-181	4
Apbb1ip	0	0.711016	0.735	0.039	0	4
Ptgs1	0	0.70987	0.743	0.024	0	4
Rps29	4.40328e-182	0.708981	1	0.976	7.74141e-178	4
Ppp1r15a	1.49015e-171	0.708151	0.863	0.361	2.61984e-167	4
Plekho1	0	0.705652	0.711	0.059	0	4
Cd33	0	0.705116	0.699	0.016	0	4
Tmem251	0	0.704944	0.764	0.134	0	4
Jmjd1c	7.6868e-259	0.699781	0.769	0.191	1.35142e-254	4
Limd2	0	0.695621	0.766	0.102	0	4
Sowahc	0	0.691253	0.648	0.082	0	4
Fau	3.62156e-186	0.68761	1	0.973	6.36706e-182	4
Samsn1	0	0.687072	0.628	0.024	0	4
Arhgdib	0	0.686575	0.801	0.086	0	4
Cd37	0	0.686358	0.766	0.04	0	4
Mylip	0	0.684444	0.719	0.046	0	4
Ptpn18	0	0.680543	0.81	0.084	0	4
Fyb	0	0.677878	0.697	0.032	0	4
Rab8b	0	0.673673	0.738	0.093	0	4
Cebpa	0	0.673263	0.589	0.047	0	4
Tmcc3	4.73189e-277	0.670818	0.73	0.155	8.31913e-273	4
Rplp0	4.8239e-181	0.668961	0.998	0.911	8.48091e-177	4
Rasgef1b	0	0.666506	0.606	0.039	0	4
Csrnp1	3.22304e-260	0.665645	0.719	0.155	5.66642e-256	4
Slco2b1	0	0.664665	0.729	0.043	0	4
Bin1	1.22435e-259	0.662026	0.947	0.256	2.15252e-255	4
Rnf19b	0	0.662008	0.662	0.069	0	4
Zc3h12a	0	0.660326	0.671	0.035	0	4
G3bp1	4.77266e-202	0.660139	0.735	0.218	8.39081e-198	4
Smim3	0	0.659733	0.636	0.089	0	4
Cd9	2.28132e-134	0.659633	0.962	0.64	4.01079e-130	4
Cd84	0	0.657975	0.649	0.018	0	4
Ccl9	0	0.656357	0.381	0.016	0	4
Tgfb1	0	0.654464	0.721	0.062	0	4
Sirpa	9.26689e-188	0.648722	0.92	0.323	1.62921e-183	4
Sft2d1	1.16098e-244	0.648433	0.815	0.226	2.04112e-240	4
Srgap2	0	0.647717	0.715	0.074	0	4
Vasp	0	0.647597	0.735	0.088	0	4
Gch1	0	0.645414	0.589	0.073	0	4
Sqstm1	4.42539e-112	0.644784	0.885	0.633	7.78027e-108	4
Tnfaip8	0	0.643248	0.628	0.056	0	4
Slc7a11	3.47816e-214	0.642234	0.439	0.059	6.11495e-210	4
Bach1	0	0.641577	0.715	0.08	0	4
Actg1	6.19406e-154	0.639501	0.992	0.962	1.08898e-149	4
Ptgs2	0	0.6392	0.402	0.015	0	4
Sh3glb1	2.0747e-204	0.638623	0.876	0.303	3.64754e-200	4
Rplp1	4.8935e-184	0.637608	0.998	0.941	8.60326e-180	4
Smap2	0	0.637438	0.772	0.14	0	4
Tagap	0	0.636995	0.563	0.006	0	4
Ctsa	8.01287e-218	0.636035	0.837	0.244	1.40874e-213	4
Ddx5	1.32813e-153	0.631202	0.982	0.86	2.33498e-149	4
Cdkn1a	4.00821e-172	0.62959	0.628	0.154	7.04684e-168	4
Fermt3	0	0.627859	0.695	0.027	0	4
Ptafr	0	0.624391	0.579	0.017	0	4
Bri3	4.13565e-138	0.624272	0.89	0.574	7.27089e-134	4
Sdcbp	2.80657e-173	0.619071	0.866	0.351	4.93424e-169	4
Pou2f2	0	0.61694	0.616	0.046	0	4
Rpl18a	1.32895e-169	0.616194	0.998	0.947	2.33642e-165	4
Dennd4a	0	0.615743	0.686	0.08	0	4
Plekho2	0	0.606562	0.673	0.04	0	4
Rhoh	0	0.60645	0.587	0.012	0	4
Clta	2.4691e-169	0.605824	0.979	0.755	4.34093e-165	4
Inpp5d	0	0.605244	0.64	0.019	0	4
Sh3bgrl3	9.86657e-172	0.596825	0.951	0.558	1.73464e-167	4
B4galt1	0	0.596101	0.608	0.054	0	4
Igsf6	0	0.595563	0.517	0.018	0	4
Itgb2	0	0.591497	0.657	0.022	0	4
Tnfaip2	0	0.591134	0.478	0.013	0	4
Slc11a1	0	0.590171	0.66	0.025	0	4
Hck	0	0.588698	0.671	0.026	0	4
Plxdc2	1.15284e-295	0.583985	0.777	0.148	2.0268e-291	4
Zeb2os	0	0.583101	0.659	0.048	0	4
Ly6e	4.27918e-182	0.580265	0.882	0.282	7.52323e-178	4
Ndel1	1.11268e-210	0.578363	0.726	0.197	1.9562e-206	4
Snx5	5.32265e-270	0.572062	0.745	0.159	9.35775e-266	4
Akap13	3.69645e-266	0.56932	0.7	0.135	6.49874e-262	4
Hcls1	0	0.568688	0.648	0.032	0	4
Arpc4	8.06402e-183	0.563047	0.818	0.286	1.41774e-178	4
Pde3b	0	0.562989	0.617	0.025	0	4
Lmo2	0	0.562355	0.695	0.082	0	4
Rps12	5.5721e-152	0.562229	0.981	0.77	9.79631e-148	4
Fam105a	0	0.559205	0.611	0.038	0	4
Lag3	0	0.556908	0.611	0.04	0	4
Hnrnpf	5.82249e-141	0.556369	0.917	0.503	1.02365e-136	4
Nupr1	0	0.556154	0.52	0.051	0	4
Jak1	4.33993e-237	0.55588	0.679	0.148	7.63002e-233	4
Txnrd1	5.82041e-248	0.554345	0.651	0.127	1.02329e-243	4
Pfkfb3	0	0.553192	0.549	0.039	0	4
Hif1a	1.11183e-220	0.552957	0.663	0.152	1.95471e-216	4
Rabgef1	0	0.546673	0.619	0.066	0	4
Fam49b	1.19e-206	0.54648	0.74	0.2	2.09213e-202	4
Pik3r1	2.21251e-181	0.541917	0.662	0.181	3.88981e-177	4
Hexa	2.79943e-185	0.54146	0.82	0.248	4.92168e-181	4
Daglb	0	0.5408	0.671	0.089	0	4
Sgpl1	0	0.539958	0.641	0.067	0	4
Ccl5	2.9719e-111	0.539684	0.152	0.011	5.22489e-107	4
Ppfia4	0	0.539371	0.676	0.061	0	4
Rps4x	4.84466e-143	0.539293	0.998	0.948	8.5174e-139	4
Gpx1	8.12233e-143	0.539123	0.818	0.308	1.42799e-138	4
Mknk2	7.91578e-301	0.538981	0.643	0.098	1.39167e-296	4
Nckap1l	0	0.536198	0.609	0.018	0	4
Rps11	1.23668e-145	0.533523	0.997	0.948	2.17422e-141	4
Mertk	0	0.53321	0.553	0.051	0	4
Srsf5	4.31832e-112	0.532527	0.914	0.749	7.59205e-108	4
Lyz2	0	0.531758	0.777	0.065	0	4
Trib1	2.29916e-228	0.531613	0.592	0.111	4.04215e-224	4
Klk8	0	0.53109	0.579	0.024	0	4
Etf1	3.21126e-225	0.528001	0.665	0.147	5.64572e-221	4
Actr3	4.26778e-196	0.527811	0.715	0.198	7.50319e-192	4
Ube2f	0	0.527089	0.662	0.1	0	4
Wasf2	3.62488e-279	0.527025	0.699	0.129	6.3729e-275	4
Rrbp1	1.58646e-178	0.526954	0.735	0.225	2.78915e-174	4
Tuba1c	0	0.525351	0.573	0.054	0	4
Man2b1	0	0.525306	0.63	0.081	0	4
Edem1	0	0.521981	0.59	0.056	0	4
Hmox1	2.08853e-211	0.521759	0.537	0.096	3.67184e-207	4
Rilpl2	2.84875e-228	0.518146	0.526	0.086	5.00838e-224	4
Tcn2	0	0.516539	0.648	0.095	0	4
Slc25a5	1.45717e-130	0.516198	0.869	0.413	2.56185e-126	4
Fnip1	3.44202e-286	0.516019	0.64	0.106	6.05142e-282	4
P2ry13	0	0.515868	0.553	0.011	0	4
Rps9	2.61058e-142	0.514967	0.998	0.942	4.58966e-138	4
Cdc42	2.08774e-153	0.514795	0.973	0.795	3.67045e-149	4
Socs3	2.02614e-147	0.514573	0.604	0.167	3.56216e-143	4
Ccr5	0	0.513932	0.526	0.01	0	4
Cflar	9.23958e-260	0.513827	0.622	0.108	1.62441e-255	4
Scamp2	8.3054e-237	0.512083	0.671	0.14	1.46017e-232	4
Rpl39	2.08253e-133	0.511778	1	0.956	3.6613e-129	4
Abracl	5.36139e-277	0.51165	0.649	0.106	9.42585e-273	4
Ecscr	0	0.508236	0.59	0.045	0	4
Sec61g	5.0526e-63	0.507496	0.92	0.814	8.88297e-59	4
Nr4a1	8.03115e-110	0.50672	0.62	0.216	1.41196e-105	4
Wnk1	7.29537e-129	0.50453	0.727	0.279	1.2826e-124	4
Slc11a2	0	0.503733	0.596	0.075	0	4
Rbpj	6.44506e-281	0.503393	0.595	0.09	1.13311e-276	4
Tnpo3	1.96046e-277	0.498376	0.56	0.079	3.44668e-273	4
Rpl10	7.30532e-139	0.49756	0.984	0.826	1.28435e-134	4
Lat2	0	0.497217	0.56	0.031	0	4
Fgd2	0	0.494168	0.542	0.016	0	4
Gngt2	0	0.493583	0.625	0.063	0	4
Ehd4	0	0.491605	0.533	0.048	0	4
Rpl30	4.93251e-128	0.489664	1	0.963	8.67185e-124	4
Ncl	8.24993e-109	0.487062	0.767	0.354	1.45042e-104	4
Swap70	0	0.486792	0.56	0.065	0	4
Capza2	1.18065e-138	0.486614	0.788	0.315	2.0757e-134	4
Gnb2l1	1.80836e-136	0.486571	0.825	0.343	3.17927e-132	4
Rac2	0	0.486032	0.667	0.051	0	4
Cln8	6.19487e-263	0.485689	0.625	0.107	1.08912e-258	4
Pla2g15	0	0.485562	0.537	0.046	0	4
Adgre1	0	0.485507	0.55	0.025	0	4
Tnfrsf1a	2.20152e-237	0.485412	0.603	0.11	3.8705e-233	4
Cltc	2.59866e-130	0.484616	0.785	0.325	4.56871e-126	4
Fscn1	2.10378e-173	0.483911	0.66	0.173	3.69866e-169	4
Otud1	9.61803e-195	0.483492	0.357	0.043	1.69095e-190	4
Ntpcr	8.61784e-298	0.482139	0.63	0.089	1.5151e-293	4
Fcgr1	0	0.480405	0.53	0.023	0	4
Kras	3.05024e-175	0.478354	0.616	0.155	5.36264e-171	4
Gusb	6.50919e-246	0.476599	0.624	0.111	1.14438e-241	4
Eef1a1	4.37334e-133	0.474622	1	0.99	7.68877e-129	4
Arpc3	2.0408e-136	0.470972	0.804	0.312	3.58793e-132	4
Tgm2	0	0.470808	0.506	0.04	0	4
F11r	0	0.47027	0.584	0.052	0	4
Il17ra	0	0.470144	0.512	0.018	0	4
Ppp1r10	1.55849e-188	0.470091	0.663	0.164	2.73999e-184	4
Rpl35a	6.32541e-118	0.468436	0.998	0.968	1.11207e-113	4
Tanc2	6.04347e-233	0.466972	0.587	0.106	1.0625e-228	4
Sla	0	0.466839	0.45	0.014	0	4
Pycard	0	0.466466	0.589	0.058	0	4
Cndp2	0	0.466349	0.563	0.068	0	4
Rps24	2.93544e-125	0.466219	1	0.969	5.1608e-121	4
Sema4d	0	0.466034	0.522	0.05	0	4
Cyth4	0	0.463494	0.526	0.02	0	4
Rpl10a	6.0489e-120	0.463262	0.995	0.884	1.06346e-115	4
Vps37b	8.35937e-250	0.46269	0.612	0.107	1.46966e-245	4
Rps28	3.04469e-114	0.46153	0.994	0.944	5.35287e-110	4
Rps10	9.56128e-126	0.460718	0.994	0.949	1.68097e-121	4
Tnfrsf1b	0	0.460656	0.499	0.022	0	4
Syngr2	8.019e-299	0.459728	0.59	0.079	1.40982e-294	4
Fcgr2b	0	0.459409	0.528	0.031	0	4
Cd52	0	0.457898	0.684	0.067	0	4
Rela	1.6864e-244	0.457361	0.595	0.104	2.96487e-240	4
St3gal6	1.63562e-224	0.457012	0.671	0.137	2.87558e-220	4
Il6ra	0	0.456709	0.507	0.023	0	4
Slc3a2	3.04261e-106	0.456279	0.767	0.325	5.34922e-102	4
Havcr2	0	0.454647	0.463	0.01	0	4
Skap2	0	0.454322	0.589	0.075	0	4
Tm6sf1	0	0.45335	0.558	0.054	0	4
Hilpda	4.36243e-216	0.450412	0.448	0.062	7.66959e-212	4
Tlr7	0	0.449012	0.477	0.01	0	4
Lcp2	0	0.448167	0.485	0.015	0	4
Capzb	3.58011e-120	0.44727	0.82	0.377	6.29419e-116	4
Baz1a	0	0.447254	0.447	0.024	0	4
Rnaset2a	1.07301e-149	0.446308	0.746	0.237	1.88646e-145	4
Srsf6	6.69882e-149	0.44561	0.678	0.214	1.17772e-144	4
Rpl29	1.59622e-112	0.443151	0.984	0.844	2.80631e-108	4
Ifngr2	1.71059e-221	0.442787	0.589	0.107	3.00738e-217	4
Tpd52	1.02609e-143	0.441502	0.641	0.192	1.80396e-139	4
Ivns1abp	3.34689e-200	0.440634	0.589	0.122	5.88417e-196	4
Sdc4	9.98117e-112	0.439615	0.507	0.145	1.75479e-107	4
Man1a	2.39279e-293	0.439528	0.555	0.068	4.20676e-289	4
Vamp8	8.94032e-194	0.438636	0.679	0.161	1.5718e-189	4
Slc7a8	0	0.436172	0.528	0.037	0	4
Slc39a1	2.51799e-106	0.434915	0.638	0.237	4.42688e-102	4
Ccnl1	2.64666e-107	0.433592	0.67	0.252	4.65308e-103	4
Pnp	2.79582e-164	0.433225	0.705	0.2	4.91533e-160	4
Clec2d	1.88948e-207	0.42901	0.443	0.062	3.32189e-203	4
Top1	6.31223e-91	0.428063	0.644	0.275	1.10975e-86	4
Dapp1	0	0.427538	0.464	0.023	0	4
Jdp2	3.53462e-109	0.42745	0.48	0.139	6.21421e-105	4
Arhgap25	0	0.42685	0.411	0.012	0	4
Prkcd	0	0.42651	0.467	0.027	0	4
Cd300a	0	0.426263	0.486	0.02	0	4
Trim8	4.44458e-169	0.42419	0.584	0.143	7.81402e-165	4
Birc3	0	0.423907	0.494	0.024	0	4
Rps3a1	8.27201e-112	0.423803	1	0.967	1.4543e-107	4
Mapk6	2.30201e-281	0.422557	0.514	0.062	4.04716e-277	4
Furin	2.067e-192	0.422542	0.482	0.084	3.634e-188	4
Rnaset2b	1.95101e-146	0.422435	0.724	0.225	3.43006e-142	4
Mbnl1	4.39507e-144	0.420913	0.656	0.202	7.72697e-140	4
Lst1	0	0.420746	0.571	0.057	0	4
Mat2a	2.96998e-88	0.420697	0.796	0.417	5.22152e-84	4
Ppp1r18	3.44437e-261	0.420538	0.576	0.085	6.05554e-257	4
Rgs2	8.3625e-87	0.420437	0.392	0.111	1.47021e-82	4
Tpst2	3.06242e-189	0.420318	0.596	0.131	5.38404e-185	4
Tubb6	0	0.419185	0.455	0.035	0	4
Pold4	1.0099e-186	0.417534	0.592	0.13	1.77551e-182	4
Rps13	1.01927e-107	0.41719	0.989	0.918	1.79197e-103	4
Lgals9	0	0.415244	0.51	0.04	0	4
Rasal3	0	0.414248	0.463	0.007	0	4
Lpar6	1.52788e-198	0.414085	0.386	0.049	2.68616e-194	4
Cmtm7	0	0.412894	0.488	0.04	0	4
Erbb2ip	8.20958e-159	0.412229	0.598	0.153	1.44333e-154	4
Lacc1	0	0.412214	0.464	0.024	0	4
Maf	5.01288e-211	0.412154	0.507	0.083	8.81315e-207	4
Psmb8	9.42494e-204	0.411509	0.608	0.122	1.657e-199	4
Golm1	0	0.411287	0.453	0.027	0	4
Ikzf1	0	0.408534	0.447	0.009	0	4
Rpl22	1.95824e-97	0.408172	0.963	0.817	3.44278e-93	4
Rnf2	7.38754e-264	0.407273	0.502	0.063	1.2988e-259	4
Gmfg	0	0.405777	0.52	0.042	0	4
Abca9	0	0.405633	0.459	0.015	0	4
Csf3r	0	0.404309	0.463	0.009	0	4
Tbxas1	0	0.403835	0.451	0.012	0	4
Rps3	1.86316e-110	0.403683	0.998	0.945	3.27562e-106	4
Actr2	8.82637e-109	0.403527	0.673	0.258	1.55176e-104	4
Rcbtb2	3.12664e-223	0.403062	0.514	0.081	5.49695e-219	4
Rpl35	5.26227e-93	0.401916	0.982	0.863	9.2516e-89	4
Tns3	1.91923e-184	0.401847	0.504	0.096	3.37419e-180	4
Tcirg1	0	0.401655	0.491	0.041	0	4
Ifngr1	3.00941e-163	0.401373	0.593	0.145	5.29085e-159	4
H2-Q7	0	0.401142	0.453	0.026	0	4
Hivep3	5.95152e-229	0.399205	0.467	0.064	1.04634e-224	4
Eef2	1.93636e-87	0.398695	0.863	0.523	3.40431e-83	4
Scpep1	1.11672e-212	0.39745	0.56	0.1	1.9633e-208	4
Rnh1	1.6806e-143	0.396879	0.579	0.159	2.95466e-139	4
Ssh2	1.1601e-242	0.395809	0.469	0.061	2.03957e-238	4
Mob1a	1.57893e-255	0.394795	0.501	0.065	2.77592e-251	4
Chd4	1.1107e-85	0.394681	0.55	0.215	1.95273e-81	4
Clec5a	0	0.394084	0.443	0.018	0	4
Gnl3	7.4528e-217	0.393664	0.509	0.083	1.31028e-212	4
Zc3h12c	4.22185e-279	0.393345	0.411	0.036	7.42243e-275	4
Creg1	3.37118e-124	0.392974	0.673	0.22	5.92688e-120	4
Nab2	2.83208e-203	0.392802	0.432	0.062	4.97907e-199	4
Rpl23	3.20087e-101	0.392287	0.997	0.955	5.62746e-97	4
Rpl37a	8.68953e-99	0.390136	1	0.976	1.52771e-94	4
Grb2	1.57671e-108	0.389244	0.611	0.218	2.77201e-104	4
Rpl34	3.11097e-100	0.388847	0.992	0.931	5.4694e-96	4
Ddx3x	3.1894e-83	0.388014	0.601	0.246	5.60729e-79	4
Sgk1	2.22399e-68	0.3874	0.52	0.201	3.91e-64	4
Myl12a	1.23478e-123	0.38719	0.769	0.277	2.17087e-119	4
H2-Q6	0	0.385778	0.426	0.014	0	4
Camk1	1.74154e-113	0.38571	0.687	0.25	3.06181e-109	4
Rpl27a	1.41779e-97	0.384099	0.997	0.968	2.49262e-93	4
Dnase2a	1.60606e-301	0.383963	0.459	0.041	2.82362e-297	4
Lhfpl2	2.46604e-210	0.383065	0.368	0.04	4.33554e-206	4
Dock2	0	0.382199	0.429	0.011	0	4
Zfp36l1	3.40036e-78	0.38197	0.608	0.24	5.97817e-74	4
M6pr	6.34562e-89	0.381506	0.766	0.341	1.11562e-84	4
Ifi30	5.62021e-223	0.381402	0.408	0.047	9.88089e-219	4
Hnrnpab	4.02627e-92	0.381096	0.593	0.233	7.07859e-88	4
Prosc	3.09557e-141	0.380976	0.518	0.131	5.44231e-137	4
Rragc	1.74803e-135	0.380874	0.534	0.142	3.0732e-131	4
Numb	1.73434e-213	0.38074	0.466	0.069	3.04914e-209	4
Fam102b	7.01754e-202	0.380305	0.485	0.08	1.23375e-197	4
Mgat4a	1.11371e-230	0.380291	0.494	0.07	1.95802e-226	4
Rps15a	3.77331e-95	0.379918	0.99	0.923	6.63386e-91	4
Hmgb2	2.76403e-104	0.379801	0.501	0.153	4.85945e-100	4
Slc2a5	0	0.379263	0.415	0.007	0	4
Il4ra	0	0.379182	0.435	0.034	0	4
Rpl18	1.56048e-100	0.379045	0.995	0.938	2.74348e-96	4
Tpt1	3.21371e-98	0.379013	0.998	0.959	5.65003e-94	4
Ptbp3	6.22323e-146	0.378632	0.506	0.12	1.09411e-141	4
Eif1a	5.81473e-102	0.378171	0.611	0.222	1.02229e-97	4
Relb	1.57768e-267	0.377852	0.464	0.051	2.77372e-263	4
Rps23	1.65085e-97	0.377665	0.994	0.934	2.90236e-93	4
Bcl10	1.41194e-118	0.377578	0.563	0.173	2.48233e-114	4
Wdr26	6.09975e-134	0.377165	0.539	0.147	1.0724e-129	4
Clint1	1.28984e-174	0.37713	0.523	0.109	2.26766e-170	4
Adrbk1	5.80288e-165	0.376123	0.563	0.13	1.0202e-160	4
Zfp622	8.21949e-171	0.375473	0.482	0.094	1.44507e-166	4
Dock8	0	0.374723	0.432	0.014	0	4
Hmha1	0	0.373342	0.434	0.012	0	4
Plk3	1.35223e-203	0.373031	0.44	0.063	2.37735e-199	4
Hvcn1	0	0.371715	0.421	0.01	0	4
Coq10b	1.30584e-124	0.371349	0.552	0.16	2.29579e-120	4
Atp6v1c1	1.08434e-120	0.371026	0.582	0.179	1.90638e-116	4
Tbpl1	1.85289e-139	0.370987	0.453	0.1	3.25757e-135	4
Clic4	1.8387e-108	0.370442	0.582	0.185	3.23261e-104	4
Arhgdia	3.80755e-80	0.369974	0.825	0.479	6.69405e-76	4
Gramd1a	3.37464e-153	0.369789	0.528	0.12	5.93296e-149	4
Lasp1	2.27576e-176	0.36943	0.494	0.096	4.00101e-172	4
Rpsa	3.94184e-92	0.369327	1	0.968	6.93015e-88	4
Lpin2	6.84575e-161	0.369073	0.456	0.09	1.20355e-156	4
Cables1	1.92826e-183	0.368455	0.416	0.063	3.39007e-179	4
3110043O21Rik	1.21729e-274	0.368229	0.432	0.041	2.14011e-270	4
Rasa4	0	0.36816	0.434	0.028	0	4
Rps6ka1	0	0.366595	0.44	0.027	0	4
Wsb1	4.9415e-90	0.365474	0.592	0.227	8.68766e-86	4
Sipa1	1.34567e-271	0.365157	0.442	0.044	2.36582e-267	4
Ubl3	3.81665e-82	0.364287	0.63	0.273	6.71005e-78	4
Il10rb	3.58984e-153	0.364122	0.486	0.103	6.3113e-149	4
Rpl21	3.41476e-98	0.363748	0.995	0.966	6.00349e-94	4
Arrb2	1.13518e-252	0.362106	0.432	0.046	1.99576e-248	4
Elmo1	4.41536e-143	0.360605	0.526	0.13	7.76264e-139	4
Rpl6	1.02776e-86	0.36039	0.994	0.954	1.8069e-82	4
Snap23	4.36343e-189	0.359797	0.478	0.083	7.67134e-185	4
Tifa	1.95067e-214	0.358379	0.396	0.046	3.42948e-210	4
Rhog	6.59869e-155	0.358033	0.592	0.143	1.16012e-150	4
Ell2	8.52876e-231	0.357942	0.426	0.051	1.49944e-226	4
Edem2	1.03722e-176	0.357657	0.544	0.113	1.82354e-172	4
Ddx21	1.40756e-180	0.35693	0.472	0.085	2.47464e-176	4
Rpl12	1.19322e-72	0.356879	0.912	0.706	2.0978e-68	4
Tgfbr2	1.42557e-247	0.356878	0.459	0.054	2.50629e-243	4
Pros1	2.09789e-195	0.35679	0.475	0.078	3.6883e-191	4
Mafg	1.2879e-130	0.356662	0.52	0.138	2.26425e-126	4
Xlr	0	0.356618	0.423	0.024	0	4
Zyx	5.03515e-178	0.355375	0.486	0.091	8.85229e-174	4
H2-DMb1	0	0.355128	0.461	0.022	0	4
Ahcyl2	5.2237e-111	0.354269	0.469	0.131	9.18379e-107	4
Asah1	7.81627e-108	0.353971	0.686	0.246	1.37418e-103	4
Ubash3b	0	0.352865	0.408	0.026	0	4
Vps18	0	0.352848	0.424	0.029	0	4
Rbm3	1.02601e-66	0.35225	0.823	0.505	1.80383e-62	4
Tob2	2.27995e-104	0.351907	0.52	0.162	4.00839e-100	4
Tln1	6.15173e-125	0.351378	0.522	0.144	1.08153e-120	4
Ms4a6d	0	0.351372	0.437	0.025	0	4
Rps27a	5.49424e-89	0.350998	0.998	0.975	9.65943e-85	4
P2ry6	0	0.350892	0.357	0.01	0	4
Neurl3	0	0.34872	0.37	0.011	0	4
Lrrc25	0	0.348058	0.399	0.019	0	4
Rap1a	6.90831e-80	0.347686	0.737	0.337	1.21455e-75	4
Azin1	6.43547e-125	0.347481	0.569	0.167	1.13142e-120	4
Fli1	7.56608e-239	0.347034	0.418	0.045	1.33019e-234	4
Dot1l	6.9354e-176	0.346287	0.431	0.072	1.21931e-171	4
Eif3a	1.04899e-84	0.345831	0.595	0.238	1.84423e-80	4
Gpr65	9.67313e-292	0.345818	0.317	0.014	1.70063e-287	4
Tmem173	0	0.344992	0.389	0.012	0	4
Ang	2.14288e-294	0.34387	0.402	0.029	3.76739e-290	4
Srxn1	3.89e-146	0.343403	0.399	0.073	6.83901e-142	4
Nav3	1.08784e-204	0.34301	0.423	0.058	1.91253e-200	4
Slc29a3	5.76162e-267	0.342961	0.426	0.041	1.01295e-262	4
H2-DMa	1.43856e-290	0.342425	0.439	0.037	2.52914e-286	4
Arf6	2.32255e-90	0.342224	0.518	0.179	4.08328e-86	4
Rpl7	2.88902e-79	0.342018	0.973	0.858	5.07919e-75	4
Slc16a6	0	0.341294	0.368	0.014	0	4
Rps27	3.72782e-75	0.340777	0.998	0.961	6.55388e-71	4
Card19	2.55708e-115	0.340666	0.496	0.136	4.4956e-111	4
Acads	1.55008e-219	0.340366	0.459	0.063	2.7252e-215	4
Rrad	2.4716e-158	0.340057	0.44	0.079	4.34532e-154	4
Rhbdf2	0	0.339951	0.388	0.023	0	4
Dgkd	7.25036e-235	0.339944	0.415	0.046	1.27469e-230	4
Ctc1	1.2763e-269	0.339862	0.415	0.037	2.24387e-265	4
Mob3c	6.80274e-275	0.339379	0.367	0.026	1.19599e-270	4
Rhob	1.35475e-22	0.339112	0.667	0.505	2.38178e-18	4
Grap	6.22331e-260	0.338746	0.424	0.041	1.09412e-255	4
Nsa2	5.67659e-70	0.338091	0.612	0.273	9.98002e-66	4
Smad7	2.76424e-107	0.337481	0.482	0.134	4.85982e-103	4
Mir155hg	0	0.337239	0.306	0.009	0	4
Cfl1	1.05145e-75	0.336785	0.99	0.906	1.84855e-71	4
Gls	1.26878e-98	0.336148	0.504	0.16	2.23063e-94	4
Rps7	1.04787e-80	0.334674	0.997	0.935	1.84227e-76	4
Mfng	9.59922e-293	0.334494	0.429	0.035	1.68764e-288	4
Peli1	1.39717e-103	0.33426	0.549	0.175	2.45637e-99	4
Rps18	1.74365e-78	0.3341	0.995	0.911	3.06551e-74	4
Pmaip1	3.17034e-265	0.333497	0.357	0.025	5.57377e-261	4
Ticam1	0	0.332577	0.372	0.021	0	4
Ptprj	1.29025e-159	0.332272	0.469	0.089	2.26838e-155	4
Mthfs	1.48351e-155	0.3322	0.442	0.086	2.60816e-151	4
Dock10	2.36296e-157	0.331146	0.517	0.112	4.15431e-153	4
Arf4	4.32741e-63	0.330618	0.686	0.342	7.60803e-59	4
Nhp2	9.27564e-116	0.329255	0.464	0.121	1.63075e-111	4
Txnip	1.74831e-67	0.328374	0.37	0.118	3.07371e-63	4
Ptpn6	0	0.328007	0.38	0.018	0	4
Tank	6.71001e-155	0.327994	0.394	0.067	1.17969e-150	4
Rpl19	3.39486e-80	0.326705	1	0.973	5.9685e-76	4
Plcg2	0	0.326074	0.373	0.013	0	4
A930007I19Rik	0	0.325625	0.356	0.007	0	4
Snx18	6.3042e-161	0.32495	0.416	0.073	1.10834e-156	4
Rps20	3.76959e-80	0.32437	0.998	0.941	6.62732e-76	4
Rnf130	1.18247e-96	0.3241	0.74	0.286	2.07891e-92	4
Fmnl1	0	0.324039	0.378	0.016	0	4
Rpl32	2.44179e-79	0.323974	0.987	0.924	4.2929e-75	4
Col27a1	2.57597e-191	0.323369	0.411	0.059	4.52882e-187	4
Aim2	0	0.323349	0.357	0.011	0	4
Ostf1	3.91637e-104	0.322958	0.63	0.212	6.88536e-100	4
Glrx	2.83202e-116	0.322501	0.368	0.078	4.97898e-112	4
Slamf8	0	0.321821	0.333	0.008	0	4
Cd74	0	0.321742	0.585	0.026	0	4
Epn1	7.9867e-106	0.321287	0.55	0.175	1.40414e-101	4
Gsdmd	0	0.321055	0.389	0.024	0	4
Ncf4	0	0.321018	0.365	0.014	0	4
Atp6v1e1	2.23382e-43	0.320269	0.596	0.322	3.92727e-39	4
Macf1	1.68178e-81	0.319872	0.657	0.277	2.95674e-77	4
Cryba4	1.04648e-306	0.319588	0.364	0.02	1.83981e-302	4
Uba52	4.01902e-76	0.319041	0.726	0.339	7.06583e-72	4
Vav1	0	0.31825	0.367	0.01	0	4
Slc37a2	0	0.317999	0.341	0.008	0	4
Ctsb	3.9801e-69	0.317904	1	0.784	6.99741e-65	4
Frmd4a	9.71798e-171	0.31756	0.456	0.083	1.70852e-166	4
Tet2	1.32757e-134	0.316378	0.402	0.081	2.334e-130	4
Myh9	3.22271e-150	0.31603	0.485	0.101	5.66585e-146	4
Nfkb2	4.23567e-273	0.315443	0.37	0.027	7.44673e-269	4
Tbc1d10a	2.78503e-151	0.315315	0.445	0.088	4.89635e-147	4
Crlf2	5.44815e-142	0.315148	0.373	0.065	9.57839e-138	4
Eef1b2	3.53496e-71	0.314986	0.944	0.756	6.21482e-67	4
Isg15	2.58762e-94	0.314892	0.333	0.074	4.54929e-90	4
Pcna	2.67301e-100	0.31273	0.483	0.146	4.69943e-96	4
Tsc22d2	1.73165e-87	0.312239	0.442	0.138	3.04441e-83	4
Gpr137b	6.33048e-192	0.311904	0.394	0.052	1.11296e-187	4
Susd3	0	0.311573	0.341	0.008	0	4
Ube2d3	3.85331e-54	0.311537	0.769	0.482	6.7745e-50	4
Ubn1	1.52334e-124	0.311414	0.459	0.112	2.67818e-120	4
Gpsm3	3.94659e-246	0.311097	0.411	0.04	6.93849e-242	4
Lrrfip1	3.4453e-146	0.309932	0.405	0.075	6.05718e-142	4
Tmem176a	2.94535e-85	0.309637	0.673	0.258	5.17822e-81	4
Gas2l3	0	0.309055	0.314	0.011	0	4
Sfpq	1.2616e-66	0.308471	0.646	0.301	2.21802e-62	4
Fosl2	3.93416e-137	0.308184	0.423	0.087	6.91665e-133	4
Mtdh	1.41575e-63	0.30816	0.582	0.262	2.48904e-59	4
Sh2b2	0	0.307525	0.349	0.017	0	4
Gmip	0	0.30747	0.365	0.016	0	4
Kansl1l	2.52564e-141	0.307414	0.431	0.088	4.44034e-137	4
Capg	9.44035e-199	0.307153	0.349	0.038	1.65971e-194	4
Srsf2	1.42202e-48	0.307117	0.844	0.666	2.50006e-44	4
Necap2	3.98384e-121	0.306195	0.518	0.141	7.004e-117	4
Pak2	5.0638e-80	0.305179	0.536	0.203	8.90266e-76	4
Irak2	5.31181e-230	0.304684	0.37	0.036	9.33869e-226	4
Stk40	5.26654e-157	0.304441	0.397	0.067	9.2591e-153	4
H2-Q4	8.11764e-187	0.304265	0.389	0.053	1.42716e-182	4
Cttnbp2nl	2.73912e-143	0.303676	0.4	0.075	4.81564e-139	4
Zswim6	5.65066e-146	0.303535	0.411	0.078	9.93443e-142	4
Commd8	2.14127e-101	0.302558	0.491	0.147	3.76457e-97	4
Tlr13	0	0.302503	0.297	0.006	0	4
Prex1	2.46723e-152	0.302431	0.48	0.1	4.33763e-148	4
Atp6v1a	5.10688e-72	0.302333	0.593	0.248	8.9784e-68	4
B930036N10Rik	1.44742e-212	0.302116	0.297	0.023	2.54471e-208	4
Acp5	1.89206e-131	0.301642	0.142	0.006	3.32644e-127	4
Mex3c	1.04599e-143	0.301295	0.367	0.063	1.83896e-139	4
Adrb2	2.77253e-219	0.30078	0.314	0.025	4.87439e-215	4
Gpr137b-ps	0	0.300493	0.329	0.014	0	4
Ralb	4.14063e-122	0.300152	0.421	0.095	7.27965e-118	4
Ski	9.82413e-108	0.299257	0.451	0.121	1.72718e-103	4
Elf1	2.41181e-126	0.29918	0.447	0.103	4.2402e-122	4
Abi3	1.04726e-288	0.298415	0.335	0.017	1.84118e-284	4
Atp6v0e	3.46384e-55	0.297088	0.75	0.414	6.08978e-51	4
Pag1	1.95637e-198	0.296457	0.344	0.037	3.43949e-194	4
Stat3	1.02774e-83	0.296091	0.512	0.177	1.80687e-79	4
Tacc1	5.68161e-82	0.294937	0.52	0.187	9.98884e-78	4
Diaph2	7.34551e-170	0.294753	0.373	0.054	1.29141e-165	4
Fam134b	1.85105e-88	0.292392	0.541	0.183	3.25433e-84	4
Celf2	1.75415e-76	0.292039	0.553	0.211	3.08398e-72	4
Cap1	6.75835e-111	0.291638	0.47	0.127	1.18819e-106	4
Gns	3.68474e-90	0.291566	0.646	0.227	6.47814e-86	4
Capn3	0	0.29143	0.33	0.01	0	4
Gdi2	2.61928e-62	0.291315	0.643	0.305	4.60495e-58	4
Gng5	3.33038e-61	0.29125	0.974	0.772	5.85515e-57	4
Cryl1	4.53915e-192	0.290346	0.38	0.048	7.98028e-188	4
Hdlbp	3.05629e-74	0.289663	0.426	0.143	5.37326e-70	4
Cd48	5.99823e-280	0.288806	0.343	0.02	1.05455e-275	4
Tspan14	8.90691e-190	0.288692	0.368	0.045	1.56592e-185	4
Mapre1	1.07529e-59	0.288663	0.581	0.269	1.89047e-55	4
Stard3	2.16158e-119	0.288265	0.474	0.119	3.80027e-115	4
Tmem243	4.1173e-81	0.287996	0.565	0.212	7.23863e-77	4
Cd34	2.40137e-179	0.287752	0.445	0.069	4.22185e-175	4
Rbm47	8.38347e-261	0.286232	0.313	0.018	1.4739e-256	4
Rin2	1.39055e-103	0.286065	0.376	0.089	2.44473e-99	4
1700017B05Rik	6.46372e-232	0.285931	0.324	0.025	1.13639e-227	4
Brd2	3.78095e-64	0.285376	0.609	0.269	6.64729e-60	4
Man1c1	5.37613e-212	0.285228	0.365	0.038	9.45178e-208	4
BC005537	1.30022e-69	0.285116	0.547	0.224	2.28592e-65	4
Slc7a7	1.78769e-307	0.28478	0.314	0.012	3.14294e-303	4
Chd2	2.77839e-81	0.284303	0.423	0.134	4.88469e-77	4
Cbl	8.56895e-115	0.282568	0.421	0.101	1.50651e-110	4
Batf	2.47236e-232	0.282428	0.295	0.018	4.34665e-228	4
Lsp1	8.72985e-261	0.282155	0.3	0.015	1.53479e-256	4
Snx20	1.72605e-302	0.281834	0.298	0.01	3.03456e-298	4
Nfkbie	6.548e-204	0.281631	0.306	0.026	1.1512e-199	4
Clec4a2	2.13284e-267	0.281631	0.352	0.023	3.74975e-263	4
Bcl6	1.86003e-131	0.281583	0.365	0.068	3.27012e-127	4
D8Ertd82e	2.81506e-135	0.280911	0.349	0.06	4.94915e-131	4
Rasgrp3	9.79594e-132	0.280784	0.368	0.068	1.72222e-127	4
Etv3	1.03826e-178	0.280218	0.352	0.045	1.82536e-174	4
Sh2b3	2.48053e-202	0.279576	0.357	0.039	4.36102e-198	4
Hn1	4.7873e-55	0.279564	0.657	0.32	8.41656e-51	4
Tspo	4.31651e-86	0.279391	0.584	0.206	7.58885e-82	4
Lamtor3	1.6421e-68	0.278769	0.464	0.173	2.88697e-64	4
Tnfrsf11a	1.96506e-281	0.278765	0.311	0.014	3.45477e-277	4
Nuak2	9.99072e-227	0.278529	0.308	0.022	1.75647e-222	4
Rhoa	2.94616e-49	0.27767	0.907	0.736	5.17964e-45	4
Arhgap30	0	0.277663	0.313	0.01	0	4
Ehd1	1.71273e-86	0.277629	0.392	0.111	3.01115e-82	4
Mknk1	1.49355e-189	0.277126	0.351	0.041	2.62581e-185	4
Alas1	2.78903e-133	0.276932	0.421	0.086	4.90339e-129	4
Sun2	2.48442e-143	0.276337	0.372	0.063	4.36785e-139	4
Jund	1.12107e-49	0.27574	0.987	0.929	1.97095e-45	4
Fbxw11	2.59284e-116	0.275442	0.381	0.083	4.55848e-112	4
Rps16	1.01855e-60	0.275072	0.995	0.921	1.79071e-56	4
Bst2	3.4488e-102	0.275035	0.491	0.137	6.06334e-98	4
Spata13	7.88029e-172	0.27449	0.314	0.036	1.38543e-167	4
Dusp3	4.3985e-62	0.274292	0.453	0.173	7.73301e-58	4
Nhlrc3	1.67796e-230	0.274127	0.335	0.027	2.95003e-226	4
Rpl37	3.24837e-66	0.273932	0.997	0.977	5.71095e-62	4
Map3k8	1.75063e-173	0.273558	0.316	0.036	3.07779e-169	4
Hivep1	1.05333e-116	0.272461	0.344	0.067	1.85187e-112	4
Naa50	3.08347e-71	0.271153	0.443	0.157	5.42105e-67	4
Ppcdc	4.3332e-199	0.27111	0.34	0.035	7.6182e-195	4
Pcf11	6.47634e-84	0.270174	0.427	0.131	1.1386e-79	4
Senp2	3.55243e-106	0.269715	0.432	0.112	6.24552e-102	4
Orai2	3.22877e-158	0.269511	0.359	0.052	5.6765e-154	4
Rcsd1	5.18308e-194	0.269257	0.303	0.027	9.11237e-190	4
Clcf1	3.09801e-230	0.269216	0.212	0.006	5.44661e-226	4
Ube2a	8.98797e-75	0.269064	0.483	0.173	1.58017e-70	4
H2-T23	4.13805e-94	0.268491	0.482	0.143	7.27511e-90	4
Casp8	3.34649e-231	0.26724	0.317	0.023	5.88347e-227	4
Vps26a	2.42555e-108	0.267161	0.405	0.098	4.26435e-104	4
Srsf7	3.83523e-53	0.267102	0.56	0.264	6.74272e-49	4
Itga5	2.53698e-241	0.266148	0.262	0.012	4.46027e-237	4
Sf3b1	1.16235e-53	0.265662	0.622	0.309	2.04353e-49	4
Cpeb4	4.02375e-72	0.265382	0.421	0.143	7.07415e-68	4
Cxcl1	1.1653e-12	0.26522	0.08	0.028	2.04871e-08	4
A630001G21Rik	1.44268e-298	0.265103	0.284	0.009	2.53637e-294	4
Rab1a	1.94435e-67	0.26508	0.501	0.197	3.41836e-63	4
Arhgap22	8.20586e-262	0.264925	0.298	0.015	1.44267e-257	4
Snta1	1.12883e-151	0.264556	0.36	0.056	1.9846e-147	4
Atf4	9.09597e-59	0.263133	0.656	0.306	1.59916e-54	4
Npm1	3.01504e-35	0.262125	0.885	0.786	5.30074e-31	4
Rpl4	9.87514e-47	0.262083	0.837	0.638	1.73615e-42	4
Nab1	3.03102e-119	0.261266	0.348	0.067	5.32883e-115	4
Ophn1	1.50497e-141	0.260985	0.352	0.058	2.64588e-137	4
Pdlim4	1.59622e-115	0.260966	0.386	0.083	2.80632e-111	4
5430427O19Rik	0	0.260859	0.268	0.002	0	4
Tmed5	6.65876e-52	0.260781	0.514	0.232	1.17068e-47	4
Dusp1	6.1471e-17	0.260273	0.657	0.536	1.08072e-12	4
Lilrb4a	6.87358e-228	0.259381	0.281	0.016	1.20844e-223	4
Zswim4	7.49137e-169	0.258771	0.295	0.032	1.31706e-164	4
Arpc5	8.92448e-52	0.257853	0.581	0.281	1.56901e-47	4
Rbm15	5.09279e-86	0.257791	0.373	0.102	8.95363e-82	4
Srsf9	1.66132e-50	0.2577	0.628	0.314	2.92077e-46	4
Hnrnpu	1.02301e-49	0.257679	0.565	0.28	1.79855e-45	4
Gm26522	1.36223e-214	0.257345	0.201	0.006	2.39493e-210	4
Fez2	2.35737e-88	0.257227	0.426	0.124	4.14449e-84	4
Ncoa3	1.16923e-82	0.256752	0.389	0.112	2.05562e-78	4
Mthfsl	4.38549e-63	0.256671	0.415	0.15	7.71012e-59	4
Gm9843	1.61145e-93	0.256516	0.407	0.109	2.83309e-89	4
Atox1	4.67668e-48	0.256348	0.823	0.594	8.22208e-44	4
Abi1	4.67127e-98	0.256247	0.376	0.092	8.21256e-94	4
Epsti1	9.49221e-238	0.256093	0.319	0.022	1.66883e-233	4
Rps19	1.53972e-57	0.25586	0.994	0.952	2.70698e-53	4
Ccr1	9.0354e-136	0.255631	0.177	0.011	1.58851e-131	4
Cd82	1.45919e-99	0.254935	0.448	0.12	2.5654e-95	4
Zfp703	1.3609e-103	0.254868	0.335	0.071	2.3926e-99	4
Ets1	3.99098e-117	0.254849	0.364	0.072	7.01655e-113	4
Cln5	3.80836e-138	0.254783	0.343	0.056	6.69548e-134	4
Psme1	3.65049e-58	0.254602	0.555	0.246	6.41793e-54	4
Akt1	8.02057e-76	0.25418	0.44	0.147	1.4101e-71	4
Tpp1	9.6452e-77	0.254029	0.461	0.154	1.69572e-72	4
Stx7	6.96323e-63	0.253724	0.533	0.221	1.22421e-58	4
Adam17	3.6633e-131	0.253505	0.341	0.058	6.44045e-127	4
Akr1b3	8.11766e-70	0.253402	0.423	0.142	1.42717e-65	4
Rplp2	4.06336e-50	0.253258	0.971	0.906	7.1438e-46	4
Kdm2b	1.94591e-109	0.252708	0.301	0.055	3.4211e-105	4
Vmp1	2.13129e-40	0.252653	0.667	0.353	3.74702e-36	4
Nrip1	3.49939e-79	0.252013	0.332	0.088	6.15227e-75	4
Trafd1	7.40407e-95	0.251793	0.375	0.094	1.30171e-90	4
Camk1d	1.36742e-189	0.2512	0.311	0.03	2.40407e-185	4
Bcor	9.58306e-150	0.25087	0.281	0.033	1.6848e-145	4
Renbp	1.27566e-173	0.25078	0.311	0.034	2.24273e-169	4
Vav2	8.61114e-210	0.249294	0.301	0.024	1.51392e-205	4
Hspa9	1.42355e-60	0.249198	0.48	0.193	2.50275e-56	4
Comt	3.13363e-59	0.248754	0.606	0.274	5.50923e-55	4
Whrn	2.37245e-171	0.248662	0.306	0.034	4.17101e-167	4
Stat6	5.60679e-238	0.248582	0.292	0.017	9.8573e-234	4
Tor3a	3.74762e-119	0.248478	0.305	0.051	6.5887e-115	4
Tapbp	3.52953e-90	0.248093	0.515	0.161	6.20527e-86	4
Tmem176b	1.43803e-51	0.247594	0.78	0.418	2.5282e-47	4
Arhgap17	4.18087e-71	0.246243	0.36	0.11	7.35039e-67	4
Rpl11	4.5454e-58	0.246155	0.995	0.961	7.99127e-54	4
Npl	1.05977e-223	0.24606	0.287	0.018	1.86319e-219	4
Dnmt3a	2.75319e-77	0.24589	0.359	0.102	4.84038e-73	4
AI607873	6.43438e-167	0.24512	0.247	0.02	1.13123e-162	4
Nmt1	2.03423e-54	0.24496	0.501	0.218	3.57638e-50	4
Ankrd44	3.4824e-141	0.244958	0.313	0.045	6.12242e-137	4
Arap1	1.58351e-164	0.244681	0.317	0.039	2.78397e-160	4
Syk	1.0046e-244	0.244558	0.271	0.013	1.76619e-240	4
Dusp16	7.90047e-114	0.244424	0.343	0.068	1.38898e-109	4
Flcn	9.83212e-133	0.244393	0.309	0.047	1.72858e-128	4
RP23-81F19.2	1.30344e-240	0.243875	0.298	0.017	2.29157e-236	4
Zcchc6	2.42495e-101	0.243734	0.351	0.078	4.2633e-97	4
Stk17b	6.04179e-156	0.243671	0.301	0.037	1.06221e-151	4
Prcp	1.81613e-134	0.243651	0.341	0.056	3.19293e-130	4
Arap3	3.492e-196	0.243088	0.293	0.025	6.13929e-192	4
Lamp2	1.21344e-47	0.242572	0.611	0.306	2.13335e-43	4
Pkn1	1.70374e-115	0.242548	0.341	0.066	2.99534e-111	4
Tnfsf9	3.53306e-88	0.241687	0.183	0.024	6.21147e-84	4
Glipr1	1.95031e-172	0.241438	0.287	0.028	3.42885e-168	4
Pald1	5.04666e-211	0.241368	0.311	0.025	8.87253e-207	4
Fes	8.50051e-252	0.241144	0.274	0.012	1.49447e-247	4
Tnfrsf13b	5.46309e-261	0.240913	0.279	0.012	9.60465e-257	4
Rpl8	3.70967e-55	0.240052	0.994	0.958	6.52197e-51	4
Arhgef1	8.16457e-105	0.239559	0.365	0.082	1.43541e-100	4
Parvg	1.78126e-273	0.239429	0.271	0.009	3.13164e-269	4
Mfsd1	5.90719e-111	0.239211	0.362	0.076	1.03854e-106	4
Zfp655	6.37273e-92	0.238627	0.351	0.086	1.12039e-87	4
Twf2	6.7026e-129	0.23838	0.343	0.06	1.17838e-124	4
Arih2	1.48821e-116	0.238119	0.335	0.063	2.61641e-112	4
Rpl26	2.47803e-51	0.237679	0.976	0.912	4.35662e-47	4
Dazap2	1.37449e-67	0.237615	0.507	0.194	2.41649e-63	4
Tfe3	3.6765e-132	0.237468	0.305	0.046	6.46365e-128	4
Mybpc3	0	0.236687	0.249	0.003	0	4
Wdr1	1.08099e-56	0.236562	0.482	0.197	1.90049e-52	4
Dhrs3	2.2401e-142	0.235657	0.308	0.042	3.93832e-138	4
Rassf4	3.7304e-149	0.234943	0.266	0.029	6.55842e-145	4
Rac1	2.18715e-46	0.234933	0.638	0.328	3.84522e-42	4
Ppp4r2	1.06443e-65	0.234866	0.416	0.145	1.87137e-61	4
Atp6v1b2	1.02197e-30	0.234835	0.461	0.246	1.79672e-26	4
Reep3	2.35202e-63	0.234747	0.469	0.176	4.13508e-59	4
Gabpb1	3.36892e-154	0.234671	0.274	0.03	5.9229e-150	4
Abcb1b	2.84123e-182	0.234633	0.258	0.02	4.99517e-178	4
Lims1	1.25724e-68	0.23412	0.415	0.139	2.21036e-64	4
Rnf149	6.96139e-92	0.234053	0.402	0.105	1.22388e-87	4
Ctla2b	1.99607e-123	0.233986	0.289	0.043	3.50929e-119	4
Ankrd13a	1.08969e-80	0.233963	0.357	0.097	1.91578e-76	4
Rps26	6.12731e-50	0.233294	0.955	0.851	1.07724e-45	4
Slc15a4	8.2521e-99	0.233245	0.383	0.091	1.4508e-94	4
Cd164	4.82763e-66	0.233182	0.447	0.157	8.48746e-62	4
Cysltr1	3.22536e-232	0.233137	0.262	0.013	5.67051e-228	4
Slc25a33	1.09435e-63	0.232946	0.36	0.116	1.92398e-59	4
Rpl13	4.76017e-63	0.232817	1	0.972	8.36885e-59	4
Dgkz	5.6968e-108	0.231994	0.325	0.064	1.00155e-103	4
Sdf2l1	2.04745e-56	0.231828	0.418	0.155	3.59962e-52	4
Myo1c	2.26952e-130	0.231774	0.266	0.035	3.99005e-126	4
Exosc2	4.60568e-40	0.231498	0.185	0.052	8.09725e-36	4
Slc8b1	3.69212e-140	0.231436	0.292	0.039	6.49111e-136	4
Bzw1	3.13462e-60	0.230827	0.45	0.173	5.51097e-56	4
Syncrip	4.19169e-69	0.230732	0.416	0.14	7.36941e-65	4
Rffl	1.81346e-117	0.230503	0.313	0.054	3.18824e-113	4
Dip2b	1.59192e-80	0.230488	0.394	0.114	2.79875e-76	4
Snx10	2.20376e-56	0.230441	0.435	0.17	3.87443e-52	4
Camk2d	2.25556e-51	0.23042	0.437	0.177	3.9655e-47	4
Tk2	1.9992e-113	0.230403	0.279	0.045	3.51479e-109	4
Eif4e	7.42293e-38	0.230068	0.474	0.236	1.30503e-33	4
Amz1	7.52985e-125	0.230038	0.281	0.041	1.32382e-120	4
Cklf	1.00994e-147	0.229928	0.309	0.041	1.77557e-143	4
Slc25a28	2.64701e-15	0.229746	0.169	0.08	4.65372e-11	4
Rp2	2.11587e-141	0.229381	0.319	0.046	3.71991e-137	4
Ldhb	4.0099e-38	0.228703	0.799	0.55	7.0498e-34	4
Slmap	2.00822e-92	0.22866	0.276	0.054	3.53066e-88	4
Fmnl3	1.9867e-157	0.228258	0.276	0.029	3.49282e-153	4
Arid5a	1.04211e-89	0.227539	0.332	0.077	1.83213e-85	4
Gm5547	1.26074e-242	0.227389	0.242	0.008	2.2165e-238	4
Acap2	6.749e-69	0.227316	0.348	0.104	1.18654e-64	4
Stk38l	6.95776e-135	0.227299	0.263	0.032	1.22324e-130	4
Fam168b	1.06488e-68	0.227127	0.4	0.132	1.87216e-64	4
Smox	1.39558e-59	0.226413	0.447	0.168	2.45357e-55	4
Tgif2	9.47544e-196	0.226194	0.254	0.017	1.66588e-191	4
Pip4k2a	2.03179e-88	0.225155	0.447	0.127	3.57209e-84	4
Csnk1e	1.99834e-54	0.224869	0.435	0.173	3.51328e-50	4
Ccdc88b	1.10611e-242	0.224725	0.249	0.009	1.94466e-238	4
Cks2	4.21479e-120	0.224387	0.241	0.03	7.41001e-116	4
Prkx	1.47926e-105	0.224185	0.309	0.059	2.60069e-101	4
Nfya	7.16228e-134	0.223235	0.263	0.033	1.2592e-129	4
Eif3j1	1.42137e-59	0.223182	0.418	0.155	2.49891e-55	4
Usp2	4.44656e-60	0.223113	0.383	0.132	7.8175e-56	4
Gna15	2.00741e-263	0.22252	0.239	0.006	3.52922e-259	4
Sult1a1	3.05326e-123	0.221915	0.278	0.04	5.36793e-119	4
Tle4	1.54403e-55	0.220674	0.396	0.146	2.71456e-51	4
Fbrsl1	1.29799e-80	0.220328	0.354	0.095	2.282e-76	4
Hfe	4.40075e-128	0.219876	0.301	0.045	7.73695e-124	4
Susd6	6.47742e-68	0.219685	0.346	0.104	1.13879e-63	4
Tmem86a	6.04232e-82	0.219639	0.325	0.079	1.0623e-77	4
Hnrnpm	1.9878e-43	0.219047	0.459	0.213	3.49474e-39	4
2020-03-07	2.06603e-61	0.218766	0.397	0.14	3.63228e-57	4
Irf2bp2	8.88702e-33	0.218582	0.419	0.211	1.56243e-28	4
Emp3	1.52763e-100	0.218353	0.257	0.041	2.68573e-96	4
Gm11808	3.08294e-55	0.218275	0.494	0.203	5.42012e-51	4
Kcnj2	5.39988e-168	0.218171	0.22	0.015	9.49353e-164	4
Itgav	4.37867e-49	0.217982	0.362	0.138	7.69813e-45	4
Zfp516	9.00967e-117	0.217879	0.29	0.047	1.58399e-112	4
AU020206	4.78073e-211	0.21771	0.241	0.012	8.40501e-207	4
Sde2	1.62907e-67	0.217671	0.344	0.104	2.86407e-63	4
Rbm25	6.46797e-39	0.217652	0.491	0.245	1.13713e-34	4
Fbl	5.95218e-61	0.217465	0.404	0.143	1.04645e-56	4
Ints12	3.0724e-130	0.217259	0.263	0.034	5.40159e-126	4
Itpkc	3.76285e-134	0.217154	0.255	0.03	6.61546e-130	4
Fblim1	6.80158e-233	0.217041	0.241	0.009	1.19579e-228	4
Pik3cd	6.57841e-215	0.216748	0.239	0.011	1.15655e-210	4
Gtf2h2	2.479e-91	0.216706	0.314	0.069	4.35833e-87	4
Med7	1.67275e-71	0.216422	0.364	0.108	2.94087e-67	4
Nek7	3.96258e-75	0.216301	0.356	0.101	6.96661e-71	4
Pcyt1a	4.21278e-94	0.216284	0.306	0.065	7.4065e-90	4
Ppp6r1	1.37683e-101	0.216244	0.309	0.061	2.4206e-97	4
Sec24a	7.57393e-104	0.216049	0.29	0.053	1.33157e-99	4
Orai1	3.45695e-60	0.215942	0.343	0.11	6.07766e-56	4
Pla2g4a	1.04823e-154	0.215898	0.268	0.028	1.84289e-150	4
Rpl5	7.79198e-39	0.215817	0.646	0.359	1.36991e-34	4
Smcr8	1.40759e-162	0.215749	0.27	0.026	2.47468e-158	4
Hist1h1c	8.75653e-27	0.215543	0.29	0.132	1.53949e-22	4
Pacsin2	4.74939e-86	0.215507	0.309	0.071	8.3499e-82	4
Glul	1.08279e-52	0.215323	0.868	0.599	1.90365e-48	4
Acox3	5.17079e-116	0.214671	0.285	0.045	9.09077e-112	4
Brk1	5.06412e-42	0.214554	0.617	0.327	8.90322e-38	4
Nktr	3.8469e-31	0.214464	0.483	0.262	6.76324e-27	4
Rhoq	1.18953e-99	0.214386	0.317	0.065	2.09131e-95	4
Eif4e2	6.81016e-68	0.214122	0.38	0.121	1.19729e-63	4
Rps5	7.54675e-50	0.213934	0.995	0.947	1.32679e-45	4
Hk3	1.82127e-248	0.213888	0.246	0.008	3.20197e-244	4
Myc	5.44291e-97	0.21381	0.242	0.039	9.56919e-93	4
Clec4a3	1.46305e-197	0.213596	0.268	0.018	2.57218e-193	4
Arl5b	6.16058e-97	0.213351	0.287	0.055	1.08309e-92	4
Gtpbp4	1.78397e-71	0.213309	0.338	0.096	3.1364e-67	4
Myd88	2.70089e-143	0.213152	0.27	0.031	4.74843e-139	4
Plekhm2	1.04626e-93	0.212855	0.292	0.059	1.83943e-89	4
Sall1	2.73545e-155	0.212271	0.252	0.024	4.8092e-151	4
Mef2d	3.10174e-72	0.211874	0.332	0.092	5.45316e-68	4
Hcst	2.79661e-191	0.211822	0.258	0.018	4.91672e-187	4
Stab1	2.38699e-163	0.211763	0.254	0.022	4.19656e-159	4
Fbrs	2.46155e-95	0.211561	0.292	0.058	4.32765e-91	4
Gspt1	2.45662e-70	0.211491	0.364	0.11	4.31898e-66	4
C5ar2	2.96755e-255	0.211458	0.223	0.005	5.21725e-251	4
Il21r	8.4667e-252	0.211428	0.234	0.006	1.48853e-247	4
Zbtb21	4.32626e-71	0.211368	0.301	0.079	7.60599e-67	4
Uap1l1	9.01974e-92	0.211244	0.284	0.057	1.58576e-87	4
Ddx3y	8.64702e-36	0.211199	0.396	0.185	1.52023e-31	4
Myo1f	3.98371e-241	0.210453	0.231	0.007	7.00376e-237	4
Plagl2	7.23603e-163	0.210434	0.23	0.018	1.27217e-158	4
Ifnar2	7.36417e-62	0.210118	0.427	0.151	1.29469e-57	4
Rassf5	3.86071e-182	0.210107	0.241	0.016	6.78751e-178	4
Pkib	2.2088e-87	0.209942	0.325	0.074	3.8833e-83	4
Usp16	5.33282e-70	0.209908	0.335	0.096	9.37563e-66	4
Ccdc50	4.90905e-65	0.209781	0.357	0.112	8.6306e-61	4
Neu1	7.33218e-52	0.20935	0.488	0.199	1.28907e-47	4
Ddx6	1.29088e-43	0.209197	0.475	0.221	2.2695e-39	4
Tox4	5.63141e-60	0.208558	0.375	0.128	9.90057e-56	4
Dyrk1a	8.68281e-55	0.208518	0.376	0.137	1.52653e-50	4
Vdac2	4.56961e-26	0.208021	0.75	0.561	8.03384e-22	4
Fnip2	4.39475e-109	0.207392	0.234	0.032	7.7264e-105	4
Itga6	3.38186e-91	0.206881	0.367	0.087	5.94564e-87	4
Yrdc	6.98251e-60	0.206877	0.348	0.113	1.22759e-55	4
Frrs1	1.37052e-169	0.206436	0.249	0.02	2.40951e-165	4
Itpr2	1.7938e-84	0.206409	0.344	0.086	3.15368e-80	4
Thoc6	1.4238e-93	0.205806	0.27	0.051	2.50319e-89	4
Tor1aip1	2.71551e-48	0.20537	0.421	0.172	4.77414e-44	4
Was	1.00185e-240	0.205235	0.234	0.008	1.76136e-236	4
Pbdc1	1.35611e-58	0.204947	0.292	0.086	2.38418e-54	4
Trim30a	7.97818e-134	0.204842	0.226	0.023	1.40264e-129	4
Plcl2	1.8559e-189	0.20473	0.246	0.016	3.26287e-185	4
Cux1	5.06699e-57	0.204423	0.367	0.127	8.90827e-53	4
Serp1	3.70186e-57	0.204293	0.443	0.171	6.50824e-53	4
Chd7	1.87948e-55	0.204031	0.325	0.108	3.30432e-51	4
Elmsan1	3.20098e-114	0.203878	0.219	0.026	5.62764e-110	4
Stx6	1.88248e-45	0.203426	0.351	0.137	3.30959e-41	4
Sh3kbp1	1.39558e-75	0.203094	0.34	0.091	2.45357e-71	4
Herc2	7.94477e-56	0.202861	0.362	0.126	1.39677e-51	4
Otulin	7.62346e-57	0.202805	0.309	0.096	1.34028e-52	4
Coro1b	7.08147e-79	0.202239	0.319	0.08	1.24499e-74	4
Csk	2.78527e-77	0.202177	0.306	0.075	4.89679e-73	4
Klhl6	1.37945e-166	0.202109	0.225	0.016	2.42522e-162	4
Mafk	1.69982e-64	0.202015	0.34	0.102	2.98845e-60	4
Zfp691	3.97231e-113	0.201713	0.219	0.026	6.98372e-109	4
Ccl6	2.81368e-169	0.201708	0.228	0.016	4.94673e-165	4
Evl	6.3418e-56	0.201651	0.413	0.152	1.11495e-51	4
Hnrnpk	2.04869e-26	0.201054	0.663	0.448	3.6018e-22	4
Ube2h	2.42327e-41	0.200918	0.421	0.189	4.26036e-37	4
Hcar2	2.45407e-157	0.200834	0.167	0.007	4.3145e-153	4
Epha2	6.00407e-117	0.200662	0.257	0.036	1.05557e-112	4
Capza1	5.00183e-80	0.200281	0.314	0.077	8.79372e-76	4
Med13	2.37726e-51	0.200128	0.356	0.129	4.17945e-47	4
Lrrc3	4.06517e-157	0.199705	0.238	0.02	7.14697e-153	4
Gpr35	2.2057e-212	0.199242	0.204	0.006	3.87784e-208	4
Specc1	7.70576e-66	0.19876	0.325	0.094	1.35475e-61	4
Lyl1	3.32103e-190	0.198487	0.215	0.01	5.8387e-186	4
Eif4g2	3.02066e-23	0.197956	0.781	0.636	5.31062e-19	4
Tra2b	1.84566e-36	0.197426	0.45	0.218	3.24485e-32	4
Abca1	2.93162e-64	0.197035	0.341	0.103	5.15408e-60	4
Kpna4	8.02257e-48	0.196662	0.341	0.125	1.41045e-43	4
Rpl15	3.00079e-36	0.19624	0.947	0.848	5.27569e-32	4
Arid5b	3.74759e-43	0.196058	0.332	0.127	6.58864e-39	4
Acer3	4.29077e-64	0.195477	0.322	0.093	7.5436e-60	4
Rlim	7.28864e-55	0.194976	0.338	0.114	1.28142e-50	4
I830077J02Rik	1.24841e-231	0.194734	0.219	0.006	2.19482e-227	4
Wapl	4.90587e-45	0.194685	0.443	0.193	8.62501e-41	4
Kansl1	2.95434e-60	0.194682	0.348	0.112	5.19403e-56	4
Git2	9.56189e-72	0.194325	0.295	0.075	1.68108e-67	4
Tab2	1.02681e-55	0.194208	0.321	0.104	1.80524e-51	4
Tec	3.49787e-153	0.194131	0.23	0.019	6.14961e-149	4
Snx8	6.14278e-124	0.194108	0.238	0.028	1.07996e-119	4
Mlxipl	8.91452e-230	0.193804	0.212	0.006	1.56726e-225	4
Rpl28	1.44292e-32	0.193033	0.903	0.816	2.5368e-28	4
Ppp1r11	7.36018e-30	0.192642	0.517	0.287	1.29399e-25	4
Gp9	1.90247e-243	0.192497	0.214	0.005	3.34473e-239	4
Tbc1d9	1.26655e-79	0.192459	0.276	0.061	2.22673e-75	4
Tbc1d16	6.23448e-103	0.192298	0.242	0.037	1.09608e-98	4
Adap2	2.52454e-153	0.192246	0.222	0.017	4.4384e-149	4
Ogfrl1	3.93869e-51	0.19224	0.376	0.139	6.92462e-47	4
Mical1	4.02238e-112	0.192027	0.234	0.031	7.07175e-108	4
Tbc1d22a	2.1551e-116	0.191963	0.241	0.031	3.78888e-112	4
Fbxw4	2.29032e-80	0.191825	0.279	0.061	4.0266e-76	4
Plod3	4.33328e-62	0.191637	0.344	0.106	7.61833e-58	4
2900060B14Rik	4.6329e-90	0.191602	0.215	0.033	8.14511e-86	4
Hivep2	2.63195e-74	0.191294	0.276	0.065	4.62723e-70	4
D15Ertd621e	1.23752e-76	0.191133	0.285	0.067	2.17568e-72	4
Zfp593	1.12573e-81	0.191125	0.258	0.053	1.97914e-77	4
Sf1	3.39025e-38	0.190905	0.45	0.214	5.9604e-34	4
Crk	3.3834e-53	0.190837	0.359	0.127	5.94835e-49	4
Hps4	1.97465e-91	0.190768	0.26	0.048	3.47164e-87	4
Agmo	1.94293e-148	0.19066	0.233	0.021	3.41587e-144	4
Ssfa2	3.10423e-59	0.190021	0.295	0.086	5.45755e-55	4
Adgrg1	2.17807e-48	0.189943	0.609	0.276	3.82926e-44	4
Dennd4b	2.46747e-128	0.189786	0.23	0.025	4.33806e-124	4
H2-Oa	5.70868e-218	0.189754	0.209	0.006	1.00364e-213	4
Pxn	2.57252e-85	0.189753	0.285	0.061	4.52275e-81	4
Eef2k	1.89231e-94	0.189576	0.255	0.045	3.32687e-90	4
Casp1	4.90167e-195	0.189566	0.214	0.01	8.61763e-191	4
Nars	2.2409e-42	0.189472	0.45	0.202	3.93972e-38	4
Ilf3	3.68101e-55	0.188942	0.33	0.109	6.47159e-51	4
Snx2	1.23921e-51	0.188685	0.349	0.124	2.17865e-47	4
Ube2i	7.13733e-40	0.188306	0.429	0.196	1.25481e-35	4
Wdr81	1.33264e-131	0.188292	0.231	0.024	2.34291e-127	4
Rab5c	2.91137e-43	0.188184	0.451	0.2	5.11848e-39	4
Snx17	2.79133e-41	0.188109	0.431	0.193	4.90744e-37	4
Mvp	4.81419e-102	0.187791	0.249	0.039	8.46383e-98	4
Ranbp2	3.98352e-44	0.187516	0.335	0.128	7.00342e-40	4
Ptbp1	4.42674e-43	0.187254	0.413	0.173	7.78264e-39	4
Pik3cg	6.68297e-228	0.187043	0.209	0.005	1.17493e-223	4
Slc35b2	3.92461e-67	0.186903	0.309	0.084	6.89985e-63	4
Mrpl52	2.85517e-29	0.186688	0.737	0.491	5.01967e-25	4
Cacul1	7.88903e-68	0.18651	0.297	0.079	1.38697e-63	4
Jup	4.57237e-58	0.186488	0.3	0.089	8.03868e-54	4
Alkbh1	1.59877e-82	0.186131	0.25	0.049	2.8108e-78	4
Gng10	1.33443e-126	0.185769	0.254	0.031	2.34606e-122	4
Spint1	4.697e-118	0.185275	0.258	0.035	8.2578e-114	4
Fam50a	4.86452e-64	0.185084	0.297	0.082	8.55232e-60	4
Csf2ra	8.52193e-60	0.184993	0.271	0.074	1.49824e-55	4
Rpl36a	4.16205e-31	0.184809	0.941	0.839	7.31731e-27	4
Ldlrad4	6.77149e-93	0.18476	0.241	0.04	1.1905e-88	4
Fbxo30	4.0892e-65	0.184196	0.249	0.06	7.18923e-61	4
Gimap6	6.0697e-83	0.184155	0.247	0.046	1.06711e-78	4
Ubap2l	3.13733e-38	0.183577	0.396	0.177	5.51573e-34	4
Ppm1h	7.49345e-80	0.183354	0.255	0.052	1.31742e-75	4
Plekhf2	4.45618e-68	0.183302	0.278	0.07	7.83441e-64	4
Trim47	3.95569e-69	0.182853	0.206	0.039	6.9545e-65	4
Eif2s1	3.2483e-49	0.182541	0.356	0.131	5.71084e-45	4
Znrf2	2.42292e-104	0.182332	0.231	0.033	4.25974e-100	4
Btk	3.64245e-213	0.182237	0.199	0.006	6.40379e-209	4
Bcl2l11	7.59717e-75	0.182216	0.225	0.044	1.33566e-70	4
Ttc7	8.2814e-165	0.182171	0.217	0.014	1.45595e-160	4
Gna12	2.34716e-53	0.182164	0.485	0.194	4.12654e-49	4
Mapkapk3	1.22917e-151	0.182066	0.217	0.017	2.161e-147	4
Krcc1	1.11607e-46	0.181961	0.391	0.155	1.96217e-42	4
Oser1	1.92166e-47	0.181709	0.348	0.129	3.37847e-43	4
Spag9	1.02334e-29	0.181703	0.533	0.295	1.79913e-25	4
Sp110	2.1827e-187	0.181623	0.212	0.01	3.83741e-183	4
Tmem37	1.01438e-122	0.181304	0.222	0.024	1.78338e-118	4
Sipa1l2	3.91293e-77	0.180558	0.265	0.058	6.87933e-73	4
Vrk1	6.29407e-96	0.179923	0.25	0.042	1.10656e-91	4
Gosr2	1.1467e-59	0.179852	0.279	0.078	2.01602e-55	4
Cmtm3	2.85009e-73	0.179842	0.266	0.061	5.01075e-69	4
Cdc42se1	2.24755e-38	0.179677	0.337	0.138	3.95142e-34	4
Tmem135	2.48397e-66	0.179662	0.282	0.073	4.36706e-62	4
Ripk2	6.64563e-113	0.179613	0.214	0.025	1.16837e-108	4
Noct	8.27596e-40	0.179266	0.257	0.089	1.455e-35	4
Clip1	1.32111e-37	0.178889	0.322	0.13	2.32265e-33	4
Raly	3.7936e-34	0.178524	0.498	0.253	6.66953e-30	4
Kbtbd2	2.24448e-68	0.178421	0.279	0.07	3.94603e-64	4
Fam111a	3.18016e-168	0.178034	0.206	0.012	5.59105e-164	4
Ccdc86	4.14522e-72	0.177545	0.233	0.048	7.28771e-68	4
Liph	9.79056e-209	0.177497	0.177	0.003	1.72128e-204	4
Hnrnph1	9.791e-22	0.177448	0.482	0.295	1.72136e-17	4
Dok3	5.78293e-164	0.177277	0.206	0.012	1.0167e-159	4
Rgl1	1.01268e-62	0.177159	0.279	0.074	1.78039e-58	4
Pik3r5	4.14205e-198	0.1769	0.199	0.007	7.28214e-194	4
Dnm2	2.50901e-49	0.176831	0.348	0.125	4.41109e-45	4
Nabp1	9.38866e-97	0.176553	0.215	0.031	1.65062e-92	4
Prpf38b	2.25017e-36	0.176527	0.34	0.144	3.95602e-32	4
Nfat5	6.32537e-32	0.17649	0.329	0.146	1.11206e-27	4
Filip1l	3.00053e-127	0.176417	0.204	0.019	5.27523e-123	4
Kcnk13	2.83003e-74	0.17633	0.271	0.061	4.97547e-70	4
Zfp710	1.73768e-111	0.176101	0.204	0.023	3.05501e-107	4
Traf3	1.13701e-94	0.175683	0.233	0.037	1.99898e-90	4
Nav2	6.9485e-53	0.175652	0.316	0.103	1.22162e-48	4
Rps2	1.50303e-34	0.175551	0.997	0.961	2.64249e-30	4
Irf2	2.30491e-42	0.175108	0.316	0.118	4.05226e-38	4
Prpf40a	5.97516e-44	0.174669	0.338	0.129	1.05049e-39	4
Armc5	2.51403e-85	0.174592	0.242	0.044	4.41992e-81	4
Bcl2l1	2.20834e-48	0.17431	0.309	0.106	3.88248e-44	4
Lpxn	3.68139e-180	0.174078	0.203	0.01	6.47225e-176	4
Adam15	8.58643e-57	0.173844	0.474	0.177	1.50958e-52	4
Fam107b	1.85634e-56	0.173752	0.211	0.049	3.26364e-52	4
Nagpa	7.56176e-97	0.173368	0.238	0.037	1.32943e-92	4
Nmd3	6.11841e-58	0.17313	0.27	0.075	1.07568e-53	4
Ctage5	8.59999e-40	0.173052	0.372	0.155	1.51196e-35	4
Npepl1	7.90157e-49	0.172984	0.314	0.108	1.38917e-44	4
Irak1	1.83987e-41	0.172856	0.335	0.13	3.23467e-37	4
Siah2	2.84071e-39	0.172552	0.365	0.153	4.99425e-35	4
Klf6	1.02423e-27	0.172546	0.512	0.275	1.8007e-23	4
Nek6	1.1058e-87	0.172446	0.23	0.039	1.9441e-83	4
Wsb2	3.98929e-31	0.172387	0.402	0.199	7.01357e-27	4
Map3k2	2.13833e-62	0.172084	0.26	0.066	3.75941e-58	4
Scoc	1.80773e-29	0.172	0.581	0.325	3.17818e-25	4
Exoc5	1.58769e-51	0.171706	0.289	0.091	2.79132e-47	4
Fem1b	1.74691e-38	0.171555	0.273	0.099	3.07124e-34	4
2010013B24Rik	8.8568e-215	0.171552	0.18	0.003	1.55711e-210	4
Rap1gds1	9.11721e-46	0.171369	0.351	0.132	1.6029e-41	4
Arhgef6	2.91119e-111	0.170941	0.214	0.026	5.11816e-107	4
Ptp4a2	4.47991e-30	0.170941	0.507	0.274	7.87613e-26	4
Ccni	1.01476e-41	0.170875	0.346	0.137	1.78404e-37	4
Kdm7a	5.95961e-65	0.170869	0.257	0.063	1.04776e-60	4
Adap2os	1.85687e-136	0.170566	0.207	0.018	3.26457e-132	4
Traf5	2.2524e-146	0.170411	0.191	0.013	3.95995e-142	4
Khk	1.8891e-51	0.169998	0.324	0.108	3.32122e-47	4
Chd1	3.72415e-36	0.169979	0.319	0.131	6.54743e-32	4
Ggta1	2.09455e-92	0.169462	0.222	0.034	3.68244e-88	4
Elk3	5.26379e-80	0.169415	0.246	0.048	9.25428e-76	4
Tollip	4.15872e-51	0.169318	0.301	0.098	7.31144e-47	4
Dock11	3.88207e-121	0.169253	0.207	0.021	6.82506e-117	4
Cerk	3.7315e-67	0.169177	0.249	0.057	6.56036e-63	4
Hnrnpul1	2.20687e-41	0.168776	0.329	0.128	3.8799e-37	4
Arf2	6.16792e-38	0.16856	0.308	0.121	1.08438e-33	4
Dyrk2	4.89675e-164	0.168547	0.198	0.011	8.60897e-160	4
Il7r	4.95254e-191	0.168534	0.166	0.003	8.70705e-187	4
Vps4b	9.84693e-49	0.168467	0.281	0.09	1.73119e-44	4
Pdcd6ip	4.43763e-43	0.168353	0.327	0.123	7.80179e-39	4
Smarca5	2.14886e-23	0.168347	0.464	0.272	3.7779e-19	4
Itpripl2	2.12353e-108	0.167755	0.204	0.024	3.73338e-104	4
0610040J01Rik	4.60941e-88	0.167247	0.215	0.034	8.1038e-84	4
Eml4	8.43735e-61	0.167227	0.241	0.059	1.48337e-56	4
Zmiz1	5.00673e-48	0.167098	0.329	0.116	8.80232e-44	4
Gripap1	4.77004e-53	0.166986	0.293	0.091	8.3862e-49	4
Cdk6	2.79882e-131	0.1669	0.198	0.017	4.92061e-127	4
Ptpn2	1.225e-63	0.166775	0.241	0.057	2.15367e-59	4
Abcc3	9.16835e-197	0.166737	0.185	0.005	1.61189e-192	4
St6galnac4	1.92887e-57	0.166625	0.257	0.068	3.39115e-53	4
Pnpla7	8.4183e-104	0.166612	0.204	0.025	1.48002e-99	4
Mzt2	8.86752e-53	0.166517	0.333	0.112	1.559e-48	4
Caprin1	1.49663e-31	0.166473	0.376	0.179	2.63123e-27	4
Map2k2	3.45799e-25	0.166311	0.483	0.277	6.07949e-21	4
Psmb10	4.22421e-49	0.166141	0.356	0.128	7.42658e-45	4
Nolc1	7.00035e-51	0.165974	0.263	0.078	1.23073e-46	4
Rps27rt	1.5854e-42	0.165777	0.38	0.153	2.78729e-38	4
Gsap	1.30158e-100	0.165631	0.206	0.026	2.28832e-96	4
Nuak1	1.64354e-92	0.165512	0.188	0.024	2.88951e-88	4
Dhx34	5.33621e-133	0.165303	0.198	0.016	9.38159e-129	4
Ppp1r12c	7.82323e-39	0.165243	0.37	0.156	1.3754e-34	4
Tax1bp3	7.6001e-54	0.165076	0.284	0.085	1.33617e-49	4
Fam214b	4.13696e-69	0.164953	0.234	0.05	7.27319e-65	4
Crem	1.3722e-42	0.164879	0.327	0.123	2.41246e-38	4
Aff1	9.38094e-69	0.164837	0.242	0.054	1.64926e-64	4
Ets2	1.4899e-56	0.164685	0.278	0.079	2.61939e-52	4
Elp5	1.92872e-36	0.164093	0.346	0.147	3.39088e-32	4
Cebpz	6.15012e-37	0.163942	0.3	0.118	1.08125e-32	4
Btaf1	9.75481e-58	0.163679	0.226	0.055	1.71499e-53	4
Eif5	4.69541e-20	0.163618	0.514	0.317	8.255e-16	4
Pwwp2b	3.78615e-126	0.163494	0.198	0.018	6.65643e-122	4
Rab3il1	4.30701e-132	0.163371	0.193	0.015	7.57215e-128	4
Lfng	2.44096e-57	0.163231	0.228	0.056	4.29146e-53	4
Rps14	6.24235e-28	0.16322	0.962	0.884	1.09747e-23	4
Cebpg	2.69589e-38	0.162959	0.305	0.118	4.73965e-34	4
Bco2	5.47508e-157	0.162903	0.182	0.009	9.62573e-153	4
Ptk2b	6.59708e-116	0.162564	0.191	0.018	1.15983e-111	4
Lrrc59	3.59183e-48	0.162484	0.308	0.104	6.31479e-44	4
Nckap5l	4.40714e-78	0.162399	0.206	0.035	7.74819e-74	4
Gpcpd1	1.33641e-38	0.162145	0.308	0.118	2.34953e-34	4
Slc9a9	2.33686e-79	0.161901	0.225	0.041	4.10843e-75	4
Rps21	2.08092e-34	0.161628	0.997	0.959	3.65846e-30	4
Slamf9	7.69668e-137	0.161338	0.201	0.016	1.35315e-132	4
Naga	1.36395e-47	0.161133	0.34	0.12	2.39796e-43	4
Tpp2	2.04059e-47	0.161089	0.268	0.085	3.58757e-43	4
Sqrdl	4.63079e-69	0.161007	0.252	0.057	8.14139e-65	4
Dlgap4	1.89846e-41	0.160686	0.325	0.124	3.33768e-37	4
Trp53	3.65632e-41	0.160542	0.285	0.103	6.42817e-37	4
Dennd1c	7.7405e-187	0.16047	0.175	0.005	1.36086e-182	4
H3f3a	1.93055e-27	0.160132	0.992	0.916	3.3941e-23	4
Rap2c	5.47579e-84	0.16008	0.207	0.033	9.62699e-80	4
Mlph	2.0115e-168	0.159988	0.174	0.007	3.53643e-164	4
Tnfaip8l2	3.10211e-122	0.159862	0.187	0.016	5.45383e-118	4
Pelo	1.15941e-49	0.159835	0.228	0.063	2.03836e-45	4
Cggbp1	2.24207e-27	0.159722	0.362	0.178	3.94179e-23	4
Cd81	1.33549e-26	0.159605	1	0.963	2.34792e-22	4
Rab7	1.40866e-22	0.15949	0.539	0.332	2.47656e-18	4
Cyp4v3	1.83635e-91	0.159047	0.193	0.026	3.22849e-87	4
Utp14a	1.1212e-56	0.159019	0.219	0.052	1.97118e-52	4
Srrm2	6.3981e-16	0.158955	0.729	0.599	1.12485e-11	4
Ghitm	5.01794e-24	0.158906	0.408	0.224	8.82204e-20	4
Syngr1	1.02779e-50	0.158867	0.679	0.295	1.80696e-46	4
Tap2	7.31061e-47	0.158751	0.3	0.101	1.28528e-42	4
Trim27	9.93695e-68	0.158646	0.228	0.049	1.74701e-63	4
Zbtb7a	1.05987e-34	0.158619	0.317	0.131	1.86336e-30	4
Rbm38	2.24001e-64	0.158582	0.214	0.045	3.93816e-60	4
Asap1	1.37269e-39	0.158337	0.338	0.134	2.41333e-35	4
Rab7b	9.6505e-89	0.158322	0.158	0.017	1.69665e-84	4
Pcbp1	3.75295e-25	0.158005	0.555	0.326	6.59806e-21	4
Nufip2	5.99228e-32	0.157783	0.329	0.145	1.0535e-27	4
Usp8	6.29203e-43	0.15777	0.258	0.085	1.1062e-38	4
Aftph	2.28111e-46	0.157733	0.27	0.086	4.01041e-42	4
Mgat1	3.49295e-35	0.157704	0.319	0.13	6.14095e-31	4
Cass4	2.00811e-192	0.157522	0.15	0.002	3.53046e-188	4
Ube2j1	1.90374e-46	0.157429	0.287	0.095	3.34696e-42	4
Rps8	8.62281e-28	0.157403	0.982	0.924	1.51598e-23	4
Ccnd1	1.1811e-54	0.15733	0.341	0.109	2.0765e-50	4
Ttc28	2.75236e-40	0.157255	0.274	0.097	4.83893e-36	4
Hnrnph2	2.45719e-34	0.157232	0.335	0.144	4.31999e-30	4
Stag2	3.45127e-28	0.157134	0.308	0.141	6.06768e-24	4
Rgs19	5.36809e-66	0.156865	0.225	0.048	9.43763e-62	4
Ptpn23	1.7202e-71	0.156775	0.215	0.042	3.02429e-67	4
Pan3	1.87085e-33	0.156507	0.311	0.13	3.28914e-29	4
Gtf2b	3.51715e-28	0.156406	0.292	0.13	6.1835e-24	4
Sall3	1.89899e-74	0.156348	0.191	0.032	3.33862e-70	4
Cd302	8.07988e-43	0.156217	0.429	0.178	1.42052e-38	4
Dap	5.61394e-49	0.15592	0.324	0.11	9.86987e-45	4
Tifab	3.98322e-190	0.155685	0.163	0.003	7.00289e-186	4
Rock2	2.00691e-28	0.155474	0.344	0.163	3.52835e-24	4
Rpl23a	1.81505e-23	0.155252	0.494	0.289	3.19104e-19	4
Dok1	2.34258e-121	0.155243	0.179	0.014	4.11848e-117	4
Cfap43	6.84207e-67	0.155127	0.182	0.032	1.2029e-62	4
Etv6	4.09799e-81	0.155011	0.203	0.033	7.20467e-77	4
Arih1	3.59267e-36	0.15484	0.314	0.126	6.31628e-32	4
Blvrb	2.68609e-47	0.154705	0.362	0.134	4.72242e-43	4
Abr	1.61434e-30	0.154215	0.322	0.142	2.83817e-26	4
Donson	2.10754e-75	0.154209	0.204	0.035	3.70527e-71	4
Heatr5a	2.74986e-98	0.154078	0.191	0.023	4.83453e-94	4
Acsl4	1.45963e-47	0.153865	0.333	0.116	2.56618e-43	4
Zfp787	1.28675e-48	0.153604	0.252	0.075	2.26224e-44	4
Sphk1	1.60882e-152	0.153546	0.156	0.006	2.82847e-148	4
Ap3b1	3.7504e-51	0.15353	0.247	0.07	6.59358e-47	4
Mfsd12	1.36204e-80	0.15352	0.214	0.036	2.39461e-76	4
Rpl17	8.20121e-22	0.153456	0.801	0.624	1.44186e-17	4
Pias1	7.19577e-45	0.153368	0.263	0.085	1.26509e-40	4
Dtx4	5.64885e-65	0.153068	0.215	0.045	9.93125e-61	4
Uvrag	8.52151e-53	0.152949	0.231	0.061	1.49817e-48	4
Fam122a	4.03478e-38	0.152429	0.219	0.07	7.09355e-34	4
Sh3bp2	1.81884e-130	0.152426	0.175	0.012	3.1977e-126	4
Csnk1d	1.13367e-34	0.152324	0.33	0.139	1.99311e-30	4
Stx11	1.59907e-127	0.151984	0.164	0.01	2.81133e-123	4
Elovl1	5.7148e-47	0.151831	0.278	0.089	1.00472e-42	4
Pgd	1.06275e-47	0.151827	0.265	0.082	1.86843e-43	4
Foxn3	6.01789e-36	0.151724	0.357	0.152	1.058e-31	4
Adora3	6.28564e-176	0.151601	0.15	0.003	1.10508e-171	4
Fam178a	4.88835e-35	0.151555	0.262	0.098	8.59421e-31	4
Mcur1	1.33891e-50	0.151408	0.242	0.068	2.35394e-46	4
Gltscr2	2.9527e-38	0.151243	0.341	0.139	5.19114e-34	4
Tmem206	5.0201e-66	0.151243	0.217	0.044	8.82584e-62	4
Atp13a3	3.30069e-45	0.150999	0.292	0.098	5.80294e-41	4
Taf6l	3.92234e-40	0.150989	0.298	0.11	6.89586e-36	4
Acbd3	7.87883e-37	0.150669	0.254	0.09	1.38518e-32	4
Rab32	3.88947e-136	0.150478	0.167	0.01	6.83808e-132	4
Gpbp1	6.93177e-23	0.15043	0.427	0.241	1.21868e-18	4
Cpeb2	1.33254e-35	0.149937	0.26	0.096	2.34273e-31	4
Fam21	1.12577e-35	0.149873	0.3	0.119	1.97921e-31	4
Osbpl8	1.24755e-44	0.149863	0.228	0.067	2.19332e-40	4
Irs2	4.23723e-19	0.149645	0.303	0.16	7.44947e-15	4
Maml3	4.93561e-89	0.149617	0.187	0.025	8.6773e-85	4
Rps25	1.01505e-21	0.149444	0.868	0.751	1.78456e-17	4
Crlf3	1.52815e-32	0.149014	0.301	0.126	2.68663e-28	4
9930022D16Rik	1.53699e-178	0.148877	0.152	0.003	2.70219e-174	4
Pabpc4	4.18313e-60	0.148841	0.223	0.051	7.35435e-56	4
Psmd8	2.55333e-21	0.148818	0.357	0.194	4.48901e-17	4
Rps12-ps3	3.09404e-70	0.14862	0.207	0.039	5.43964e-66	4
Vwa5a	2.70854e-66	0.14862	0.211	0.043	4.76189e-62	4
Tmem88	1.54335e-92	0.148596	0.185	0.023	2.71336e-88	4
Atf6	6.49985e-46	0.148383	0.249	0.076	1.14274e-41	4
Ubxn4	1.88841e-23	0.147812	0.439	0.244	3.32002e-19	4
Bnip2	2.3666e-37	0.147345	0.332	0.133	4.16072e-33	4
Smg1	3.1366e-33	0.147131	0.27	0.105	5.51446e-29	4
Ikbkb	1.12492e-44	0.147112	0.254	0.079	1.97772e-40	4
Cic	1.09715e-37	0.146993	0.234	0.079	1.92889e-33	4
Fubp1	1.57381e-22	0.146992	0.373	0.201	2.76691e-18	4
Ctdnep1	4.4687e-37	0.146546	0.337	0.136	7.85642e-33	4
Slbp	1.06756e-21	0.146468	0.314	0.161	1.87688e-17	4
Eif2s3y	1.31846e-33	0.146459	0.316	0.132	2.31799e-29	4
Rtfdc1	5.1654e-38	0.146387	0.306	0.118	9.08128e-34	4
BC037034	3.84979e-66	0.146138	0.203	0.039	6.76832e-62	4
Pip5k1c	2.52346e-46	0.146014	0.242	0.072	4.43649e-42	4
Usf2	6.01524e-31	0.145907	0.372	0.174	1.05754e-26	4
Rxrb	6.3037e-40	0.145555	0.257	0.087	1.10825e-35	4
Rapgef6	1.52359e-31	0.145354	0.265	0.105	2.67862e-27	4
Card9	8.25178e-163	0.145208	0.161	0.005	1.45075e-158	4
Ptp4a3	3.67593e-46	0.145071	0.289	0.095	6.46266e-42	4
Serf2	1.59282e-24	0.144993	0.951	0.883	2.80033e-20	4
Nip7	2.45416e-40	0.144835	0.274	0.097	4.31465e-36	4
Rnpep	1.61928e-38	0.144822	0.278	0.1	2.84685e-34	4
Ilk	1.67246e-31	0.144717	0.332	0.147	2.94035e-27	4
Zfp652	3.83453e-44	0.144616	0.233	0.07	6.74148e-40	4
Lrch1	3.56928e-72	0.14454	0.196	0.034	6.27515e-68	4
Zfp62	3.12227e-44	0.144505	0.201	0.055	5.48926e-40	4
Srfbp1	3.81231e-74	0.143956	0.193	0.032	6.70242e-70	4
Ik	3.80331e-30	0.143942	0.327	0.146	6.68661e-26	4
Ulk2	1.45299e-46	0.143909	0.236	0.069	2.5545e-42	4
Gm13251	8.92157e-123	0.14368	0.163	0.011	1.5685e-118	4
Ipo5	2.51687e-41	0.143325	0.265	0.09	4.4249e-37	4
Rapgef5	1.35562e-94	0.14322	0.175	0.02	2.38331e-90	4
Tspan4	2.64702e-43	0.143165	0.317	0.112	4.65372e-39	4
U2af2	7.12351e-29	0.143032	0.319	0.145	1.25238e-24	4
Zc3hav1	4.15618e-38	0.142632	0.263	0.093	7.30699e-34	4
Gm2a	2.58872e-37	0.142558	0.514	0.241	4.55124e-33	4
Bank1	3.82021e-162	0.142312	0.152	0.004	6.71631e-158	4
Mllt6	5.15163e-45	0.141906	0.214	0.06	9.05709e-41	4
Rpl7a	9.6717e-22	0.141609	0.901	0.827	1.70038e-17	4
Smad3	1.24633e-71	0.141282	0.182	0.03	2.19118e-67	4
Ms4a6b	4.6167e-101	0.141131	0.175	0.018	8.11662e-97	4
Arhgap27	1.85449e-92	0.141117	0.174	0.02	3.26039e-88	4
Colgalt1	1.83195e-33	0.141076	0.3	0.119	3.22075e-29	4
Psmb9	2.33817e-60	0.140896	0.215	0.047	4.11074e-56	4
Gcnt2	3.34938e-49	0.140886	0.195	0.047	5.88855e-45	4
Mb21d1	2.85552e-155	0.14078	0.148	0.004	5.02029e-151	4
Ly96	6.48951e-79	0.140535	0.183	0.027	1.14092e-74	4
Pon3	4.76549e-119	0.140493	0.159	0.011	8.37821e-115	4
Lsm10	4.04461e-47	0.140323	0.214	0.057	7.11083e-43	4
Sh3tc1	1.9453e-126	0.13987	0.147	0.008	3.42002e-122	4
Abcd2	2.16152e-100	0.139763	0.169	0.017	3.80017e-96	4
2610528A11Rik	5.4451e-147	0.139583	0.164	0.008	9.57303e-143	4
Tesk1	5.59863e-45	0.139474	0.222	0.063	9.84295e-41	4
Dock4	5.32305e-89	0.139318	0.179	0.022	9.35845e-85	4
Cdk12	3.96563e-33	0.139022	0.254	0.096	6.97198e-29	4
2410016O06Rik	1.45205e-86	0.138993	0.153	0.016	2.55284e-82	4
Eif4ebp1	1.15187e-63	0.138941	0.18	0.032	2.0251e-59	4
Armcx3	3.77219e-29	0.138683	0.306	0.134	6.63189e-25	4
Gla	2.14512e-50	0.138578	0.204	0.05	3.77134e-46	4
Slc31a1	4.68212e-40	0.138533	0.236	0.076	8.23163e-36	4
Prkab1	2.76477e-44	0.138445	0.207	0.057	4.86075e-40	4
Lgals8	1.98588e-34	0.138369	0.219	0.074	3.49138e-30	4
BC035044	7.0728e-125	0.13836	0.152	0.008	1.24347e-120	4
Slc12a9	8.2339e-45	0.138268	0.246	0.075	1.4476e-40	4
Zfp800	5.34308e-47	0.138266	0.207	0.055	9.39367e-43	4
Klf10	4.28434e-31	0.138068	0.198	0.067	7.5323e-27	4
Cry1	2.4898e-45	0.13785	0.211	0.058	4.37731e-41	4
Ebi3	4.52042e-138	0.137732	0.152	0.007	7.94734e-134	4
Ctdp1	1.28415e-76	0.137372	0.175	0.026	2.25767e-72	4
Pecr	3.26465e-68	0.137274	0.187	0.033	5.73959e-64	4
Tatdn2	3.27935e-64	0.136986	0.188	0.035	5.76542e-60	4
H2afz	1.51769e-14	0.136792	0.887	0.829	2.66825e-10	4
Pds5a	5.62782e-33	0.136624	0.244	0.09	9.89428e-29	4
Myo1b	1.62153e-59	0.136506	0.225	0.051	2.85081e-55	4
Chst7	3.76257e-76	0.136299	0.163	0.022	6.61497e-72	4
Ltv1	4.04785e-53	0.136161	0.193	0.044	7.11653e-49	4
Fam129a	1.69407e-85	0.13599	0.167	0.02	2.97834e-81	4
Rars	1.40938e-40	0.135956	0.231	0.073	2.47784e-36	4
Rnf185	1.06986e-58	0.135813	0.187	0.038	1.88093e-54	4
Adcy7	1.61704e-110	0.135651	0.166	0.014	2.84291e-106	4
Dhx15	9.83622e-28	0.135381	0.285	0.125	1.72931e-23	4
Man2b2	2.26872e-56	0.135323	0.23	0.056	3.98864e-52	4
Slc4a7	1.86598e-51	0.135312	0.196	0.046	3.28058e-47	4
Arhgap4	3.16654e-153	0.134952	0.152	0.005	5.56709e-149	4
Oaf	2.43615e-46	0.134552	0.179	0.043	4.28299e-42	4
Gm13139	2.24633e-110	0.134551	0.158	0.012	3.94927e-106	4
Hnrnpc	4.74932e-19	0.134301	0.469	0.287	8.34978e-15	4
Fam167b	4.11698e-128	0.134283	0.164	0.01	7.23807e-124	4
Slc39a13	8.2021e-39	0.134216	0.215	0.066	1.44201e-34	4
Fam110a	2.84803e-47	0.134079	0.175	0.041	5.00713e-43	4
Espl1	8.90201e-158	0.134012	0.147	0.004	1.56506e-153	4
Dtnbp1	1.85288e-32	0.133743	0.287	0.116	3.25755e-28	4
Ccdc12	6.53202e-24	0.133623	0.399	0.211	1.14839e-19	4
Abhd12	8.94511e-28	0.133547	0.75	0.458	1.57264e-23	4
Plcb2	2.62292e-160	0.1334	0.145	0.004	4.61135e-156	4
Larp4	1.58722e-32	0.133291	0.27	0.105	2.7905e-28	4
Nasp	8.5979e-32	0.133268	0.266	0.105	1.5116e-27	4
Wdr45b	8.29677e-27	0.133149	0.273	0.119	1.45866e-22	4
Ifi35	2.17541e-43	0.132993	0.212	0.06	3.82459e-39	4
Atp6v1f	1.00101e-16	0.132678	0.836	0.731	1.75988e-12	4
Lactb	2.15687e-47	0.132168	0.207	0.054	3.792e-43	4
Ccdc22	3.03829e-51	0.132112	0.203	0.049	5.34162e-47	4
Taf1d	4.41773e-24	0.132042	0.324	0.159	7.76681e-20	4
Tbc1d15	3.95886e-28	0.131527	0.242	0.097	6.96007e-24	4
Tal1	1.78369e-103	0.131477	0.142	0.01	3.13591e-99	4
Atf1	4.71527e-49	0.131457	0.193	0.047	8.28991e-45	4
Kcnk6	7.21879e-164	0.131384	0.145	0.003	1.26914e-159	4
Arrdc1	8.56422e-74	0.131362	0.169	0.025	1.50568e-69	4
Ascc3	1.77042e-33	0.131322	0.211	0.071	3.11257e-29	4
Oxct1	2.12757e-22	0.13132	0.375	0.199	3.74048e-18	4
Atp6v1d	3.31541e-18	0.131271	0.501	0.311	5.82882e-14	4
Gmfb	5.83364e-30	0.131238	0.321	0.141	1.02561e-25	4
Vps29	6.76269e-20	0.13121	0.488	0.292	1.18895e-15	4
Lemd2	1.1121e-31	0.130979	0.279	0.112	1.95519e-27	4
Sppl2a	4.53028e-31	0.130968	0.305	0.128	7.96469e-27	4
Katna1	3.72547e-44	0.130259	0.204	0.056	6.54974e-40	4
Hnrnpa1	3.93715e-20	0.130255	0.549	0.333	6.9219e-16	4
Crtc2	3.75122e-49	0.130223	0.183	0.043	6.59501e-45	4
Ppp4c	5.89814e-31	0.130179	0.257	0.101	1.03695e-26	4
Ptger4	4.61987e-91	0.130164	0.145	0.013	8.1222e-87	4
Mir142hg	1.48725e-133	0.130007	0.136	0.005	2.61474e-129	4
Nfam1	2.76175e-149	0.129855	0.142	0.004	4.85543e-145	4
Galnt12	7.19346e-101	0.129845	0.153	0.013	1.26468e-96	4
Gbp7	9.46639e-55	0.1298	0.188	0.041	1.66429e-50	4
Tmem63a	7.44683e-46	0.129596	0.255	0.077	1.30923e-41	4
Patl1	1.36702e-53	0.129566	0.179	0.038	2.40336e-49	4
Leprot	4.93351e-28	0.129335	0.362	0.17	8.6736e-24	4
Tpm4	1.97228e-36	0.129302	0.373	0.155	3.46746e-32	4
Arid1a	6.48106e-23	0.129108	0.289	0.138	1.13944e-18	4
Nop58	8.12582e-31	0.128993	0.303	0.128	1.4286e-26	4
Smurf1	7.46511e-67	0.128977	0.169	0.027	1.31244e-62	4
Ppig	6.11839e-18	0.128874	0.396	0.231	1.07567e-13	4
Slc25a37	2.7388e-59	0.128847	0.166	0.03	4.81508e-55	4
Son	5.68322e-13	0.128803	0.715	0.581	9.99166e-09	4
Sgk3	3.52291e-44	0.128577	0.195	0.051	6.19363e-40	4
Nop14	7.70831e-35	0.128517	0.223	0.076	1.3552e-30	4
Pilra	1.54414e-107	0.128296	0.142	0.009	2.71476e-103	4
Cdt1	4.89715e-118	0.128196	0.144	0.008	8.60967e-114	4
Ipo7	2.03979e-37	0.128167	0.238	0.08	3.58615e-33	4
Kctd6	5.8695e-56	0.128123	0.169	0.033	1.03192e-51	4
Mid1	1.68585e-68	0.127984	0.158	0.023	2.96389e-64	4
Hpn	1.92248e-145	0.127962	0.129	0.003	3.37991e-141	4
Fchsd2	5.86971e-32	0.127356	0.249	0.094	1.03195e-27	4
Itga9	9.54768e-59	0.127337	0.183	0.036	1.67858e-54	4
Elf4	4.80403e-114	0.127282	0.14	0.008	8.44597e-110	4
Sh3pxd2a	5.98634e-100	0.127195	0.15	0.012	1.05246e-95	4
Naip5	7.62924e-160	0.127022	0.136	0.002	1.3413e-155	4
Pik3cb	4.16447e-52	0.126727	0.177	0.038	7.32156e-48	4
Hacd4	1.34042e-89	0.126677	0.153	0.015	2.35659e-85	4
Brd4	1.33265e-24	0.126631	0.316	0.152	2.34293e-20	4
Slamf6	1.56139e-144	0.126585	0.132	0.003	2.74507e-140	4
Ppp1r2	6.20536e-23	0.126316	0.453	0.253	1.09096e-18	4
Mgll	5.5198e-37	0.126248	0.238	0.079	9.70435e-33	4
Magt1	4.12578e-30	0.125894	0.266	0.107	7.25354e-26	4
Naglu	2.85118e-65	0.125877	0.169	0.028	5.01266e-61	4
Srf	7.29911e-29	0.1258	0.289	0.123	1.28326e-24	4
Glmp	9.20844e-32	0.12579	0.303	0.124	1.61894e-27	4
Cd2ap	7.85122e-31	0.125709	0.301	0.126	1.38032e-26	4
Ankrd33b	9.36852e-75	0.125704	0.136	0.015	1.64708e-70	4
Nubp1	3.25271e-53	0.125617	0.187	0.041	5.7186e-49	4
Lactb2	4.30186e-46	0.125585	0.191	0.048	7.5631e-42	4
Gnpda1	3.14588e-43	0.125462	0.185	0.048	5.53078e-39	4
Notch2	4.19285e-43	0.125443	0.351	0.129	7.37146e-39	4
Tnip2	4.83727e-47	0.125371	0.187	0.045	8.50441e-43	4
Slc46a1	2.32662e-52	0.125324	0.175	0.037	4.09044e-48	4
Rps6	8.36264e-18	0.125292	0.845	0.738	1.47024e-13	4
Aprt	4.64996e-18	0.125178	0.338	0.188	8.1751e-14	4
Eef1d	7.97728e-17	0.125165	0.705	0.51	1.40249e-12	4
Chka	7.64961e-12	0.125048	0.276	0.166	1.34488e-07	4
Hebp1	3.94562e-35	0.125024	0.324	0.128	6.9368e-31	4
Sord	1.51956e-48	0.124956	0.183	0.043	2.67154e-44	4
Mtmr14	3.08968e-44	0.124912	0.164	0.038	5.43197e-40	4
Optn	1.09146e-47	0.124738	0.185	0.044	1.9189e-43	4
Phf23	1.69434e-25	0.124628	0.233	0.096	2.97881e-21	4
Ist1	1.77772e-23	0.124465	0.279	0.131	3.12541e-19	4
Snx6	1.84274e-20	0.124337	0.338	0.18	3.23971e-16	4
Ggnbp2	2.14864e-18	0.124337	0.329	0.181	3.77753e-14	4
Cep83	2.22653e-39	0.124274	0.171	0.045	3.91447e-35	4
Szrd1	7.61271e-32	0.124257	0.231	0.084	1.33839e-27	4
Mapk1ip1l	4.16775e-32	0.123977	0.231	0.084	7.32732e-28	4
Shkbp1	9.74883e-55	0.123902	0.167	0.033	1.71394e-50	4
Lrif1	4.22318e-34	0.123804	0.209	0.069	7.42478e-30	4
Per1	1.06043e-21	0.12373	0.265	0.125	1.86434e-17	4
Zfp263	1.08223e-41	0.123669	0.18	0.047	1.90266e-37	4
Vrk2	7.73827e-83	0.123565	0.144	0.015	1.36047e-78	4
Pvr	4.29498e-44	0.123516	0.171	0.041	7.551e-40	4
Npc1	2.82492e-23	0.123506	0.332	0.163	4.96649e-19	4
Milr1	2.63461e-46	0.12349	0.164	0.036	4.63191e-42	4
Rptor	4.09454e-43	0.123411	0.201	0.055	7.19861e-39	4
Lpcat3	1.07368e-39	0.123293	0.199	0.057	1.88764e-35	4
Soat1	4.04748e-28	0.123274	0.29	0.124	7.11588e-24	4
Padi2	6.05288e-59	0.123134	0.164	0.029	1.06416e-54	4
Rreb1	1.87937e-58	0.122985	0.164	0.029	3.30412e-54	4
A630033H20Rik	3.23316e-113	0.122867	0.115	0.004	5.68421e-109	4
Dcxr	6.30684e-44	0.122756	0.191	0.05	1.10881e-39	4
Fcgrt	3.73245e-41	0.122688	0.316	0.113	6.56202e-37	4
Pgs1	6.73052e-30	0.12259	0.219	0.08	1.18329e-25	4
Smarce1	9.70418e-28	0.122534	0.26	0.108	1.70609e-23	4
Serpinf1	1.16282e-69	0.122505	0.169	0.026	2.04435e-65	4
Zfx	2.23426e-35	0.122312	0.199	0.062	3.92805e-31	4
Rpl36	7.59989e-23	0.12221	0.989	0.951	1.33614e-18	4
Creb1	2.33044e-30	0.122115	0.214	0.077	4.09716e-26	4
Gm2000	6.00197e-34	0.121971	0.252	0.092	1.05521e-29	4
Gcnt1	1.4679e-133	0.121921	0.132	0.004	2.58072e-129	4
Lonrf1	1.47091e-51	0.121622	0.161	0.032	2.58602e-47	4
Pepd	8.82072e-43	0.121318	0.175	0.044	1.55077e-38	4
Atp6v1g1	3.26032e-13	0.121208	0.818	0.722	5.73198e-09	4
Arf1	1.09213e-13	0.121125	0.791	0.66	1.92008e-09	4
Tmem65	2.3433e-25	0.121095	0.228	0.094	4.11975e-21	4
Tom1	1.58876e-44	0.121083	0.183	0.046	2.7932e-40	4
Eif2s2	6.56688e-13	0.120997	0.478	0.328	1.15452e-08	4
Rybp	5.08251e-30	0.12096	0.217	0.079	8.93555e-26	4
Eif1	2.39249e-15	0.120928	0.995	0.961	4.20624e-11	4
Ppp1r9b	4.54726e-30	0.120901	0.258	0.102	7.99453e-26	4
Cd274	3.4659e-42	0.12088	0.136	0.028	6.09339e-38	4
Hnrnpa2b1	2.45483e-10	0.120685	0.716	0.615	4.31584e-06	4
Mvb12b	1.22645e-28	0.120297	0.249	0.099	2.15622e-24	4
Zfp384	4.14599e-40	0.120208	0.182	0.049	7.28906e-36	4
Smg9	1.02454e-41	0.120117	0.175	0.045	1.80125e-37	4
Rps6ka4	5.56814e-43	0.120092	0.185	0.048	9.78934e-39	4
Slc25a25	1.3985e-27	0.120055	0.285	0.123	2.4587e-23	4
Naa15	5.51078e-25	0.119943	0.246	0.105	9.68851e-21	4
Larp1	5.73409e-24	0.119846	0.266	0.121	1.00811e-19	4
Pnrc1	3.87116e-15	0.119788	0.738	0.611	6.80589e-11	4
Mapk14	5.30967e-38	0.119708	0.214	0.066	9.33492e-34	4
Fth1	1.37463e-55	0.119705	1	0.994	2.41674e-51	4
Mbtd1	1.68501e-28	0.119625	0.201	0.072	2.96241e-24	4
Cib1	1.14073e-27	0.119548	0.263	0.11	2.00552e-23	4
Vamp3	1.61242e-22	0.119543	0.279	0.132	2.83479e-18	4
Snrpb	1.78858e-16	0.119518	0.592	0.389	3.1445e-12	4
Zfp385a	2.63633e-49	0.119448	0.183	0.042	4.63493e-45	4
Acsl5	1.013e-33	0.119309	0.217	0.072	1.78095e-29	4
Arsb	1.2328e-32	0.119232	0.464	0.214	2.16739e-28	4
Kpnb1	1.59527e-25	0.11923	0.271	0.119	2.80464e-21	4
Eif3f	1.61908e-15	0.119138	0.783	0.649	2.8465e-11	4
Slc40a1	9.37375e-41	0.119079	0.187	0.049	1.648e-36	4
Noc2l	5.94313e-39	0.118972	0.195	0.056	1.04486e-34	4
Hnrnpa3	6.87506e-20	0.118941	0.568	0.349	1.2087e-15	4
Nrbf2	5.60529e-30	0.118921	0.18	0.059	9.85465e-26	4
Zfand3	9.81307e-27	0.118738	0.271	0.117	1.72524e-22	4
Wdfy1	3.1476e-23	0.118705	0.276	0.128	5.53379e-19	4
Smndc1	1.02007e-23	0.11862	0.258	0.116	1.79338e-19	4
Rinl	7.35884e-74	0.118262	0.14	0.016	1.29376e-69	4
Ifih1	4.38233e-52	0.118212	0.129	0.021	7.70458e-48	4
Imp4	2.71409e-30	0.118205	0.204	0.071	4.77164e-26	4
Pprc1	4.41588e-62	0.118179	0.15	0.023	7.76355e-58	4
Lrmp	1.68282e-117	0.118074	0.132	0.006	2.95857e-113	4
Ppard	1.05086e-42	0.117905	0.164	0.039	1.84753e-38	4
Chmp4b	2.43295e-16	0.117895	0.464	0.29	4.27737e-12	4
Tmem219	4.59056e-26	0.117819	0.285	0.126	8.07066e-22	4
Atg16l2	8.14574e-41	0.117791	0.167	0.042	1.4321e-36	4
Cmklr1	3.21258e-103	0.117686	0.131	0.008	5.64804e-99	4
Suclg2	1.06643e-30	0.117678	0.226	0.083	1.87489e-26	4
Snn	7.86862e-34	0.117595	0.287	0.11	1.38338e-29	4
Anapc15	3.69276e-37	0.117475	0.177	0.049	6.49224e-33	4
Cnot2	1.51192e-25	0.117367	0.238	0.099	2.65811e-21	4
Gabarap	2.05057e-15	0.117226	0.923	0.872	3.60511e-11	4
Fgd3	1.99312e-108	0.117195	0.132	0.008	3.50411e-104	4
Hsd17b4	5.29566e-24	0.117183	0.271	0.123	9.31029e-20	4
Guca1a	5.34688e-105	0.117114	0.132	0.008	9.40035e-101	4
Nfatc1	3.71082e-45	0.117076	0.153	0.033	6.52399e-41	4
Rassf2	1.84103e-32	0.116987	0.22	0.076	3.23672e-28	4
Exosc3	1.11408e-24	0.116986	0.239	0.102	1.95867e-20	4
Hs6st1	1.1916e-38	0.116839	0.223	0.069	2.09495e-34	4
Slc44a2	8.56941e-32	0.116578	0.203	0.068	1.50659e-27	4
Aars	1.59496e-22	0.116532	0.279	0.132	2.80409e-18	4
Snrnp35	1.26113e-61	0.116531	0.152	0.024	2.21719e-57	4
Stard9	2.38863e-37	0.116499	0.179	0.05	4.19946e-33	4
Zrsr2	4.11907e-22	0.116334	0.313	0.155	7.24174e-18	4
Slc23a2	4.48684e-29	0.116312	0.287	0.118	7.88831e-25	4
Tgs1	4.51797e-23	0.116027	0.226	0.097	7.94304e-19	4
Map4k4	3.92093e-20	0.115867	0.346	0.185	6.89339e-16	4
Il4i1	4.4987e-118	0.115409	0.099	0.002	7.90916e-114	4
Rab8a	2.40152e-25	0.115303	0.258	0.112	4.22211e-21	4
Arhgef2	1.08307e-26	0.115095	0.236	0.095	1.90414e-22	4
Atp6v0a2	9.17571e-28	0.115037	0.27	0.112	1.61318e-23	4
Fkbp15	1.01277e-47	0.114607	0.177	0.041	1.78055e-43	4
Slc29a1	2.97042e-33	0.114591	0.247	0.088	5.22229e-29	4
Pkig	2.8203e-20	0.114557	0.427	0.241	4.95838e-16	4
Napa	7.84639e-17	0.114518	0.418	0.251	1.37947e-12	4
Plod1	1.29762e-31	0.114302	0.199	0.067	2.28135e-27	4
Rbm12	3.98779e-41	0.114197	0.169	0.042	7.01093e-37	4
Poldip3	3.17861e-22	0.114049	0.257	0.118	5.58831e-18	4
Il13ra1	1.2467e-41	0.114038	0.217	0.062	2.19182e-37	4
Hadha	6.30241e-25	0.113915	0.292	0.134	1.10803e-20	4
Ifnb1	8.38866e-68	0.113805	0.057	0.001	1.47481e-63	4
Pdcd1	6.96721e-108	0.113724	0.096	0.002	1.2249e-103	4
Gsg1	9.40031e-123	0.113652	0.124	0.004	1.65267e-118	4
Spty2d1	3.09344e-24	0.113552	0.209	0.084	5.43858e-20	4
Nadk	2.22558e-23	0.113462	0.246	0.108	3.9128e-19	4
Wdfy4	1.48925e-131	0.113418	0.123	0.003	2.61825e-127	4
Ube2g2	5.79796e-31	0.113305	0.195	0.065	1.01934e-26	4
Eif6	1.45317e-18	0.113299	0.349	0.193	2.55483e-14	4
Fndc7	1.53374e-144	0.113182	0.113	0.001	2.69647e-140	4
Fam46a	2.53513e-16	0.113141	0.175	0.078	4.45701e-12	4
Tet3	8.3182e-26	0.113124	0.191	0.071	1.46242e-21	4
Itgax	7.37852e-116	0.112959	0.11	0.003	1.29722e-111	4
Pdlim5	4.04298e-18	0.112941	0.257	0.129	7.10797e-14	4
Samd4b	3.80682e-18	0.112917	0.265	0.135	6.69277e-14	4
Crebbp	8.66149e-21	0.112905	0.271	0.131	1.52278e-16	4
Asph	1.84123e-31	0.112652	0.407	0.183	3.23707e-27	4
Snx24	8.88469e-30	0.112618	0.196	0.068	1.56202e-25	4
Mapre2	2.09902e-17	0.112579	0.29	0.154	3.69028e-13	4
Csde1	4.43159e-15	0.112439	0.525	0.351	7.79117e-11	4
Tnfrsf17	2.09415e-119	0.112237	0.12	0.004	3.68173e-115	4
Impact	1.9398e-18	0.11209	0.509	0.312	3.41036e-14	4
Pitpna	1.80179e-17	0.11192	0.467	0.285	3.16773e-13	4
Rapgef1	9.6689e-34	0.111846	0.191	0.06	1.69989e-29	4
Mtmr6	4.91432e-25	0.111834	0.228	0.093	8.63987e-21	4
Plxnb2	3.15401e-27	0.111806	0.392	0.187	5.54507e-23	4
Tnfsf13b	6.39758e-89	0.111734	0.132	0.011	1.12476e-84	4
Fhod1	4.62149e-98	0.11167	0.124	0.008	8.12504e-94	4
Slc1a5	1.43127e-45	0.111242	0.142	0.028	2.51632e-41	4
Aff4	1.06954e-16	0.11095	0.389	0.229	1.88037e-12	4
Ykt6	1.47613e-33	0.110895	0.171	0.05	2.59518e-29	4
Ckap2l	2.75254e-119	0.110883	0.105	0.002	4.83923e-115	4
Cox7a2l	7.37607e-16	0.110787	0.504	0.322	1.29679e-11	4
Parp14	5.60648e-49	0.110648	0.152	0.03	9.85676e-45	4
Med13l	7.15526e-25	0.110621	0.22	0.089	1.25797e-20	4
Dnajc13	5.42257e-30	0.110596	0.19	0.064	9.53342e-26	4
Dbnl	2.69101e-21	0.110544	0.285	0.139	4.73106e-17	4
A230046K03Rik	1.09306e-30	0.11031	0.193	0.064	1.92171e-26	4
Nfil3	2.62215e-23	0.110094	0.179	0.067	4.61001e-19	4
Cacna1s	1.40174e-107	0.110056	0.115	0.005	2.46439e-103	4
Wdr89	5.1897e-38	0.110052	0.185	0.052	9.12401e-34	4
Lrba	1.86876e-39	0.110024	0.159	0.039	3.28547e-35	4
Osgep	5.704e-22	0.110019	0.295	0.143	1.00282e-17	4
Plgrkt	3.88146e-22	0.109888	0.293	0.141	6.824e-18	4
Ctns	1.60789e-53	0.109876	0.144	0.025	2.82684e-49	4
Bicd2	5.47809e-28	0.109866	0.195	0.069	9.63103e-24	4
Naip2	1.25381e-135	0.109766	0.12	0.003	2.20433e-131	4
Gnai3	2.9636e-19	0.109711	0.255	0.125	5.2103e-15	4
Ddi2	3.69518e-31	0.109703	0.163	0.049	6.4965e-27	4
Mtmr12	8.4854e-48	0.109682	0.142	0.027	1.49182e-43	4
Ubald2	3.58795e-17	0.109575	0.354	0.2	6.30797e-13	4
Sav1	1.15654e-25	0.109531	0.209	0.081	2.03331e-21	4
Lamtor4	1.06265e-17	0.109498	0.455	0.275	1.86824e-13	4
Rpl36al	1.53719e-14	0.109471	0.831	0.716	2.70254e-10	4
P4ha1	4.95317e-23	0.108971	0.33	0.16	8.70816e-19	4
Entpd7	2.12823e-38	0.108868	0.136	0.03	3.74164e-34	4
Cds1	7.03102e-40	0.108824	0.195	0.054	1.23612e-35	4
Dnajb6	5.82421e-14	0.108599	0.515	0.344	1.02396e-09	4
Matk	3.2812e-28	0.108263	0.268	0.109	5.76868e-24	4
Bcl3	9.09944e-63	0.108205	0.136	0.018	1.59977e-58	4
Idh3g	2.51312e-22	0.108196	0.316	0.155	4.41832e-18	4
Pik3ap1	8.22181e-107	0.108131	0.118	0.005	1.44548e-102	4
Arhgap5	6.76219e-19	0.108111	0.429	0.248	1.18886e-14	4
1810011H11Rik	2.96735e-127	0.108034	0.115	0.003	5.2169e-123	4
Ms4a6c	7.33817e-73	0.10782	0.158	0.021	1.29012e-68	4
Ankrd11	2.26417e-15	0.107813	0.341	0.198	3.98063e-11	4
Mta2	8.2336e-36	0.107768	0.167	0.046	1.44755e-31	4
Ube2q1	2.44178e-22	0.107679	0.287	0.136	4.29289e-18	4
Zbtb10	2.68019e-35	0.107621	0.163	0.044	4.71204e-31	4
Siglecf	2.9191e-125	0.107525	0.107	0.002	5.13207e-121	4
Usp12	2.38392e-35	0.107372	0.171	0.048	4.19116e-31	4
Zfp131	4.093e-20	0.107265	0.234	0.108	7.19591e-16	4
Sertad1	9.70524e-25	0.107228	0.324	0.152	1.70628e-20	4
Ppp2r3d	1.35809e-27	0.10721	0.191	0.068	2.38765e-23	4
Ttc39b	7.71649e-44	0.107189	0.158	0.035	1.35664e-39	4
Rnf44	2.41558e-31	0.107167	0.191	0.063	4.24684e-27	4
Emg1	9.53919e-19	0.107038	0.319	0.17	1.67709e-14	4
Ccdc115	6.54738e-22	0.107009	0.203	0.084	1.1511e-17	4
P2rx4	1.1329e-27	0.107006	0.207	0.076	1.99174e-23	4
Ak6	5.37518e-25	0.106974	0.18	0.065	9.4501e-21	4
Dido1	9.63163e-27	0.106967	0.206	0.077	1.69334e-22	4
Prkcb	4.42928e-25	0.106944	0.249	0.104	7.78711e-21	4
Ldb1	2.216e-28	0.106925	0.193	0.067	3.89594e-24	4
Rpl7l1	1.98958e-20	0.106895	0.25	0.117	3.49789e-16	4
Ythdf3	1.43163e-26	0.106779	0.204	0.076	2.51694e-22	4
Snx30	2.28534e-27	0.106776	0.206	0.075	4.01786e-23	4
Parp1	2.27792e-26	0.106643	0.169	0.057	4.00482e-22	4
Kdm3a	1.8016e-26	0.10664	0.191	0.069	3.1674e-22	4
Slc16a10	9.95224e-110	0.106555	0.116	0.005	1.7497e-105	4
Batf3	5.70338e-93	0.106098	0.118	0.007	1.00271e-88	4
Slc16a3	9.17419e-59	0.106001	0.116	0.014	1.61291e-54	4
N4bp1	1.0681e-18	0.105987	0.207	0.094	1.87782e-14	4
Itpripl1	1.15227e-68	0.105948	0.123	0.013	2.0258e-64	4
Tmem104	1.32424e-47	0.105815	0.159	0.033	2.32814e-43	4
Rpl9	2.50922e-23	0.105811	0.995	0.969	4.41146e-19	4
Rab11fip5	2.42415e-47	0.10581	0.148	0.029	4.2619e-43	4
Slfn8	7.07558e-77	0.105795	0.116	0.01	1.24396e-72	4
Gm15880	7.62802e-120	0.105789	0.107	0.002	1.34108e-115	4
Kif21b	1.89159e-31	0.105729	0.18	0.057	3.32561e-27	4
Raph1	4.11279e-12	0.105708	0.175	0.09	7.2307e-08	4
Yy1	9.31257e-18	0.105668	0.289	0.151	1.63724e-13	4
Dusp5	8.38925e-32	0.105584	0.166	0.049	1.47491e-27	4
Gm8730	6.22094e-42	0.105416	0.152	0.034	1.0937e-37	4
Erf	5.03372e-19	0.105398	0.225	0.105	8.84978e-15	4
Maml2	3.0329e-31	0.105382	0.167	0.051	5.33215e-27	4
Utp3	1.00096e-30	0.1053	0.183	0.059	1.7598e-26	4
Aebp2	2.91912e-21	0.105296	0.219	0.095	5.1321e-17	4
Upk1b	1.08495e-123	0.10523	0.115	0.003	1.90746e-119	4
Stk10	5.0511e-86	0.105187	0.123	0.009	8.88033e-82	4
Atxn2l	7.71737e-17	0.105162	0.262	0.136	1.35679e-12	4
Rogdi	2.67029e-24	0.104971	0.324	0.152	4.69464e-20	4
Lmnb1	1.20142e-33	0.104889	0.147	0.038	2.11221e-29	4
Ewsr1	4.433e-16	0.104822	0.453	0.279	7.79366e-12	4
Pih1d1	5.44098e-30	0.104625	0.177	0.057	9.56578e-26	4
Chic2	1.28611e-18	0.104544	0.332	0.177	2.26111e-14	4
Phf11b	1.7237e-75	0.104543	0.126	0.012	3.03044e-71	4
9930111J21Rik2	9.25474e-68	0.104535	0.126	0.014	1.62708e-63	4
Cd72	1.76786e-104	0.104271	0.193	0.021	3.10807e-100	4
BC017643	3.59961e-30	0.10427	0.191	0.063	6.32847e-26	4
Rsu1	5.90041e-19	0.104222	0.324	0.171	1.03735e-14	4
Ubtd1	1.36568e-45	0.104216	0.144	0.029	2.40099e-41	4
Fhl3	3.81039e-85	0.10417	0.12	0.009	6.69905e-81	4
Scaf11	5.06622e-15	0.104021	0.274	0.151	8.90692e-11	4
Vcam1	3.52744e-27	0.103922	0.177	0.06	6.2016e-23	4
Rmi1	1.50672e-33	0.10376	0.153	0.041	2.64897e-29	4
Snap29	6.79763e-35	0.103727	0.134	0.032	1.19509e-30	4
Cdk13	2.90194e-22	0.103645	0.207	0.086	5.10189e-18	4
Sash3	4.20958e-129	0.103537	0.107	0.002	7.40087e-125	4
Arl11	1.35233e-82	0.103519	0.113	0.008	2.37753e-78	4
Smagp	2.17239e-42	0.103435	0.182	0.046	3.81927e-38	4
Rgl2	1.42209e-23	0.103224	0.209	0.084	2.50017e-19	4
Sbno1	8.6272e-18	0.103208	0.292	0.153	1.51675e-13	4
Elf2	1.15923e-21	0.102893	0.203	0.084	2.03805e-17	4
Papd4	1.38111e-39	0.102892	0.147	0.034	2.42812e-35	4
Mark2	9.32537e-18	0.102878	0.238	0.116	1.63949e-13	4
Rbbp8	1.90735e-50	0.102832	0.123	0.019	3.35331e-46	4
Hltf	3.06669e-29	0.102673	0.171	0.055	5.39155e-25	4
Acin1	8.35594e-15	0.102528	0.287	0.162	1.46906e-10	4
Ildr1	1.20125e-105	0.102521	0.11	0.004	2.11192e-101	4
Usp25	1.99281e-24	0.102447	0.182	0.067	3.50357e-20	4
Atg5	7.69192e-24	0.102437	0.207	0.083	1.35232e-19	4
Lrwd1	6.83391e-46	0.102321	0.139	0.027	1.20147e-41	4
Pum2	2.9134e-16	0.102264	0.309	0.171	5.12204e-12	4
Apobec3	1.37445e-44	0.102248	0.126	0.023	2.41642e-40	4
Fndc3b	2.49169e-29	0.102093	0.171	0.054	4.38064e-25	4
Tep1	8.66026e-54	0.102023	0.12	0.017	1.52256e-49	4
Cybb	5.82695e-30	0.101798	0.075	0.012	1.02444e-25	4
Gm20186	2.16257e-65	0.101796	0.107	0.01	3.80202e-61	4
H2-Ob	2.52373e-119	0.101757	0.112	0.003	4.43697e-115	4
Luc7l2	5.37738e-13	0.101724	0.467	0.307	9.45398e-09	4
Zfp330	5.8411e-23	0.101723	0.22	0.092	1.02692e-18	4
Tmem141	9.89785e-24	0.101709	0.233	0.098	1.74014e-19	4
Lima1	3.83657e-25	0.101588	0.222	0.089	6.74507e-21	4
Trf	2.73395e-294	0.101578	0.954	0.198	4.80656e-290	4
Vapa	1.00936e-13	0.101433	0.778	0.654	1.77456e-09	4
Pknox1	5.16145e-41	0.101427	0.139	0.03	9.07435e-37	4
P3h2	3.67739e-38	0.101285	0.148	0.035	6.46522e-34	4
Flii	1.03864e-23	0.101273	0.19	0.073	1.82604e-19	4
Utp11l	2.46366e-18	0.101238	0.271	0.138	4.33135e-14	4
Znrf1	2.81629e-17	0.101221	0.282	0.148	4.95132e-13	4
Rapsn	3.66844e-73	0.101155	0.123	0.012	6.44948e-69	4
Ppan	2.65201e-32	0.100991	0.144	0.038	4.6625e-28	4
Spire1	1.00151e-22	0.100912	0.222	0.093	1.76076e-18	4
Rrs1	1.00026e-19	0.100868	0.179	0.074	1.75855e-15	4
Abcd1	4.83624e-45	0.100808	0.132	0.025	8.50259e-41	4
Mon2	2.01402e-20	0.100782	0.188	0.078	3.54085e-16	4
Csf2rb	7.24762e-91	0.100595	0.112	0.006	1.2742e-86	4
BC028528	9.29871e-37	0.100577	0.201	0.06	1.63481e-32	4
Ccl22	3.43819e-100	0.10057	0.1	0.004	6.04467e-96	4
Llph	1.55122e-16	0.100503	0.305	0.166	2.7272e-12	4
Bin3	2.8182e-39	0.100377	0.148	0.035	4.95467e-35	4
Tmod3	6.25002e-25	0.100306	0.217	0.086	1.09882e-20	4
Armc3	2.77655e-51	0.100243	0.128	0.02	4.88145e-47	4
Aup1	3.32907e-23	0.10021	0.236	0.1	5.85284e-19	4
Gga1	6.12424e-27	0.100173	0.182	0.063	1.0767e-22	4
Pisd	1.2807e-23	0.100125	0.206	0.082	2.2516e-19	4
Rcc2	7.03652e-25	0.100106	0.196	0.074	1.23709e-20	4
Ptpre	3.54359e-23	0.0999962	0.217	0.089	6.22999e-19	4
6330416G13Rik	2.33184e-42	0.0997591	0.136	0.027	4.09961e-38	4
Ythdc1	2.7882e-17	0.0996582	0.329	0.181	4.90194e-13	4
Gm13391	7.05209e-102	0.0995911	0.097	0.003	1.23983e-97	4
Ccr7	1.08589e-87	0.0995911	0.07	0.001	1.9091e-83	4
Ube2l3	7.72974e-13	0.0995452	0.443	0.293	1.35897e-08	4
Rnf34	2.44423e-20	0.0994768	0.226	0.102	4.29719e-16	4
Agps	5.56967e-28	0.0994296	0.167	0.054	9.79204e-24	4
Ythdf2	1.12056e-18	0.0993126	0.211	0.096	1.97006e-14	4
Dnttip2	9.98026e-18	0.0992299	0.22	0.105	1.75463e-13	4
Eif3b	2.30814e-20	0.0991776	0.254	0.119	4.05793e-16	4
Morc3	2.56262e-24	0.0990834	0.164	0.057	4.50533e-20	4
Foxn2	3.71999e-16	0.0987063	0.204	0.098	6.54012e-12	4
Kpna3	1.20738e-17	0.0987025	0.203	0.093	2.12269e-13	4
Eif4a3	7.34345e-16	0.0985444	0.3	0.165	1.29105e-11	4
Samhd1	1.33124e-24	0.0985023	0.203	0.079	2.34046e-20	4
Icosl	2.80366e-77	0.0984634	0.113	0.009	4.92911e-73	4
Nrp2	4.67223e-22	0.0983897	0.324	0.156	8.21425e-18	4
Zfp513	4.31363e-31	0.098378	0.156	0.045	7.5838e-27	4
Hnrnpd	8.13534e-15	0.0982656	0.4	0.244	1.43027e-10	4
Tbl1xr1	1.04754e-21	0.0981432	0.179	0.07	1.84168e-17	4
Sertad2	3.55032e-18	0.0981235	0.209	0.096	6.24182e-14	4
Fcgr4	3.17301e-74	0.0981052	0.116	0.01	5.57847e-70	4
Nrm	5.52327e-64	0.0981052	0.118	0.013	9.71047e-60	4
Siglece	1.0587e-89	0.0980968	0.112	0.007	1.86131e-85	4
Dclre1c	4.67698e-47	0.0980784	0.113	0.018	8.22259e-43	4
Zdhhc5	5.41108e-25	0.0978525	0.198	0.075	9.51321e-21	4
Taf15	1.42439e-16	0.0978421	0.226	0.112	2.50422e-12	4
Spg21	3.31145e-18	0.0977514	0.289	0.149	5.82186e-14	4
Ino80d	3.90308e-20	0.0977017	0.188	0.079	6.862e-16	4
Spred1	2.47229e-17	0.09762	0.292	0.153	4.34654e-13	4
E2f3	2.563e-50	0.097601	0.128	0.021	4.50601e-46	4
Trappc10	1.24267e-19	0.0975484	0.201	0.087	2.18475e-15	4
Ccdc93	2.06218e-52	0.0975385	0.126	0.019	3.62551e-48	4
Atp6v1h	8.81318e-17	0.0975023	0.25	0.127	1.54945e-12	4
Slc35c2	2.97341e-27	0.0974275	0.295	0.125	5.22755e-23	4
Gab2	9.36919e-46	0.0974014	0.132	0.024	1.6472e-41	4
Cnppd1	1.24664e-22	0.0973707	0.18	0.069	2.19171e-18	4
2310001H17Rik	4.7852e-74	0.0972476	0.105	0.008	8.41286e-70	4
Hps3	1.48221e-42	0.0971505	0.12	0.022	2.60588e-38	4
Ppp6r3	1.29061e-23	0.0970627	0.185	0.07	2.26903e-19	4
Atp7a	1.14147e-27	0.0969787	0.15	0.046	2.00681e-23	4
Prpsap2	2.10647e-23	0.0969582	0.191	0.074	3.70339e-19	4
Larp7	2.87158e-18	0.0968546	0.182	0.078	5.04852e-14	4
Mnt	2.08544e-25	0.0967268	0.159	0.053	3.66641e-21	4
Ptms	1.04263e-10	0.0966914	0.882	0.814	1.83305e-06	4
Akr1b10	1.30993e-30	0.0965631	0.155	0.045	2.30299e-26	4
Scaf4	9.01761e-39	0.0964838	0.137	0.03	1.58539e-34	4
Ankhd1	1.07782e-20	0.0963916	0.185	0.075	1.89491e-16	4
Heca	3.58682e-35	0.09625	0.134	0.032	6.30598e-31	4
Traf3ip3	1.5898e-77	0.0960544	0.105	0.007	2.79503e-73	4
Ogfr	3.2573e-22	0.0960512	0.214	0.089	5.72666e-18	4
Far1	1.56045e-17	0.095977	0.223	0.107	2.74343e-13	4
Naalad2	1.62408e-60	0.0957955	0.11	0.012	2.85529e-56	4
Hps1	2.38607e-58	0.0957753	0.115	0.014	4.19495e-54	4
Pld1	3.39181e-33	0.0957451	0.147	0.039	5.96315e-29	4
Exosc5	3.98916e-22	0.0956222	0.183	0.071	7.01334e-18	4
Kmt2c	2.15228e-17	0.0954191	0.263	0.134	3.78392e-13	4
Gtf2h1	3.41939e-19	0.0954187	0.175	0.073	6.01163e-15	4
4933433G15Rik	4.1867e-103	0.0952652	0.1	0.003	7.36064e-99	4
Brox	1.08745e-21	0.0951283	0.201	0.083	1.91185e-17	4
Aagab	4.71312e-32	0.0948449	0.147	0.04	8.28614e-28	4
Trpm2	1.46487e-57	0.0948346	0.121	0.016	2.57538e-53	4
Sec13	9.39741e-21	0.0948023	0.191	0.079	1.65216e-16	4
Msl2	3.76519e-21	0.0946936	0.187	0.075	6.61958e-17	4
Tnip1	2.51133e-35	0.094469	0.136	0.032	4.41517e-31	4
Med11	1.94144e-36	0.0942701	0.124	0.027	3.41325e-32	4
Slc2a8	1.11737e-26	0.0942695	0.19	0.067	1.96444e-22	4
Hspa4	1.88598e-14	0.0942078	0.352	0.21	3.31574e-10	4
Lonrf3	3.37158e-44	0.0940848	0.12	0.021	5.92758e-40	4
Atf6b	2.68244e-25	0.0940078	0.206	0.078	4.716e-21	4
Cnot4	1.01324e-15	0.0939733	0.278	0.15	1.78139e-11	4
Chsy1	3.63914e-29	0.0939652	0.144	0.041	6.39797e-25	4
Sncaip	1.5528e-59	0.0939117	0.115	0.014	2.72998e-55	4
Ppp1r15b	3.81217e-17	0.0938787	0.238	0.117	6.70217e-13	4
Bud31	3.45039e-14	0.0933516	0.226	0.119	6.06613e-10	4
Mir17hg	1.93379e-42	0.0932503	0.083	0.01	3.39979e-38	4
Larp4b	7.43062e-20	0.0932084	0.203	0.087	1.30638e-15	4
Pkp4	1.45396e-15	0.093153	0.249	0.128	2.5562e-11	4
Gmpr2	1.23743e-24	0.0930924	0.163	0.056	2.17553e-20	4
U2surp	1.71553e-12	0.09302	0.305	0.184	3.01607e-08	4
Sin3a	1.1892e-27	0.0929516	0.144	0.043	2.09074e-23	4
Anks1	1.64579e-30	0.092928	0.155	0.045	2.89347e-26	4
Il11ra1	1.20083e-21	0.0929046	0.309	0.149	2.11118e-17	4
Blvra	8.24453e-25	0.0929022	0.18	0.065	1.44947e-20	4
Snx29	1.13386e-42	0.092748	0.121	0.022	1.99344e-38	4
Nr1h2	8.48838e-18	0.0925884	0.206	0.095	1.49234e-13	4
Map1s	8.98325e-26	0.0925052	0.172	0.059	1.57934e-21	4
Ralgds	1.84126e-17	0.0923996	0.265	0.133	3.23712e-13	4
Tcof1	1.35566e-27	0.0923644	0.144	0.043	2.38338e-23	4
Dram2	3.41178e-19	0.0922352	0.262	0.126	5.99826e-15	4
Plxna4os1	1.33392e-75	0.0920356	0.107	0.008	2.34517e-71	4
Mybbp1a	2.265e-20	0.0919128	0.171	0.067	3.98209e-16	4
Mlxip	4.92803e-36	0.091909	0.121	0.026	8.66397e-32	4
Psme2	2.27555e-16	0.0918248	0.352	0.199	4.00065e-12	4
Pogk	5.61438e-24	0.0918206	0.155	0.053	9.87065e-20	4
Lgals3bp	2e-25	0.0918113	0.234	0.092	3.51621e-21	4
Ppp6c	4.35379e-18	0.0917955	0.217	0.101	7.65439e-14	4
Rnf114	2.54651e-21	0.0917616	0.174	0.067	4.47701e-17	4
Esco1	9.44286e-20	0.0916783	0.179	0.073	1.66015e-15	4
Xrn2	1.33614e-16	0.0911939	0.292	0.156	2.34906e-12	4
Rock1	6.17086e-15	0.0911465	0.308	0.174	1.0849e-10	4
Vegfb	6.51715e-17	0.0910676	0.346	0.193	1.14578e-12	4
Mga	4.8367e-16	0.0909763	0.241	0.122	8.50341e-12	4
Garnl3	3.58662e-42	0.0908579	0.128	0.024	6.30564e-38	4
B4galt5	6.31415e-25	0.0906285	0.203	0.076	1.11009e-20	4
Trim30d	1.18308e-70	0.0905298	0.1	0.008	2.07997e-66	4
Slc10a3	1.5696e-48	0.0905038	0.118	0.018	2.75951e-44	4
Abcc1	7.82077e-32	0.0904685	0.139	0.036	1.37497e-27	4
Denr	8.50888e-10	0.0904509	0.346	0.229	1.49595e-05	4
Slc20a1	4.33807e-21	0.0904062	0.254	0.114	7.62677e-17	4
Igbp1	6.25129e-17	0.0902989	0.196	0.09	1.09904e-12	4
Pus1	4.25957e-34	0.0902629	0.128	0.03	7.48875e-30	4
Piezo1	1.19799e-38	0.0901991	0.116	0.022	2.10619e-34	4
Nup153	6.40679e-17	0.0901915	0.172	0.075	1.12638e-12	4
Jade2	9.83722e-30	0.0901823	0.128	0.033	1.72948e-25	4
Fbxo11	2.41115e-16	0.090119	0.231	0.115	4.23904e-12	4
Rilpl1	7.4139e-22	0.0899142	0.172	0.065	1.30344e-17	4
Adrm1	3.14389e-12	0.0897698	0.305	0.184	5.52728e-08	4
Gm10073	6.47429e-42	0.0897441	0.129	0.025	1.13825e-37	4
Mctp1	1.20156e-53	0.089529	0.116	0.016	2.11245e-49	4
Safb2	3.95972e-14	0.0894658	0.195	0.097	6.96158e-10	4
Csf2rb2	1.68514e-92	0.0893905	0.099	0.004	2.96265e-88	4
Gng2	3.22707e-25	0.0892648	0.319	0.142	5.67351e-21	4
Ppm1m	2.93214e-23	0.0892055	0.169	0.061	5.15499e-19	4
Irf4	2.14049e-109	0.0890859	0.094	0.002	3.76319e-105	4
Htra2	7.86377e-26	0.08892	0.158	0.052	1.38253e-21	4
Myo9b	2.74613e-28	0.0887028	0.14	0.04	4.82797e-24	4
Cr1l	2.72735e-18	0.088635	0.225	0.104	4.79496e-14	4
Gxylt1	1.9039e-23	0.0886304	0.15	0.051	3.34725e-19	4
Frmd4b	7.67092e-18	0.088357	0.199	0.089	1.34862e-13	4
Stk24	1.46516e-24	0.0881947	0.152	0.05	2.57589e-20	4
Ncln	8.35753e-22	0.0881561	0.22	0.093	1.46934e-17	4
R3hdm4	1.4747e-15	0.0880548	0.278	0.149	2.59267e-11	4
Smarcd2	6.73166e-31	0.0878888	0.134	0.035	1.18349e-26	4
Mfhas1	4.34348e-22	0.0878356	0.156	0.056	7.63628e-18	4
Ctps2	9.35016e-26	0.0877595	0.153	0.049	1.64385e-21	4
Zc3h10	2.27661e-29	0.0876655	0.128	0.033	4.00251e-25	4
Mrc2	2.5321e-37	0.0875836	0.12	0.024	4.45169e-33	4
Gm20703	1.42878e-83	0.0874795	0.096	0.005	2.51194e-79	4
Copa	3.68424e-16	0.0874009	0.282	0.151	6.47726e-12	4
Nfkbil1	2.28914e-18	0.0872203	0.18	0.077	4.02454e-14	4
Usp24	1.68442e-20	0.087002	0.23	0.102	2.96137e-16	4
Gpr155	1.57954e-20	0.0869318	0.225	0.099	2.777e-16	4
Mtus1	5.45094e-17	0.0868104	0.22	0.105	9.58329e-13	4
Smad4	2.50192e-14	0.0867096	0.209	0.106	4.39863e-10	4
Arl8b	3.17829e-14	0.0866257	0.258	0.14	5.58775e-10	4
Pole4	4.02814e-16	0.0865997	0.29	0.155	7.08187e-12	4
Camkk2	4.53609e-24	0.0865243	0.147	0.048	7.97489e-20	4
Tbk1	1.13079e-27	0.0864814	0.128	0.035	1.98804e-23	4
0610010K14Rik	1.28868e-15	0.0862766	0.23	0.115	2.26563e-11	4
Fam207a	1.92896e-22	0.086241	0.153	0.054	3.39131e-18	4
Eaf1	2.24969e-31	0.0861641	0.118	0.028	3.95518e-27	4
Upf1	3.00076e-14	0.0861404	0.196	0.097	5.27564e-10	4
Elavl1	3.19544e-13	0.0861177	0.244	0.134	5.6179e-09	4
Csad	8.47983e-17	0.0861131	0.187	0.084	1.49084e-12	4
Lin54	6.7892e-33	0.0860933	0.124	0.029	1.19361e-28	4
Ap1g1	2.73462e-18	0.0860782	0.177	0.075	4.80774e-14	4
Asl	1.16152e-23	0.085998	0.14	0.045	2.04208e-19	4
Gclc	4.96873e-14	0.085692	0.203	0.102	8.73552e-10	4
Purb	1.33974e-11	0.0856116	0.447	0.296	2.3554e-07	4
Rnf115	1.34548e-13	0.0855877	0.222	0.117	2.36549e-09	4
Tceb3	2.49571e-21	0.085586	0.153	0.055	4.3877e-17	4
Neurl1a	2.6287e-35	0.0854464	0.131	0.03	4.62151e-31	4
Rpl27	4.35084e-14	0.0854232	0.925	0.864	7.64921e-10	4
Tram1	6.2483e-19	0.0853591	0.357	0.19	1.09851e-14	4
Vps13d	2.11902e-23	0.085229	0.156	0.054	3.72546e-19	4
Acaa1a	9.59016e-15	0.0852001	0.352	0.205	1.68605e-10	4
Soga1	2.33631e-40	0.08516	0.108	0.019	4.10746e-36	4
Zbtb1	5.24383e-27	0.0850719	0.126	0.035	9.21918e-23	4
Plekha2	1.97244e-28	0.0850617	0.124	0.033	3.46775e-24	4
Mospd2	2.80587e-16	0.0850475	0.156	0.066	4.93299e-12	4
P2rx7	8.13255e-28	0.0848555	0.126	0.034	1.42978e-23	4
Arhgap39	1.15644e-22	0.0848413	0.148	0.051	2.03314e-18	4
Fam63b	1.32243e-14	0.0848188	0.285	0.158	2.32496e-10	4
Prrc2a	6.16709e-13	0.0847957	0.322	0.192	1.08424e-08	4
Atp8a2	6.24294e-41	0.0846738	0.12	0.022	1.09757e-36	4
Cpne3	1.04527e-14	0.084558	0.22	0.112	1.83769e-10	4
Fam133b	2.86583e-10	0.0844587	0.231	0.136	5.03841e-06	4
Sec31a	1.04756e-18	0.0844213	0.169	0.069	1.84172e-14	4
Tmem168	3.56994e-23	0.0844051	0.147	0.049	6.27631e-19	4
Cnot6l	1.76522e-15	0.0844002	0.215	0.106	3.10343e-11	4
Esrra	1.80717e-29	0.0843326	0.131	0.035	3.17718e-25	4
Ddx39b	5.72235e-12	0.0842649	0.458	0.3	1.00605e-07	4
Gm10138	2.98612e-43	0.0841758	0.107	0.017	5.2499e-39	4
Metrnl	3.06133e-17	0.0841038	0.185	0.081	5.38212e-13	4
Trpv2	1.23946e-26	0.0840842	0.169	0.055	2.17909e-22	4
Tlr6	5.14483e-106	0.0840132	0.086	0.001	9.04512e-102	4
Tmem185b	4.02836e-27	0.0838802	0.228	0.086	7.08227e-23	4
Ttc1	2.76319e-16	0.0838541	0.204	0.096	4.85797e-12	4
Atxn7l1	5.21445e-32	0.0837807	0.121	0.028	9.16752e-28	4
Mmp14	4.02885e-33	0.0836319	0.123	0.028	7.08313e-29	4
Gps2	4.33327e-13	0.0836311	0.207	0.109	7.61832e-09	4
Rbm7	4.60339e-12	0.0836223	0.215	0.118	8.09322e-08	4
Pgls	1.82478e-13	0.0835449	0.391	0.24	3.20815e-09	4
Memo1	1.92932e-22	0.083519	0.144	0.049	3.39193e-18	4
Dennd5a	4.68506e-14	0.0835188	0.356	0.211	8.23681e-10	4
Nnt	1.69392e-22	0.0834679	0.148	0.051	2.97807e-18	4
Por	4.60638e-19	0.0833126	0.282	0.138	8.09847e-15	4
Irf2bpl	1.8886e-10	0.0831352	0.276	0.169	3.32034e-06	4
Pdk1	1.36039e-26	0.083035	0.136	0.039	2.39171e-22	4
Csmd3	2.85919e-19	0.0830273	0.284	0.138	5.02674e-15	4
Prr5l	3.60199e-22	0.0830014	0.139	0.046	6.33266e-18	4
Asb2	4.98394e-72	0.0829734	0.094	0.006	8.76226e-68	4
Tpcn1	2.15702e-24	0.0829696	0.136	0.042	3.79225e-20	4
Fam217b	1.45819e-23	0.0829535	0.121	0.036	2.56364e-19	4
Bag1	1.09276e-16	0.0829207	0.435	0.255	1.92119e-12	4
A830008E24Rik	5.42977e-82	0.0828719	0.085	0.003	9.54608e-78	4
Fhad1	1.23499e-19	0.0828564	0.195	0.082	2.17124e-15	4
Ifitm10	8.92287e-27	0.082791	0.144	0.043	1.56873e-22	4
Irf9	7.31426e-18	0.0827758	0.145	0.056	1.28592e-13	4
Myo18a	1.74022e-18	0.0827477	0.19	0.082	3.05948e-14	4
Glyr1	2.39647e-12	0.0826875	0.289	0.17	4.21324e-08	4
Map2k3os	1.02362e-53	0.0825344	0.096	0.01	1.79962e-49	4
Syap1	2.63389e-19	0.0823435	0.156	0.06	4.63065e-15	4
Trpc4ap	5.3691e-14	0.0822801	0.298	0.17	9.43942e-10	4
Gm12166	1.73429e-53	0.0822308	0.097	0.011	3.04905e-49	4
Adipor1	1.41026e-15	0.0821922	0.309	0.169	2.47938e-11	4
Slc25a45	1.5094e-52	0.0821643	0.1	0.012	2.65367e-48	4
Rsbn1l	2.62733e-14	0.0820939	0.206	0.103	4.6191e-10	4
Zfp954	1.12038e-28	0.0819394	0.105	0.024	1.96975e-24	4
Fance	3.18463e-19	0.0818926	0.152	0.058	5.59889e-15	4
Ppp1r14b	1.24926e-56	0.0817485	0.627	0.258	2.19633e-52	4
Tmem55b	2.31242e-10	0.0817097	0.295	0.184	4.06547e-06	4
Cirh1a	1.52191e-26	0.0815916	0.128	0.036	2.67567e-22	4
Vps35	5.42287e-12	0.0815625	0.321	0.196	9.53395e-08	4
Eea1	3.57622e-13	0.0815451	0.199	0.102	6.28736e-09	4
Chn2	5.36873e-27	0.0815235	0.217	0.081	9.43876e-23	4
Celf1	4.33688e-13	0.0813885	0.317	0.187	7.62467e-09	4
Txnrd2	3.87889e-22	0.0813162	0.137	0.045	6.81947e-18	4
Iws1	2.82694e-18	0.0812948	0.148	0.058	4.97004e-14	4
Myo1e	3.80925e-21	0.0812749	0.132	0.044	6.69704e-17	4
Phxr4	4.05528e-26	0.0812545	0.121	0.033	7.12959e-22	4
Rtn4rl1	6.54127e-34	0.0812533	0.15	0.038	1.15002e-29	4
Ctu2	1.90782e-19	0.0811501	0.145	0.054	3.35413e-15	4
Klf7	5.24597e-11	0.0811244	0.289	0.175	9.22293e-07	4
Xpo6	1.61769e-18	0.0811102	0.161	0.064	2.84406e-14	4
Ap3d1	2.3628e-17	0.0810093	0.166	0.07	4.15404e-13	4
Ago2	3.60368e-14	0.0809986	0.215	0.11	6.33563e-10	4
Copb1	5.71063e-14	0.080948	0.247	0.132	1.00399e-09	4
Parp8	4.52607e-20	0.0809008	0.144	0.052	7.95729e-16	4
Phf11d	5.86751e-56	0.0808656	0.096	0.01	1.03157e-51	4
Mcm3	4.32101e-48	0.0807783	0.091	0.011	7.59678e-44	4
Rpl13a	1.14415e-10	0.0807636	0.837	0.768	2.01153e-06	4
Isyna1	1.14168e-18	0.0806077	0.244	0.115	2.00719e-14	4
Prkab2	2.59566e-22	0.0806044	0.129	0.041	4.56342e-18	4
Commd7	5.49543e-14	0.0805667	0.242	0.129	9.66152e-10	4
Bag3	1.22727e-18	0.0803742	0.156	0.061	2.15766e-14	4
Nras	3.18442e-14	0.080276	0.212	0.108	5.59853e-10	4
Rnf111	3.52633e-24	0.0802401	0.123	0.036	6.19965e-20	4
Vps33a	3.55889e-23	0.0801645	0.134	0.043	6.25688e-19	4
Mrps18b	3.71971e-19	0.080101	0.155	0.06	6.53962e-15	4
P2ry2	3.80632e-82	0.0800966	0.088	0.004	6.69189e-78	4
Mtr	8.38974e-50	0.0800197	0.096	0.011	1.475e-45	4
Myl2	3.67588e-69	0.0799944	0.091	0.006	6.46257e-65	4
Bag6	5.9857e-13	0.0799582	0.257	0.144	1.05235e-08	4
Dusp7	5.00674e-18	0.0799569	0.129	0.047	8.80234e-14	4
Prpf38a	3.27303e-13	0.0798652	0.188	0.095	5.75431e-09	4
Stard8	8.66939e-39	0.0797056	0.104	0.018	1.52417e-34	4
2900089D17Rik	5.88363e-51	0.0796903	0.091	0.01	1.0344e-46	4
Mgrn1	3.4628e-15	0.0796598	0.204	0.099	6.08796e-11	4
Mycbp2	3.18741e-12	0.0794777	0.381	0.238	5.60378e-08	4
Pias4	9.00703e-18	0.0794492	0.14	0.054	1.58353e-13	4
[truncated: 922 more rows]

## Sheet: 1 Microglia  
gene	p_val	avg_logFC	pct.1	pct.2	p_val_adj	cluster
Tmsb4x	0	1.82337	1	0.968	0	1
Rps29	0	1.48145	1	0.976	0	1
Tyrobp	0	1.35998	0.934	0.142	0	1
Rpl39	0	1.32799	0.997	0.956	0	1
Ftl1	7.42778e-254	1.32038	0.997	0.931	1.30588e-249	1
C1qa	0	1.30583	0.937	0.207	0	1
C1qb	0	1.29932	0.941	0.239	0	1
Fau	0	1.29026	1	0.973	0	1
Rps24	0	1.28324	0.999	0.968	0	1
Rplp1	2.76687e-297	1.26015	0.999	0.941	4.86444e-293	1
Rps4x	1.10384e-297	1.23792	0.997	0.948	1.94066e-293	1
Fcer1g	0	1.21012	0.872	0.134	0	1
C1qc	0	1.18338	0.878	0.139	0	1
Rps9	2.09899e-299	1.18326	1	0.941	3.69024e-295	1
Rplp0	6.15032e-283	1.17785	0.999	0.91	1.08129e-278	1
Rps11	3.67955e-298	1.15679	0.997	0.947	6.46902e-294	1
Rpl35a	3.80221e-296	1.13923	0.999	0.967	6.68466e-292	1
Ctss	0	1.10689	0.906	0.17	0	1
Rpl18a	1.98773e-284	1.10305	1	0.946	3.49462e-280	1
Rgs10	0	1.09741	0.751	0.159	0	1
Rps28	8.15511e-276	1.09667	0.996	0.943	1.43375e-271	1
Rpl30	6.17519e-275	1.09044	1	0.962	1.08566e-270	1
Rps12	1.22628e-251	1.08167	0.991	0.767	2.15592e-247	1
Rpl27a	1.07077e-274	1.06308	0.999	0.967	1.88252e-270	1
Cst3	7.32969e-158	1.05645	0.994	0.96	1.28863e-153	1
Rpl37a	9.01966e-284	1.0502	0.999	0.976	1.58575e-279	1
Ly86	2.41983e-299	1.04771	0.717	0.128	4.2543e-295	1
Aif1	1.35845e-288	1.04645	0.636	0.119	2.3883e-284	1
Rps20	3.36267e-255	1.04355	0.999	0.941	5.91192e-251	1
Rpl21	1.01798e-269	1.02011	0.994	0.966	1.78971e-265	1
Tpt1	1.52581e-248	1.01808	1	0.958	2.68252e-244	1
Rps23	5.5954e-255	1.00451	0.996	0.933	9.83727e-251	1
Rps10	6.29662e-251	1.00002	0.997	0.948	1.10701e-246	1
Rps3a1	4.2719e-240	0.999822	0.997	0.967	7.51043e-236	1
Rpl23	2.3115e-253	0.994721	0.999	0.954	4.06385e-249	1
Cd52	9.14471e-165	0.990196	0.427	0.089	1.60773e-160	1
Rps27	6.96647e-243	0.984159	1	0.961	1.22478e-238	1
Rpl37	1.41594e-250	0.972238	1	0.976	2.48936e-246	1
Rps7	4.21715e-228	0.972006	0.999	0.934	7.41418e-224	1
Rpl34	6.91934e-243	0.963202	0.999	0.93	1.21649e-238	1
Rpl32	1.34461e-228	0.961254	0.996	0.923	2.36397e-224	1
Rpl22	1.25079e-224	0.95909	0.994	0.812	2.19901e-220	1
Hexb	2.62501e-238	0.949467	0.836	0.247	4.61503e-234	1
Rps15a	8.94981e-222	0.947199	0.993	0.922	1.57347e-217	1
Rps27a	2.39346e-256	0.941368	1	0.974	4.20794e-252	1
Sh3bgrl3	7.8854e-200	0.934547	0.928	0.557	1.38633e-195	1
Rps18	9.71753e-209	0.90921	0.993	0.91	1.70844e-204	1
Rpl35	4.26126e-215	0.903853	0.996	0.86	7.49172e-211	1
Eef1a1	9.20774e-227	0.897356	0.997	0.99	1.61881e-222	1
Rpl19	5.14919e-230	0.881498	0.996	0.973	9.05279e-226	1
Trem2	2.61636e-225	0.878985	0.624	0.125	4.59982e-221	1
Rps3	2.71785e-210	0.877747	0.994	0.944	4.77825e-206	1
Rps13	3.1006e-208	0.867649	0.994	0.917	5.45117e-204	1
Rpl11	3.93498e-219	0.864432	0.999	0.96	6.91808e-215	1
Rps5	8.21735e-198	0.838683	0.997	0.946	1.44469e-193	1
Rps19	7.6404e-189	0.825758	0.994	0.951	1.34326e-184	1
Pfn1	3.18541e-164	0.821193	0.983	0.782	5.60027e-160	1
Rps16	9.34247e-185	0.81401	0.996	0.921	1.6425e-180	1
Rpl29	2.16022e-173	0.801623	0.993	0.842	3.79788e-169	1
Lyz2	9.4652e-85	0.799473	0.355	0.103	1.66408e-80	1
Rpl10a	2.61072e-158	0.791248	0.996	0.882	4.58991e-154	1
Rpl12	4.45163e-173	0.790983	0.973	0.697	7.82641e-169	1
Rpl36	1.42392e-187	0.787793	0.996	0.949	2.50339e-183	1
Ptpn18	2.1418e-214	0.786557	0.522	0.108	3.7655e-210	1
Rps21	6.23815e-188	0.782146	0.994	0.959	1.09673e-183	1
Rpl6	1.54146e-167	0.768063	0.996	0.953	2.71004e-163	1
Rpl7	2.74837e-166	0.762247	0.991	0.855	4.83192e-162	1
Rpl26	2.20383e-163	0.757745	0.991	0.909	3.87456e-159	1
Rpl13	5.74935e-188	0.73772	0.994	0.972	1.01079e-183	1
Rps2	4.55687e-170	0.732434	0.996	0.961	8.01143e-166	1
Rpsa	7.40886e-164	0.730926	0.994	0.969	1.30255e-159	1
Rpl38	1.37361e-167	0.721447	1	0.966	2.41494e-163	1
Rplp2	1.3414e-154	0.719725	0.994	0.903	2.35831e-150	1
Rpl36a	1.01064e-149	0.715304	0.993	0.833	1.7768e-145	1
Rpl10	1.28446e-136	0.712767	0.978	0.825	2.25822e-132	1
B2m	2.44253e-139	0.709767	0.797	0.365	4.29421e-135	1
Sepp1	2.64213e-133	0.70602	0.924	0.519	4.64512e-129	1
Ifi27l2a	1.12127e-55	0.696941	0.233	0.067	1.9713e-51	1
Eef1b2	2.86815e-139	0.687733	0.974	0.751	5.04249e-135	1
Fth1	2.80081e-153	0.680607	1	0.994	4.92411e-149	1
Arpc1b	1.36616e-124	0.680153	0.623	0.249	2.40184e-120	1
Cyba	1.58354e-111	0.671214	0.613	0.255	2.78402e-107	1
Wfdc17	2.7532e-54	0.669795	0.099	0.012	4.8404e-50	1
Rpl18	5.58396e-137	0.669398	0.993	0.938	9.81716e-133	1
Rpl41	3.9141e-160	0.667242	1	0.991	6.88138e-156	1
Rpl9	3.05922e-155	0.661465	0.999	0.968	5.37842e-151	1
Serf2	5.43767e-136	0.661351	0.99	0.878	9.55996e-132	1
Rpl27	3.22242e-132	0.653504	0.988	0.856	5.66534e-128	1
Selplg	3.49643e-152	0.64622	0.498	0.111	6.14707e-148	1
Rps26	2.4489e-100	0.643548	0.98	0.847	4.30541e-96	1
Rac2	2.36729e-107	0.637486	0.334	0.081	4.16193e-103	1
Rpl7a	5.12358e-121	0.634753	0.978	0.818	9.00777e-117	1
Lst1	1.09909e-101	0.627571	0.324	0.079	1.93231e-97	1
Ucp2	1.47934e-83	0.623808	0.561	0.276	2.60083e-79	1
Uba52	3.88255e-54	0.619367	0.527	0.357	6.82592e-50	1
Rpl3	4.327e-122	0.615373	0.994	0.969	7.60729e-118	1
Rpl28	3.81699e-109	0.609776	0.98	0.807	6.71064e-105	1
Ctsz	6.65463e-98	0.607782	0.691	0.338	1.16995e-93	1
Arhgdib	5.15214e-109	0.60534	0.412	0.12	9.05797e-105	1
Crybb1	9.33968e-109	0.593257	0.383	0.098	1.64201e-104	1
Gngt2	3.31124e-129	0.589555	0.368	0.084	5.82149e-125	1
Laptm5	9.08712e-170	0.588146	0.573	0.123	1.59761e-165	1
Ctsd	1.1333e-75	0.579388	0.948	0.656	1.99245e-71	1
Clta	2.08029e-106	0.572074	0.953	0.756	3.65736e-102	1
Actb	6.73497e-76	0.572015	1	0.974	1.18408e-71	1
Rpl8	1.39543e-98	0.554378	0.996	0.958	2.4533e-94	1
Rpl15	1.21106e-92	0.548632	0.978	0.843	2.12916e-88	1
Limd2	3.2275e-93	0.531237	0.407	0.133	5.67427e-89	1
Rpl24	2.23611e-105	0.527784	0.996	0.951	3.93131e-101	1
Fcrls	1.18645e-97	0.526836	0.4	0.109	2.0859e-93	1
Rps8	1.0153e-79	0.519407	0.99	0.923	1.78499e-75	1
Rps25	1.84796e-88	0.516299	0.938	0.743	3.24889e-84	1
Ltc4s	3.60067e-86	0.510268	0.341	0.098	6.33034e-82	1
Gng5	1.26994e-89	0.503397	0.978	0.77	2.23267e-85	1
AF251705	1.11895e-95	0.499351	0.397	0.113	1.96722e-91	1
Rps14	3.38116e-80	0.498805	0.99	0.88	5.94442e-76	1
Fcgr3	1.10612e-82	0.498378	0.381	0.114	1.94466e-78	1
Rnaset2a	2.96255e-46	0.498149	0.449	0.263	5.20846e-42	1
Rpl17	1.79205e-78	0.492574	0.856	0.616	3.15061e-74	1
Csf1r	1.38882e-117	0.491926	0.488	0.12	2.44169e-113	1
Gpx1	5.18378e-59	0.482448	0.576	0.328	9.1136e-55	1
Ppia	4.5208e-90	0.482141	0.996	0.989	7.94802e-86	1
Ctsh	5.59218e-59	0.478606	0.406	0.173	9.83161e-55	1
Pfdn5	6.59611e-76	0.475935	0.986	0.855	1.15966e-71	1
Efhd2	6.13812e-58	0.467526	0.456	0.204	1.07914e-53	1
Eif3f	6.62885e-63	0.462813	0.832	0.642	1.16542e-58	1
Rpl4	8.48079e-60	0.460685	0.832	0.636	1.49101e-55	1
Ntpcr	3.44059e-52	0.457606	0.302	0.118	6.0489e-48	1
Alox5ap	2.60856e-61	0.450756	0.306	0.102	4.58611e-57	1
Rpl36al	2.914e-76	0.445579	0.915	0.706	5.1231e-72	1
Rpl14	4.97115e-59	0.44442	0.976	0.862	8.73978e-55	1
Capzb	4.14512e-26	0.441075	0.499	0.407	7.28754e-22	1
Clic1	5.68897e-42	0.433912	0.485	0.282	1.00018e-37	1
Vamp8	1.12151e-41	0.432435	0.365	0.19	1.97172e-37	1
Rnaset2b	9.50717e-32	0.427043	0.403	0.254	1.67145e-27	1
Rpl13a	2.4944e-65	0.425491	0.942	0.756	4.3854e-61	1
Rps6	1.4897e-63	0.419844	0.929	0.728	2.61904e-59	1
Bin2	1.70573e-80	0.417276	0.315	0.088	2.99884e-76	1
Npc2	4.97037e-44	0.417189	0.699	0.515	8.73841e-40	1
Pycard	2.10956e-60	0.412826	0.272	0.086	3.70882e-56	1
Sparc	1.10315e-70	0.410301	0.862	0.557	1.93945e-66	1
Coro1a	4.77511e-44	0.399999	0.312	0.127	8.39512e-40	1
Eef1d	4.90197e-36	0.395282	0.647	0.514	8.61816e-32	1
Atp5g2	3.55217e-49	0.394305	0.951	0.831	6.24506e-45	1
Atp5e	1.1402e-51	0.394213	0.981	0.87	2.00459e-47	1
Mrpl52	5.7127e-31	0.393924	0.613	0.502	1.00435e-26	1
Arpc2	3.6553e-25	0.3939	0.481	0.364	6.42638e-21	1
Cotl1	2.99122e-29	0.391803	0.388	0.234	5.25886e-25	1
Sat1	6.53435e-71	0.390958	0.865	0.565	1.1488e-66	1
Gnb2l1	1.29932e-19	0.389409	0.449	0.379	2.28434e-15	1
Nsa2	4.75166e-20	0.389391	0.391	0.293	8.35389e-16	1
Atox1	2.26612e-49	0.387857	0.79	0.595	3.98406e-45	1
Ccl4	1.93276e-137	0.387011	0.77	0.313	3.39799e-133	1
Ccl12	1.42461e-66	0.386436	0.334	0.102	2.50461e-62	1
Ppfia4	7.90707e-49	0.3764	0.271	0.099	1.39014e-44	1
Rnase4	1.36591e-33	0.376208	0.305	0.147	2.40141e-29	1
Bri3	4.47834e-36	0.374486	0.729	0.587	7.87338e-32	1
Psmb8	2.00193e-35	0.366052	0.306	0.15	3.5196e-31	1
Gmfg	8.114e-64	0.365468	0.245	0.067	1.42652e-59	1
Pabpc1	2.89696e-37	0.365352	0.613	0.419	5.09314e-33	1
Rbm3	2.88312e-29	0.361324	0.65	0.521	5.06881e-25	1
Naca	1.46932e-42	0.361215	0.984	0.912	2.58321e-38	1
Arpc3	4.63332e-12	0.360326	0.406	0.35	8.14584e-08	1
Arpc4	1.0682e-15	0.3556	0.399	0.326	1.878e-11	1
Itgb5	2.07863e-24	0.35295	0.341	0.193	3.65445e-20	1
Anxa3	9.87277e-37	0.352048	0.335	0.156	1.73573e-32	1
H2-D1	1.90757e-38	0.346233	0.81	0.551	3.35369e-34	1
Tpm3	1.53316e-39	0.344852	0.714	0.509	2.69545e-35	1
Cd68	6.68807e-46	0.344149	0.327	0.13	1.17583e-41	1
Spi1	6.65636e-67	0.341459	0.376	0.119	1.17026e-62	1
Gm11808	4.1024e-21	0.33822	0.328	0.218	7.21244e-17	1
Bcl2a1b	3.92644e-99	0.336479	0.462	0.124	6.90308e-95	1
Fam49b	2.9229e-16	0.336268	0.334	0.238	5.13876e-12	1
Sh3glb1	2.60339e-15	0.332835	0.424	0.345	4.57701e-11	1
Hpgd	3.10063e-36	0.332056	0.24	0.094	5.45121e-32	1
Olfml3	3.94928e-36	0.327308	0.286	0.12	6.94323e-32	1
Atp6v1f	1.75476e-38	0.327063	0.891	0.724	3.08504e-34	1
Ccl5	1.46292e-10	0.324889	0.058	0.019	2.57196e-06	1
Gdi2	1.52178e-09	0.324747	0.365	0.332	2.67544e-05	1
Cfl1	3.54216e-29	0.324059	0.984	0.906	6.22747e-25	1
Gabarap	5.57261e-26	0.323339	0.963	0.868	9.79721e-22	1
Prdx5	6.69685e-26	0.323246	0.753	0.604	1.17737e-21	1
Eif3h	1.13325e-15	0.322198	0.506	0.451	1.99236e-11	1
Cd37	2.42743e-43	0.320933	0.245	0.088	4.26766e-39	1
Ppp1r18	2.15768e-30	0.319775	0.249	0.115	3.79342e-26	1
Bag1	4.89681e-11	0.314386	0.325	0.265	8.60909e-07	1
Rap1b	1.05032e-14	0.31304	0.36	0.26	1.84657e-10	1
Ost4	8.54952e-21	0.30443	0.596	0.488	1.50309e-16	1
Ostf1	5.92547e-16	0.301723	0.337	0.239	1.04176e-11	1
Pld4	6.55977e-32	0.301484	0.26	0.108	1.15327e-27	1
Brk1	8.67456e-07	0.298791	0.36	0.351	0.0152507	1
Npm1	3.06373e-28	0.298435	0.918	0.781	5.38635e-24	1
Rpl31	5.86975e-26	0.297698	0.813	0.683	1.03196e-21	1
Siglech	4.7174e-40	0.29752	0.291	0.11	8.29365e-36	1
Cdc42	1.44088e-24	0.296294	0.918	0.799	2.53321e-20	1
Apoe	4.06452e-09	0.295411	0.954	0.798	7.14583e-05	1
Gpr34	4.55231e-38	0.294491	0.262	0.099	8.00341e-34	1
Cmtm7	6.21818e-48	0.293755	0.213	0.065	1.09322e-43	1
Tmem119	8.15292e-29	0.29361	0.237	0.1	1.43336e-24	1
Pomp	5.40767e-23	0.291585	0.742	0.638	9.50722e-19	1
Ybx1	1.75244e-36	0.287	0.819	0.621	3.08096e-32	1
Tmem243	4.5589e-08	0.28381	0.288	0.238	0.000801499	1
Gapdh	1.26211e-24	0.28374	0.988	0.955	2.21891e-20	1
Lgmn	2.40391e-27	0.280912	0.695	0.475	4.22631e-23	1
Snrpg	6.40475e-12	0.277874	0.538	0.489	1.12602e-07	1
Tmem176a	9.02487e-09	0.273608	0.354	0.288	0.000158666	1
Gnai2	4.27021e-24	0.270845	0.967	0.879	7.50746e-20	1
Capza2	3.67644e-06	0.270587	0.365	0.355	0.0646355	1
Sec61b	2.18928e-06	0.269554	0.383	0.377	0.0384897	1
Psme1	4.72716e-06	0.269303	0.299	0.27	0.0831083	1
Tspo	4.4855e-10	0.267434	0.304	0.233	7.88595e-06	1
Ptms	1.92626e-22	0.264914	0.929	0.808	3.38656e-18	1
Eif5a	1.53573e-23	0.263086	0.954	0.829	2.69996e-19	1
Zeb2os	1.86723e-22	0.260828	0.199	0.091	3.28278e-18	1
Gpsm3	1.41122e-38	0.259357	0.188	0.061	2.48107e-34	1
Cox8a	1.2326e-32	0.258765	0.996	0.946	2.16703e-28	1
Btf3	3.20889e-20	0.25693	0.971	0.86	5.64156e-16	1
Eif1	2.19007e-21	0.256258	0.997	0.96	3.85036e-17	1
Tmem176b	5.07618e-19	0.255865	0.577	0.436	8.92443e-15	1
2010107E04Rik	7.85159e-22	0.255297	0.754	0.63	1.38039e-17	1
Klk8	1.09567e-27	0.252991	0.168	0.062	1.9263e-23	1
Abracl	7.67372e-19	0.252933	0.253	0.143	1.34912e-14	1
Mpc1	3.63457e-25	0.252353	0.845	0.684	6.38994e-21	1
Pold4	3.98699e-11	0.251209	0.239	0.163	7.00953e-07	1
Myl12b	6.75489e-22	0.248838	0.682	0.553	1.18758e-17	1
Commd8	1.23973e-07	0.243462	0.226	0.172	0.00217957	1
Cox7a2l	0.00018847	0.24232	0.335	0.338	1	1
Rnf130	3.05697e-06	0.238991	0.354	0.322	0.0537445	1
Atp6v1g1	1.86158e-20	0.238549	0.84	0.718	3.27284e-16	1
Akr1a1	2.67839e-13	0.238518	0.671	0.588	4.70888e-09	1
Lamtor4	0.00361477	0.238507	0.286	0.291	1	1
Rps27rt	5.31666e-12	0.236431	0.245	0.166	9.34722e-08	1
Bst2	0.00156242	0.235474	0.196	0.165	1	1
Lpcat2	1.94896e-13	0.234433	0.278	0.176	3.42646e-09	1
Pkig	0.000288074	0.228949	0.275	0.255	1	1
P2ry12	3.08714e-21	0.228823	0.22	0.101	5.42749e-17	1
Ppp1r14b	1.12818e-18	0.227765	0.4	0.278	1.98346e-14	1
Rhoa	2.19002e-20	0.227745	0.899	0.735	3.85027e-16	1
Ppp1ca	0.00411482	0.225489	0.35	0.379	1	1
Uqcrh	3.21004e-18	0.223393	0.902	0.773	5.64357e-14	1
Tpd52	0.000195927	0.222933	0.258	0.228	1	1
Myl12a	5.35048e-09	0.220479	0.374	0.315	9.40668e-05	1
Shfm1	7.18964e-20	0.218867	0.909	0.757	1.26401e-15	1
Oaz1	4.4967e-17	0.215008	0.997	0.952	7.90565e-13	1
Lat2	8.23093e-22	0.212762	0.164	0.068	1.44708e-17	1
H3f3a	6.68061e-14	0.209806	0.997	0.914	1.17452e-09	1
Trmt112	0.00214673	0.204323	0.347	0.363	1	1
Camk1	0.00972265	0.202332	0.286	0.288	1	1
Srsf9	0.00586782	0.201692	0.328	0.344	1	1
Ldhb	8.42485e-12	0.199676	0.675	0.561	1.48117e-07	1
Hcls1	2.13651e-17	0.199589	0.165	0.077	3.75619e-13	1
Gm9843	3.18249e-09	0.197676	0.194	0.129	5.59514e-05	1
AW112010	3.30927e-08	0.195185	0.109	0.059	0.000581802	1
Arhgdia	2.3382e-06	0.193951	0.525	0.507	0.0411079	1
Cryba4	1.02552e-26	0.19339	0.131	0.041	1.80296e-22	1
Ccl2	1.91072e-42	0.190436	0.337	0.133	3.35925e-38	1
Hcst	1.35532e-21	0.188694	0.104	0.032	2.38279e-17	1
Nedd8	3.474e-13	0.187196	0.745	0.637	6.10765e-09	1
Blvrb	0.000736263	0.187063	0.18	0.151	1	1
Ccl6	1.50921e-15	0.183175	0.085	0.029	2.65334e-11	1
Sdcbp	2.31837e-06	0.183041	0.432	0.392	0.0407592	1
Tomm7	1.5021e-15	0.182251	0.906	0.755	2.64085e-11	1
Hsbp1	1.07145e-11	0.182018	0.832	0.702	1.88372e-07	1
Slc25a5	4.20541e-07	0.180664	0.502	0.447	0.00739353	1
RP23-81F19.2	1.21075e-25	0.177185	0.115	0.034	2.12862e-21	1
St3gal6	9.11418e-05	0.175475	0.22	0.18	1	1
D8Ertd738e	0.00469456	0.172714	0.502	0.518	1	1
Stra13	0.00965742	0.169642	0.216	0.202	1	1
Epsti1	3.18062e-21	0.167842	0.118	0.04	5.59185e-17	1
Sec61g	1.10951e-13	0.167826	0.947	0.81	1.95063e-09	1
Gng10	9.32557e-14	0.1673	0.106	0.045	1.63953e-09	1
Clec4a2	2.14788e-16	0.165566	0.115	0.045	3.77618e-12	1
Cd53	1.44433e-16	0.164923	0.21	0.105	2.53928e-12	1
Atp5l	9.13204e-10	0.162622	0.905	0.777	1.6055e-05	1
Slc25a3	1.25006e-09	0.162392	0.896	0.783	2.19773e-05	1
Rap1a	0.00180881	0.162199	0.377	0.372	1	1
Cmtm6	0.000274284	0.160888	0.19	0.151	1	1
Cd72	4.92215e-15	0.160004	0.088	0.031	8.65363e-11	1
Unc93b1	5.76698e-10	0.159677	0.188	0.112	1.01389e-05	1
Gm2000	2.17743e-06	0.157348	0.15	0.101	0.0382815	1
Itgam	9.42416e-13	0.157217	0.184	0.098	1.65686e-08	1
Rps17	5.75448e-08	0.156314	0.784	0.691	0.0010117	1
Ccl7	1.96343e-15	0.155631	0.178	0.085	3.45191e-11	1
Ncf2	3.19509e-09	0.155013	0.163	0.096	5.61729e-05	1
Edf1	3.65197e-09	0.155011	0.814	0.705	6.42053e-05	1
Psmb9	2.40776e-11	0.153633	0.117	0.056	4.23308e-07	1
Tnfaip8l2	9.23806e-42	0.152529	0.114	0.022	1.62414e-37	1
Tma7	4.15057e-05	0.151583	0.532	0.505	0.729712	1
Tm6sf1	4.96317e-07	0.150541	0.145	0.093	0.00872575	1
Clec5a	3.36399e-12	0.145178	0.109	0.049	5.91423e-08	1
Pnrc1	1.08638e-09	0.144043	0.732	0.611	1.90996e-05	1
Ssr4	4.53176e-14	0.140414	0.83	0.681	7.96729e-10	1
Vps37b	1.08306e-07	0.138871	0.076	0.16	0.00190412	1
Rbx1	0.000152316	0.138003	0.702	0.656	1	1
Hmgn1	4.86996e-09	0.13767	0.706	0.594	8.56188e-05	1
H2afz	3.64899e-07	0.137346	0.935	0.823	0.00641529	1
Mpeg1	1.16963e-08	0.136336	0.167	0.099	0.000205632	1
Smagp	2.43986e-09	0.134343	0.105	0.053	4.28953e-05	1
Lmo2	0.000136122	0.13398	0.174	0.132	1	1
Atp5h	2.81351e-07	0.13339	0.957	0.847	0.00494643	1
Ifi30	1.12686e-05	0.132603	0.117	0.074	0.198112	1
Sub1	2.94822e-07	0.131719	0.865	0.72	0.00518326	1
Basp1	2.7745e-11	0.131288	0.908	0.706	4.87785e-07	1
Lair1	7.42883e-07	0.130565	0.157	0.101	0.0130606	1
Ly6e	0.00384962	0.130502	0.363	0.331	1	1
Ms4a6b	1.63838e-14	0.129322	0.079	0.027	2.88043e-10	1
Ubl5	1.89436e-07	0.127836	0.899	0.765	0.00333048	1
Fyb	9.16677e-07	0.127777	0.138	0.086	0.0161161	1
Abi3	4.3463e-12	0.127729	0.095	0.04	7.64123e-08	1
Ecscr	0.00237732	0.127228	0.119	0.091	1	1
Ms4a6d	3.93887e-07	0.126008	0.102	0.057	0.00692493	1
Atpif1	5.40888e-14	0.124595	0.813	0.649	9.50936e-10	1
Eef2	0.00456145	0.123817	0.565	0.551	1	1
Man2b1	0.00766215	0.123362	0.153	0.126	1	1
Lyn	1.84101e-07	0.12306	0.183	0.119	0.00323669	1
Dap	0.00990252	0.121827	0.15	0.127	1	1
Gnb2	8.76777e-06	0.121647	0.888	0.784	0.154146	1
Ms4a6c	3.29155e-11	0.121024	0.075	0.029	5.78688e-07	1
Samsn1	0.000194241	0.120347	0.111	0.074	1	1
Ncf1	1.19001e-07	0.120191	0.134	0.079	0.00209215	1
Myl6	9.57799e-11	0.119594	0.942	0.849	1.68391e-06	1
Hnrnpf	0.00014284	0.118737	0.581	0.535	1	1
Cytip	1.16304e-28	0.118316	0.042	0.004	2.04474e-24	1
Ndufa2	5.21716e-05	0.117807	0.783	0.694	0.917228	1
Clec4a3	3.38783e-10	0.116685	0.083	0.036	5.95615e-06	1
Fermt3	4.37158e-06	0.116419	0.128	0.081	0.0768568	1
Lsp1	9.24642e-09	0.116128	0.079	0.036	0.000162561	1
Xlr	5.44104e-07	0.115766	0.099	0.055	0.00956589	1
Ptgs1	2.49199e-05	0.115382	0.127	0.083	0.438117	1
Phf11b	1.69354e-21	0.109967	0.072	0.017	2.97741e-17	1
Irf8	0.00102739	0.108759	0.135	0.099	1	1
Uqcrq	6.12443e-05	0.108554	0.852	0.76	1	1
Tnfrsf13b	7.42245e-14	0.107967	0.083	0.03	1.30494e-09	1
Snx3	8.3115e-07	0.106374	0.843	0.724	0.0146125	1
H2-DMa	0.000708224	0.105453	0.101	0.07	1	1
Irf5	2.93353e-05	0.10541	0.135	0.089	0.515744	1
Bin1	3.66358e-15	0.104773	0.455	0.302	6.44093e-11	1
Arf5	6.90421e-06	0.103596	0.747	0.658	0.121383	1
Adgre1	4.59843e-05	0.102531	0.106	0.067	0.80845	1
Fcgr2b	0.000205627	0.101996	0.106	0.071	1	1
Fam167b	2.03093e-14	0.10179	0.065	0.019	3.57057e-10	1
Cryl1	0.00311159	0.101133	0.101	0.074	1	1
Cox6b1	1.39506e-06	0.100791	0.896	0.763	0.0245265	1
H2-DMb1	0.00102734	0.100462	0.086	0.058	1	1
S100a11	0.000347074	0.100271	0.055	0.099	1	1
Itgb2	0.00247008	0.100042	0.104	0.075	1	1
Eif4ebp1	0.000141294	0.0999236	0.072	0.043	1	1
Btg1	5.67613e-08	0.0998716	0.855	0.678	0.000997921	1
Hck	0.00217224	0.0988559	0.109	0.079	1	1
Ang	0.000346674	0.0980921	0.091	0.059	1	1
H3f3b	7.32037e-05	0.096164	0.991	0.938	1	1
Slamf9	1.1969e-07	0.0952415	0.065	0.029	0.00210427	1
Atp5g1	1.19153e-05	0.0932142	0.774	0.674	0.209483	1
Msrb1	2.02949e-07	0.0928828	0.05	0.12	0.00356805	1
Fis1	0.000289715	0.0911394	0.74	0.651	1	1
Sumo2	1.83813e-05	0.0895536	0.928	0.811	0.323162	1
Fcgr1	0.00135393	0.0894639	0.094	0.064	1	1
Uqcr11	0.000227072	0.0894311	0.894	0.786	1	1
Dcxr	0.00315121	0.089155	0.085	0.06	1	1
Arl11	8.03167e-14	0.0852363	0.052	0.014	1.41205e-09	1
2610528A11Rik	2.02875e-09	0.0840194	0.052	0.018	3.56675e-05	1
Atp5c1	0.00214314	0.0837029	0.688	0.628	1	1
Atp5j2	0.00170416	0.0835543	0.931	0.822	1	1
Atp5f1	0.00232817	0.0825131	0.718	0.648	1	1
Gm10073	1.54912e-06	0.082467	0.065	0.031	0.0272351	1
Emp3	9.07131e-05	0.0820448	0.092	0.057	1	1
Rapsn	4.15473e-12	0.0812663	0.058	0.018	7.30444e-08	1
Pilra	4.00032e-08	0.0805046	0.049	0.018	0.000703297	1
Srp14	0.000422466	0.075532	0.79	0.687	1	1
Aes	3.89686e-05	0.0752885	0.803	0.691	0.685107	1
Uqcrb	0.00458914	0.0734418	0.83	0.738	1	1
Serinc3	0.00352656	0.0721525	0.586	0.52	1	1
Rgs19	0.00734298	0.0716807	0.085	0.061	1	1
Guca1a	3.63659e-09	0.0716141	0.047	0.016	6.39348e-05	1
Gm9493	0.00500132	0.0713257	0.068	0.046	1	1
Slfn2	1.58463e-05	0.0712815	0.154	0.1	0.278594	1
Tmed2	0.00363418	0.0699377	0.787	0.721	1	1
Ptpn6	0.000751089	0.068172	0.075	0.047	1	1
Nckap1l	0.00980146	0.0676635	0.092	0.068	1	1
Rnf7	2.16887e-12	0.0665596	0.767	0.631	3.81309e-08	1
Parvg	0.000103257	0.0647831	0.056	0.03	1	1
Rinl	1.69346e-05	0.0633555	0.052	0.025	0.297727	1
Mcl1	1.05316e-15	0.0624485	0.612	0.435	1.85156e-11	1
Batf	0.00984139	0.0617112	0.06	0.041	1	1
Ccrl2	8.10039e-18	0.0608906	0.243	0.12	1.42413e-13	1
Eif3e	0.00589973	0.0579105	0.184	0.261	1	1
Bcl2a1a	3.70925e-06	0.0570113	0.147	0.091	0.0652124	1
Ccl9	3.05789e-07	0.0561804	0.088	0.044	0.00537608	1
Wdr83os	0.000666529	0.0558198	0.213	0.32	1	1
Rpl23a	0.000899701	0.0544592	0.214	0.317	1	1
Vapa	0.00402461	0.0542883	0.729	0.658	1	1
Sptssa	0.00337274	0.053482	0.235	0.334	1	1
Hspe1	2.59197e-05	0.0518968	0.781	0.653	0.455694	1
Rac1	0.00638671	0.0518555	0.262	0.366	1	1
Scoc	0.000449159	0.0517952	0.242	0.359	1	1
Denr	0.00020534	0.0471135	0.158	0.248	1	1
Cyb5a	0.000451013	0.0463244	0.263	0.389	1	1
Supt4a	0.00100545	0.0453525	0.186	0.274	1	1
Ube2i	0.00379328	0.0449878	0.154	0.223	1	1
Srgn	1.67628e-10	0.0448141	0.311	0.184	2.94706e-06	1
Scamp2	0.00988602	0.0428247	0.137	0.192	1	1
Lpxn	0.00629235	0.0428164	0.042	0.025	1	1
Nmt1	0.000366736	0.0422061	0.165	0.251	1	1
Anp32b	0.000809938	0.0403979	0.188	0.28	1	1

## Sheet: 2 Macrophage
gene	p_val	avg_logFC	pct.1	pct.2	p_val_adj	cluster
Cd74	1.23109e-107	3.24822	0.609	0.066	2.16438e-103	14
Lyz2	1.68122e-187	2.92539	0.973	0.115	2.95575e-183	14
H2-Eb1	1.48932e-129	2.56413	0.309	0.012	2.61837e-125	14
H2-Aa	1.6301e-168	2.17538	0.273	0.006	2.86588e-164	14
Apoe	2.52459e-44	2.14649	0.964	0.811	4.43849e-40	14
H2-Ab1	4.24466e-143	2.12704	0.327	0.012	7.46254e-139	14
Il1b	1.21167e-132	2.11415	0.718	0.076	2.13024e-128	14
Ccl7	9.12487e-39	2.10124	0.436	0.089	1.60424e-34	14
Cd14	3.13699e-181	2.06848	0.973	0.111	5.51515e-177	14
Ccl12	3.83243e-76	1.96354	0.682	0.116	6.73779e-72	14
Cd52	3.47832e-139	1.90498	0.864	0.11	6.11524e-135	14
Fcer1g	5.91577e-121	1.85743	1	0.194	1.04005e-116	14
Cxcl2	9.09429e-49	1.82937	0.509	0.094	1.59887e-44	14
Pf4	2.08596e-175	1.81628	0.309	0.008	3.66733e-171	14
C1qa	1.96287e-90	1.79515	1	0.266	3.45092e-86	14
Ccl2	5.95333e-81	1.79237	0.809	0.143	1.04665e-76	14
Wfdc17	2.53633e-270	1.72792	0.491	0.013	4.45912e-266	14
C1qc	6.79201e-106	1.67592	1	0.199	1.1941e-101	14
C1qb	1.61455e-79	1.67155	1	0.296	2.83854e-75	14
Ctss	2.29863e-90	1.64684	1	0.23	4.04122e-86	14
Cd72	6.57664e-215	1.61548	0.582	0.028	1.15624e-210	14
Ccl3	1.53818e-71	1.61469	0.973	0.292	2.70427e-67	14
H2-D1	1.03421e-67	1.58313	1	0.569	1.81825e-63	14
Cebpb	5.59509e-59	1.56293	0.982	0.442	9.83673e-55	14
Ccl4	1.48178e-47	1.54996	0.891	0.349	2.60512e-43	14
Ly86	9.21027e-101	1.53173	0.955	0.173	1.61926e-96	14
Plek	2.16115e-155	1.52187	1	0.126	3.79951e-151	14
AI607873	0	1.50727	0.864	0.027	0	14
H2-K1	1.17109e-87	1.50226	1	0.307	2.0589e-83	14
Ctsz	1.94891e-77	1.50071	1	0.362	3.42638e-73	14
Tyrobp	8.55498e-97	1.48903	1	0.207	1.50405e-92	14
Ms4a7	0	1.48309	0.536	0.005	0	14
Gdf15	7.14515e-65	1.4547	0.382	0.041	1.25619e-60	14
Bcl2a1b	2.26813e-123	1.43468	0.955	0.144	3.98761e-119	14
Ccl24	1.04203e-107	1.43376	0.2	0.006	1.83198e-103	14
Cstb	2.20929e-77	1.43175	0.936	0.284	3.88416e-73	14
Ftl1	7.68516e-58	1.42844	1	0.936	1.35113e-53	14
B2m	5.97511e-71	1.41153	1	0.398	1.05048e-66	14
Rgs1	5.73068e-132	1.41097	0.745	0.08	1.00751e-127	14
Srgn	5.4994e-108	1.40939	0.991	0.184	9.66849e-104	14
Cyba	5.66529e-84	1.32708	0.982	0.279	9.96015e-80	14
Ifi27l2a	8.34505e-167	1.3197	0.791	0.072	1.46714e-162	14
Slfn2	1.20424e-169	1.31847	0.891	0.093	2.11717e-165	14
Cd83	2.5571e-71	1.31623	1	0.334	4.49564e-67	14
Spi1	1.1199e-140	1.29013	0.964	0.132	1.9689e-136	14
Ctsc	1.30403e-158	1.28722	0.909	0.106	2.29261e-154	14
Id2	2.1329e-106	1.28231	0.9	0.162	3.74984e-102	14
Aif1	1.14863e-114	1.26858	0.955	0.157	2.0194e-110	14
Cd68	3.64845e-145	1.24817	0.964	0.136	6.41434e-141	14
Cd86	1.0687e-181	1.24661	0.882	0.087	1.87888e-177	14
C5ar1	4.17343e-147	1.23625	0.809	0.088	7.33731e-143	14
Tmem176a	2.87029e-70	1.23502	0.945	0.284	5.04626e-66	14
Lilrb4a	0	1.22539	0.736	0.028	0	14
Sepp1	3.03793e-44	1.21276	0.964	0.552	5.34098e-40	14
Tmsb4x	9.95797e-43	1.21007	1	0.971	1.75071e-38	14
AF251705	1.35173e-133	1.20187	0.909	0.129	2.37648e-129	14
C3ar1	7.2485e-177	1.19615	0.936	0.095	1.27436e-172	14
Fcrls	1.4172e-100	1.18555	0.818	0.127	2.49158e-96	14
Il1rn	3.24387e-108	1.18535	0.436	0.032	5.70305e-104	14
Plin2	5.68666e-125	1.18309	0.718	0.085	9.99771e-121	14
Ctsh	7.38665e-112	1.16634	0.964	0.184	1.29865e-107	14
Efhd2	1.49665e-85	1.15266	0.936	0.217	2.63127e-81	14
Nfe2l2	6.47765e-95	1.12674	0.927	0.199	1.13884e-90	14
Laptm5	1.16592e-109	1.12135	0.973	0.154	2.04981e-105	14
Ctsl	5.62978e-27	1.10127	0.918	0.755	9.89772e-23	14
Mcl1	7.44865e-50	1.1006	0.973	0.444	1.30955e-45	14
Hexb	1.44631e-53	1.09919	0.927	0.295	2.54276e-49	14
Sat1	3.34099e-47	1.09424	1	0.588	5.8738e-43	14
Pim1	7.36757e-63	1.08689	0.755	0.171	1.29529e-58	14
Grn	1.04981e-79	1.07894	0.918	0.225	1.84568e-75	14
Lst1	3.0535e-111	1.07686	0.736	0.093	5.36835e-107	14
Ccl8	1.53028e-118	1.06217	0.182	0.004	2.69038e-114	14
Tmem176b	5.45006e-52	1.05689	0.973	0.441	9.58175e-48	14
Bst2	3.05585e-90	1.05449	0.836	0.158	5.37249e-86	14
Vcam1	7.5628e-50	1.05056	0.418	0.065	1.32962e-45	14
Lgals3	6.03914e-151	1.04728	0.436	0.022	1.06174e-146	14
Mapkapk2	1.61761e-92	1.03353	0.909	0.181	2.84393e-88	14
Hmox1	1.00821e-61	1.02707	0.645	0.127	1.77253e-57	14
Pmp22	1.58438e-53	1.02657	0.809	0.239	2.7855e-49	14
Fcgr3	3.87664e-111	1.02483	0.882	0.129	6.81552e-107	14
Rcan1	2.66048e-52	1.01168	0.745	0.18	4.67739e-48	14
Csf1r	4.10893e-109	1.00935	0.973	0.143	7.22391e-105	14
Trem2	7.45766e-78	0.992274	0.873	0.163	1.31113e-73	14
Ninj1	3.10125e-82	0.990636	0.918	0.214	5.45231e-78	14
Cxcl16	3.23351e-150	0.989955	0.818	0.089	5.68484e-146	14
Mafb	8.16788e-76	0.969449	0.691	0.119	1.43599e-71	14
Tlr2	1.8129e-135	0.95828	0.755	0.081	3.18725e-131	14
Ucp2	1.9986e-67	0.957711	0.964	0.293	3.51374e-63	14
Kctd12	2.54408e-94	0.955965	0.909	0.166	4.47276e-90	14
Fcgr2b	1.06836e-186	0.949306	0.782	0.063	1.87829e-182	14
Lgmn	8.05404e-40	0.946307	0.955	0.489	1.41598e-35	14
Fyb	4.04595e-155	0.936885	0.8	0.08	7.11319e-151	14
Mrc1	0	0.935476	0.4	0.004	0	14
Litaf	1.54204e-72	0.929802	0.973	0.265	2.71107e-68	14
Cd180	2.74747e-149	0.927254	0.773	0.075	4.83033e-145	14
Sdcbp	2.46398e-58	0.925407	0.973	0.387	4.33193e-54	14
Gpr183	3.07522e-95	0.92463	0.691	0.089	5.40655e-91	14
Rilpl2	7.4344e-115	0.92163	0.8	0.114	1.30704e-110	14
Lcp1	1.90147e-159	0.920041	0.9	0.096	3.34298e-155	14
Ccrl2	1.10202e-76	0.919636	0.745	0.122	1.93747e-72	14
Lyn	7.8346e-105	0.918333	0.782	0.115	1.3774e-100	14
Eif4a1	2.1907e-46	0.916763	0.982	0.653	3.85147e-42	14
Arpc1b	2.95719e-68	0.907686	0.973	0.275	5.19903e-64	14
Npc2	3.78176e-51	0.903497	0.982	0.526	6.6487e-47	14
Pfn1	3.24549e-46	0.896395	0.991	0.799	5.7059e-42	14
Bri3	2.43969e-49	0.886695	0.982	0.595	4.28922e-45	14
Ms4a6c	1.18316e-307	0.886057	0.664	0.023	2.08011e-303	14
Ptafr	5.90689e-170	0.88306	0.709	0.056	1.03849e-165	14
Cxcl1	1.22828e-17	0.877	0.173	0.03	2.15944e-13	14
Unc93b1	2.4459e-131	0.873007	0.855	0.108	4.30014e-127	14
Fth1	7.22303e-33	0.872448	1	0.995	1.26988e-28	14
Lrrc25	8.86538e-238	0.867518	0.736	0.042	1.55862e-233	14
Slc15a3	8.97316e-158	0.855088	0.8	0.077	1.57757e-153	14
Tpd52	4.39028e-65	0.854354	0.836	0.222	7.71856e-61	14
Ccr1	8.56424e-167	0.845993	0.436	0.019	1.50568e-162	14
Arhgdib	2.89955e-94	0.844593	0.836	0.138	5.0977e-90	14
Cd63	5.50667e-37	0.8406	0.955	0.741	9.68127e-33	14
Cotl1	2.53458e-64	0.836569	0.891	0.239	4.45604e-60	14
Atf3	5.22555e-33	0.834476	0.918	0.418	9.18703e-29	14
Isg15	1.11438e-33	0.82823	0.427	0.092	1.95919e-29	14
Rac2	3.54425e-81	0.827302	0.655	0.097	6.23114e-77	14
Adgre1	5.83102e-156	0.825211	0.709	0.061	1.02515e-151	14
H3f3b	1.5432e-32	0.824408	1	0.942	2.71309e-28	14
Kdm6b	7.34455e-39	0.82328	0.836	0.305	1.29125e-34	14
Rab7b	0	0.820373	0.691	0.019	0	14
Bcl2a1d	2.59779e-102	0.81273	0.636	0.074	4.56718e-98	14
Plau	1.20166e-99	0.809927	0.564	0.059	2.11263e-95	14
Coro1a	5.48463e-77	0.808674	0.764	0.136	9.64252e-73	14
Ptpn18	2.0576e-106	0.807861	0.891	0.137	3.61746e-102	14
Ptprc	7.4046e-190	0.803285	0.9	0.08	1.3018e-185	14
Sh3bgrl3	1.52313e-39	0.7979	0.973	0.587	2.67781e-35	14
Evi2a	6.09225e-55	0.797891	0.809	0.205	1.07108e-50	14
Metrnl	1.66055e-89	0.797774	0.618	0.082	2.91941e-85	14
Rel	1.19357e-103	0.796951	0.827	0.119	2.09842e-99	14
Actb	7.69453e-21	0.786858	1	0.976	1.35278e-16	14
Cybb	0	0.784263	0.564	0.009	0	14
Basp1	8.14292e-28	0.782846	0.936	0.722	1.43161e-23	14
Map2k3	2.03042e-80	0.781689	0.736	0.13	3.56968e-76	14
Ms4a6d	2.50842e-204	0.776298	0.745	0.051	4.41006e-200	14
Tnf	7.79179e-106	0.775724	0.845	0.11	1.36988e-101	14
Plaur	6.6642e-62	0.768796	0.664	0.124	1.17163e-57	14
Arpc3	1.84074e-47	0.767122	0.936	0.346	3.23621e-43	14
Nrros	1.42038e-149	0.762459	0.782	0.077	2.49717e-145	14
Lilr4b	0	0.760869	0.482	0.01	0	14
Ifitm2	1.71617e-51	0.760091	0.564	0.107	3.01719e-47	14
Blnk	2.00605e-135	0.759242	0.791	0.086	3.52683e-131	14
Nfkb1	2.88309e-76	0.756918	0.764	0.142	5.06876e-72	14
Ctsa	4.03638e-52	0.753671	0.9	0.287	7.09636e-48	14
Bcl2a1a	3.83797e-80	0.753292	0.627	0.088	6.74754e-76	14
Slc11a1	2.06621e-143	0.751037	0.727	0.071	3.6326e-139	14
Clic1	1.12384e-55	0.747501	0.945	0.292	1.97583e-51	14
Gna13	4.82799e-67	0.745648	0.827	0.192	8.48808e-63	14
Rgl1	1.47082e-66	0.743482	0.545	0.085	2.58586e-62	14
Arpc2	7.7835e-43	0.736287	0.918	0.367	1.36842e-38	14
Picalm	2.49592e-47	0.73573	0.864	0.276	4.38808e-43	14
Rps29	7.40251e-36	0.732559	1	0.978	1.30144e-31	14
Lpcat2	1.14826e-59	0.732324	0.773	0.177	2.01875e-55	14
Mpeg1	2.57275e-105	0.731979	0.745	0.096	4.52316e-101	14
Fau	3.77049e-36	0.725225	1	0.975	6.62889e-32	14
Cd48	1.80901e-218	0.720594	0.682	0.038	3.18041e-214	14
Rap1b	5.7981e-61	0.717262	0.927	0.26	1.01936e-56	14
Rab20	1.35671e-125	0.709512	0.764	0.087	2.38522e-121	14
Clec2d	9.35442e-104	0.709369	0.691	0.086	1.6446e-99	14
Slc3a2	3.47529e-39	0.709246	0.9	0.355	6.10992e-35	14
Herpud1	1.62968e-26	0.70248	0.782	0.343	2.86514e-22	14
Clec12a	0	0.702289	0.327	0.002	0	14
Pld4	4.2212e-96	0.695057	0.791	0.113	7.42129e-92	14
Zfp36	1.97249e-49	0.694749	0.845	0.231	3.46783e-45	14
Eif4e	5.94165e-25	0.692947	0.636	0.251	1.0446e-20	14
Ctsd	2.28892e-15	0.691383	0.909	0.681	4.02415e-11	14
Cd300a	8.10731e-162	0.691157	0.673	0.052	1.42535e-157	14
Ctsb	3.77468e-28	0.690231	1	0.8	6.63627e-24	14
H2-DMb1	7.92563e-73	0.688756	0.464	0.055	1.39341e-68	14
Il10rb	2.35428e-80	0.685821	0.727	0.127	4.13906e-76	14
Mef2c	5.20303e-46	0.684852	0.818	0.233	9.14745e-42	14
Ncf2	1.82901e-114	0.68322	0.755	0.092	3.21558e-110	14
Cd53	7.12484e-101	0.681489	0.773	0.105	1.25262e-96	14
Actr3	3.15306e-52	0.680758	0.8	0.235	5.54339e-48	14
Irf5	1.43142e-109	0.67918	0.709	0.084	2.51658e-105	14
Clec4a3	4.44761e-137	0.676606	0.5	0.033	7.81934e-133	14
Zeb2	2.43359e-50	0.671996	0.827	0.232	4.27849e-46	14
Hpgds	9.34308e-124	0.666415	0.745	0.082	1.64261e-119	14
Tuba1c	1.04876e-113	0.665135	0.736	0.089	1.84382e-109	14
Msn	6.78068e-61	0.664857	0.827	0.199	1.19211e-56	14
Il1a	1.1563e-40	0.663108	0.6	0.13	2.03289e-36	14
Blvrb	1.312e-44	0.662654	0.609	0.146	2.30662e-40	14
Tspo	2.43848e-49	0.661515	0.809	0.231	4.2871e-45	14
Ifitm3	7.69589e-48	0.661092	0.7	0.161	1.35301e-43	14
Hck	6.25973e-138	0.660901	0.727	0.072	1.10052e-133	14
Gpr137b	2.34888e-116	0.659598	0.664	0.073	4.12956e-112	14
Vamp8	2.4423e-62	0.657673	0.818	0.197	4.2938e-58	14
Stap1	0	0.657118	0.355	0.003	0	14
Serp1	4.54631e-34	0.65298	0.618	0.188	7.99287e-30	14
Ifrd1	2.69901e-21	0.652706	0.836	0.487	4.74514e-17	14
Dab2	9.13667e-39	0.649888	0.327	0.051	1.60632e-34	14
Igsf6	4.33042e-104	0.646516	0.555	0.054	7.61332e-100	14
Rgs10	2.62577e-61	0.646508	0.927	0.206	4.61636e-57	14
Psmb8	2.72022e-68	0.646327	0.764	0.155	4.78241e-64	14
Gpr65	1.94901e-145	0.644669	0.518	0.033	3.42656e-141	14
Clta	2.40583e-29	0.64427	0.945	0.772	4.22969e-25	14
Pmepa1	4.97397e-39	0.644104	0.7	0.209	8.74474e-35	14
Fam46c	1.778e-73	0.643676	0.609	0.092	3.1259e-69	14
Sh3glb1	1.6027e-38	0.64351	0.873	0.345	2.8177e-34	14
Tank	3.16588e-93	0.642057	0.655	0.087	5.56593e-89	14
Pabpc1	7.92702e-34	0.641458	0.909	0.43	1.39365e-29	14
Slamf9	2.81864e-143	0.640934	0.455	0.025	4.95545e-139	14
Actg1	4.89093e-20	0.639009	0.945	0.965	8.59874e-16	14
Ehd1	9.92571e-49	0.637635	0.591	0.129	1.74504e-44	14
Sqstm1	2.28471e-20	0.63737	0.909	0.652	4.01675e-16	14
Pou2f2	1.3996e-72	0.635425	0.591	0.088	2.46064e-68	14
Tmem251	4.0849e-55	0.631976	0.745	0.18	7.18167e-51	14
Ptpn1	4.4015e-55	0.630645	0.727	0.169	7.73827e-51	14
Sdc4	7.72881e-23	0.629794	0.518	0.172	1.3588e-18	14
Atp6v0e	1.75717e-36	0.627549	0.964	0.435	3.08928e-32	14
C4b	1.04749e-85	0.621707	0.445	0.043	1.84159e-81	14
Olfml3	4.29479e-54	0.621173	0.645	0.128	7.55067e-50	14
Gpx1	3.89381e-30	0.617142	0.845	0.345	6.84571e-26	14
Ntpcr	8.22839e-67	0.616227	0.691	0.128	1.44663e-62	14
Clec4a2	3.51634e-123	0.61486	0.545	0.044	6.18208e-119	14
Hexa	1.97116e-42	0.613039	0.882	0.289	3.46549e-38	14
Sap30	1.93523e-53	0.610322	0.655	0.139	3.40233e-49	14
Zfand5	1.84071e-22	0.609493	0.882	0.549	3.23615e-18	14
Cd84	1.1016e-105	0.607612	0.609	0.065	1.93672e-101	14
Fcgr1	9.75313e-145	0.606932	0.673	0.058	1.7147e-140	14
Tgif1	3.29773e-85	0.605346	0.791	0.128	5.79773e-81	14
Runx1	2.21046e-78	0.601669	0.609	0.085	3.88621e-74	14
Kras	2.60935e-57	0.601657	0.773	0.187	4.58749e-53	14
Prdx1	1.54754e-12	0.600773	0.936	0.875	2.72074e-08	14
Rnaset2a	1.64807e-41	0.596588	0.818	0.273	2.89747e-37	14
Ubc	3.39324e-27	0.589115	0.991	0.905	5.96565e-23	14
Ier3	1.19651e-15	0.587623	0.573	0.225	2.10359e-11	14
Clec4n	1.85269e-189	0.587289	0.218	0.003	3.25721e-185	14
Pycard	2.89172e-71	0.587175	0.618	0.096	5.08394e-67	14
Cx3cr1	3.72259e-72	0.586477	0.673	0.102	6.54468e-68	14
Marcksl1	6.25153e-10	0.583057	0.727	0.527	1.09908e-05	14
Rps11	4.31163e-28	0.582958	1	0.951	7.58028e-24	14
Gmfg	1.42425e-98	0.58136	0.636	0.076	2.50397e-94	14
Abracl	1.37023e-65	0.581325	0.736	0.145	2.40901e-61	14
Plekho1	3.84279e-71	0.58016	0.655	0.108	6.75602e-67	14
Nfkbib	1.75047e-48	0.579126	0.673	0.157	3.07751e-44	14
Cxcl13	3.3641e-28	0.577967	0.064	0.002	5.91442e-24	14
Alox5ap	9.05066e-70	0.576909	0.682	0.113	1.5912e-65	14
Casp4	3.83977e-78	0.576341	0.609	0.084	6.75069e-74	14
Gadd45b	2.39143e-26	0.576312	0.745	0.282	4.20438e-22	14
Zc3h12a	4.43174e-90	0.576041	0.636	0.083	7.79144e-86	14
Lgals1	6.30273e-39	0.575396	0.355	0.057	1.10808e-34	14
Abca1	1.07322e-57	0.574609	0.609	0.116	1.88683e-53	14
Rbm3	4.33768e-29	0.569267	0.927	0.527	7.62608e-25	14
Cdkn1a	1.45317e-34	0.569181	0.673	0.189	2.55482e-30	14
Klf6	5.66143e-17	0.567994	0.655	0.29	9.95337e-13	14
Btg1	1.04853e-19	0.565914	0.918	0.692	1.84342e-15	14
Cebpa	1.14195e-63	0.564653	0.564	0.087	2.00767e-59	14
Tnfaip8	5.57073e-77	0.564568	0.645	0.098	9.79389e-73	14
Ifngr2	1.79041e-47	0.56451	0.627	0.141	3.14771e-43	14
Itgam	6.57609e-60	0.564157	0.591	0.099	1.15614e-55	14
Cflar	1.32516e-50	0.560653	0.645	0.146	2.32977e-46	14
Osm	3.12123e-89	0.56025	0.609	0.072	5.48744e-85	14
Rnf130	1.12143e-36	0.559895	0.873	0.317	1.97159e-32	14
Plekho2	1.50071e-99	0.55613	0.682	0.086	2.6384e-95	14
Rpl39	2.3773e-25	0.555748	1	0.959	4.17954e-21	14
Pdgfb	2.82603e-42	0.555102	0.527	0.108	4.96844e-38	14
Rragc	1.59701e-56	0.554478	0.727	0.168	2.8077e-52	14
Skil	7.4226e-41	0.554116	0.782	0.229	1.30497e-36	14
Ifi204	0	0.549903	0.482	0.01	0	14
Rps28	6.4565e-26	0.548711	1	0.947	1.13512e-21	14
Lair1	1.14672e-86	0.546705	0.691	0.097	2.01604e-82	14
Rps24	2.31814e-27	0.544601	1	0.971	4.07552e-23	14
Etf1	1.17653e-45	0.544159	0.709	0.185	2.06845e-41	14
Rbpj	1.00456e-60	0.543398	0.655	0.126	1.76611e-56	14
Tgfb1	6.74811e-76	0.542936	0.691	0.111	1.18638e-71	14
Rasa4	2.14452e-113	0.542635	0.582	0.056	3.77027e-109	14
Hcar2	2.76084e-113	0.541526	0.327	0.016	4.85383e-109	14
Limd2	1.56246e-53	0.540982	0.709	0.151	2.74697e-49	14
Rpl22	2.32787e-28	0.537427	0.982	0.827	4.09263e-24	14
H2-T23	2.54733e-45	0.536121	0.664	0.165	4.47846e-41	14
Vasp	1.50862e-53	0.531545	0.655	0.137	2.65231e-49	14
Ier5	8.84743e-33	0.531499	0.718	0.226	1.55547e-28	14
Cyth4	4.46028e-114	0.531159	0.591	0.057	7.84163e-110	14
Rpl10a	5.88974e-24	0.531056	0.982	0.892	1.03548e-19	14
Rpl23	6.73377e-26	0.530773	1	0.958	1.18386e-21	14
Arl4c	2.21403e-38	0.530341	0.618	0.164	3.89248e-34	14
Zeb2os	1.155e-77	0.52969	0.636	0.093	2.03061e-73	14
Arpc5	1.21669e-30	0.529199	0.773	0.3	2.13907e-26	14
Ostf1	1.48171e-39	0.527304	0.782	0.24	2.60499e-35	14
Arl5c	2.351e-37	0.525969	0.391	0.07	4.1333e-33	14
Man1a	1.03982e-51	0.525379	0.555	0.104	1.82812e-47	14
Bmp2k	8.91767e-40	0.525234	0.636	0.164	1.56782e-35	14
Skap2	1.34013e-71	0.523286	0.664	0.111	2.35608e-67	14
Ly6e	6.77844e-19	0.523243	0.727	0.328	1.19172e-14	14
Entpd1	6.14423e-58	0.521744	0.636	0.118	1.08022e-53	14
Rps9	1.45467e-27	0.521417	1	0.946	2.55746e-23	14
Tpm3	3.25939e-30	0.51807	0.973	0.522	5.73033e-26	14
Itgb2	3.43792e-80	0.516329	0.555	0.07	6.04421e-76	14
Ctla2b	2.34843e-76	0.515874	0.491	0.058	4.12877e-72	14
Rps12	2.53893e-24	0.51547	0.955	0.786	4.46369e-20	14
Hpgd	2.08863e-43	0.512778	0.518	0.102	3.67202e-39	14
Hnrnpf	2.5614e-25	0.509886	0.936	0.533	4.50319e-21	14
Rps20	9.13828e-23	0.508233	1	0.945	1.6066e-18	14
Ifi30	1.32225e-75	0.50765	0.545	0.071	2.32465e-71	14
Ms4a6b	7.44354e-183	0.506853	0.509	0.024	1.30865e-178	14
Rassf4	4.6884e-120	0.505828	0.527	0.042	8.24267e-116	14
Gm6377	5.72463e-239	0.503556	0.373	0.008	1.00645e-234	14
Rplp0	8.26425e-23	0.502409	1	0.917	1.45294e-18	14
Slc25a5	2.61552e-22	0.50096	0.845	0.447	4.59835e-18	14
Iqgap1	1.66911e-18	0.499762	0.418	0.138	2.93447e-14	14
Rpl18a	1.44416e-22	0.498615	1	0.951	2.53898e-18	14
Junb	9.20792e-14	0.496492	0.909	0.775	1.61884e-09	14
Syngr2	4.7072e-70	0.494198	0.673	0.115	8.27573e-66	14
Snx5	1.10209e-43	0.489675	0.736	0.202	1.93758e-39	14
Glipr1	1.47988e-70	0.489598	0.418	0.045	2.60178e-66	14
Card19	3.07969e-40	0.489457	0.627	0.16	5.41441e-36	14
Grb2	1.80438e-37	0.487285	0.764	0.245	3.17227e-33	14
Serinc3	4.83418e-21	0.487098	0.909	0.52	8.49896e-17	14
Rpl35a	2.22169e-24	0.486871	1	0.97	3.90596e-20	14
Gpr137b-ps	3.30226e-132	0.486736	0.5	0.034	5.80571e-128	14
Rab8b	1.51788e-46	0.485609	0.627	0.142	2.66859e-42	14
Slc13a3	4.44445e-06	0.483987	0.082	0.019	0.0781379	14
Sgpl1	3.74371e-60	0.483402	0.609	0.109	6.58182e-56	14
Hcls1	1.77392e-84	0.482948	0.609	0.078	3.11873e-80	14
Rrbp1	5.73166e-20	0.482213	0.645	0.264	1.00768e-15	14
Fam49b	2.04478e-34	0.479255	0.745	0.24	3.59493e-30	14
Prdm1	6.65683e-87	0.47891	0.6	0.073	1.17034e-82	14
Ifi203	1.34153e-71	0.478369	0.236	0.014	2.35855e-67	14
Milr1	4.10124e-112	0.478281	0.5	0.041	7.21038e-108	14
Samsn1	2.10021e-69	0.478063	0.527	0.07	3.69238e-65	14
Asah1	9.18161e-30	0.477966	0.755	0.277	1.61422e-25	14
Tm6sf1	6.37573e-64	0.476928	0.573	0.091	1.12092e-59	14
Ltc4s	6.97356e-46	0.476118	0.582	0.114	1.22602e-41	14
Smim3	5.91518e-28	0.475518	0.482	0.132	1.03995e-23	14
Cyfip1	5.814e-40	0.474475	0.673	0.177	1.02216e-35	14
Cxcl10	1.11139e-07	0.474059	0.2	0.069	0.00195394	14
Rnf19b	2.39574e-44	0.473489	0.545	0.114	4.21195e-40	14
Tnfrsf1b	4.3442e-80	0.472893	0.5	0.057	7.63753e-76	14
Stab1	3.00199e-79	0.471279	0.4	0.037	5.27781e-75	14
Irf8	1.29619e-55	0.465764	0.564	0.095	2.27883e-51	14
Rnaset2b	1.5498e-29	0.464476	0.736	0.262	2.72471e-25	14
Emp3	1.02554e-41	0.464355	0.364	0.056	1.803e-37	14
Rpl10	1.01958e-23	0.464313	0.973	0.838	1.79252e-19	14
Arpc4	6.65276e-22	0.463245	0.727	0.327	1.16962e-17	14
Lamtor3	1.33734e-37	0.461582	0.673	0.191	2.35117e-33	14
Tnfrsf1a	5.95237e-52	0.461574	0.673	0.146	1.04649e-47	14
Etv3	1.73912e-60	0.46082	0.464	0.065	3.05755e-56	14
Mef2a	2.30136e-29	0.459916	0.7	0.234	4.04602e-25	14
Fermt3	1.9014e-76	0.459672	0.582	0.078	3.34285e-72	14
Capzb	1.24994e-21	0.459189	0.809	0.41	2.19752e-17	14
Man2b1	2.64823e-38	0.458398	0.536	0.122	4.65585e-34	14
Lcp2	7.5559e-89	0.457661	0.491	0.05	1.3284e-84	14
Rpl32	4.84639e-21	0.457214	0.991	0.929	8.52044e-17	14
Lat2	1.32592e-60	0.455976	0.491	0.071	2.33111e-56	14
Actr2	8.72883e-27	0.455541	0.727	0.288	1.53462e-22	14
Ccl9	7.48059e-40	0.454691	0.318	0.044	1.31516e-35	14
Cndp2	1.20813e-47	0.454457	0.536	0.105	2.12402e-43	14
Slamf7	1.87411e-206	0.454314	0.273	0.004	3.29487e-202	14
Scpep1	3.2742e-50	0.454018	0.627	0.133	5.75637e-46	14
Lmo2	1.81976e-54	0.450817	0.655	0.128	3.19932e-50	14
Apoc1	0.000560922	0.450798	0.173	0.084	1	14
Itgb5	5.70102e-34	0.450062	0.709	0.2	1.0023e-29	14
Ptger4	3.82963e-158	0.44874	0.418	0.019	6.73287e-154	14
Tnfaip3	2.67786e-45	0.448544	0.5	0.091	4.70795e-41	14
Top1	2.04376e-19	0.447133	0.673	0.302	3.59314e-15	14
AW112010	1.37927e-53	0.446179	0.418	0.058	2.4249e-49	14
Rbm47	1.0299e-128	0.44523	0.509	0.036	1.81067e-124	14
Cp	3.73008e-22	0.444215	0.327	0.078	6.55785e-18	14
Gusb	4.2684e-40	0.44391	0.609	0.149	7.50427e-36	14
Maf	2.19897e-30	0.443688	0.473	0.115	3.86602e-26	14
Gabarap	1.70549e-21	0.441045	0.991	0.875	2.99841e-17	14
Cbr2	1.38898e-149	0.440927	0.227	0.005	2.44197e-145	14
Crybb1	2.57393e-15	0.440522	0.382	0.122	4.52523e-11	14
Rpl37a	3.19438e-21	0.439167	1	0.978	5.61604e-17	14
Syk	9.18081e-145	0.43793	0.482	0.028	1.61408e-140	14
Anxa3	4.55964e-27	0.437835	0.573	0.167	8.01631e-23	14
Sft2d1	1.98495e-24	0.437464	0.691	0.272	3.48974e-20	14
Tgfbr1	2.39208e-37	0.437214	0.591	0.144	4.20551e-33	14
Hk2	2.76666e-23	0.436589	0.336	0.077	4.86407e-19	14
Fnip1	4.19653e-43	0.436428	0.618	0.145	7.37791e-39	14
Rps18	4.75235e-20	0.436394	0.982	0.917	8.35511e-16	14
Srxn1	2.84011e-36	0.43618	0.455	0.096	4.9932e-32	14
Tgfbi	3.25054e-101	0.436044	0.391	0.027	5.71478e-97	14
Hilpda	6.73726e-28	0.435892	0.4	0.091	1.18448e-23	14
Lacc1	1.15367e-104	0.435711	0.564	0.055	2.02827e-100	14
Atox1	2.33413e-21	0.435648	0.918	0.61	4.10364e-17	14
Slc31a2	9.78699e-72	0.435	0.473	0.057	1.72065e-67	14
Nsa2	6.24189e-23	0.434873	0.709	0.296	1.09739e-18	14
Rnh1	2.3927e-26	0.433931	0.582	0.189	4.20661e-22	14
Jdp2	9.51365e-12	0.432564	0.4	0.166	1.67259e-07	14
Tpt1	1.20428e-21	0.431093	1	0.962	2.11724e-17	14
Ncf4	1.40747e-102	0.430995	0.464	0.038	2.47447e-98	14
Akr1a1	3.5213e-20	0.430914	0.891	0.591	6.1908e-16	14
Dusp2	5.6367e-50	0.430291	0.482	0.078	9.90988e-46	14
Rap2b	4.29899e-26	0.429623	0.409	0.103	7.55805e-22	14
Bcl10	1.91237e-32	0.429416	0.655	0.2	3.36214e-28	14
Eif1a	3.36631e-22	0.428628	0.645	0.25	5.91831e-18	14
Rpl35	1.36018e-17	0.427582	0.964	0.872	2.39134e-13	14
Rnf149	1.1513e-33	0.426949	0.509	0.125	2.0241e-29	14
P2rx4	2.97455e-40	0.426417	0.436	0.082	5.22955e-36	14
Rpl34	5.08349e-22	0.425629	1	0.936	8.93728e-18	14
H2-Q7	3.53214e-62	0.423309	0.445	0.057	6.20986e-58	14
P2ry6	5.26258e-97	0.422221	0.427	0.034	9.25214e-93	14
Gng5	1.90259e-19	0.420712	0.991	0.787	3.34495e-15	14
Rps10	6.31648e-19	0.416295	1	0.952	1.1105e-14	14
Capza2	5.11197e-18	0.414056	0.727	0.351	8.98735e-14	14
Rps15a	1.09125e-17	0.412408	1	0.928	1.91853e-13	14
Cdc42	1.40428e-21	0.411601	0.982	0.808	2.46886e-17	14
Siglech	1.57404e-37	0.411215	0.564	0.121	2.76732e-33	14
Rasgef1b	1.00199e-51	0.409719	0.5	0.083	1.76161e-47	14
Ndel1	1.72785e-23	0.409325	0.636	0.237	3.03773e-19	14
Rpl19	5.29629e-18	0.404137	1	0.975	9.31141e-14	14
Hif1a	4.74558e-20	0.403512	0.527	0.192	8.34321e-16	14
Uba52	3.82195e-21	0.402347	0.809	0.366	6.71937e-17	14
Bin2	1.37868e-34	0.399616	0.482	0.105	2.42386e-30	14
Tubb6	1.08586e-57	0.399488	0.464	0.066	1.90905e-53	14
Cltc	3.93086e-23	0.399214	0.818	0.358	6.91084e-19	14
Psme1	4.86469e-22	0.399049	0.655	0.267	8.55261e-18	14
Pfkfb3	1.46847e-37	0.398251	0.418	0.079	2.58172e-33	14
Vmp1	1.42014e-13	0.396782	0.736	0.375	2.49675e-09	14
Tpm4	3.14727e-22	0.395583	0.527	0.169	5.53322e-18	14
Cln8	1.10394e-33	0.395215	0.564	0.146	1.94084e-29	14
Slc11a2	1.09804e-30	0.395203	0.473	0.115	1.93046e-26	14
Naa50	4.4184e-28	0.393708	0.573	0.176	7.76798e-24	14
Dnase2a	2.34437e-50	0.391366	0.455	0.072	4.12163e-46	14
Cd36	8.47787e-98	0.38909	0.227	0.009	1.49049e-93	14
Clic4	9.82095e-20	0.38881	0.582	0.214	1.72662e-15	14
Tnpo3	5.41815e-31	0.388467	0.473	0.116	9.52565e-27	14
Cfh	6.79983e-37	0.388233	0.555	0.125	1.19548e-32	14
Rps27	2.66957e-17	0.38797	1	0.964	4.69337e-13	14
Ncf1	1.21416e-60	0.387887	0.527	0.077	2.13462e-56	14
Ube2f	9.03643e-36	0.387412	0.573	0.143	1.58869e-31	14
Fcgr4	1.80108e-136	0.387411	0.345	0.015	3.16647e-132	14
Apbb1ip	1.1849e-35	0.385562	0.455	0.094	2.08317e-31	14
Rpl30	3.20363e-18	0.385224	1	0.966	5.6323e-14	14
Rps26	8.40609e-17	0.383578	0.945	0.859	1.47787e-12	14
Camk2d	1.35209e-18	0.383521	0.518	0.195	2.37711e-14	14
Fcgrt	4.02295e-29	0.382711	0.491	0.125	7.07276e-25	14
Pkib	9.83905e-38	0.381987	0.455	0.091	1.7298e-33	14
Cd163	1.79959e-144	0.381439	0.164	0.002	3.16386e-140	14
Smagp	5.4306e-57	0.381411	0.409	0.052	9.54753e-53	14
Fxyd5	6.90476e-35	0.380624	0.409	0.077	1.21393e-30	14
Vsir	4.83084e-44	0.379556	0.564	0.114	8.49311e-40	14
Rps13	6.16726e-17	0.378966	0.982	0.924	1.08427e-12	14
Fam105a	1.79671e-49	0.378909	0.491	0.082	3.1588e-45	14
Mbnl1	3.10489e-19	0.378775	0.591	0.236	5.45871e-15	14
Rpl29	6.38545e-17	0.378391	0.964	0.855	1.12263e-12	14
Ptpn6	1.68563e-71	0.377286	0.418	0.044	2.9635e-67	14
Mapk6	3.66135e-46	0.376902	0.509	0.095	6.43702e-42	14
Dhrs3	1.47642e-67	0.376542	0.473	0.059	2.5957e-63	14
Ehd4	2.18677e-41	0.375388	0.455	0.085	3.84456e-37	14
Batf	1.65007e-81	0.374463	0.409	0.037	2.90098e-77	14
Rps7	2.13192e-16	0.37439	0.991	0.94	3.74812e-12	14
Creg1	3.74384e-24	0.373398	0.7	0.253	6.58205e-20	14
Gas2l3	1.54695e-103	0.373251	0.427	0.032	2.71969e-99	14
H2-DMa	5.74525e-39	0.373095	0.391	0.068	1.01007e-34	14
Nab2	5.47125e-34	0.370789	0.427	0.089	9.619e-30	14
Nlrp3	1.25689e-32	0.368259	0.427	0.086	2.20974e-28	14
Ube2d3	5.29751e-16	0.368183	0.836	0.502	9.31355e-12	14
Psme2	5.38166e-18	0.36623	0.536	0.208	9.46149e-14	14
Chmp4b	1.48081e-18	0.365557	0.673	0.3	2.60342e-14	14
Rpl27a	2.80575e-17	0.365446	1	0.97	4.93279e-13	14
Rap1a	7.53169e-16	0.364278	0.745	0.367	1.32415e-11	14
Tmem189	2.81389e-24	0.364099	0.509	0.155	4.94711e-20	14
B4galt1	3.4188e-34	0.363778	0.455	0.097	6.0106e-30	14
Epsti1	4.67843e-89	0.363761	0.455	0.042	8.22515e-85	14
Sla	3.85891e-47	0.363466	0.355	0.047	6.78434e-43	14
Ptbp3	2.18913e-35	0.361284	0.582	0.148	3.8487e-31	14
Gdi2	3.1227e-15	0.361168	0.664	0.33	5.49001e-11	14
Lgals9	6.61468e-45	0.360689	0.445	0.076	1.16293e-40	14
Cd37	1.84591e-47	0.358644	0.536	0.097	3.2453e-43	14
Scamp2	6.32968e-25	0.358385	0.564	0.181	1.11282e-20	14
Psmb9	6.9647e-55	0.358283	0.418	0.057	1.22446e-50	14
Rps4x	2.18926e-17	0.357542	0.991	0.952	3.84893e-13	14
Srsf5	6.03429e-13	0.357248	0.927	0.761	1.06089e-08	14
Myl12a	7.3712e-22	0.356191	0.782	0.313	1.29593e-17	14
Mknk2	1.64747e-23	0.355801	0.473	0.141	2.89641e-19	14
Cmtm7	6.19165e-54	0.355352	0.482	0.073	1.08855e-49	14
Cst3	2.1762e-20	0.355169	1	0.963	3.82597e-16	14
Nckap1l	1.56684e-58	0.354553	0.464	0.064	2.75465e-54	14
Lgals3bp	8.08931e-31	0.353532	0.445	0.099	1.42218e-26	14
Rplp1	8.73829e-21	0.352167	1	0.945	1.53628e-16	14
Tln1	1.14609e-22	0.351517	0.527	0.172	2.01494e-18	14
Clec4a1	1.13684e-220	0.351363	0.255	0.003	1.99867e-216	14
Tcirg1	3.03419e-40	0.349185	0.418	0.075	5.3344e-36	14
Bach1	1.96739e-25	0.348782	0.473	0.13	3.45887e-21	14
Serpinb8	0	0.348522	0.264	0.001	0	14
Eif1	5.11687e-15	0.348314	1	0.963	8.99597e-11	14
Cfl1	2.03407e-11	0.347416	0.945	0.913	3.5761e-07	14
Mnda	1.72283e-181	0.347262	0.282	0.006	3.02892e-177	14
Mylip	1.75966e-34	0.346367	0.464	0.099	3.09366e-30	14
Ell2	6.72046e-31	0.345926	0.382	0.079	1.18152e-26	14
Marcks	1.77002e-16	0.34592	0.9	0.566	3.11187e-12	14
Rpl28	2.08077e-13	0.345696	0.909	0.822	3.65821e-09	14
BC005537	7.94826e-16	0.344877	0.573	0.248	1.39738e-11	14
Gpr34	7.74893e-22	0.344744	0.418	0.11	1.36234e-17	14
Ppfia4	3.07852e-35	0.340751	0.5	0.109	5.41234e-31	14
P2rx7	1.81533e-25	0.339931	0.236	0.039	3.19153e-21	14
Arhgdia	1.22095e-13	0.339726	0.8	0.505	2.14655e-09	14
Ptprj	7.52883e-33	0.338634	0.5	0.117	1.32364e-28	14
Rps3	1.27249e-16	0.338472	1	0.948	2.23716e-12	14
Rps23	3.52025e-15	0.338098	0.991	0.938	6.18895e-11	14
Prkcd	2.94462e-53	0.337725	0.427	0.06	5.17694e-49	14
Gngt2	2.86344e-42	0.336675	0.536	0.105	5.03421e-38	14
Txnrd1	3.1942e-18	0.336094	0.482	0.169	5.61573e-14	14
Atp6v1e1	1.02687e-12	0.33474	0.664	0.341	1.80534e-08	14
Lamp2	5.30328e-17	0.334549	0.709	0.327	9.32369e-13	14
Rpl21	7.21607e-14	0.33412	0.982	0.969	1.26866e-09	14
Cd33	2.22501e-35	0.333988	0.391	0.071	3.91178e-31	14
Dennd4a	1.37714e-25	0.333215	0.473	0.128	2.42114e-21	14
Pold4	1.06299e-20	0.333094	0.5	0.165	1.86885e-16	14
F13a1	4.89461e-185	0.333062	0.182	0.001	8.60522e-181	14
H3f3a	3.67492e-12	0.332712	1	0.921	6.46088e-08	14
Ubl3	7.73313e-14	0.329902	0.618	0.299	1.35956e-09	14
Sh3bp5	2.62324e-19	0.329508	0.382	0.111	4.61192e-15	14
Rps5	9.73261e-16	0.32949	1	0.95	1.71109e-11	14
Trim25	5.9631e-34	0.329191	0.318	0.052	1.04837e-29	14
Rabgef1	5.09854e-28	0.328624	0.445	0.109	8.96374e-24	14
Cenpa	9.14716e-79	0.32839	0.273	0.017	1.60816e-74	14
Rps27a	4.71986e-14	0.3282	0.991	0.977	8.29799e-10	14
Clec10a	3.62032e-179	0.327683	0.173	0.001	6.36489e-175	14
Atp6v1f	1.21495e-14	0.327651	0.945	0.737	2.13601e-10	14
Tnfrsf11a	1.71907e-74	0.326885	0.382	0.035	3.02229e-70	14
Pla2g15	7.69733e-37	0.326219	0.436	0.084	1.35327e-32	14
Ccr5	1.59304e-32	0.325986	0.309	0.051	2.80073e-28	14
Gnb2l1	9.65647e-15	0.32526	0.745	0.38	1.6977e-10	14
Prosc	2.6512e-20	0.324436	0.482	0.16	4.66107e-16	14
Aprt	1.241e-18	0.322011	0.527	0.196	2.1818e-14	14
Vav1	6.13011e-56	0.321668	0.336	0.036	1.07773e-51	14
Rps16	4.72823e-15	0.321615	1	0.927	8.3127e-11	14
Slc7a11	5.62133e-10	0.321373	0.264	0.09	9.88286e-06	14
Icam1	8.78612e-26	0.320556	0.455	0.113	1.54469e-21	14
Uap1l1	6.53054e-40	0.320329	0.409	0.072	1.14813e-35	14
Rhog	3.93542e-24	0.320215	0.573	0.176	6.91886e-20	14
Otulin	2.19356e-22	0.320069	0.409	0.11	3.85649e-18	14
Atp2b1	2.33866e-11	0.319759	0.682	0.348	4.11159e-07	14
Rpsa	1.07746e-11	0.319246	1	0.971	1.89427e-07	14
Nfkbiz	8.53312e-25	0.318648	0.473	0.129	1.50021e-20	14
Fgl2	7.68013e-28	0.317834	0.291	0.051	1.35024e-23	14
Ifngr1	4.13781e-22	0.317722	0.545	0.179	7.27468e-18	14
Camk1	1.47256e-14	0.317293	0.618	0.283	2.58891e-10	14
Slamf8	1.29265e-50	0.317235	0.3	0.032	2.27261e-46	14
Zyx	1.75445e-28	0.317069	0.473	0.12	3.0845e-24	14
St3gal6	8.39561e-20	0.31705	0.527	0.179	1.47603e-15	14
Rps3a1	5.75581e-15	0.31647	1	0.969	1.01193e-10	14
Ly96	1.57933e-70	0.316413	0.373	0.036	2.77662e-66	14
Swap70	3.53421e-27	0.316121	0.427	0.103	6.21349e-23	14
Pcna	1.40512e-20	0.315972	0.509	0.171	2.47035e-16	14
Lmnb1	2.93457e-36	0.315886	0.3	0.044	5.15927e-32	14
Tmed5	8.84026e-15	0.315313	0.573	0.252	1.55421e-10	14
Adrbk1	1.56148e-22	0.315151	0.518	0.163	2.74524e-18	14
Rpl11	4.194e-15	0.315143	0.991	0.964	7.37347e-11	14
Irak2	7.96504e-38	0.314706	0.364	0.06	1.40033e-33	14
Rpl36	5.44618e-13	0.313787	0.982	0.953	9.57493e-09	14
Dot1l	2.4187e-25	0.313735	0.4	0.099	4.25231e-21	14
Rsad2	1.30364e-07	0.31345	0.1	0.023	0.00229193	14
Myo1e	2.05077e-55	0.313094	0.382	0.047	3.60547e-51	14
Pitpna	3.65052e-16	0.312928	0.655	0.296	6.41798e-12	14
Atp6v1g1	1.24186e-12	0.311877	0.882	0.728	2.18332e-08	14
Inpp5d	8.11102e-43	0.311787	0.418	0.068	1.426e-38	14
Eif3a	1.2599e-13	0.311715	0.573	0.265	2.21502e-09	14
Cmtm3	1.73349e-38	0.310406	0.409	0.074	3.04764e-34	14
Dtnbp1	2.11465e-22	0.310071	0.436	0.126	3.71777e-18	14
Blvra	5.08567e-43	0.310034	0.418	0.07	8.94111e-39	14
Lag3	1.51779e-26	0.309027	0.382	0.086	2.66842e-22	14
Mfsd12	4.1528e-33	0.308888	0.3	0.048	7.30103e-29	14
Pirb	4.91529e-96	0.306885	0.282	0.014	8.64158e-92	14
Rplp2	6.62342e-14	0.306855	0.964	0.911	1.16446e-09	14
Cmtm6	6.46017e-29	0.306167	0.555	0.149	1.13576e-24	14
H2-Q6	2.93904e-34	0.305803	0.3	0.046	5.16712e-30	14
Snx18	2.99061e-26	0.305599	0.409	0.098	5.25779e-22	14
Anxa5	8.04435e-15	0.304973	0.618	0.262	1.41428e-10	14
Arrb2	1.29166e-33	0.303487	0.391	0.075	2.27087e-29	14
Spic	9.83292e-281	0.302755	0.191	0	1.72873e-276	14
Tor1aip1	7.02018e-19	0.302728	0.527	0.188	1.23422e-14	14
Slc8b1	1.16765e-45	0.301909	0.382	0.056	2.05285e-41	14
Renbp	2.31746e-50	0.301105	0.391	0.053	4.07432e-46	14
Srsf9	2.15063e-14	0.301093	0.691	0.337	3.78103e-10	14
Sod2	1.03283e-09	0.300495	0.545	0.285	1.81581e-05	14
Rhbdf2	4.78421e-54	0.300261	0.391	0.05	8.41112e-50	14
Rpl18	1.49684e-11	0.300217	1	0.942	2.6316e-07	14
Coro1b	1.44702e-33	0.299934	0.445	0.095	2.54401e-29	14
Rpl12	4.73e-14	0.299808	0.9	0.721	8.31581e-10	14
H2afz	4.05189e-06	0.29974	0.873	0.833	0.0712364	14
Irf2bp2	2.70367e-10	0.299461	0.473	0.225	4.75332e-06	14
Npl	1.94327e-51	0.29936	0.327	0.037	3.41647e-47	14
Srsf2	1.44318e-09	0.298861	0.845	0.679	2.53725e-05	14
Prcp	1.53182e-36	0.298505	0.409	0.076	2.69309e-32	14
Rhoh	6.53312e-41	0.298192	0.373	0.058	1.14859e-36	14
Pxdc1	1.79375e-10	0.297975	0.382	0.16	3.1536e-06	14
Tgfbr2	4.00282e-35	0.297576	0.427	0.084	7.03735e-31	14
Tcn2	1.12187e-23	0.296103	0.482	0.138	1.97237e-19	14
Crlf3	8.35536e-22	0.29604	0.455	0.136	1.46896e-17	14
Neu1	7.70789e-18	0.296006	0.582	0.219	1.35512e-13	14
Srgap2	3.51599e-28	0.295437	0.491	0.125	6.18146e-24	14
Daglb	1.37009e-20	0.295141	0.445	0.135	2.40876e-16	14
Fem1c	2.15615e-30	0.295111	0.373	0.076	3.79073e-26	14
Mdfic	9.17048e-165	0.294539	0.291	0.007	1.61226e-160	14
Arhgap15	1.34583e-114	0.29406	0.3	0.013	2.36611e-110	14
Tmem37	8.25157e-52	0.292479	0.327	0.037	1.45071e-47	14
Il4ra	2.15131e-32	0.292354	0.355	0.065	3.78221e-28	14
Hmgb2	1.38422e-10	0.292182	0.418	0.18	2.43359e-06	14
Rps2	9.53585e-12	0.292019	1	0.964	1.6765e-07	14
Wdr26	3.43705e-17	0.291612	0.491	0.176	6.04267e-13	14
Gla	2.81942e-34	0.291377	0.345	0.059	4.95682e-30	14
Smap2	2.66936e-15	0.291359	0.491	0.191	4.693e-11	14
Dgkz	6.64375e-26	0.291141	0.364	0.083	1.16804e-21	14
Trib1	8.80174e-14	0.290653	0.409	0.149	1.54743e-09	14
Tbc1d10a	2.24841e-27	0.290443	0.455	0.114	3.95292e-23	14
Atp6v1a	8.52164e-10	0.290209	0.536	0.275	1.49819e-05	14
Gramd1a	2.94196e-18	0.289796	0.464	0.151	5.17226e-14	14
Hnrnpab	1.60806e-14	0.289222	0.591	0.26	2.82714e-10	14
Relb	1.84155e-28	0.289062	0.382	0.083	3.23762e-24	14
Entpd7	7.05728e-40	0.288692	0.282	0.035	1.24074e-35	14
Lipa	2.16875e-24	0.288456	0.4	0.1	3.81287e-20	14
Ccl6	4.17403e-50	0.287723	0.291	0.03	7.33836e-46	14
Arap1	2.38301e-39	0.287429	0.364	0.058	4.18956e-35	14
Fnip2	2.8407e-41	0.286503	0.327	0.046	4.99424e-37	14
Zfhx3	5.78322e-21	0.286264	0.491	0.15	1.01675e-16	14
Atp6v1d	2.32129e-14	0.286255	0.691	0.322	4.08106e-10	14
Bax	2.32528e-14	0.286106	0.591	0.262	4.08807e-10	14
Pla2g7	4.79307e-15	0.285579	0.373	0.121	8.42669e-11	14
Dusp1	0.000364166	0.285539	0.645	0.545	1	14
Lpar6	3.99062e-17	0.285434	0.291	0.076	7.01591e-13	14
Snap23	2.53868e-25	0.285315	0.436	0.113	4.46326e-21	14
Eef1a1	4.70899e-12	0.284924	1	0.991	8.27888e-08	14
Snx8	1.1573e-59	0.284467	0.373	0.042	2.03465e-55	14
Vps37b	2.4568e-16	0.284319	0.427	0.147	4.3193e-12	14
Ppp1r15a	1.096e-08	0.284224	0.682	0.401	0.000192687	14
Rpl6	1.89931e-11	0.283343	0.991	0.957	3.33919e-07	14
Slc35f6	5.52501e-37	0.282884	0.445	0.085	9.71352e-33	14
Rpl26	3.40003e-12	0.281321	0.964	0.916	5.97758e-08	14
Ube2a	2.79465e-19	0.281009	0.545	0.194	4.91327e-15	14
Mfsd1	2.56811e-28	0.280719	0.418	0.096	4.51499e-24	14
Ubn1	1.45954e-13	0.28068	0.382	0.139	2.56602e-09	14
AI662270	1.52839e-182	0.280461	0.291	0.006	2.68706e-178	14
Nmt1	6.6531e-13	0.280094	0.527	0.238	1.16968e-08	14
Lamp1	1.07737e-10	0.279819	0.991	0.882	1.89413e-06	14
Adam17	1.59196e-33	0.278901	0.4	0.078	2.79882e-29	14
Ets2	1.3262e-24	0.278899	0.382	0.092	2.3316e-20	14
H2-Q4	4.9925e-23	0.278771	0.336	0.078	8.77731e-19	14
Rnase4	1.65955e-22	0.278154	0.527	0.156	2.91766e-18	14
Asph	7.14401e-13	0.277479	0.482	0.198	1.25599e-08	14
Tmem86a	2.50013e-25	0.277342	0.4	0.096	4.39548e-21	14
Glrx	3.34156e-17	0.277342	0.345	0.1	5.8748e-13	14
Pmaip1	2.94601e-28	0.27686	0.291	0.051	5.17939e-24	14
Eif5	3.62325e-12	0.275847	0.655	0.329	6.37004e-08	14
Tnfrsf12a	2.85927e-13	0.275786	0.482	0.188	5.02688e-09	14
Cxcr4	4.49082e-58	0.275604	0.3	0.028	7.8953e-54	14
Arhgap25	7.25914e-42	0.274453	0.318	0.042	1.27623e-37	14
Il17ra	1.00016e-27	0.274066	0.309	0.058	1.75838e-23	14
Rps19	1.63765e-11	0.273769	1	0.955	2.87916e-07	14
Lasp1	1.64427e-23	0.27354	0.455	0.126	2.8908e-19	14
Wdr1	5.50116e-14	0.273071	0.518	0.217	9.67159e-10	14
Susd6	5.86579e-21	0.271898	0.418	0.121	1.03126e-16	14
Lrrfip1	1.10711e-18	0.271898	0.355	0.1	1.94642e-14	14
Rcbtb2	9.14784e-19	0.271609	0.391	0.114	1.60828e-14	14
Atp6v1c1	1.85503e-16	0.270684	0.545	0.21	3.26132e-12	14
Wsb1	2.60037e-11	0.270032	0.536	0.254	4.5717e-07	14
Nfkbie	2.92735e-40	0.269108	0.327	0.047	5.14657e-36	14
Tns3	4.98632e-17	0.269089	0.4	0.128	8.76646e-13	14
Rpl37	4.38338e-12	0.268929	0.991	0.978	7.70642e-08	14
Cytip	2.33935e-42	0.268433	0.118	0.006	4.1128e-38	14
Hfe	3.73768e-26	0.268105	0.318	0.064	6.57121e-22	14
Gpr35	5.64909e-77	0.267992	0.291	0.019	9.93167e-73	14
Atp6v1b2	1.24851e-11	0.267702	0.564	0.26	2.195e-07	14
Arhgap30	2.97704e-46	0.26562	0.291	0.033	5.23393e-42	14
Ly9	9.20334e-110	0.265494	0.255	0.01	1.61804e-105	14
Gnl3	2.35707e-24	0.265448	0.436	0.115	4.14396e-20	14
Vps26a	5.73179e-22	0.264947	0.427	0.12	1.00771e-17	14
Gpsm3	9.69322e-30	0.264163	0.355	0.069	1.70417e-25	14
Pcyt1a	1.79276e-27	0.264026	0.373	0.081	3.15186e-23	14
Srsf6	9.4607e-12	0.264015	0.527	0.25	1.66329e-07	14
Clint1	1.23096e-15	0.263616	0.409	0.141	2.16415e-11	14
Jmjd1c	5.20289e-13	0.26333	0.545	0.237	9.1472e-09	14
Fblim1	7.72492e-68	0.263269	0.309	0.025	1.35812e-63	14
Csf2ra	7.12174e-28	0.262995	0.391	0.087	1.25207e-23	14
Wnk1	7.20527e-12	0.262911	0.645	0.314	1.26676e-07	14
Mafg	8.77469e-16	0.26248	0.464	0.167	1.54268e-11	14
Furin	1.13918e-17	0.261966	0.382	0.115	2.0028e-13	14
Sirpa	7.79604e-15	0.261553	0.836	0.368	1.37062e-10	14
Mir155hg	1.73668e-36	0.261517	0.255	0.032	3.05326e-32	14
Kansl1l	2.86994e-16	0.260924	0.364	0.115	5.04564e-12	14
Rgs2	7.108e-08	0.260586	0.309	0.133	0.00124966	14
Ubap2l	2.41921e-12	0.260445	0.455	0.192	4.25322e-08	14
Prdx5	5.1496e-07	0.259916	0.773	0.616	0.00905351	14
Trim30a	1.05959e-35	0.259472	0.273	0.037	1.86287e-31	14
Clec4d	2.67346e-197	0.258529	0.191	0.001	4.7002e-193	14
Tpst2	1.2293e-16	0.258409	0.473	0.167	2.16123e-12	14
G3bp1	4.80504e-09	0.25799	0.509	0.26	8.44774e-05	14
Osbpl8	5.32334e-19	0.257203	0.309	0.078	9.35897e-15	14
Shisa5	7.65889e-20	0.257161	0.573	0.196	1.34651e-15	14
Lhfpl2	3.88296e-16	0.257073	0.264	0.066	6.82663e-12	14
Arf2	3.91143e-10	0.257065	0.336	0.134	6.87668e-06	14
Vps29	1.71962e-11	0.256464	0.6	0.305	3.02327e-07	14
Ppp1r18	1.6245e-22	0.255706	0.445	0.123	2.85604e-18	14
Smox	1.2404e-15	0.255706	0.5	0.188	2.18075e-11	14
Sema4d	2.69706e-24	0.255492	0.373	0.087	4.7417e-20	14
Gns	2.68946e-13	0.255347	0.6	0.259	4.72835e-09	14
Ppp4r2	2.18637e-14	0.255276	0.436	0.165	3.84386e-10	14
Mob1a	2.49761e-24	0.254221	0.4	0.099	4.39104e-20	14
Tmem243	9.67776e-15	0.254127	0.573	0.238	1.70145e-10	14
Gch1	5.67335e-15	0.253928	0.364	0.115	9.97432e-11	14
Lilra5	8.18499e-124	0.253155	0.245	0.007	1.439e-119	14
Tbxas1	9.91389e-40	0.252767	0.327	0.047	1.74296e-35	14
Tnfaip2	4.56063e-30	0.252692	0.3	0.05	8.01804e-26	14
Arf6	9.76239e-10	0.251855	0.436	0.206	1.71633e-05	14
Edn1	8.2571e-06	0.251455	0.2	0.08	0.145168	14
Hmha1	1.91062e-34	0.251198	0.3	0.045	3.35906e-30	14
Tlr7	1.2396e-39	0.251156	0.327	0.047	2.17935e-35	14
Tapbp	3.70176e-16	0.251146	0.509	0.187	6.50806e-12	14
Igf1	1.9049e-84	0.251139	0.227	0.01	3.349e-80	14
Nfkb2	1.13049e-32	0.251022	0.318	0.053	1.98752e-28	14
Serf2	1.58675e-10	0.25051	0.982	0.887	2.78967e-06	14
Tmem55b	3.25333e-11	0.250485	0.436	0.19	5.71969e-07	14
Edem1	4.75569e-23	0.250008	0.391	0.098	8.36097e-19	14
Gls	7.56029e-11	0.249996	0.427	0.187	1.32917e-06	14
Nr4a3	1.23492e-12	0.249382	0.382	0.139	2.17111e-08	14
Epb41l2	3.03124e-15	0.249197	0.427	0.148	5.32922e-11	14
Cttnbp2nl	1.85225e-20	0.24842	0.373	0.099	3.25644e-16	14
Rpl7	3.2231e-09	0.248017	0.936	0.867	5.66653e-05	14
Pik3r5	2.18177e-57	0.24793	0.255	0.02	3.83578e-53	14
Ifnar2	8.10245e-15	0.247747	0.464	0.171	1.42449e-10	14
Cd38	5.99011e-21	0.24744	0.191	0.03	1.05312e-16	14
Stk40	3.23538e-24	0.24718	0.382	0.092	5.68812e-20	14
Neurl3	3.89178e-41	0.246763	0.3	0.038	6.84214e-37	14
Dock2	9.14318e-41	0.246763	0.318	0.043	1.60746e-36	14
Birc3	1.48324e-16	0.24593	0.255	0.062	2.60768e-12	14
Plekhf2	9.20015e-21	0.245519	0.336	0.084	1.61748e-16	14
Snx20	7.12367e-39	0.245006	0.264	0.032	1.25241e-34	14
Slc37a2	1.51603e-31	0.244322	0.245	0.034	2.66534e-27	14
Akap13	1.25528e-15	0.244109	0.491	0.179	2.2069e-11	14
Ccdc115	4.53334e-21	0.244096	0.355	0.09	7.97006e-17	14
Mapkapk3	4.44918e-35	0.243629	0.245	0.031	7.8221e-31	14
Map3k8	2.25066e-28	0.243537	0.309	0.056	3.95689e-24	14
Tor3a	1.01711e-24	0.242635	0.327	0.069	1.78818e-20	14
Snx2	9.39066e-14	0.242069	0.391	0.14	1.65097e-09	14
Hk3	8.87377e-57	0.241957	0.282	0.025	1.5601e-52	14
Csf3r	1.4708e-32	0.241631	0.291	0.045	2.58581e-28	14
Nab1	1.1725e-20	0.240464	0.345	0.088	2.06137e-16	14
Odc1	0.00531157	0.23995	0.373	0.271	1	14
Rab32	3.9895e-54	0.239847	0.245	0.02	7.01394e-50	14
Neat1	2.18359e-13	0.239616	0.609	0.263	3.83896e-09	14
Cap1	1.79265e-16	0.239582	0.445	0.153	3.15166e-12	14
Rab1a	1.85573e-11	0.239298	0.491	0.219	3.26257e-07	14
Vps4b	9.81525e-21	0.238862	0.382	0.102	1.72562e-16	14
Ang	4.15149e-25	0.238225	0.3	0.058	7.29874e-21	14
Lrrc59	3.75482e-16	0.237975	0.373	0.118	6.60136e-12	14
Ebi3	6.14265e-62	0.237712	0.236	0.016	1.07994e-57	14
Lfng	1.09452e-22	0.237611	0.309	0.067	1.92427e-18	14
Plbd1	2.19165e-103	0.237468	0.136	0.002	3.85314e-99	14
A630001G21Rik	1.0422e-52	0.236571	0.291	0.029	1.83229e-48	14
Rps14	1.43691e-08	0.236488	0.945	0.89	0.000252623	14
Pcbp1	8.122e-11	0.23624	0.664	0.341	1.42793e-06	14
Ifnb1	3.11349e-11	0.235551	0.055	0.005	5.47383e-07	14
Havcr2	2.14068e-23	0.235321	0.255	0.046	3.76352e-19	14
Csf2rb	9.37603e-92	0.234989	0.255	0.012	1.6484e-87	14
Casp1	1.96906e-38	0.234988	0.227	0.024	3.4618e-34	14
Zfp703	2.12368e-17	0.234662	0.327	0.09	3.73364e-13	14
Bmp2	4.48981e-11	0.234644	0.127	0.025	7.89354e-07	14
Ddx21	2.00287e-17	0.234418	0.382	0.115	3.52124e-13	14
Acsl5	3.27953e-21	0.234276	0.336	0.081	5.76575e-17	14
Plekhm2	3.85869e-22	0.233805	0.327	0.076	6.78396e-18	14
Hcst	1.25826e-51	0.233564	0.318	0.035	2.21215e-47	14
Trim8	1.55656e-11	0.233241	0.427	0.178	2.73658e-07	14
Ube2i	2.80192e-12	0.233008	0.491	0.212	4.92605e-08	14
Egln2	9.68971e-11	0.232989	0.373	0.152	1.70355e-06	14
Mef2d	4.96e-15	0.232257	0.345	0.11	8.72018e-11	14
Tmem119	4.3927e-20	0.232253	0.409	0.108	7.72281e-16	14
Fam214b	3.47712e-20	0.232066	0.282	0.063	6.11312e-16	14
Hebp1	1.79881e-12	0.231704	0.382	0.142	3.16249e-08	14
Sde2	8.36345e-12	0.231666	0.336	0.122	1.47038e-07	14
Csrnp1	1.07693e-07	0.231446	0.409	0.201	0.00189336	14
Mgl2	1.2304e-106	0.231009	0.118	0.001	2.16317e-102	14
Ptgs1	1.87432e-18	0.230703	0.327	0.084	3.29524e-14	14
Dock8	1.23123e-35	0.230588	0.309	0.046	2.16463e-31	14
Sf1	4.5745e-10	0.230229	0.491	0.231	8.04244e-06	14
Dusp3	6.31018e-11	0.228415	0.455	0.194	1.10939e-06	14
Rpl36al	9.40462e-09	0.228399	0.9	0.724	0.000165343	14
Arf4	2.55954e-08	0.228355	0.645	0.368	0.000449992	14
Hprt	2.24636e-12	0.228241	0.591	0.258	3.94932e-08	14
Pik3r1	6.91627e-08	0.227872	0.436	0.22	0.00121595	14
Plagl2	5.7397e-44	0.227813	0.282	0.032	1.0091e-39	14
Hnrnpm	3.66929e-12	0.227809	0.518	0.23	6.45098e-08	14
Mertk	1.79616e-21	0.227473	0.364	0.091	3.15784e-17	14
Azin1	4.64641e-09	0.227074	0.418	0.199	8.16886e-05	14
Sult1a1	1.08037e-27	0.226525	0.309	0.057	1.89939e-23	14
Acp5	9.45124e-31	0.22493	0.164	0.016	1.66162e-26	14
Slc7a8	2.96728e-24	0.224035	0.345	0.076	5.21678e-20	14
Eef1b2	8.20984e-09	0.223961	0.891	0.771	0.000144337	14
Ifi35	1.54209e-24	0.223752	0.327	0.069	2.71115e-20	14
Ralb	2.61871e-15	0.223465	0.373	0.12	4.60395e-11	14
Soat1	7.63073e-16	0.223363	0.409	0.135	1.34156e-11	14
Dnmt3a	1.60307e-13	0.223195	0.355	0.121	2.81836e-09	14
Nfkbid	3.8757e-22	0.222513	0.364	0.086	6.81386e-18	14
Atp6v0d1	4.77944e-09	0.221214	0.536	0.284	8.40274e-05	14
Ldlrap1	5.43702e-23	0.22052	0.209	0.033	9.55882e-19	14
F11r	6.38579e-17	0.219987	0.336	0.095	1.12269e-12	14
Ncl	3.34494e-07	0.21921	0.627	0.387	0.00588074	14
Ccnl1	2.32267e-08	0.219183	0.555	0.285	0.000408349	14
Rps8	4.03447e-08	0.218758	0.982	0.929	0.0007093	14
Gm9843	1.92387e-12	0.218593	0.364	0.132	3.38236e-08	14
Axl	4.72408e-25	0.218464	0.327	0.068	8.30541e-21	14
Ggta1	2.96399e-35	0.218417	0.309	0.047	5.21099e-31	14
Myo1c	6.9303e-28	0.218328	0.291	0.051	1.21842e-23	14
Plk2	5.7992e-08	0.218191	0.273	0.111	0.00101956	14
Stk17b	2.03561e-18	0.217707	0.255	0.057	3.57881e-14	14
Phf11d	7.83729e-55	0.216918	0.209	0.014	1.37787e-50	14
Flcn	1.8084e-18	0.216831	0.282	0.067	3.17935e-14	14
Rpl7l1	2.08524e-14	0.21661	0.373	0.125	3.66606e-10	14
Tle4	3.96766e-12	0.215896	0.418	0.164	6.97554e-08	14
Rpl15	5.44397e-07	0.215495	0.927	0.855	0.00957104	14
Slco2b1	2.2704e-16	0.215062	0.345	0.099	3.99159e-12	14
Tnfsf12	3.00923e-15	0.214819	0.391	0.13	5.29052e-11	14
Fgd2	2.62987e-23	0.214716	0.291	0.058	4.62357e-19	14
Nmd3	4.66555e-19	0.214405	0.336	0.088	8.2025e-15	14
Clec5a	1.68626e-23	0.21438	0.273	0.052	2.96461e-19	14
Crem	1.60756e-09	0.214061	0.336	0.138	2.82625e-05	14
Lpxn	2.14822e-33	0.213925	0.209	0.024	3.77678e-29	14
Ube2l3	9.58841e-09	0.21381	0.564	0.302	0.000168574	14
Cyth1	1.46637e-12	0.213799	0.318	0.106	2.57802e-08	14
Apobec1	3.67954e-67	0.213202	0.218	0.012	6.469e-63	14
Hacd4	5.28277e-45	0.213094	0.245	0.024	9.28763e-41	14
Lpin2	6.39959e-14	0.212824	0.355	0.118	1.12511e-09	14
Dok3	6.12218e-45	0.212817	0.255	0.026	1.07634e-40	14
Stx7	1.30492e-08	0.212647	0.482	0.245	0.000229419	14
Lap3	2.35264e-13	0.21262	0.518	0.205	4.13619e-09	14
Oser1	6.22083e-09	0.212323	0.336	0.146	0.000109368	14
Cmpk1	4.79317e-12	0.212264	0.5	0.213	8.42688e-08	14
Cryba4	8.89122e-25	0.212169	0.264	0.047	1.56317e-20	14
Mmp14	8.54135e-25	0.21208	0.218	0.034	1.50165e-20	14
Baz1a	1.7644e-20	0.211859	0.273	0.058	3.102e-16	14
Abl2	1.15648e-16	0.211707	0.336	0.095	2.0332e-12	14
Abca9	3.30162e-26	0.211676	0.282	0.051	5.80458e-22	14
Crlf2	3.46643e-13	0.211613	0.291	0.089	6.09434e-09	14
Spag9	5.11754e-07	0.211406	0.536	0.312	0.00899715	14
Pdlim4	3.72284e-17	0.211372	0.364	0.105	6.54512e-13	14
Slc39a1	3.25001e-08	0.210665	0.518	0.269	0.000571384	14
Rapgef2	4.08818e-09	0.210532	0.255	0.092	7.18743e-05	14
Atf4	1.66669e-07	0.21049	0.591	0.333	0.0029302	14
Ppm1h	2.2851e-21	0.210137	0.3	0.066	4.01743e-17	14
Zfp655	1.38229e-13	0.210087	0.327	0.106	2.4302e-09	14
Pkn1	2.38877e-19	0.209787	0.336	0.087	4.1997e-15	14
Wasf2	9.85563e-11	0.209778	0.418	0.175	1.73272e-06	14
Ch25h	4.67374e-36	0.209728	0.127	0.008	8.21689e-32	14
Cln5	1.3593e-18	0.209294	0.309	0.077	2.38978e-14	14
Igfbp4	7.27511e-10	0.20874	0.255	0.086	1.27904e-05	14
1810058I24Rik	2.17716e-10	0.20869	0.455	0.203	3.82766e-06	14
Nhp2	9.2037e-11	0.208502	0.373	0.148	1.6181e-06	14
Ncoa3	2.15295e-11	0.208347	0.355	0.133	3.7851e-07	14
Il6ra	7.40526e-16	0.208155	0.255	0.063	1.30192e-11	14
Adcy7	2.70436e-42	0.207033	0.236	0.024	4.75453e-38	14
Alas1	8.37478e-13	0.206882	0.336	0.112	1.47237e-08	14
Pik3ap1	1.2769e-74	0.206772	0.227	0.012	2.24492e-70	14
Lpl	4.6277e-38	0.206064	0.2	0.019	8.13596e-34	14
Ssh2	1.8487e-17	0.205905	0.336	0.093	3.25019e-13	14
Ecscr	8.46273e-12	0.2059	0.282	0.09	1.48783e-07	14
Rpl17	1.46696e-07	0.205843	0.827	0.636	0.00257906	14
Myh9	5.31675e-12	0.205529	0.364	0.131	9.34738e-08	14
Rpl9	5.51288e-09	0.205517	1	0.971	9.69219e-05	14
Selplg	8.43816e-30	0.20531	0.591	0.142	1.48351e-25	14
Taf6l	4.68373e-13	0.205153	0.355	0.123	8.23447e-09	14
Klhl6	1.78157e-29	0.205099	0.227	0.031	3.13218e-25	14
Siglece	1.23363e-65	0.204807	0.218	0.013	2.16884e-61	14
Elovl1	2.70825e-13	0.204637	0.318	0.102	4.76137e-09	14
Itgav	2.19441e-11	0.204336	0.391	0.154	3.858e-07	14
Cd302	1.88066e-13	0.204331	0.5	0.195	3.3064e-09	14
Acer3	2.16725e-14	0.204151	0.345	0.109	3.81024e-10	14
Noct	1.03392e-11	0.203753	0.3	0.101	1.81773e-07	14
Myc	1.24727e-17	0.203648	0.245	0.054	2.19282e-13	14
Sri	2.32216e-10	0.203357	0.5	0.231	4.08259e-06	14
Ddx5	8.38232e-07	0.203	0.945	0.869	0.014737	14
Rela	3.98232e-08	0.202991	0.327	0.144	0.000700132	14
Vps18	1.02639e-22	0.202449	0.291	0.06	1.80451e-18	14
Cfp	1.02834e-22	0.202006	0.136	0.015	1.80793e-18	14
Slfn8	5.74478e-53	0.201726	0.218	0.016	1.00999e-48	14
Capza1	3.79609e-17	0.201399	0.336	0.094	6.67391e-13	14
Slc7a7	7.35813e-30	0.201263	0.245	0.035	1.29363e-25	14
Spg21	2.57612e-12	0.200972	0.409	0.157	4.52908e-08	14
Ifih1	7.91165e-15	0.200818	0.155	0.028	1.39095e-10	14
Phf11b	1.06758e-44	0.200783	0.218	0.019	1.87691e-40	14
Tmem219	2.90163e-12	0.200152	0.373	0.137	5.10136e-08	14
Acbd3	1.51889e-13	0.200151	0.318	0.101	2.67036e-09	14
Zfp263	5.67964e-16	0.20015	0.236	0.056	9.98538e-12	14
Ptp4a2	1.5617e-07	0.200026	0.527	0.291	0.00274562	14
Kdm7a	4.81753e-11	0.200001	0.245	0.077	8.4697e-07	14
Kansl1	5.95986e-10	0.19868	0.327	0.13	1.0478e-05	14
Bnip2	7.06611e-11	0.198658	0.373	0.147	1.24229e-06	14
Il10ra	6.63594e-15	0.198575	0.264	0.068	1.16666e-10	14
Abi1	2.3391e-10	0.198463	0.309	0.114	4.11238e-06	14
H2-M3	2.58997e-31	0.198259	0.255	0.036	4.55343e-27	14
Dram2	3.06887e-13	0.198131	0.382	0.134	5.39539e-09	14
Sdf2l1	2.30542e-11	0.197376	0.436	0.174	4.05315e-07	14
Ppp4c	2.08052e-13	0.197026	0.336	0.111	3.65775e-09	14
Rnf2	5.94485e-14	0.196841	0.318	0.099	1.04516e-09	14
Prpf38b	2.51033e-08	0.1959	0.355	0.158	0.000441341	14
Gps2	1.64086e-15	0.19589	0.364	0.114	2.88479e-11	14
Necap2	1.02966e-10	0.195844	0.409	0.171	1.81024e-06	14
Epn1	3.91133e-09	0.195519	0.436	0.204	6.87651e-05	14
Nrbf2	3.6418e-17	0.194757	0.273	0.066	6.40265e-13	14
Dclre1c	1.66747e-37	0.194621	0.218	0.023	2.93158e-33	14
Rnasel	5.03718e-75	0.194458	0.2	0.009	8.85587e-71	14
Gas6	0.00380931	0.194284	0.418	0.295	1	14
Dgkd	2.3967e-13	0.193521	0.264	0.076	4.21364e-09	14
Sp100	2.38124e-30	0.192402	0.2	0.024	4.18647e-26	14
Mtdh	1.93541e-07	0.191878	0.527	0.287	0.00340265	14
Fem1b	5.95076e-10	0.191828	0.3	0.112	1.0462e-05	14
Peli1	6.34056e-10	0.191192	0.455	0.204	1.11473e-05	14
Igbp1	1.67394e-16	0.190944	0.336	0.096	2.94295e-12	14
Hist1h1c	3.80972e-05	0.190701	0.282	0.144	0.669787	14
Mrpl52	2.76559e-06	0.190457	0.745	0.509	0.0486218	14
Eif4e2	4.35044e-11	0.190381	0.364	0.14	7.64851e-07	14
Hbegf	3.04683e-07	0.19036	0.355	0.163	0.00535664	14
Slc29a3	3.48731e-19	0.190276	0.3	0.071	6.13103e-15	14
Sec61g	0.000129855	0.190275	0.9	0.822	1	14
Hivep3	2.16483e-13	0.189898	0.309	0.096	3.80599e-09	14
Ptrhd1	6.73205e-15	0.189815	0.309	0.09	1.18356e-10	14
Adap2os	1.16394e-31	0.189339	0.236	0.031	2.04633e-27	14
Rpl27	1.59388e-06	0.188802	0.945	0.868	0.028022	14
Mapk1ip1l	4.40814e-13	0.188528	0.3	0.094	7.74995e-09	14
M6pr	3.0043e-08	0.188035	0.682	0.373	0.000528186	14
Eps8	6.73497e-05	0.187994	0.2	0.092	1	14
Adap2	6.1077e-28	0.187969	0.227	0.032	1.0738e-23	14
1700017B05Rik	9.88866e-21	0.187949	0.245	0.048	1.73853e-16	14
Cklf	6.07463e-19	0.18793	0.273	0.062	1.06798e-14	14
3110043O21Rik	2.30103e-16	0.187912	0.282	0.072	4.04544e-12	14
Ybx1	4.38951e-06	0.187888	0.827	0.638	0.0771719	14
Eif2s1	5.91016e-10	0.187811	0.364	0.148	1.03906e-05	14
Ranbp2	4.93601e-10	0.18769	0.355	0.143	8.67801e-06	14
Gm11808	1.11739e-08	0.187566	0.464	0.225	0.000196449	14
Rpl23a	6.2308e-09	0.187092	0.582	0.303	0.000109544	14
Cd28	1.78222e-38	0.186884	0.073	0.002	3.13332e-34	14
Capn3	3.22183e-21	0.186601	0.209	0.035	5.6643e-17	14
Eif6	3.94038e-06	0.186487	0.382	0.204	0.0692758	14
Rps25	1.34752e-06	0.186373	0.891	0.76	0.0236907	14
Cited2	5.33754e-05	0.186177	0.327	0.175	0.938394	14
Xlr	1.10856e-16	0.186069	0.245	0.056	1.94896e-12	14
Sfpq	6.14715e-05	0.185846	0.509	0.328	1	14
Emd	2.05583e-12	0.185828	0.473	0.191	3.61435e-08	14
Spp1	2.11779e-08	0.18543	0.091	0.018	0.000372329	14
Krcc1	2.77053e-10	0.184961	0.409	0.173	4.87086e-06	14
Trafd1	4.12895e-10	0.184339	0.309	0.116	7.25911e-06	14
Mknk1	4.23487e-15	0.183814	0.255	0.065	7.44532e-11	14
Rhoa	7.25767e-07	0.183774	0.909	0.748	0.0127597	14
Luc7l2	1.03044e-05	0.183105	0.509	0.318	0.181161	14
Tollip	1.08708e-09	0.182935	0.3	0.113	1.91119e-05	14
Tnip2	5.37223e-19	0.182834	0.255	0.055	9.44492e-15	14
Tnfsf13b	1.82331e-42	0.182138	0.209	0.019	3.20556e-38	14
Prex1	5.10986e-10	0.182048	0.336	0.13	8.98365e-06	14
Nrp1	6.52449e-11	0.181923	0.364	0.135	1.14707e-06	14
Prr13	1.16906e-07	0.181104	0.473	0.238	0.00205532	14
Rapsn	5.06298e-38	0.181026	0.2	0.019	8.90122e-34	14
Fbxw11	2.7097e-13	0.180753	0.327	0.105	4.76393e-09	14
Camk1d	1.03036e-18	0.180554	0.245	0.052	1.81147e-14	14
Gm5547	4.86133e-27	0.180515	0.2	0.026	8.54671e-23	14
Abi3	5.61925e-28	0.180106	0.264	0.042	9.8792e-24	14
Uvrag	3.13562e-16	0.179847	0.282	0.073	5.51274e-12	14
Gtpbp4	5.33813e-11	0.17966	0.318	0.114	9.38497e-07	14
Wwp1	5.30722e-07	0.179632	0.2	0.074	0.00933062	14
Mospd2	2.89956e-13	0.179451	0.255	0.071	5.09772e-09	14
Frrs1	8.52508e-22	0.179191	0.218	0.037	1.49879e-17	14
Tagln2	3.41636e-05	0.178968	0.409	0.229	0.60063	14
Psmd8	3.66938e-06	0.178514	0.382	0.206	0.0645114	14
Irf7	1.28427e-22	0.178173	0.191	0.028	2.25787e-18	14
Syncrip	1.31741e-08	0.178104	0.364	0.161	0.000231614	14
Stat3	1.41036e-06	0.178101	0.391	0.203	0.0247956	14
Chd2	2.9091e-08	0.17805	0.355	0.156	0.000511449	14
Nipsnap3b	1.49084e-10	0.177959	0.327	0.122	2.62105e-06	14
Dazap2	1.31854e-08	0.17793	0.455	0.217	0.000231813	14
Nip7	1.4666e-13	0.177337	0.336	0.109	2.57843e-09	14
Hivep2	2.4714e-09	0.177276	0.236	0.081	4.34497e-05	14
Cyp4f18	1.60145e-89	0.177211	0.145	0.003	2.81551e-85	14
Hvcn1	3.89858e-25	0.177075	0.255	0.043	6.85409e-21	14
Ppig	1.59654e-06	0.176674	0.445	0.242	0.0280689	14
Slc40a1	2.76422e-14	0.176631	0.236	0.059	4.85977e-10	14
Prkcb	1.11018e-08	0.176588	0.291	0.114	0.000195181	14
Stra13	3.52225e-08	0.176588	0.418	0.2	0.000619246	14
Zswim4	1.12324e-18	0.176471	0.245	0.052	1.97477e-14	14
Phf23	2.82338e-09	0.176131	0.282	0.106	4.96379e-05	14
Tomm20	4.27704e-06	0.175919	0.9	0.744	0.0751947	14
Rps27l	1.80492e-05	0.175785	0.545	0.34	0.317324	14
A630033H20Rik	1.17004e-28	0.175736	0.136	0.012	2.05704e-24	14
Ikbkb	1.99412e-12	0.175086	0.291	0.092	3.50586e-08	14
B4galt5	8.71747e-12	0.174988	0.273	0.084	1.53262e-07	14
Samhd1	8.14392e-11	0.174957	0.264	0.087	1.43178e-06	14
Lrmp	4.37999e-54	0.174194	0.209	0.014	7.70047e-50	14
Rab7	3.25849e-07	0.173912	0.6	0.346	0.00572874	14
Rtp4	8.59087e-13	0.173612	0.2	0.049	1.51036e-08	14
Pacsin2	5.00529e-13	0.173195	0.291	0.089	8.79979e-09	14
Slc31a1	1.92447e-13	0.173066	0.291	0.087	3.38341e-09	14
Zbtb7a	2.02218e-08	0.172851	0.336	0.145	0.00035552	14
Rpl41	2.10202e-06	0.172587	1	0.992	0.0369555	14
Pxn	1.17081e-12	0.172483	0.264	0.078	2.05841e-08	14
Fam134b	5.34141e-07	0.1719	0.418	0.211	0.00939073	14
Sra1	1.48105e-06	0.171803	0.382	0.194	0.0260383	14
Arhgap17	1.09081e-07	0.171371	0.3	0.129	0.00191776	14
Tep1	5.19045e-34	0.171369	0.209	0.023	9.12533e-30	14
Gmip	9.17013e-18	0.171158	0.218	0.044	1.6122e-13	14
Dnajc13	5.57077e-12	0.171065	0.245	0.072	9.79397e-08	14
Oasl1	1.53247e-76	0.17074	0.127	0.003	2.69424e-72	14
Larp4b	8.27987e-12	0.170082	0.291	0.095	1.45568e-07	14
Tmcc3	4.05657e-08	0.169968	0.427	0.202	0.000713186	14
Nuak2	6.63679e-16	0.169938	0.209	0.045	1.16681e-11	14
Abcc3	1.8176e-32	0.16986	0.182	0.019	3.19553e-28	14
Slc25a33	5.91115e-10	0.169362	0.345	0.134	1.03924e-05	14
Safb2	5.84959e-09	0.169314	0.273	0.103	0.000102842	14
Dapp1	1.56215e-15	0.168967	0.245	0.059	2.74641e-11	14
Nfkbia	1.05751e-13	0.168606	0.6	0.259	1.85921e-09	14
Stxbp3	5.99528e-07	0.168514	0.3	0.136	0.0105403	14
Pak2	7.90293e-07	0.168347	0.436	0.229	0.0138941	14
Srsf7	1.5859e-05	0.168305	0.473	0.287	0.278816	14
Fli1	4.11411e-14	0.168297	0.273	0.075	7.23302e-10	14
Rpl36a	2.63468e-07	0.168214	0.936	0.847	0.00463203	14
Thbs1	2.4278e-08	0.168177	0.118	0.028	0.000426831	14
Cggbp1	5.17073e-06	0.168023	0.364	0.192	0.0909067	14
Ptpn2	3.42845e-11	0.167644	0.236	0.071	6.02756e-07	14
Gpr84	3.43619e-13	0.167401	0.227	0.058	6.04116e-09	14
Ppp1r10	5.84437e-08	0.167151	0.427	0.205	0.0010275	14
Ophn1	7.56247e-13	0.166866	0.273	0.081	1.32956e-08	14
Nras	2.27602e-07	0.166775	0.273	0.114	0.00400147	14
Ssfa2	9.49792e-10	0.16676	0.282	0.102	1.66983e-05	14
Hn1	0.000123761	0.166315	0.536	0.347	1	14
Denr	7.14914e-06	0.16608	0.418	0.237	0.125689	14
Ikzf1	2.10056e-17	0.165613	0.218	0.044	3.693e-13	14
Slc9a9	4.90862e-11	0.165496	0.2	0.055	8.62985e-07	14
Rpl24	2.40007e-06	0.16536	0.991	0.955	0.0421956	14
Runx3	2.36032e-118	0.165063	0.127	0.001	4.14969e-114	14
Msr1	7.44325e-91	0.165063	0.109	0.001	1.3086e-86	14
Dyrk1a	6.29799e-08	0.165027	0.345	0.155	0.00110725	14
Sh3bp2	2.68278e-27	0.164989	0.191	0.024	4.7166e-23	14
Myl6	7.06231e-07	0.164551	0.927	0.857	0.0124163	14
Ube2g2	1.5843e-12	0.164107	0.255	0.073	2.78535e-08	14
Egr2	1.93734e-08	0.164024	0.309	0.124	0.000340605	14
Tra2b	1.81064e-06	0.163778	0.436	0.235	0.0318329	14
Kpna4	1.50993e-05	0.163775	0.282	0.142	0.265461	14
Sf3b1	0.000159667	0.163739	0.509	0.334	1	14
Fosl2	1.53972e-08	0.163444	0.291	0.113	0.000270699	14
Sp110	5.60399e-31	0.163186	0.209	0.025	9.85238e-27	14
Cyp4v3	1.39886e-19	0.163119	0.209	0.038	2.45933e-15	14
Ifnar1	2.69946e-09	0.162906	0.264	0.093	4.74591e-05	14
Il21r	1.57148e-24	0.162631	0.182	0.024	2.76283e-20	14
Ptgs2	2.7179e-07	0.162098	0.155	0.047	0.00477833	14
Dok1	3.74817e-27	0.162078	0.2	0.026	6.58966e-23	14
Vwa5a	1.86558e-17	0.161844	0.245	0.054	3.27988e-13	14
Tet2	2.45031e-08	0.161416	0.273	0.107	0.000430789	14
Fam111a	3.80193e-22	0.161247	0.182	0.026	6.68417e-18	14
Raph1	1.11808e-07	0.161243	0.245	0.096	0.0019657	14
Tbc1d22a	3.32707e-16	0.161123	0.218	0.047	5.84931e-12	14
Rpl5	1.04889e-05	0.160866	0.618	0.381	0.184405	14
Itpkb	9.13747e-08	0.160429	0.273	0.111	0.00160646	14
Ctage5	2.40333e-05	0.160271	0.327	0.172	0.42253	14
Gsdmd	1.7087e-16	0.160233	0.236	0.053	3.00407e-12	14
Arih1	3.49513e-08	0.159658	0.327	0.14	0.000614479	14
Raly	1.67379e-05	0.159563	0.464	0.272	0.29427	14
Myo5a	3.13036e-08	0.159436	0.291	0.116	0.000550349	14
Svbp	1.8459e-06	0.159258	0.382	0.193	0.0324528	14
Tmem106a	1.28231e-24	0.159175	0.191	0.026	2.25443e-20	14
Rbm15	3.70551e-08	0.159004	0.3	0.123	0.000651466	14
Aoah	3.61559e-202	0.158905	0.155	0	6.35658e-198	14
Gm16286	5.76354e-07	0.158585	0.473	0.251	0.0101329	14
Casp8	7.02633e-15	0.158287	0.209	0.047	1.2353e-10	14
Itpripl2	3.01421e-18	0.158144	0.2	0.037	5.29929e-14	14
Map2k3os	2.01492e-43	0.158062	0.191	0.015	3.54244e-39	14
Eea1	8.79123e-07	0.157996	0.255	0.109	0.0154559	14
Rps21	4.70372e-07	0.157544	1	0.962	0.00826961	14
Riok3	7.88284e-09	0.157513	0.227	0.078	0.000138588	14
Pilra	3.7882e-32	0.157442	0.182	0.019	6.66004e-28	14
Itm2b	3.37423e-08	0.157009	1	0.991	0.000593224	14
D8Ertd82e	1.02657e-08	0.156807	0.236	0.083	0.000180481	14
Folr2	5.63797e-51	0.156773	0.082	0.002	9.91212e-47	14
Usp8	1.69978e-09	0.156705	0.273	0.097	2.98838e-05	14
Nfil3	2.06902e-08	0.156597	0.218	0.075	0.000363754	14
Tanc2	1.70945e-07	0.155997	0.327	0.146	0.00300539	14
Erbb2ip	4.59891e-08	0.155938	0.409	0.189	0.000808535	14
Elf1	1.45467e-08	0.15576	0.318	0.13	0.000255746	14
Hnrnpu	2.20015e-05	0.155638	0.509	0.302	0.386808	14
Gnpda1	5.27357e-15	0.155416	0.236	0.057	9.27147e-11	14
Vamp3	3.31336e-06	0.155273	0.3	0.143	0.0582522	14
U2af2	1.5759e-06	0.154836	0.327	0.158	0.0277059	14
Naga	1.62315e-09	0.154716	0.345	0.136	2.85366e-05	14
Isy1	1.12426e-11	0.154518	0.2	0.052	1.97655e-07	14
Rps12-ps3	1.69352e-14	0.154384	0.218	0.051	2.97738e-10	14
Rab11a	8.3572e-06	0.15417	0.4	0.219	0.146928	14
Elmo1	4.63765e-06	0.154027	0.327	0.163	0.0815345	14
Tiparp	2.5974e-08	0.153433	0.427	0.198	0.000456649	14
Vdac2	0.000297248	0.153379	0.718	0.575	1	14
Tpp1	4.08389e-08	0.153133	0.391	0.178	0.000717988	14
Snx24	7.07171e-11	0.152966	0.245	0.076	1.24328e-06	14
Nr4a2	0.00651437	0.152408	0.145	0.076	1	14
Lyl1	1.9751e-22	0.152318	0.182	0.026	3.47242e-18	14
Rpl13	1.97946e-08	0.152147	0.982	0.974	0.000348008	14
Fam21	1.09913e-06	0.152142	0.291	0.132	0.0193238	14
Tgm2	2.34845e-09	0.152123	0.236	0.078	4.12881e-05	14
Cd300ld	2.83038e-82	0.1521	0.164	0.005	4.97609e-78	14
BC035044	3.71595e-32	0.151922	0.182	0.019	6.533e-28	14
Sun2	3.04285e-10	0.151867	0.264	0.088	5.34963e-06	14
AB124611	1.2951e-74	0.151817	0.155	0.005	2.27691e-70	14
Alkbh1	1.15078e-11	0.151685	0.227	0.064	2.02318e-07	14
Rpl7a	1.26598e-05	0.15149	0.936	0.832	0.222572	14
Frmd4b	2.46768e-07	0.151468	0.245	0.097	0.00433844	14
Pgs1	4.82166e-07	0.151366	0.227	0.09	0.00847697	14
D8Ertd738e	0.000316042	0.15127	0.682	0.514	1	14
Gm13251	2.86525e-27	0.151226	0.182	0.022	5.03739e-23	14
Arhgef1	1.87864e-06	0.151086	0.245	0.105	0.0330284	14
Slfn5	1.93969e-18	0.151053	0.182	0.031	3.41016e-14	14
Ticam1	7.76047e-17	0.151042	0.227	0.049	1.36437e-12	14
Mthfs	6.35991e-10	0.15094	0.309	0.114	1.11814e-05	14
Lyve1	8.22547e-71	0.150554	0.082	0.001	1.44612e-66	14
Csk	3.47601e-10	0.150456	0.273	0.093	6.11117e-06	14
Pydc4	2.32335e-142	0.150128	0.136	0.001	4.08468e-138	14
Impact	3.71681e-08	0.149805	0.618	0.325	0.000653453	14
Bcl2l1	3.64565e-07	0.149684	0.282	0.121	0.00640941	14
Jak1	9.99529e-08	0.149225	0.409	0.192	0.00175727	14
Hivep1	3.48109e-09	0.149173	0.255	0.089	6.12011e-05	14
Fam129a	1.78598e-18	0.149146	0.182	0.031	3.13993e-14	14
AU020206	3.35071e-19	0.149008	0.182	0.03	5.89089e-15	14
Sipa1l2	1.72621e-11	0.148901	0.245	0.073	3.03486e-07	14
Zc3h12c	1.29273e-06	0.148901	0.182	0.067	0.0227275	14
Arrdc4	2.99982e-16	0.148876	0.182	0.034	5.27398e-12	14
Sec61b	1.08945e-05	0.148698	0.618	0.374	0.191536	14
Pola2	4.05861e-08	0.148588	0.109	0.025	0.000713543	14
Pgap2	3.54495e-09	0.148374	0.218	0.071	6.23238e-05	14
Bcl2l11	3.80865e-08	0.148357	0.182	0.058	0.000669599	14
Gtf2h1	3.5808e-11	0.147991	0.255	0.079	6.2954e-07	14
Optn	2.86892e-12	0.147944	0.209	0.054	5.04385e-08	14
Bcl7b	7.47651e-05	0.147617	0.345	0.197	1	14
Gsap	1.20604e-16	0.147238	0.2	0.04	2.12033e-12	14
Caprin1	2.42815e-05	0.147146	0.355	0.194	0.426893	14
Hnrnph2	5.34865e-06	0.146794	0.318	0.158	0.0940345	14
Zfp91	2.40506e-05	0.146791	0.391	0.218	0.422833	14
P2ry13	7.22893e-14	0.146644	0.227	0.056	1.27092e-09	14
Tlr13	8.22637e-18	0.146534	0.173	0.029	1.44628e-13	14
Emg1	3.94566e-06	0.146514	0.355	0.181	0.0693687	14
Foxn2	8.36124e-10	0.146386	0.291	0.104	1.46999e-05	14
Ist1	2.68912e-06	0.146125	0.3	0.141	0.0472774	14
Pip5k1c	6.8273e-11	0.146059	0.264	0.084	1.20031e-06	14
Esd	1.38951e-06	0.146053	0.509	0.28	0.0244291	14
Gm26532	0.00027281	0.145639	0.264	0.141	1	14
Cbl	3.95457e-07	0.145582	0.291	0.127	0.00695254	14
Slc16a10	5.99293e-27	0.14548	0.136	0.013	1.05362e-22	14
Ubxn4	7.39659e-05	0.144919	0.436	0.258	1	14
Gm12840	5.60789e-14	0.144815	0.1	0.013	9.85923e-10	14
Kdm2b	7.54518e-07	0.144434	0.2	0.075	0.0132652	14
Glmp	1.40086e-07	0.144395	0.318	0.137	0.00246285	14
Pdxk	1.96957e-06	0.144395	0.318	0.15	0.0346271	14
Adrb2	6.15093e-13	0.144321	0.2	0.048	1.0814e-08	14
Rpl8	6.70998e-06	0.14409	1	0.961	0.117968	14
Mir142hg	1.69507e-34	0.144078	0.164	0.014	2.98011e-30	14
Mgat4b	2.51615e-08	0.144057	0.291	0.115	0.000442365	14
Sh3kbp1	2.42769e-06	0.143894	0.255	0.111	0.0426811	14
A930007I19Rik	2.1642e-17	0.143791	0.191	0.035	3.80488e-13	14
Kcmf1	1.30128e-06	0.143593	0.391	0.195	0.0228777	14
Akr1b3	5.0176e-05	0.143321	0.309	0.165	0.882145	14
Pgd	8.83609e-07	0.143261	0.236	0.096	0.0155347	14
St6galnac4	1.73139e-09	0.143216	0.245	0.082	3.04395e-05	14
Rheb	4.89393e-05	0.143199	0.736	0.589	0.860401	14
Fcna	5.94735e-51	0.142995	0.045	0	1.0456e-46	14
Rpl38	5.43852e-07	0.142918	0.991	0.969	0.00956146	14
Apobec3	2.58092e-17	0.142781	0.173	0.03	4.53751e-13	14
Dcxr	8.16695e-13	0.142764	0.227	0.059	1.43583e-08	14
Sav1	2.29147e-08	0.1427	0.245	0.09	0.000402863	14
Ube2j1	4.61404e-07	0.142591	0.264	0.11	0.00811194	14
Eif4ebp1	2.01722e-13	0.142528	0.191	0.043	3.54647e-09	14
Pias4	5.84462e-12	0.142447	0.218	0.059	1.02754e-07	14
Fam50a	4.66324e-10	0.142364	0.282	0.098	8.19845e-06	14
Brk1	2.26465e-06	0.142258	0.6	0.348	0.0398148	14
Tfe3	4.21657e-10	0.142233	0.218	0.066	7.41314e-06	14
Sowahc	1.62531e-05	0.142101	0.273	0.129	0.285746	14
Pik3cd	8.88847e-18	0.141679	0.173	0.029	1.56268e-13	14
Pdcd6ip	2.00373e-06	0.141552	0.3	0.139	0.0352275	14
Utp14a	1.80801e-09	0.141437	0.209	0.065	3.17867e-05	14
Slc16a6	1.03938e-13	0.14139	0.191	0.042	1.82733e-09	14
Ccl5	2.19617e-06	0.141203	0.091	0.022	0.0386109	14
Myd88	6.92085e-10	0.141047	0.182	0.05	1.21676e-05	14
Gpbp1	0.000137281	0.140989	0.418	0.255	1	14
Tbc1d2b	1.52887e-20	0.140925	0.164	0.023	2.6879e-16	14
Zfp691	1.55099e-11	0.140848	0.173	0.041	2.72679e-07	14
Csf2rb2	1.00355e-41	0.140791	0.155	0.01	1.76434e-37	14
Chkb	1.41452e-07	0.140638	0.245	0.096	0.00248686	14
Snapc5	8.78906e-07	0.140631	0.309	0.14	0.015452	14
Rps27rt	2.13944e-05	0.140568	0.327	0.171	0.376135	14
Samd4b	1.7404e-06	0.140509	0.309	0.144	0.0305979	14
Gm2000	7.87934e-08	0.140446	0.264	0.103	0.00138527	14
Gm10076	5.52077e-08	0.140211	0.345	0.15	0.000970607	14
Elf4	4.20251e-31	0.14016	0.173	0.017	7.38844e-27	14
Ormdl2	5.24501e-09	0.140134	0.309	0.12	9.22125e-05	14
Parp14	8.77358e-16	0.139827	0.191	0.038	1.54248e-11	14
Myo1f	3.17232e-19	0.139817	0.164	0.025	5.57726e-15	14
Mif4gd	2.3287e-06	0.139808	0.345	0.17	0.0409408	14
Mtmr14	7.51604e-15	0.139765	0.209	0.047	1.3214e-10	14
Sh3pxd2b	2.27244e-15	0.139478	0.173	0.033	3.99518e-11	14
Arf1	0.000405313	0.139176	0.8	0.669	1	14
Cnppd1	4.03818e-08	0.139129	0.218	0.077	0.000709953	14
Il7r	1.30315e-18	0.139044	0.127	0.016	2.29106e-14	14
Yrdc	4.49355e-06	0.13903	0.282	0.132	0.079001	14
Ankhd1	7.50422e-08	0.138814	0.227	0.083	0.00131932	14
Nhlrc3	6.18888e-13	0.138629	0.209	0.052	1.08807e-08	14
Tbc1d15	1.19459e-06	0.138228	0.255	0.108	0.0210022	14
Chd4	8.03143e-05	0.138113	0.409	0.242	1	14
Npc1	5.80608e-05	0.137931	0.327	0.175	1	14
2700029M09Rik	0.00550813	0.137737	0.3	0.198	1	14
Pafah1b1	8.07183e-05	0.137265	0.682	0.451	1	14
Bzw1	7.51206e-06	0.13705	0.373	0.195	0.13207	14
Sipa1	1.01875e-09	0.13647	0.236	0.076	1.79106e-05	14
Stx6	1.01804e-06	0.135865	0.327	0.153	0.0178981	14
Lamtor1	1.02024e-05	0.135857	0.445	0.249	0.179368	14
Dhx34	4.13672e-17	0.135808	0.173	0.03	7.27277e-13	14
Pex13	2.48224e-05	0.135766	0.255	0.123	0.436402	14
Zc3hav1	1.59221e-07	0.135699	0.264	0.106	0.00279926	14
Slc29a1	9.94045e-09	0.135641	0.273	0.099	0.000174763	14
Kbtbd2	6.78177e-09	0.13556	0.245	0.086	0.00011923	14
Rab3il1	4.79209e-20	0.135394	0.182	0.029	8.42497e-16	14
Tec	1.47598e-15	0.135365	0.182	0.035	2.59492e-11	14
Abcb1b	2.2443e-12	0.1352	0.173	0.039	3.9457e-08	14
Kcnk13	2.30628e-10	0.134911	0.245	0.077	4.05466e-06	14
I830077J02Rik	5.70121e-21	0.13473	0.164	0.023	1.00233e-16	14
Zcchc6	4.37835e-05	0.134712	0.218	0.1	0.769757	14
Elf2	6.30575e-08	0.134629	0.245	0.092	0.00110861	14
Flii	8.17983e-10	0.134543	0.245	0.081	1.4381e-05	14
Snx6	5.54039e-05	0.134521	0.345	0.191	0.974055	14
Tsc22d2	0.000280325	0.134364	0.291	0.163	1	14
Zbp1	1.63017e-55	0.134357	0.145	0.006	2.866e-51	14
Arhgef6	5.03761e-15	0.133997	0.191	0.04	8.85662e-11	14
Med7	2.47299e-07	0.13376	0.3	0.128	0.00434776	14
Arhgap19	3.30374e-46	0.133511	0.155	0.009	5.80831e-42	14
2310036O22Rik	0.000142017	0.133418	0.564	0.38	1	14
Pla2g4a	2.07226e-13	0.133301	0.2	0.047	3.64325e-09	14
Smcr8	6.34286e-14	0.133165	0.2	0.045	1.11514e-09	14
Sqrdl	9.90833e-10	0.132855	0.227	0.072	1.74198e-05	14
Ddx3x	0.000247335	0.132839	0.445	0.275	1	14
Gramd1b	0.0030399	0.132836	0.155	0.078	1	14
Tnip1	2.45741e-12	0.132768	0.173	0.039	4.32038e-08	14
Itgb1	9.6147e-05	0.132592	0.473	0.289	1	14
Anapc15	7.33923e-09	0.132341	0.191	0.058	0.000129031	14
Mapre1	4.13791e-05	0.132235	0.491	0.294	0.727487	14
Psmb10	2.73195e-05	0.132144	0.291	0.146	0.480304	14
Ptk2b	2.51222e-14	0.131953	0.164	0.032	4.41673e-10	14
Zfp787	3.73846e-05	0.131929	0.2	0.089	0.65726	14
Acadl	1.52011e-05	0.131903	0.3	0.149	0.26725	14
Sp140	5.74321e-31	0.131541	0.136	0.011	1.00971e-26	14
Pde3b	4.71552e-09	0.131541	0.227	0.075	8.29036e-05	14
Dennd4b	1.65491e-14	0.131404	0.191	0.041	2.9095e-10	14
Ubald2	0.00175971	0.131212	0.336	0.212	1	14
Got1	2.00462e-07	0.131179	0.3	0.125	0.00352433	14
Vav2	1.00307e-13	0.131135	0.2	0.046	1.7635e-09	14
Dock10	2.22244e-05	0.131062	0.291	0.145	0.390728	14
Nfatc1	1.8875e-11	0.130996	0.173	0.041	3.31841e-07	14
F630028O10Rik	1.85896e-108	0.130832	0.127	0.002	3.26824e-104	14
Plk3	8.46848e-07	0.130781	0.236	0.094	0.0148884	14
Naca	9.04988e-05	0.130631	0.964	0.918	1	14
Eif5b	7.36561e-05	0.130608	0.327	0.179	1	14
Fes	6.53317e-17	0.13058	0.182	0.033	1.1486e-12	14
Fbxw4	2.33691e-09	0.130368	0.236	0.078	4.10852e-05	14
Mgat4a	9.38192e-09	0.130168	0.282	0.104	0.000164944	14
Gng2	1.29855e-08	0.130159	0.373	0.154	0.000228298	14
Wdr81	3.84088e-13	0.130042	0.182	0.04	6.75265e-09	14
Wapl	3.09214e-05	0.12997	0.382	0.213	0.543629	14
Nup98	1.39685e-13	0.129906	0.191	0.043	2.45581e-09	14
Rbm25	0.000241682	0.129862	0.427	0.264	1	14
Cdk9	0.000142307	0.129625	0.291	0.157	1	14
Ubap1	9.80776e-09	0.129473	0.255	0.092	0.00017243	14
Rbms1	7.47695e-10	0.129154	0.282	0.097	1.31452e-05	14
Dnm2	0.000574165	0.129114	0.255	0.143	1	14
Slc15a2	3.20151e-08	0.12909	0.145	0.04	0.000562857	14
Pbdc1	1.29139e-06	0.128866	0.245	0.102	0.0227039	14
Ubtd1	2.44264e-13	0.128249	0.173	0.037	4.2944e-09	14
Rbm8a	1.38465e-05	0.128198	0.409	0.222	0.243436	14
Nfam1	9.64584e-24	0.128032	0.136	0.014	1.69584e-19	14
Evl	5.95065e-06	0.12758	0.345	0.173	0.104618	14
Celf2	5.89668e-06	0.127534	0.445	0.238	0.10367	14
Etv6	1.26524e-12	0.12746	0.191	0.045	2.22441e-08	14
Arih2	1.87759e-05	0.127378	0.2	0.085	0.330099	14
Lsm10	1.79725e-08	0.127317	0.209	0.069	0.000315974	14
Plcg2	7.63998e-11	0.127188	0.173	0.043	1.34318e-06	14
Gm13166	1.77603e-39	0.127016	0.136	0.008	3.12244e-35	14
C2	2.57112e-29	0.127016	0.109	0.007	4.52028e-25	14
Ago2	3.03904e-06	0.126899	0.264	0.117	0.0534294	14
Gm2a	5.59533e-06	0.126577	0.482	0.261	0.0983715	14
Eif2s3y	9.91931e-07	0.126331	0.318	0.145	0.0174391	14
Smarce1	1.61218e-05	0.126148	0.255	0.119	0.283437	14
Rab5c	3.67152e-06	0.126121	0.418	0.219	0.064549	14
Dmxl1	0.000156869	0.125984	0.227	0.112	1	14
Tatdn2	3.76472e-12	0.125832	0.191	0.047	6.61876e-08	14
Cdc42se1	3.63997e-05	0.125766	0.3	0.153	0.639944	14
Chic2	4.0625e-06	0.12572	0.373	0.188	0.0714228	14
Alyref	0.000123984	0.125706	0.473	0.284	1	14
Cacul1	1.53452e-05	0.125477	0.218	0.096	0.269784	14
Sub1	6.85756e-05	0.125164	0.855	0.732	1	14
Socs3	2.93285e-05	0.12505	0.373	0.203	0.515624	14
Susd3	1.54561e-09	0.124969	0.145	0.036	2.71733e-05	14
Tmem173	1.84844e-13	0.124748	0.191	0.043	3.24974e-09	14
Tbc1d9	7.66664e-08	0.124736	0.218	0.077	0.00134787	14
Dnajb6	0.000633867	0.124625	0.527	0.356	1	14
Leprot	2.52662e-06	0.124423	0.373	0.184	0.0444206	14
Pdcl3	1.28576e-05	0.124423	0.364	0.191	0.226049	14
Ube2q1	1.17341e-05	0.12435	0.3	0.147	0.206298	14
Slc25a3	0.00556556	0.124302	0.873	0.793	1	14
Tap2	1.03179e-05	0.124273	0.255	0.117	0.181399	14
Gltp	3.62519e-08	0.124056	0.436	0.198	0.000637345	14
Spty2d1	8.24632e-06	0.123807	0.218	0.093	0.144979	14
Ppp1r12c	3.77705e-05	0.123766	0.327	0.172	0.664044	14
Snrpb2	2.51972e-06	0.123379	0.309	0.144	0.0442992	14
Pcf11	0.000729275	0.12337	0.273	0.156	1	14
Itgax	6.08954e-20	0.123073	0.109	0.011	1.0706e-15	14
Shfm1	0.000363981	0.122594	0.855	0.77	1	14
Tmem14c	0.000134535	0.122415	0.518	0.326	1	14
Sf3a2	4.15523e-08	0.122388	0.209	0.071	0.000730531	14
Mfhas1	7.88096e-09	0.122319	0.2	0.063	0.000138555	14
Zfp593	1.52155e-08	0.122256	0.209	0.069	0.000267503	14
Sin3b	3.09041e-05	0.122157	0.409	0.229	0.543325	14
Eif2s2	4.13095e-05	0.122037	0.555	0.338	0.726262	14
Tifa	2.72525e-07	0.121942	0.209	0.075	0.00479127	14
Fmnl1	5.57292e-10	0.121909	0.173	0.046	9.79775e-06	14
Serpinb6a	0.00422877	0.121815	0.245	0.15	1	14
Itga5	5.49855e-16	0.12176	0.173	0.031	9.66701e-12	14
Rnpep	4.53665e-07	0.121711	0.273	0.114	0.00797588	14
Fbl	9.50287e-06	0.121643	0.327	0.164	0.16707	14
Ctdp1	2.5995e-13	0.121486	0.173	0.037	4.57019e-09	14
Rbm7	1.33511e-06	0.121406	0.282	0.124	0.0234725	14
Ost4	0.000110919	0.121399	0.709	0.495	1	14
Ankrd11	8.88042e-05	0.121373	0.373	0.208	1	14
Larp4	4.47163e-06	0.121209	0.264	0.118	0.0786158	14
Znrf2	1.28134e-11	0.120695	0.191	0.048	2.25273e-07	14
Lims1	0.000146477	0.12053	0.3	0.161	1	14
Irf9	5.11618e-08	0.120458	0.191	0.062	0.000899476	14
Cebpg	0.00594512	0.120442	0.218	0.133	1	14
Eif3j1	5.38946e-05	0.120412	0.327	0.175	0.947521	14
Man1c1	2.35484e-08	0.120409	0.2	0.065	0.000414004	14
Srfbp1	2.25493e-10	0.12034	0.173	0.044	3.96439e-06	14
Tab2	2.35193e-06	0.120332	0.273	0.121	0.0413493	14
Slc23a2	3.04808e-05	0.120144	0.273	0.131	0.535884	14
Mndal	4.28242e-23	0.120077	0.136	0.015	7.52892e-19	14
Sptlc2	3.1618e-06	0.119962	0.227	0.094	0.0555875	14
Mesdc1	3.09328e-06	0.119886	0.145	0.049	0.0543829	14
Atf6	7.20641e-07	0.119749	0.227	0.089	0.0126696	14
Dguok	0.000139603	0.119461	0.264	0.137	1	14
Samd9l	4.07631e-10	0.11939	0.164	0.041	7.16656e-06	14
Snrpe	3.06681e-05	0.119328	0.645	0.391	0.539175	14
Gm10116	3.73217e-15	0.118925	0.164	0.03	6.56153e-11	14
Scimp	2.62194e-26	0.118907	0.1	0.007	4.60963e-22	14
Tmem120a	5.16229e-10	0.118504	0.182	0.049	9.07582e-06	14
Pros1	4.3924e-06	0.118331	0.255	0.111	0.0772228	14
Zfp513	4.41976e-09	0.118001	0.182	0.053	7.77039e-05	14
Stx4a	0.00043762	0.117907	0.273	0.152	1	14
Nagpa	3.96323e-10	0.117733	0.191	0.053	6.96775e-06	14
Ctc1	2.13051e-09	0.117514	0.218	0.068	3.74565e-05	14
Ahr	1.92235e-17	0.117497	0.091	0.009	3.37968e-13	14
Morc3	1.22394e-06	0.117409	0.182	0.065	0.0215181	14
Tpr	0.000392727	0.117311	0.355	0.211	1	14
Ak6	1.75946e-08	0.117251	0.218	0.073	0.000309331	14
Taf10	0.000179857	0.117193	0.464	0.283	1	14
Aph1c	7.32936e-14	0.117136	0.155	0.029	1.28858e-09	14
Cfap43	1.59967e-09	0.117085	0.164	0.043	2.81238e-05	14
Rftn1	3.27173e-07	0.117085	0.145	0.044	0.00575203	14
Cdt1	3.35147e-21	0.117049	0.145	0.018	5.89222e-17	14
Plekhm1	4.68776e-07	0.117023	0.1	0.024	0.00824154	14
Stat6	9.06625e-11	0.116974	0.164	0.039	1.59394e-06	14
Lamtor4	8.61152e-05	0.116954	0.473	0.288	1	14
Map1s	8.73302e-09	0.11688	0.209	0.067	0.000153535	14
Ivns1abp	9.53533e-06	0.116634	0.327	0.161	0.167641	14
Ufm1	8.84044e-06	0.116553	0.336	0.168	0.155424	14
Ddx39	6.2557e-08	0.116389	0.173	0.054	0.00109981	14
Hmces	9.13616e-08	0.116389	0.173	0.055	0.00160623	14
Cmklr1	3.11841e-17	0.115932	0.127	0.017	5.48248e-13	14
Pik3cb	2.3134e-10	0.115462	0.182	0.048	4.06719e-06	14
Osgep	1.71458e-05	0.115284	0.309	0.154	0.30144	14
Was	2.56207e-16	0.115224	0.155	0.025	4.50438e-12	14
Khdrbs1	0.000124504	0.115209	0.355	0.201	1	14
Plgrkt	4.81084e-06	0.115164	0.318	0.152	0.0845793	14
Tap1	2.46291e-14	0.115076	0.164	0.031	4.33004e-10	14
Dpp7	5.82505e-08	0.114866	0.227	0.08	0.0010241	14
Sh3gl1	8.25801e-06	0.114866	0.227	0.098	0.145184	14
Eif3e	5.102e-05	0.114799	0.436	0.251	0.896983	14
Rp2	1.4108e-08	0.114633	0.209	0.068	0.000248033	14
Nek7	2.84169e-06	0.114464	0.273	0.121	0.0499597	14
RP23-81F19.2	3.88264e-13	0.114381	0.182	0.04	6.82606e-09	14
Tmem88	1.42699e-09	0.114252	0.145	0.036	2.5088e-05	14
Znfx1	8.92994e-08	0.114246	0.164	0.05	0.00156997	14
Derl1	0.000101638	0.114025	0.5	0.302	1	14
Rin2	6.58044e-05	0.113716	0.236	0.113	1	14
Hnrnpll	3.27491e-06	0.113713	0.236	0.1	0.0575762	14
Tnfaip8l2	2.94411e-12	0.113704	0.145	0.029	5.17604e-08	14
Oas1a	1.19282e-54	0.1137	0.127	0.005	2.0971e-50	14
Ppp1cc	0.00137709	0.113328	0.409	0.266	1	14
Aup1	1.23747e-05	0.11309	0.245	0.11	0.217559	14
Ten1	2.01718e-05	0.113023	0.336	0.173	0.354641	14
Naaa	0.00027922	0.113023	0.273	0.145	1	14
Zfx	2.71045e-06	0.112918	0.191	0.073	0.0476524	14
Tlr1	2.39021e-27	0.112851	0.1	0.007	4.20222e-23	14
Ctdsp1	6.22629e-05	0.112846	0.255	0.125	1	14
Tob2	8.90784e-06	0.11283	0.373	0.191	0.156609	14
Atg16l2	1.4642e-09	0.112762	0.182	0.051	2.57421e-05	14
Zfp516	4.81378e-08	0.112513	0.2	0.066	0.00084631	14
9930022D16Rik	4.0462e-21	0.112439	0.127	0.014	7.11363e-17	14
Gpcpd1	3.51999e-06	0.11239	0.291	0.132	0.0618849	14
Gimap6	0.000104495	0.112153	0.155	0.063	1	14
Glyr1	0.000220143	0.112077	0.318	0.179	1	14
Vamp4	6.16416e-06	0.111959	0.345	0.171	0.108372	14
Ssbp4	0.000279636	0.111734	0.5	0.31	1	14
Gcnt2	0.000120359	0.111584	0.145	0.059	1	14
Ints12	2.73853e-07	0.111415	0.164	0.052	0.0048146	14
Hnrnpul1	5.88008e-05	0.111408	0.282	0.143	1	14
Sh2b2	2.60292e-10	0.111125	0.173	0.044	4.57619e-06	14
Vimp	0.000236246	0.111118	0.555	0.347	1	14
Ccdc88b	7.01146e-11	0.110944	0.136	0.029	1.23268e-06	14
Utp11l	0.000120131	0.110679	0.282	0.147	1	14
Dap	2.83463e-07	0.110534	0.3	0.126	0.00498356	14
Spryd7	7.32506e-05	0.110443	0.182	0.079	1	14
Nupr1	4.26722e-12	0.110429	0.291	0.089	7.5022e-08	14
C5ar2	9.14136e-13	0.110228	0.127	0.022	1.60714e-08	14
Ghitm	0.000424112	0.110035	0.391	0.238	1	14
Tnfsf9	0.00338858	0.109935	0.091	0.037	1	14
Gpr157	2.80225e-25	0.109888	0.109	0.009	4.92664e-21	14
Aff1	7.17642e-07	0.109862	0.191	0.069	0.0126169	14
Clcn7	5.71649e-08	0.109559	0.255	0.094	0.00100502	14
Pi4k2a	2.70451e-05	0.109465	0.255	0.12	0.475479	14
Wdr43	4.67384e-06	0.109366	0.191	0.074	0.0821708	14
Ripk2	3.62164e-08	0.109056	0.145	0.04	0.00063672	14
Rap1gds1	7.17348e-05	0.109013	0.291	0.149	1	14
Mrpl39	1.89667e-06	0.108878	0.209	0.081	0.0333454	14
2020-03-07	4.72286e-05	0.108807	0.309	0.16	0.830326	14
Btaf1	6.95588e-07	0.108803	0.191	0.068	0.0122291	14
Plxna4os1	8.66813e-20	0.108801	0.127	0.015	1.52394e-15	14
Filip1l	2.6166e-10	0.108783	0.145	0.033	4.60024e-06	14
Chst7	1.16315e-10	0.108743	0.145	0.033	2.04493e-06	14
Ap3b1	3.65172e-06	0.108357	0.209	0.084	0.0642009	14
Dnaja2	0.00201977	0.108316	0.436	0.29	1	14
Utp15	1.71896e-10	0.108193	0.145	0.033	3.0221e-06	14
Ms4a4c	4.1918e-68	0.108152	0.109	0.002	7.3696e-64	14
Ep300	0.000883379	0.108134	0.236	0.13	1	14
Rtfdc1	8.02008e-05	0.108051	0.264	0.132	1	14
Parvg	4.86859e-10	0.107781	0.136	0.031	8.55947e-06	14
C3	3.28784e-23	0.107776	0.1	0.008	5.78035e-19	14
Pak1ip1	0.000547807	0.107299	0.291	0.165	1	14
Abhd12	1.15165e-06	0.107275	0.809	0.479	0.0202472	14
Cnih4	0.000517185	0.107241	0.318	0.184	1	14
Cisd2	0.00340333	0.107149	0.364	0.241	1	14
Papd4	1.04317e-08	0.107012	0.155	0.042	0.000183399	14
Slc6a6	3.33828e-09	0.107	0.509	0.235	5.86903e-05	14
Aph1a	2.3021e-05	0.106871	0.364	0.19	0.404733	14
Smndc1	2.87263e-05	0.106848	0.264	0.126	0.505036	14
Cd274	1.64185e-09	0.106739	0.145	0.035	2.88653e-05	14
Rnf213	1.82588e-07	0.106467	0.145	0.043	0.00321008	14
Cd244	3.95479e-31	0.106452	0.091	0.005	6.95291e-27	14
Med1	7.27972e-05	0.106441	0.227	0.108	1	14
Rasal3	1.06242e-07	0.106254	0.155	0.046	0.00186784	14
Snrpf	0.000221675	0.10625	0.6	0.383	1	14
Arid5b	0.000182208	0.10618	0.273	0.143	1	14
Atf1	4.61452e-07	0.106178	0.173	0.058	0.00811278	14
Tpp2	0.000458435	0.106131	0.2	0.099	1	14
Cd69	2.59633e-23	0.105885	0.073	0.004	4.56461e-19	14
Crtc3	0.000111124	0.105864	0.227	0.11	1	14
Aim2	4.91519e-07	0.105787	0.136	0.04	0.0086414	14
Bin1	1.2884e-10	0.105752	0.673	0.311	2.26514e-06	14
Vps35	0.000559396	0.105672	0.345	0.204	1	14
Trp53	1.47246e-05	0.105486	0.255	0.117	0.258874	14
Pisd	3.02937e-05	0.105043	0.209	0.091	0.532594	14
Wtap	0.000188295	0.104755	0.318	0.175	1	14
Shc1	3.72728e-08	0.1047	0.155	0.044	0.000655293	14
Gm26522	4.75897e-08	0.104694	0.1	0.022	0.000836674	14
Rlim	0.00139204	0.104429	0.236	0.132	1	14
Taok3	9.97378e-06	0.104283	0.236	0.103	0.175349	14
Lonrf3	9.03136e-10	0.10428	0.127	0.028	1.5878e-05	14
Fmn1	1.61133e-14	0.104266	0.109	0.015	2.83288e-10	14
Bcl6	0.000121993	0.104013	0.2	0.092	1	14
Myo1g	1.79472e-24	0.103765	0.1	0.008	3.15531e-20	14
Acads	1.75758e-06	0.103702	0.236	0.096	0.0309	14
Lrif1	0.000322442	0.103605	0.173	0.08	1	14
Ppp1r15b	0.000635815	0.10337	0.236	0.126	1	14
Polr1d	0.00184085	0.103186	0.6	0.433	1	14
Ak2	0.000172884	0.103064	0.209	0.1	1	14
Zswim6	0.000164805	0.103015	0.218	0.106	1	14
Mitf	2.88941e-08	0.102488	0.127	0.032	0.000507987	14
Sphk2	1.00688e-08	0.102394	0.164	0.046	0.00017702	14
Cpd	0.000107186	0.102357	0.373	0.207	1	14
Dcaf13	1.05837e-07	0.102213	0.173	0.054	0.00186072	14
H2-Oa	1.3062e-12	0.102121	0.127	0.022	2.29643e-08	14
Szrd1	0.00022794	0.102085	0.2	0.096	1	14
Cd93	4.57871e-08	0.102082	0.145	0.039	0.000804984	14
Map3k1	3.39156e-07	0.102035	0.182	0.061	0.0059627	14
Pnp	0.000151611	0.101986	0.418	0.242	1	14
Cst7	5.20491e-24	0.101931	0.1	0.008	9.15075e-20	14
Dnase1l1	1.96784e-15	0.101887	0.118	0.017	3.45966e-11	14
Chd7	0.000518501	0.101673	0.236	0.125	1	14
Gm21975	3.74979e-26	0.101649	0.118	0.01	6.5925e-22	14
Myof	8.9442e-17	0.101468	0.118	0.015	1.57248e-12	14
Psen2	0.000100487	0.101443	0.182	0.079	1	14
Ppm1m	2.5786e-05	0.101199	0.173	0.069	0.453345	14
Ccdc109b	1.36726e-16	0.101188	0.118	0.015	2.40379e-12	14
Sec14l1	0.000143294	0.10114	0.255	0.129	1	14
2310001H17Rik	1.71689e-14	0.101048	0.109	0.015	3.01846e-10	14
Myo9b	2.4204e-06	0.10104	0.145	0.048	0.042553	14
Rock1	0.00010836	0.100942	0.336	0.183	1	14
Mical1	2.47933e-08	0.100769	0.164	0.047	0.000435891	14
Cd40	1.88667e-22	0.100523	0.109	0.01	3.31696e-18	14
Trpm7	0.000285813	0.100522	0.245	0.126	1	14
D1Ertd622e	0.000209785	0.100387	0.209	0.101	1	14
Pla2g2d	8.41458e-43	0.100272	0.082	0.002	1.47937e-38	14
Acvrl1	8.2918e-12	0.100232	0.227	0.06	1.45778e-07	14
Dctpp1	4.01015e-06	0.100216	0.2	0.078	0.0705025	14
Itga4	1.91562e-14	0.100211	0.109	0.015	3.36786e-10	14
Edem2	8.78922e-05	0.100142	0.291	0.149	1	14
Ugcg	8.69772e-06	0.100073	0.264	0.116	0.152915	14
Xrn2	0.00061161	0.0999743	0.291	0.166	1	14
Mpp1	2.03258e-06	0.0999578	0.145	0.047	0.0357349	14
Mat2a	0.000902925	0.0999505	0.627	0.447	1	14
Anxa4	4.15478e-10	0.0998762	0.145	0.034	7.30451e-06	14
Ccnt2	2.32597e-05	0.099751	0.227	0.101	0.408929	14
Ccdc134	3.29059e-08	0.099713	0.145	0.04	0.000578518	14
Pparg	7.17125e-42	0.0995634	0.1	0.004	1.26078e-37	14
Traf5	2.86802e-10	0.0992119	0.127	0.027	5.04227e-06	14
Rab8a	1.67734e-05	0.0990577	0.264	0.122	0.294894	14
Acsl4	1.75084e-05	0.098967	0.282	0.133	0.307815	14
Tmbim1	0.00139948	0.0989646	0.282	0.164	1	14
Mfsd11	1.22995e-05	0.0989513	0.236	0.102	0.216237	14
Kdm3a	8.23399e-05	0.0989343	0.182	0.079	1	14
Nmi	4.31784e-08	0.098877	0.164	0.048	0.000759119	14
Lima1	4.28824e-05	0.0988435	0.218	0.098	0.753915	14
Ppp1ca	0.000776426	0.098787	0.564	0.373	1	14
Hps4	7.15287e-06	0.0987066	0.173	0.065	0.125755	14
Ogfr	0.000142234	0.098623	0.209	0.098	1	14
Mroh1	2.63604e-10	0.098367	0.145	0.033	4.63442e-06	14
Lin54	2.17154e-09	0.098367	0.145	0.036	3.81778e-05	14
Lrrc8d	0.000100914	0.0982391	0.2	0.091	1	14
Zfp385a	4.39497e-07	0.0981885	0.164	0.053	0.00772679	14
Hpn	9.73845e-15	0.0979926	0.1	0.013	1.71212e-10	14
E2f3	5.55916e-11	0.0979679	0.136	0.028	9.77356e-07	14
Rcsd1	1.15174e-08	0.0979207	0.173	0.05	0.000202487	14
Tmem168	2.47857e-07	0.0979207	0.173	0.056	0.00435758	14
Cysltr1	1.71302e-10	0.0978188	0.145	0.033	3.01165e-06	14
Bcl3	4.70934e-10	0.0976916	0.127	0.027	8.27949e-06	14
Bola2	0.0041292	0.0974524	0.418	0.287	1	14
Use1	0.000282351	0.0973694	0.336	0.19	1	14
Prkx	0.000101928	0.0973642	0.182	0.08	1	14
Snrpb	0.000256079	0.0973206	0.636	0.404	1	14
Gm42835	1.873e-25	0.0972978	0.073	0.004	3.29292e-21	14
Nufip1	2.35598e-05	0.0972643	0.127	0.044	0.414205	14
Golm1	6.62518e-07	0.0972394	0.182	0.062	0.0116477	14
Dlgap4	0.00207136	0.0969352	0.245	0.14	1	14
Tmem123	5.59335e-05	0.0967107	0.182	0.077	0.983367	14
Gm26917	1.56856e-06	0.0965753	0.236	0.096	0.0275768	14
Fcrl1	9.075e-27	0.0964495	0.1	0.007	1.59548e-22	14
Cdk11b	4.47441e-05	0.0964495	0.318	0.166	0.786646	14
Cd44	3.635e-06	0.0964495	0.164	0.058	0.0639069	14
Trim47	0.000117729	0.0964495	0.136	0.053	1	14
Hdlbp	6.29952e-05	0.0963322	0.318	0.166	1	14
Itga6	1.82294e-05	0.0963297	0.245	0.109	0.320491	14
Nfya	1.78591e-06	0.0960454	0.155	0.051	0.0313981	14
Itpripl1	1.73969e-13	0.0960324	0.127	0.021	3.05855e-09	14
Elk3	5.37459e-06	0.0959191	0.173	0.064	0.0944907	14
Rassf3	3.02553e-07	0.0956416	0.155	0.047	0.00531919	14
Mb21d1	1.79779e-16	0.0956088	0.118	0.016	3.16069e-12	14
Themis2	4.69408e-24	0.0956019	0.1	0.008	8.25266e-20	14
Aftph	0.000632223	0.0955559	0.2	0.101	1	14
Tbc1d20	7.03355e-06	0.0955424	0.209	0.085	0.123657	14
Piezo1	3.44404e-09	0.0954844	0.127	0.029	6.05497e-05	14
Pik3cg	2.93023e-11	0.0954766	0.118	0.022	5.15164e-07	14
Ccdc53	0.000103878	0.0954283	0.218	0.103	1	14
Napa	0.00296839	0.0954051	0.4	0.263	1	14
Zrsr2	0.00335354	0.0953872	0.273	0.167	1	14
Pvr	1.26898e-06	0.0953725	0.155	0.051	0.02231	14
Adrm1	0.00140579	0.095293	0.318	0.192	1	14
Rala	0.000292723	0.0952445	0.282	0.151	1	14
Cdc37	0.00140219	0.0951325	0.364	0.227	1	14
Mybpc3	3.05831e-12	0.0949211	0.127	0.023	5.37681e-08	14
Dazap1	0.00222128	0.0948088	0.291	0.176	1	14
Noc2l	1.27244e-05	0.0947268	0.173	0.066	0.223707	14
Cep83	0.000162987	0.0946999	0.136	0.054	1	14
Suz12	0.000237771	0.0946891	0.227	0.113	1	14
Plxdc2	2.76335e-05	0.0946529	0.382	0.2	0.485824	14
Dbnl	0.000224516	0.0946426	0.282	0.149	1	14
Cd79b	3.70884e-17	0.0946139	0.082	0.007	6.52051e-13	14
Rasa1	0.000811753	0.0945213	0.191	0.096	1	14
Arhgap4	1.49517e-15	0.0944889	0.118	0.016	2.62865e-11	14
Por	3.69638e-05	0.0944439	0.3	0.149	0.64986	14
Arhgap22	2.03894e-07	0.0942625	0.136	0.038	0.00358467	14
Fbrs	1.34684e-05	0.0940832	0.191	0.077	0.236788	14
Coa7	3.61738e-05	0.0939894	0.118	0.04	0.635972	14
Tmem11	0.000468582	0.0939538	0.236	0.124	1	14
Sh2b3	8.77923e-06	0.0938004	0.173	0.065	0.154348	14
Zbtb21	0.000113765	0.0937511	0.209	0.097	1	14
Ctdnep1	0.000144019	0.0934606	0.291	0.152	1	14
Ap1b1	0.000246784	0.0934498	0.173	0.077	1	14
Mdm2	0.00353796	0.0934336	0.209	0.119	1	14
Hat1	0.0007314	0.0934269	0.164	0.077	1	14
Mrpl33	0.00415634	0.0932836	0.455	0.312	1	14
Trf	8.33566e-37	0.0932382	0.845	0.255	1.46549e-32	14
Zmynd15	1.93145e-22	0.0932043	0.109	0.01	3.39568e-18	14
Pwp1	0.000345616	0.0931137	0.145	0.062	1	14
Rgs3	0.00031413	0.0928798	0.2	0.096	1	14
Usp25	0.000154062	0.092771	0.173	0.076	1	14
Ttc1	0.000150627	0.0927526	0.218	0.104	1	14
Specc1l	1.92341e-05	0.0927141	0.164	0.063	0.338155	14
Npm1	0.00769016	0.0927015	0.864	0.793	1	14
Amdhd2	3.95085e-05	0.0925386	0.191	0.081	0.6946	14
Usp18	9.70909e-09	0.0925323	0.091	0.017	0.000170696	14
Gm13391	5.08553e-19	0.0925002	0.1	0.01	8.94086e-15	14
Slc25a10	2.64023e-11	0.0922868	0.127	0.025	4.64178e-07	14
Ccdc22	1.86128e-06	0.0921816	0.173	0.061	0.0327231	14
Agps	9.32877e-05	0.0921816	0.155	0.063	1	14
Rapgef5	0.00358179	0.0920454	0.082	0.033	1	14
Liph	6.41485e-15	0.0919739	0.118	0.017	1.12779e-10	14
Dmtf1	0.000729593	0.0918883	0.173	0.083	1	14
Ccdc9	3.19711e-07	0.0917091	0.155	0.048	0.00562084	14
Osbpl11	7.28484e-08	0.0916716	0.145	0.041	0.00128075	14
Smad3	1.09787e-07	0.0915354	0.145	0.041	0.00193017	14
Snrpg	0.00667838	0.0913218	0.636	0.492	1	14
Slc25a28	3.17642e-05	0.091316	0.2	0.086	0.558446	14
Yeats4	0.000431763	0.0912052	0.264	0.141	1	14
Med13l	0.00140167	0.091188	0.191	0.099	1	14
Fam178a	0.000167185	0.091139	0.227	0.11	1	14
Pdcd1	8.46674e-14	0.090953	0.082	0.009	1.48854e-09	14
Rab11fip5	1.49483e-08	0.0908548	0.145	0.038	0.000262806	14
Bud31	0.000784179	0.090843	0.236	0.127	1	14
Dcaf12	0.00124013	0.0907617	0.182	0.092	1	14
Rab10os	0.00957704	0.0905482	0.173	0.099	1	14
Sec24a	6.92863e-05	0.0903672	0.173	0.072	1	14
Ccdc86	4.05465e-06	0.0903202	0.173	0.063	0.0712847	14
Gtf2a1	3.71818e-05	0.0902354	0.173	0.07	0.653693	14
Aagab	1.89074e-05	0.090224	0.136	0.048	0.332412	14
Ifit1	4.23035e-06	0.0900048	0.109	0.031	0.0743738	14
Syce2	4.06336e-08	0.0899876	0.127	0.032	0.000714379	14
Arl11	1.13864e-13	0.0898829	0.109	0.016	2.00185e-09	14
Akt1	0.00571847	0.0897408	0.273	0.171	1	14
Fam107b	3.97564e-07	0.0895766	0.182	0.061	0.00698957	14
Lgals8	0.00121635	0.0895506	0.173	0.086	1	14
Pdcd2l	1.64151e-06	0.0894696	0.164	0.056	0.0288594	14
Eepd1	7.12233e-12	0.089326	0.118	0.021	1.25218e-07	14
Tmem192	9.50219e-05	0.0893016	0.227	0.106	1	14
Bre	0.000364711	0.0892699	0.209	0.103	1	14
Eif3f	0.00959194	0.0892368	0.764	0.659	1	14
Cux1	0.00191962	0.0889497	0.255	0.147	1	14
E2f4	4.47884e-06	0.0889347	0.164	0.058	0.0787424	14
Clk3	0.000672846	0.0889023	0.182	0.088	1	14
Fmnl3	6.35339e-06	0.0888757	0.145	0.05	0.111699	14
Smarca5	0.00735015	0.0888717	0.418	0.287	1	14
Sbno1	0.000636176	0.0888158	0.291	0.163	1	14
Inpp5k	2.69935e-06	0.088741	0.155	0.052	0.0474572	14
Capg	0.000140353	0.088655	0.155	0.064	1	14
Fam96a	0.00556468	0.0885782	0.255	0.157	1	14
Ddx54	0.000467645	0.0884531	0.173	0.08	1	14
Prpf38a	0.00558594	0.0882485	0.182	0.102	1	14
Dusp5	0.000114179	0.088197	0.145	0.058	1	14
Ocel1	1.69963e-05	0.0881415	0.1	0.029	0.298813	14
Hnrnpa1	0.00873169	0.0881415	0.482	0.35	1	14
Arrdc1	3.81674e-08	0.0880709	0.136	0.036	0.000671022	14
Irs2	0.00152806	0.0879231	0.291	0.171	1	14
Rac1	0.00148801	0.0873631	0.527	0.353	1	14
Ubl4a	7.80624e-05	0.0873478	0.191	0.083	1	14
Mnt	1.28962e-05	0.0873317	0.164	0.061	0.226728	14
Rsu1	0.000634922	0.0872884	0.318	0.182	1	14
Seh1l	0.000144043	0.0871483	0.182	0.081	1	14
Ascc3	0.000177976	0.0871483	0.182	0.082	1	14
Gm13139	2.81734e-10	0.0871016	0.118	0.023	4.95317e-06	14
Ttc7	1.41668e-08	0.0870389	0.127	0.031	0.000249067	14
Fam168b	0.00203087	0.0870234	0.264	0.153	1	14
Rgs19	1.87326e-05	0.0870048	0.164	0.062	0.329338	14
Stxbp2	1.55028e-08	0.0869772	0.136	0.034	0.000272554	14
Pon3	8.29641e-11	0.0869628	0.118	0.022	1.45859e-06	14
Lactb	1.26241e-05	0.0868724	0.173	0.066	0.221944	14
Fam129b	0.000117776	0.0867979	0.145	0.058	1	14
Tnfrsf13b	8.92156e-09	0.086704	0.136	0.034	0.00015685	14
Cerk	8.58269e-05	0.086683	0.173	0.073	1	14
Hmg20b	0.000338759	0.0863804	0.245	0.127	1	14
Adam8	9.27989e-24	0.0862424	0.091	0.006	1.6315e-19	14
Rabep1	0.00027242	0.0860581	0.236	0.119	1	14
S1pr2	5.09217e-15	0.0860459	0.109	0.015	8.95254e-11	14
Sertad1	0.00656984	0.0859303	0.264	0.165	1	14
Ubash3b	2.90351e-05	0.0858645	0.155	0.058	0.510466	14
Rest	0.00218423	0.085764	0.155	0.077	1	14
Dnttip2	0.00072584	0.0856523	0.218	0.113	1	14
Icosl	7.40104e-13	0.0856264	0.109	0.017	1.30118e-08	14
Osgin2	4.40088e-06	0.0856118	0.127	0.04	0.0773719	14
Abcg1	0.000130338	0.0855891	0.327	0.174	1	14
Ptpn23	9.58575e-06	0.085513	0.155	0.055	0.168527	14
Ubp1	0.000636531	0.0855016	0.164	0.076	1	14
Bco2	6.86464e-09	0.0854366	0.109	0.023	0.000120687	14
Rnf115	0.00150964	0.0854356	0.227	0.125	1	14
Psma1	0.00187789	0.085355	0.355	0.221	1	14
BC028528	2.51519e-06	0.0852791	0.191	0.071	0.0442195	14
Rcc2	0.000900296	0.0851943	0.173	0.084	1	14
Sbf2	0.00616252	0.085147	0.191	0.109	1	14
Snap29	3.51663e-05	0.0850662	0.118	0.04	0.618258	14
Ilf3	0.00460361	0.0850622	0.218	0.127	1	14
Eva1b	6.96023e-05	0.0848886	0.155	0.061	1	14
Mcur1	0.000195475	0.0846738	0.182	0.082	1	14
Ankrd33b	5.51847e-07	0.0846051	0.1	0.024	0.00970202	14
Bank1	1.48089e-11	0.0845086	0.1	0.016	2.60356e-07	14
Rap2c	9.10632e-05	0.0844798	0.127	0.047	1	14
Thrap3	0.00223082	0.0843727	0.318	0.194	1	14
Arap3	2.06332e-06	0.0843446	0.145	0.047	0.0362752	14
Eif2ak2	9.32453e-05	0.0842879	0.1	0.033	1	14
Frmd4a	2.90322e-05	0.0842444	0.245	0.113	0.510415	14
Chmp3	0.000405937	0.0840742	0.3	0.165	1	14
Gm15880	5.44482e-15	0.0839882	0.091	0.01	9.57254e-11	14
Utp3	0.000120204	0.0838322	0.164	0.069	1	14
Lmna	0.0017055	0.0838253	0.373	0.239	1	14
Slc15a4	0.00117495	0.0837863	0.218	0.115	1	14
Amz1	1.10454e-05	0.0836013	0.164	0.06	0.19419	14
Ccl22	1.73198e-17	0.0835661	0.1	0.011	3.04499e-13	14
Cyp27a1	4.91463e-09	0.0833592	0.118	0.026	8.64041e-05	14
Twf2	7.16745e-05	0.0832441	0.191	0.083	1	14
Ythdf3	0.00400902	0.0832441	0.164	0.086	1	14
Cd22	2.63994e-33	0.0831759	0.082	0.003	4.64128e-29	14
Ccdc50	0.00180941	0.0831697	0.236	0.132	1	14
Stk10	6.34512e-12	0.0831131	0.109	0.018	1.11554e-07	14
Tceb1	0.0060441	0.0830508	0.436	0.298	1	14
Tmod3	3.18712e-05	0.0830299	0.218	0.096	0.560327	14
Esrra	1.17423e-05	0.0828867	0.127	0.042	0.206441	14
Nadk	0.00165066	0.0828507	0.218	0.118	1	14
Btbd9	0.000177273	0.0826991	0.2	0.093	1	14
Jak3	8.81737e-16	0.082582	0.1	0.012	1.55018e-11	14
Gmeb1	3.13571e-05	0.0825038	0.109	0.035	0.551289	14
Tmem104	2.87029e-06	0.0824537	0.136	0.043	0.0504625	14
Tom1	1.4737e-05	0.0824293	0.155	0.056	0.259091	14
Sh3bgrl	0.00404405	0.0823647	0.245	0.146	1	14
Dennd1b	4.47243e-06	0.0823425	0.136	0.044	0.0786298	14
Wdfy4	7.40806e-15	0.0823009	0.1	0.013	1.30241e-10	14
Irak3	1.8462e-13	0.0823009	0.091	0.012	3.24581e-09	14
Smg1	0.00067659	0.0821006	0.227	0.118	1	14
Dtx2	5.80026e-06	0.0820925	0.118	0.036	0.101974	14
Lsp1	0.000208475	0.082049	0.109	0.039	1	14
Ggh	0.000277924	0.0819741	0.409	0.237	1	14
R3hcc1l	5.14457e-07	0.0819554	0.127	0.036	0.00904466	14
Tnip3	5.73773e-12	0.0819006	0.045	0.003	1.00875e-07	14
Senp2	0.000751186	0.0817967	0.255	0.138	1	14
Peak1	0.000762926	0.0817602	0.136	0.06	1	14
Paox	4.2525e-09	0.0817196	0.1	0.019	7.47632e-05	14
Reps2	4.84977e-05	0.0815269	0.118	0.04	0.852639	14
Bag1	0.00313054	0.0814759	0.409	0.269	1	14
Cops4	0.00814881	0.0812778	0.309	0.204	1	14
Gmpr2	3.21506e-05	0.0812106	0.164	0.064	0.56524	14
Guca1a	3.29745e-12	0.0811627	0.109	0.018	5.79725e-08	14
Malt1	1.39159e-08	0.0811627	0.1	0.02	0.000244655	14
Ptpre	0.00436745	0.0811143	0.182	0.099	1	14
Rars	0.000417457	0.0809088	0.182	0.085	1	14
Fam96b	0.00701178	0.0807302	0.3	0.194	1	14
Cd82	0.000612754	0.0806506	0.273	0.147	1	14
Stk4	7.30552e-06	0.0805664	0.145	0.05	0.128438	14
Crk	0.000399872	0.0805664	0.273	0.145	1	14
Rab22a	0.00113879	0.0804773	0.227	0.122	1	14
Pogk	5.09277e-05	0.0804233	0.155	0.06	0.89536	14
Ube2j2	0.00627302	0.0800765	0.255	0.157	1	14
Tcerg1	0.00134485	0.0800122	0.155	0.074	1	14
H2-T22	0.00106295	0.0799693	0.227	0.12	1	14
Btk	8.32393e-10	0.0799109	0.109	0.021	1.46343e-05	14
Irf2	0.00510672	0.0798464	0.227	0.134	1	14
Gsg1	1.62316e-13	0.0796352	0.1	0.014	2.85368e-09	14
Kpna2	1.0921e-12	0.0794951	0.1	0.015	1.92003e-08	14
Armc5	5.48074e-05	0.0794885	0.155	0.06	0.963569	14
Stag2	0.00461205	0.079355	0.255	0.154	1	14
Il18	0.00786321	0.079355	0.227	0.138	1	14
Arl8b	0.000282716	0.0792357	0.282	0.148	1	14
Cryl1	4.76729e-05	0.0792247	0.182	0.075	0.838138	14
1700003F12Rik	5.01746e-06	0.0792194	0.127	0.04	0.088212	14
St6gal1	1.86274e-05	0.0792183	0.118	0.038	0.327488	14
Prps2	8.55889e-06	0.079086	0.145	0.05	0.150474	14
Parp2	1.67726e-05	0.079086	0.145	0.052	0.29488	14
Tbca	0.00620306	0.0787436	0.518	0.368	1	14
Gtf3c6	0.000215667	0.0787132	0.2	0.093	1	14
Gnat3	2.56649e-99	0.0786431	0.064	0	4.51214e-95	14
P2ry12	3.10424e-09	0.0785996	0.309	0.109	5.45756e-05	14
Commd8	0.00129298	0.0785482	0.3	0.175	1	14
Asna1	0.00355767	0.0784766	0.209	0.117	1	14
Ptbp1	0.00220584	0.0784634	0.318	0.193	1	14
Ttc39b	6.34085e-06	0.0784063	0.136	0.045	0.111479	14
Gm26699	2.55787e-05	0.0784063	0.136	0.048	0.4497	14
Stx8	0.000677791	0.0783658	0.245	0.131	1	14
Dnajc21	0.000960199	0.078336	0.2	0.102	1	14
Asl	0.000111975	0.0782795	0.136	0.052	1	14
Alox5	9.89241e-20	0.0782257	0.091	0.008	1.73919e-15	14
Klra2	5.5995e-82	0.0782162	0.073	0	9.84448e-78	14
Snrpc	0.0051512	0.0781787	0.282	0.176	1	14
Dtx4	3.36003e-05	0.0781546	0.155	0.059	0.590727	14
Traf3ip3	2.788e-10	0.0779552	0.091	0.015	4.90158e-06	14
Cd4	3.81024e-69	0.0779317	0.073	0.001	6.69879e-65	14
Tspan14	0.00116881	0.0779108	0.155	0.073	1	14
Pprc1	1.37154e-05	0.0777028	0.109	0.033	0.241131	14
Coq10b	0.000497393	0.0776727	0.336	0.192	1	14
Cnot4	0.00420955	0.0775535	0.264	0.159	1	14
Exosc3	0.00431862	0.0774595	0.2	0.112	1	14
Pepd	3.70394e-05	0.0773393	0.145	0.054	0.65119	14
Sppl2a	0.006217	0.0770574	0.236	0.142	1	14
Iah1	0.000525003	0.0770464	0.2	0.098	1	14
Pyroxd2	7.51286e-16	0.0769568	0.091	0.01	1.32084e-11	14
Asnsd1	7.33533e-06	0.0769173	0.136	0.045	0.128962	14
Dyrk2	1.33932e-07	0.0768575	0.109	0.026	0.00235467	14
Cic	0.00125152	0.0767707	0.182	0.091	1	14
Slc1a5	1.08249e-05	0.0767613	0.118	0.037	0.190313	14
Cept1	0.000212189	0.0767421	0.318	0.169	1	14
Ppcdc	0.000275878	0.0765563	0.145	0.061	1	14
Ewsr1	0.00883769	0.0765173	0.418	0.292	1	14
Usf2	0.00941877	0.0764767	0.291	0.19	1	14
Stat1	0.00377904	0.0764461	0.136	0.066	1	14
Tesk1	0.000202945	0.0763376	0.173	0.076	1	14
Agpat2	1.47712e-06	0.0763281	0.118	0.033	0.0259692	14
Gtpbp2	0.000245597	0.0763141	0.164	0.071	1	14
Soga1	2.24959e-05	0.0763033	0.091	0.026	0.395501	14
Snrnp35	2.04272e-05	0.0761907	0.109	0.034	0.35913	14
Card9	4.27756e-10	0.0759988	0.1	0.018	7.52037e-06	14
Eif4a3	0.00541976	0.0759475	0.282	0.175	1	14
Hsd17b4	0.00575195	0.0758969	0.227	0.135	1	14
Adipor1	0.0012957	0.0757871	0.309	0.179	1	14
Vrk2	9.48748e-07	0.0757494	0.1	0.025	0.0166799	14
Gga2	5.18257e-05	0.0757296	0.145	0.055	0.911147	14
Mvp	0.000362538	0.0757296	0.136	0.056	1	14
Rnf34	0.00165443	0.0756936	0.209	0.111	1	14
Mis18a	9.62003e-07	0.075611	0.1	0.025	0.016913	14
Nabp1	8.89137e-06	0.0755656	0.136	0.045	0.156319	14
Dse	1.36594e-06	0.0755041	0.118	0.033	0.0240145	14
Patl1	3.25862e-05	0.0754305	0.136	0.049	0.572898	14
Tbk1	1.2551e-05	0.0752628	0.127	0.042	0.220659	14
Hgf	2.87961e-31	0.0752331	0.073	0.003	5.06264e-27	14
Ston2	3.51308e-05	0.0752296	0.109	0.035	0.617635	14
Idua	4.38159e-07	0.0750924	0.118	0.031	0.00770328	14
Arhgef3	1.81039e-05	0.0750924	0.109	0.034	0.318285	14
Med29	0.00148555	0.0750026	0.227	0.123	1	14
Mterf3	0.00138856	0.0749948	0.155	0.074	1	14
Fam49a	0.000218095	0.0747919	0.136	0.054	1	14
Pole4	0.0021836	0.0747751	0.282	0.166	1	14
1810011H11Rik	1.29193e-13	0.0747048	0.091	0.011	2.27135e-09	14
Pno1	0.000268265	0.0745994	0.164	0.071	1	14
Apaf1	8.75578e-05	0.0744644	0.073	0.02	1	14
Oxct1	0.00223247	0.0744607	0.345	0.212	1	14
Pop7	0.00112684	0.0741825	0.218	0.115	1	14
Mapk14	0.000317093	0.0741132	0.173	0.078	1	14
Acot9	0.000139877	0.0740384	0.118	0.043	1	14
Il13ra1	4.5503e-05	0.0739357	0.182	0.074	0.799989	14
Hccs	0.00571751	0.0739357	0.173	0.095	1	14
Uba7	1.05366e-08	0.0739069	0.1	0.02	0.000185245	14
Cmc1	0.000662657	0.0738902	0.209	0.105	1	14
Ttc28	0.00916659	0.0738051	0.191	0.111	1	14
Vrk1	0.000185802	0.0737212	0.145	0.059	1	14
Tspan4	0.00155908	0.0736811	0.236	0.129	1	14
Zswim8	0.000369672	0.0736773	0.164	0.073	1	14
Donson	3.74658e-05	0.0736763	0.136	0.049	0.658686	14
Parp8	0.000683061	0.0735875	0.136	0.059	1	14
Gm11713	1.34811e-09	0.0735808	0.082	0.013	2.3701e-05	14
Smim7	0.00825502	0.0735607	0.245	0.152	1	14
Zfp106	0.0034883	0.0735191	0.245	0.143	1	14
Speg	0.000715478	0.0734066	0.118	0.048	1	14
Pyhin1	1.87045e-29	0.0733908	0.082	0.004	3.28844e-25	14
Cd34	0.00011902	0.0732767	0.218	0.1	1	14
2310057M21Rik	2.52696e-05	0.073223	0.127	0.043	0.444264	14
Naa20	0.00576952	0.0731237	0.264	0.161	1	14
Snx29	1.78246e-06	0.0731227	0.109	0.03	0.0313374	14
Hmgcl	0.00088876	0.0730972	0.227	0.119	1	14
Hscb	0.000323384	0.0728676	0.127	0.051	1	14
Usp12	0.000501173	0.0727853	0.136	0.058	1	14
Ccz1	0.00315511	0.0727003	0.191	0.103	1	14
Rnft1	0.000653705	0.0726517	0.136	0.058	1	14
Nkiras2	1.69788e-05	0.0726256	0.118	0.038	0.298505	14
Asb2	8.39785e-10	0.0721775	0.082	0.013	1.47643e-05	14
Trpm2	4.89265e-07	0.0721568	0.1	0.024	0.00860177	14
Nasp	0.00391983	0.07192	0.209	0.117	1	14
Katna1	0.000396792	0.0719092	0.155	0.067	1	14
Kcnk6	1.65676e-10	0.0717568	0.091	0.015	2.91274e-06	14
Cebpz	0.00989538	0.0716579	0.218	0.133	1	14
Slamf6	2.45819e-11	0.0716167	0.091	0.014	4.32175e-07	14
Rassf5	3.37773e-05	0.0715312	0.109	0.035	0.593839	14
Cdv3	0.00105469	0.0714765	0.345	0.204	1	14
Herc4	0.00616127	0.0714585	0.1	0.045	1	14
Ppp1r11	0.00239639	0.0714506	0.473	0.305	1	14
Dusp16	0.0013012	0.0714334	0.182	0.091	1	14
Mlxipl	1.35896e-07	0.0714024	0.1	0.023	0.00238918	14
Gripap1	0.000961033	0.0713585	0.209	0.107	1	14
Tnfrsf17	9.96449e-12	0.0713364	0.091	0.013	1.75186e-07	14
Espl1	3.04344e-06	0.0713364	0.073	0.016	0.0535067	14
Epb41	0.00081351	0.0713164	0.136	0.059	1	14
9930111J21Rik2	6.3488e-05	0.0712635	0.082	0.023	1	14
Ulk2	0.00655983	0.0712419	0.155	0.082	1	14
Rad23b	0.00637876	0.071202	0.309	0.197	1	14
Mier1	0.00292459	0.0710329	0.291	0.174	1	14
Fubp1	0.00872517	0.0710267	0.327	0.215	1	14
Treml2	4.36865e-18	0.0709868	0.082	0.007	7.68053e-14	14
Mrpl17	0.00852856	0.0709711	0.345	0.228	1	14
Trappc8	0.000293525	0.0709162	0.145	0.061	1	14
Traf3	0.000137656	0.0708489	0.136	0.053	1	14
Trpc4ap	0.00819342	0.0707994	0.282	0.179	1	14
Sh3pxd2a	2.64794e-07	0.0707078	0.1	0.023	0.00465535	14
2900089D17Rik	1.4607e-09	0.0706361	0.091	0.016	2.56805e-05	14
Mrpl54	0.00264125	0.0705845	0.355	0.22	1	14
Arhgef10l	0.000217525	0.0705096	0.118	0.044	1	14
Azi2	0.00294224	0.070474	0.2	0.109	1	14
Rps6ka1	9.3575e-05	0.0704531	0.155	0.061	1	14
Nubp1	0.000578034	0.0704457	0.127	0.053	1	14
Stard3	0.00345276	0.0704361	0.255	0.149	1	14
Antxr2	3.65598e-10	0.0702161	0.091	0.015	6.42758e-06	14
Txnl1	0.00488041	0.0700042	0.491	0.332	1	14
Anapc10	0.00119378	0.0699544	0.191	0.096	1	14
Depdc7	7.75488e-07	0.069875	0.1	0.025	0.0136339	14
Cct4	0.00838544	0.0698254	0.355	0.235	1	14
Stx11	3.75476e-06	0.0697362	0.091	0.023	0.0660124	14
Ankrd44	0.00136339	0.0696597	0.145	0.067	1	14
Pmm2	0.000352836	0.0696397	0.136	0.056	1	14
Csnk1g3	0.00419464	0.0695166	0.191	0.105	1	14
Cd300lh	1.68514e-57	0.0694929	0.064	0.001	2.96265e-53	14
Twistnb	0.00143782	0.0692633	0.145	0.067	1	14
Nagk	0.00733218	0.0688641	0.209	0.122	1	14
Tifab	1.94471e-09	0.0688175	0.091	0.016	3.41899e-05	14
Msrb1	0.00397646	0.0686942	0.2	0.112	1	14
Nck1	0.00379377	0.0685088	0.164	0.085	1	14
Timm10	0.00218922	0.068455	0.209	0.113	1	14
P2ry2	9.07489e-13	0.0684476	0.082	0.01	1.59546e-08	14
Ccdc71l	0.000157163	0.0682091	0.127	0.048	1	14
Mex3d	0.00250917	0.0681189	0.173	0.089	1	14
Csnk1e	0.00906436	0.0680049	0.3	0.194	1	14
Exoc5	0.00580252	0.067992	0.191	0.107	1	14
Csnk2a2	0.00475889	0.067989	0.164	0.086	1	14
Cyp4f13	0.00106334	0.0679388	0.118	0.049	1	14
5430427O19Rik	8.13862e-07	0.0679343	0.1	0.025	0.0143085	14
Anxa7	0.00166753	0.0678707	0.218	0.116	1	14
Rin3	7.79113e-07	0.0678397	0.082	0.018	0.0136976	14
Atp7a	0.00315944	0.0676275	0.118	0.054	1	14
Tfeb	0.000216718	0.0675334	0.127	0.049	1	14
Txndc17	0.00454099	0.0675097	0.436	0.29	1	14
Comt	0.00647286	0.067502	0.445	0.301	1	14
Acap2	0.00935758	0.0674984	0.209	0.124	1	14
Tbc1d1	5.62847e-05	0.0674934	0.136	0.05	0.989542	14
Itsn1	0.00116809	0.0674541	0.136	0.061	1	14
Tyk2	1.69813e-07	0.0674209	0.091	0.019	0.00298549	14
Spint1	3.58466e-05	0.0674154	0.145	0.053	0.63022	14
Tbc1d4	0.000368588	0.0673984	0.109	0.04	1	14
Spata5	5.46661e-05	0.0673805	0.091	0.027	0.961085	14
C130026I21Rik	1.05725e-21	0.0673617	0.055	0.002	1.85875e-17	14
Gab2	0.000115652	0.0673408	0.1	0.033	1	14
Mgme1	0.00377204	0.0673017	0.1	0.043	1	14
Dcp2	0.000894795	0.0672835	0.145	0.065	1	14
Mid1	0.00666201	0.0672035	0.082	0.034	1	14
Eaf1	0.000233215	0.0670663	0.1	0.035	1	14
Sec16a	0.00363824	0.0670554	0.136	0.066	1	14
Fam63a	0.00646207	0.0670452	0.164	0.088	1	14
Crebbp	0.00345267	0.0669371	0.245	0.142	1	14
Git2	0.00192225	0.0669164	0.182	0.093	1	14
Smarcd2	0.000120818	0.0668934	0.118	0.042	1	14
Sh3tc1	6.9833e-08	0.0668628	0.091	0.019	0.00122773	14
Sphk1	0.000512485	0.0668628	0.064	0.018	1	14
Ctnnd1	0.0071778	0.0668501	0.191	0.109	1	14
Gm4951	4.09337e-30	0.0666524	0.073	0.003	7.19656e-26	14
Anxa11	8.46636e-05	0.0666212	0.118	0.041	1	14
Med15	0.000202449	0.0665883	0.127	0.049	1	14
Siah2	0.000875457	0.0664636	0.3	0.17	1	14
Gna12	0.00060731	0.0664339	0.373	0.217	1	14
Gfer	0.00268136	0.0664015	0.173	0.089	1	14
Zcchc2	2.77876e-05	0.0663804	0.109	0.034	0.488533	14
Dennd1c	2.77795e-06	0.066305	0.082	0.019	0.0488392	14
Cd300lb	4.75148e-29	0.066227	0.073	0.003	8.35357e-25	14
Ppard	0.000203856	0.0661835	0.127	0.049	1	14
Itpr2	0.00630359	0.0660628	0.191	0.108	1	14
Fam167b	3.29727e-06	0.0659974	0.091	0.023	0.0579692	14
Osbpl9	0.00732907	0.06596	0.227	0.135	1	14
Uba6	0.000426175	0.0658868	0.136	0.057	1	14
Ipcef1	2.37069e-09	0.0656339	0.073	0.011	4.1679e-05	14
Opa3	0.000440676	0.0655949	0.145	0.062	1	14
Pcnt	0.000557552	0.0655579	0.1	0.037	1	14
Zfp384	0.000887605	0.0654855	0.136	0.059	1	14
Stam2	0.00313564	0.0654622	0.136	0.065	1	14
Trim12a	5.08215e-05	0.0652839	0.109	0.036	0.893493	14
Naglu	0.000231757	0.0652616	0.109	0.039	1	14
Tbpl1	0.00818968	0.0652279	0.218	0.13	1	14
Ddx6	0.00888208	0.0651319	0.364	0.242	1	14
Ctbs	0.00144046	0.0649508	0.127	0.056	1	14
Vps37a	0.00711496	0.0647298	0.173	0.095	1	14
Mcm9	3.92837e-09	0.064651	0.082	0.014	6.90647e-05	14
Gm10073	1.64796e-05	0.0645992	0.109	0.033	0.289728	14
Gm8730	0.00017021	0.0645825	0.118	0.043	1	14
Rlf	0.00496729	0.0645183	0.145	0.074	1	14
Pitrm1	7.15705e-06	0.0644781	0.1	0.028	0.125828	14
Cr1l	0.00614625	0.0644153	0.2	0.113	1	14
Bach2os	2.14716e-18	0.0643858	0.073	0.005	3.77492e-14	14
Wdr89	0.00178065	0.064269	0.136	0.062	1	14
E230013L22Rik	8.27464e-17	0.0642443	0.073	0.006	1.45476e-12	14
0610040J01Rik	0.000187358	0.0641621	0.127	0.048	1	14
Gabpb1	0.000327105	0.0641621	0.127	0.05	1	14
Fndc3a	0.00716906	0.063887	0.236	0.142	1	14
Parp1	0.00101529	0.0638715	0.145	0.066	1	14
Nans	0.00120994	0.0638715	0.145	0.066	1	14
Plcl2	0.00029523	0.0635046	0.1	0.035	1	14
Ptp4a1	0.00146665	0.0634005	0.473	0.298	1	14
Ethe1	0.00992826	0.0633181	0.158	0.089	1	13
Car13	2.00494e-16	0.0632544	0.073	0.006	3.52488e-12	14
Trim30d	2.38694e-08	0.0632484	0.082	0.015	0.000419648	14
Prelid1	0.00752626	0.0631891	0.373	0.246	1	14
Oasl2	3.88301e-06	0.0629612	0.1	0.027	0.0682672	14
Thoc6	0.00616555	0.0629448	0.136	0.069	1	14
Ncstn	0.00176165	0.0629156	0.218	0.116	1	14
Gm26778	1.35029e-11	0.0628304	0.064	0.007	2.37395e-07	14
Pald1	0.00113478	0.0628168	0.118	0.049	1	14
Mob1b	0.00300715	0.0625479	0.136	0.065	1	14
Lcor	0.000146853	0.0625479	0.109	0.038	1	14
Tmem202	9.37536e-10	0.0625479	0.082	0.013	1.64828e-05	14
Fer	0.000344477	0.0624124	0.118	0.045	1	14
Ccnd1	0.00770485	0.0623148	0.218	0.128	1	14
Acox3	0.009949	0.0622834	0.127	0.066	1	14
Tbc1d16	0.000875241	0.0622791	0.127	0.054	1	14
Maml3	0.000130882	0.0622747	0.109	0.038	1	14
Cast	0.000147853	0.0621382	0.109	0.038	1	14
Derl2	0.00277192	0.0620684	0.255	0.145	1	14
Slc7a6os	0.000368771	0.0620016	0.109	0.041	1	14
Klf10	0.00120321	0.0618971	0.164	0.078	1	14
Afp	1.01495e-13	0.0618419	0.073	0.007	1.78438e-09	14
Cdk2ap2	0.00903582	0.0616535	0.318	0.206	1	14
Cep350	0.00833642	0.0616439	0.164	0.09	1	14
Ripk1	0.00519398	0.061615	0.127	0.062	1	14
[truncated: 233 more rows]

## Sheet: 3 Neurons
gene	p_val	avg_logFC	pct.1	pct.2	p_val_adj	cluster
Avp	0.000233469	3.43588	0.066	0.038	1	3
Oxt	0.00512639	2.3219	0.043	0.025	1	3
Gm42418	2.99484e-217	1.13384	1	0.998	5.26522e-213	3
Gaa	3.79542e-180	0.918604	1	0.555	6.67274e-176	3
Pcsk1n	6.9933e-165	0.885605	1	0.832	1.22949e-160	3
Tmem130	2.22429e-199	0.877104	0.953	0.371	3.91053e-195	3
AY036118	9.46994e-176	0.850921	0.995	0.72	1.66491e-171	3
Podxl2	2.01737e-180	0.841776	0.988	0.485	3.54674e-176	3
Rtn1	1.81691e-149	0.774476	0.998	0.645	3.19431e-145	3
Atp1b1	1.36256e-161	0.765464	0.998	0.547	2.39552e-157	3
App	1.13974e-148	0.75352	0.998	0.749	2.00377e-144	3
Dpp6	1.67706e-120	0.752832	0.743	0.326	2.94844e-116	3
Ly6h	9.04561e-147	0.743279	1	0.587	1.59031e-142	3
Cadm1	6.64627e-140	0.726755	0.901	0.468	1.16848e-135	3
Psap	3.81134e-151	0.725068	1	0.912	6.70071e-147	3
Faim2	6.4243e-156	0.718421	0.966	0.503	1.12946e-151	3
Serinc1	3.63927e-149	0.717638	0.994	0.702	6.39821e-145	3
Tmx4	9.24505e-152	0.714996	0.977	0.55	1.62537e-147	3
Clstn3	7.10054e-126	0.700009	0.722	0.28	1.24835e-121	3
Canx	3.86549e-137	0.698383	0.998	0.741	6.79592e-133	3
Rtn3	3.87856e-142	0.689749	0.992	0.703	6.81889e-138	3
Itm2c	1.8438e-137	0.689734	1	0.857	3.24159e-133	3
Sv2a	2.36292e-138	0.687839	0.862	0.393	4.15425e-134	3
Ptprn	4.70875e-149	0.684868	0.905	0.398	8.27845e-145	3
Scg2	1.17901e-157	0.677676	0.989	0.464	2.07281e-153	3
Slc22a17	3.40353e-147	0.666551	0.995	0.618	5.98375e-143	3
Dlk1	1.8737e-60	0.666221	0.462	0.191	3.29415e-56	3
Tmem59l	9.41981e-156	0.664375	0.989	0.485	1.6561e-151	3
Ncam1	1.51569e-124	0.660937	0.963	0.62	2.66474e-120	3
Cartpt	2.6091e-18	0.658449	0.185	0.084	4.58707e-14	3
Pld3	2.55758e-156	0.657909	0.934	0.407	4.49648e-152	3
Syp	2.40903e-120	0.65681	0.81	0.362	4.23532e-116	3
Spock2	2.06507e-117	0.655875	0.826	0.385	3.6306e-113	3
Caly	3.18209e-146	0.654653	0.995	0.518	5.59443e-142	3
Atp9a	5.05283e-97	0.652962	0.641	0.296	8.88339e-93	3
Scg5	1.00411e-135	0.649918	0.995	0.641	1.76533e-131	3
Nrsn2	1.24467e-118	0.645145	0.784	0.318	2.18825e-114	3
Clstn1	7.93015e-130	0.637804	0.914	0.494	1.3942e-125	3
Hsp90b1	1.93957e-118	0.631855	0.998	0.823	3.40996e-114	3
Timp2	4.36399e-123	0.626315	0.992	0.678	7.67232e-119	3
Gabbr1	3.81615e-131	0.625098	0.983	0.633	6.70917e-127	3
Astn1	3.84561e-82	0.620562	0.613	0.287	6.76097e-78	3
Dner	9.92079e-88	0.620434	0.653	0.305	1.74417e-83	3
Resp18	1.81789e-139	0.618275	0.997	0.515	3.19603e-135	3
Atp1a3	2.15534e-117	0.617636	0.751	0.302	3.7893e-113	3
Calr	6.73245e-120	0.61737	0.988	0.686	1.18363e-115	3
Saraf	4.99189e-128	0.616752	0.985	0.678	8.77624e-124	3
Cpe	3.78903e-121	0.609854	1	0.688	6.6615e-117	3
Ctsb	3.60395e-109	0.604876	0.995	0.784	6.3361e-105	3
Tspan7	4.97862e-130	0.604033	0.98	0.594	8.75292e-126	3
Emc10	4.89089e-117	0.603238	0.988	0.725	8.59867e-113	3
Cacna2d1	3.41968e-82	0.603115	0.57	0.233	6.01215e-78	3
Nsg2	9.63076e-82	0.602915	0.621	0.29	1.69318e-77	3
Gpm6a	3.061e-111	0.596089	0.927	0.508	5.38154e-107	3
Gria2	3.50004e-122	0.595918	0.913	0.47	6.15342e-118	3
Npdc1	1.97991e-117	0.589639	0.969	0.626	3.48088e-113	3
Tecr	5.31907e-111	0.587964	0.991	0.776	9.35145e-107	3
Prnp	1.74145e-115	0.587829	0.982	0.658	3.06165e-111	3
Nrxn2	2.91957e-111	0.580682	0.908	0.513	5.13289e-107	3
Atp6ap2	8.61172e-118	0.580399	0.979	0.625	1.51403e-113	3
Grin1	5.85981e-96	0.579017	0.598	0.228	1.03021e-91	3
Gabra1	4.96019e-64	0.570472	0.48	0.203	8.72051e-60	3
Tmem30a	1.94955e-112	0.560677	0.878	0.455	3.4275e-108	3
Disp2	7.08017e-82	0.55766	0.628	0.274	1.24477e-77	3
Gpx3	8.48655e-63	0.556298	0.537	0.256	1.49202e-58	3
Lrpap1	3.92262e-123	0.552481	0.95	0.522	6.89636e-119	3
Hspa5	2.69331e-96	0.543747	1	0.836	4.73511e-92	3
Cds2	5.25344e-53	0.54224	0.526	0.297	9.23606e-49	3
Gabrb1	6.3895e-74	0.540818	0.607	0.28	1.12334e-69	3
Pam	7.04082e-98	0.535531	0.94	0.543	1.23785e-93	3
Nrxn3	5.26769e-37	0.532756	0.425	0.23	9.26112e-33	3
Lars2	8.5162e-39	0.532714	0.515	0.353	1.49723e-34	3
Nenf	7.05903e-98	0.532262	0.989	0.71	1.24105e-93	3
Clu	9.16509e-118	0.530267	0.992	0.541	1.61131e-113	3
Nptxr	8.59515e-72	0.528412	0.546	0.241	1.51111e-67	3
Igsf8	9.40392e-78	0.526902	0.732	0.407	1.6533e-73	3
Glg1	2.15111e-56	0.5257	0.538	0.295	3.78186e-52	3
Tmem179	4.01943e-82	0.523465	0.647	0.29	7.06656e-78	3
Nptn	7.94798e-103	0.520049	0.901	0.523	1.39733e-98	3
Ttc3	7.89776e-88	0.519762	0.963	0.62	1.38851e-83	3
Cd200	5.87757e-56	0.519712	0.561	0.307	1.03333e-51	3
Ache	2.58891e-62	0.518923	0.509	0.228	4.55157e-58	3
Lsamp	5.78911e-64	0.517295	0.72	0.433	1.01778e-59	3
C1qtnf4	1.29726e-40	0.515766	0.532	0.334	2.28072e-36	3
Grina	2.23192e-74	0.512333	0.734	0.438	3.92394e-70	3
Sez6l2	5.95598e-78	0.512144	0.722	0.356	1.04712e-73	3
mt-Nd1	9.96067e-79	0.510237	0.992	0.986	1.75118e-74	3
Cadm3	4.323e-70	0.510187	0.56	0.249	7.60026e-66	3
Tusc3	5.0278e-110	0.508163	0.928	0.517	8.83937e-106	3
Erp29	7.2339e-95	0.507218	0.976	0.679	1.27179e-90	3
Cd47	7.6673e-82	0.50401	0.887	0.565	1.34799e-77	3
Arl6ip1	1.14995e-79	0.50314	0.986	0.809	2.02174e-75	3
Scg3	6.49897e-51	0.499516	0.54	0.299	1.14258e-46	3
Atp6v0a1	1.10593e-45	0.499467	0.558	0.36	1.94434e-41	3
Aplp1	9.13551e-94	0.499186	1	0.626	1.60611e-89	3
Pdia6	3.43341e-87	0.494444	0.873	0.522	6.03629e-83	3
Gabrg2	4.23519e-60	0.490275	0.489	0.217	7.44588e-56	3
Gal	6.42492e-15	0.489573	0.167	0.079	1.12957e-10	3
Pgrmc1	6.64014e-83	0.487976	0.988	0.689	1.1674e-78	3
Gabra2	2.84578e-50	0.485096	0.486	0.237	5.00316e-46	3
Alcam	6.17242e-19	0.485006	0.372	0.252	1.08517e-14	3
Atp6ap1	4.27129e-91	0.480149	0.896	0.531	7.50935e-87	3
Tgoln1	4.49533e-70	0.479641	0.777	0.482	7.90325e-66	3
St8sia3	5.10555e-55	0.479274	0.436	0.192	8.97607e-51	3
Atp1a1	3.79635e-85	0.475628	0.925	0.61	6.67437e-81	3
Txndc15	1.5205e-75	0.475111	0.803	0.486	2.6732e-71	3
Atp6v0b	1.59469e-78	0.473101	0.997	0.875	2.80363e-74	3
Cx3cl1	1.12131e-51	0.47308	0.488	0.241	1.97137e-47	3
mt-Co3	1.4922e-112	0.472243	1	1	2.62344e-108	3
Pcsk2	4.43402e-39	0.471072	0.483	0.273	7.79545e-35	3
Mboat7	1.45876e-53	0.470808	0.534	0.281	2.56464e-49	3
Aplp2	1.77888e-66	0.470775	0.894	0.612	3.12745e-62	3
Rpn1	9.10313e-43	0.466214	0.514	0.304	1.60042e-38	3
Syt11	4.00968e-72	0.462773	0.971	0.67	7.04942e-68	3
Galnt16	2.25841e-55	0.460441	0.512	0.249	3.97051e-51	3
Fkbp2	1.60731e-73	0.452612	0.879	0.561	2.82581e-69	3
Cntn1	4.56136e-78	0.452481	0.849	0.445	8.01933e-74	3
Chl1	2.63292e-38	0.450308	0.408	0.205	4.62893e-34	3
Tspan3	6.21873e-75	0.443814	0.989	0.737	1.09332e-70	3
Pdia3	2.0529e-42	0.43879	0.647	0.45	3.60921e-38	3
Gm1673	4.94113e-69	0.438667	0.843	0.507	8.68699e-65	3
Itfg1	2.58267e-45	0.437851	0.528	0.308	4.54059e-41	3
Thy1	3.09861e-61	0.437363	0.485	0.201	5.44767e-57	3
Nrxn1	8.7234e-62	0.436598	0.818	0.49	1.53366e-57	3
Bscl2	1.17825e-33	0.43624	0.431	0.257	2.07149e-29	3
Megf8	1.99775e-42	0.434408	0.391	0.189	3.51224e-38	3
Syt4	3.15872e-45	0.433102	0.518	0.27	5.55335e-41	3
Tmx2	1.84075e-37	0.431438	0.494	0.303	3.23622e-33	3
Olfm1	3.63975e-29	0.431241	0.414	0.256	6.39905e-25	3
Maged1	2.37266e-62	0.427498	0.902	0.588	4.17137e-58	3
Nsg1	1.98047e-72	0.427243	0.823	0.444	3.48187e-68	3
Tenm1	1.53488e-33	0.426605	0.335	0.165	2.69847e-29	3
Ndn	1.7737e-84	0.425857	0.989	0.587	3.11835e-80	3
Scn2a1	2.66251e-35	0.424626	0.414	0.228	4.68096e-31	3
Impad1	2.72741e-32	0.422433	0.451	0.279	4.79506e-28	3
Adgrl1	4.35635e-36	0.422164	0.434	0.243	7.6589e-32	3
mt-Nd2	6.32875e-54	0.420445	0.998	0.986	1.11266e-49	3
Sez6l	6.99913e-39	0.420434	0.424	0.221	1.23052e-34	3
Negr1	4.49945e-28	0.419564	0.408	0.251	7.91048e-24	3
mt-Nd4l	1.00753e-59	0.418475	0.995	0.988	1.77134e-55	3
Gria1	2.13043e-34	0.416802	0.442	0.251	3.74551e-30	3
Hs6st2	3.4112e-31	0.41534	0.304	0.143	5.99723e-27	3
Serpini1	5.34773e-35	0.415027	0.315	0.143	9.40184e-31	3
Spint2	4.3686e-42	0.413958	0.547	0.311	7.68043e-38	3
Rabac1	2.04182e-62	0.410789	0.989	0.833	3.58973e-58	3
B4gat1	1.93029e-37	0.40787	0.518	0.316	3.39364e-33	3
Mesdc2	7.69955e-35	0.405729	0.46	0.273	1.35366e-30	3
Tm2d3	2.4783e-28	0.405287	0.483	0.319	4.35711e-24	3
Enpp5	4.18211e-35	0.403179	0.453	0.264	7.35257e-31	3
Slc32a1	1.21611e-41	0.401662	0.32	0.127	2.13804e-37	3
Chst1	7.63785e-33	0.401168	0.387	0.208	1.34281e-28	3
Ssr1	6.79522e-29	0.400338	0.541	0.407	1.19467e-24	3
Ids	2.97248e-32	0.400222	0.446	0.271	5.22592e-28	3
mt-Nd5	4.38841e-37	0.392266	0.988	0.896	7.71526e-33	3
Emc1	7.15112e-28	0.391192	0.425	0.27	1.25724e-23	3
Efnb3	1.17532e-27	0.390279	0.419	0.261	2.06634e-23	3
Nomo1	1.26264e-33	0.388554	0.365	0.191	2.21984e-29	3
Cbarp	1.53265e-30	0.388389	0.43	0.263	2.69455e-26	3
Hacd3	6.74785e-31	0.387436	0.42	0.245	1.18634e-26	3
Pcdh7	3.12047e-20	0.384789	0.352	0.219	5.4861e-16	3
mt-Atp8	6.74969e-45	0.383588	0.991	0.967	1.18666e-40	3
Fam234b	1.79275e-31	0.383232	0.372	0.201	3.15184e-27	3
Parm1	1.84438e-26	0.383128	0.266	0.127	3.24261e-22	3
Gabrb3	4.60244e-33	0.380234	0.416	0.232	8.09156e-29	3
Syngr3	1.63094e-35	0.379988	0.446	0.242	2.86735e-31	3
Cntnap2	4.91709e-32	0.379937	0.3	0.137	8.64474e-28	3
Emc7	5.15262e-55	0.379376	0.905	0.633	9.05883e-51	3
Chgb	3.08157e-75	0.377272	0.619	0.274	5.4177e-71	3
Ergic3	1.04671e-58	0.376004	0.824	0.528	1.84021e-54	3
Grm5	2.10748e-22	0.375725	0.352	0.211	3.70517e-18	3
Spock1	8.69146e-30	0.374614	0.419	0.238	1.52804e-25	3
Vgf	6.62863e-17	0.374254	0.235	0.125	1.16538e-12	3
2020-03-06	9.34818e-29	0.371163	0.45	0.284	1.6435e-24	3
Endod1	1.04135e-24	0.370192	0.388	0.243	1.8308e-20	3
Syt5	5.78279e-35	0.369559	0.424	0.225	1.01667e-30	3
Spock3	2.84629e-29	0.369308	0.411	0.237	5.00406e-25	3
Wfs1	8.0005e-34	0.367078	0.301	0.137	1.40657e-29	3
Scn2b	4.16534e-28	0.365968	0.321	0.167	7.32309e-24	3
Syngr1	1.01292e-23	0.365534	0.457	0.316	1.78081e-19	3
Smpd1	2.13222e-24	0.365314	0.434	0.293	3.74866e-20	3
L1cam	5.26148e-35	0.364723	0.358	0.174	9.2502e-31	3
Celsr2	1.86095e-28	0.364592	0.346	0.189	3.27174e-24	3
Itm2b	2.67925e-52	0.364401	0.998	0.99	4.71039e-48	3
P4htm	4.65985e-35	0.36272	0.364	0.182	8.19249e-31	3
Slc12a5	1.10046e-33	0.361701	0.474	0.263	1.93472e-29	3
Nceh1	1.40185e-29	0.361625	0.396	0.223	2.4646e-25	3
Gabrq	1.21006e-30	0.361181	0.281	0.127	2.1274e-26	3
Reep5	8.46322e-55	0.361017	0.983	0.751	1.48792e-50	3
Clptm1	1.62439e-22	0.359392	0.428	0.296	2.85583e-18	3
Ecel1	8.17418e-22	0.358208	0.306	0.16	1.4371e-17	3
Syt1	1.98037e-31	0.355377	0.419	0.219	3.48168e-27	3
Rcn2	1.29822e-30	0.355186	0.606	0.43	2.2824e-26	3
Atp8a1	7.19157e-14	0.353983	0.445	0.371	1.26435e-09	3
Adam22	9.95241e-25	0.353251	0.332	0.189	1.74973e-20	3
Sst	4.66651e-14	0.351821	0.142	0.064	8.20419e-10	3
Cyb561	5.53452e-30	0.351638	0.324	0.163	9.73023e-26	3
Pcdh19	6.12193e-23	0.351624	0.321	0.179	1.0763e-18	3
Os9	6.01569e-18	0.350574	0.358	0.246	1.05762e-13	3
Tmed10	4.03477e-46	0.35023	0.885	0.652	7.09354e-42	3
Ptprs	4.31749e-23	0.344981	0.508	0.377	7.59058e-19	3
Sdf4	8.46949e-42	0.344472	0.737	0.506	1.48902e-37	3
Frrs1l	3.9832e-23	0.342448	0.317	0.181	7.00286e-19	3
Tmem59	5.02747e-39	0.341409	0.976	0.829	8.8388e-35	3
Tspan13	5.87947e-35	0.34138	0.677	0.46	1.03367e-30	3
Vstm2l	3.63675e-24	0.340443	0.323	0.174	6.39377e-20	3
Crtac1	3.32987e-29	0.340288	0.278	0.128	5.85424e-25	3
Creld1	3.77719e-27	0.33763	0.365	0.208	6.64068e-23	3
Tmem35	3.97058e-29	0.337429	0.375	0.194	6.98068e-25	3
Lrrc24	6.19428e-27	0.33467	0.3	0.152	1.08902e-22	3
Lrrn2	1.78407e-20	0.331132	0.309	0.18	3.13657e-16	3
Pigk	4.01467e-26	0.330645	0.365	0.21	7.0582e-22	3
mt-Nd4	1.29118e-56	0.329455	1	0.999	2.27003e-52	3
Rpn2	7.58098e-41	0.328655	0.722	0.479	1.33281e-36	3
Nell2	5.129e-23	0.328155	0.361	0.212	9.0173e-19	3
mt-Nd3	9.02688e-32	0.327989	0.982	0.941	1.58702e-27	3
Arxes2	1.38184e-18	0.326911	0.443	0.314	2.42941e-14	3
Tmem132a	5.73033e-22	0.326098	0.278	0.148	1.00745e-17	3
Pcdh17	6.20996e-15	0.32557	0.393	0.29	1.09177e-10	3
Adcyap1r1	1.26571e-22	0.324429	0.356	0.214	2.22525e-18	3
Dpp10	2.4084e-20	0.324125	0.283	0.156	4.2342e-16	3
Sel1l	1.01608e-14	0.322875	0.353	0.257	1.78637e-10	3
H13	3.0324e-12	0.322551	0.353	0.277	5.33126e-08	3
Pomgnt2	1.17243e-24	0.321777	0.326	0.176	2.06124e-20	3
Pdyn	2.28093e-17	0.31969	0.183	0.085	4.0101e-13	3
Reep2	3.34724e-21	0.318887	0.323	0.189	5.88477e-17	3
Tmx1	2.96339e-17	0.317284	0.356	0.244	5.20993e-13	3
Pgap1	1.06049e-19	0.316576	0.307	0.181	1.86444e-15	3
Tac1	5.77692e-07	0.316524	0.153	0.097	0.0101564	3
Lrrc4b	7.55593e-17	0.314283	0.407	0.299	1.32841e-12	3
Cacna2d2	1.30038e-16	0.314094	0.266	0.158	2.28619e-12	3
Cd99l2	1.12569e-18	0.312384	0.338	0.214	1.97908e-14	3
Scamp1	5.58988e-14	0.311407	0.344	0.251	9.82757e-10	3
Scamp5	3.39833e-15	0.311253	0.317	0.216	5.9746e-11	3
Slc38a1	1.95518e-12	0.308846	0.352	0.264	3.4374e-08	3
Ddost	4.47567e-15	0.308133	0.503	0.427	7.86867e-11	3
Pianp	8.56969e-17	0.307276	0.375	0.259	1.50664e-12	3
B4galt6	4.03636e-15	0.307047	0.298	0.195	7.09632e-11	3
mt-Cytb	8.00356e-61	0.306334	1	1	1.40711e-56	3
Slc39a6	5.51683e-21	0.306033	0.295	0.165	9.69914e-17	3
Rhbdd2	4.89016e-14	0.303868	0.358	0.257	8.59738e-10	3
Atp2a2	2.63061e-12	0.303248	0.442	0.377	4.62487e-08	3
Slc17a6	1.80136e-21	0.303102	0.292	0.15	3.16696e-17	3
Cdh13	7.31233e-20	0.30273	0.318	0.181	1.28558e-15	3
Unc5d	2.58005e-17	0.301743	0.248	0.135	4.53598e-13	3
Tmem9	7.49093e-18	0.301343	0.378	0.254	1.31698e-13	3
Slc7a14	1.78472e-26	0.301327	0.28	0.135	3.13772e-22	3
Tmem158	1.30316e-17	0.301061	0.361	0.23	2.29109e-13	3
G6pc3	7.19113e-12	0.300846	0.304	0.22	1.26427e-07	3
BC004004	5.72815e-13	0.300798	0.347	0.259	1.00707e-08	3
Stmn3	5.65552e-54	0.296828	0.882	0.499	9.94297e-50	3
Fam171b	1.94118e-09	0.294725	0.375	0.317	3.41278e-05	3
Slc6a17	1.76164e-24	0.294724	0.287	0.146	3.09713e-20	3
Gabra3	5.74075e-19	0.292716	0.266	0.147	1.00928e-14	3
Grin2b	1.88201e-21	0.291467	0.263	0.138	3.30876e-17	3
Plppr3	1.95442e-20	0.290083	0.283	0.155	3.43607e-16	3
Atp2b1	2.72279e-05	0.289172	0.359	0.352	0.478693	3
Hspa13	1.56099e-13	0.288245	0.289	0.195	2.74438e-09	3
Chpf	5.81967e-16	0.286811	0.275	0.17	1.02316e-11	3
Arhgap36	5.73843e-13	0.285664	0.19	0.101	1.00887e-08	3
Slc9a6	1.01573e-16	0.285429	0.289	0.174	1.78575e-12	3
Chid1	1.1412e-16	0.284041	0.321	0.206	2.00634e-12	3
Tmem259	1.43168e-10	0.279677	0.324	0.255	2.51704e-06	3
Pigt	1.55271e-12	0.279601	0.301	0.208	2.72983e-08	3
Ptpro	1.01701e-11	0.278497	0.278	0.191	1.78801e-07	3
B4galnt1	2.11007e-16	0.278339	0.242	0.138	3.70971e-12	3
Tmem246	2.44362e-11	0.277762	0.309	0.224	4.29614e-07	3
Atraid	7.63984e-29	0.27579	0.732	0.536	1.34316e-24	3
Fam173a	3.77204e-08	0.27431	0.414	0.393	0.000663162	3
Adam23	9.99306e-16	0.273577	0.271	0.164	1.75688e-11	3
Icam5	8.04414e-20	0.273463	0.19	0.085	1.41424e-15	3
Qpct	5.35309e-11	0.273258	0.346	0.258	9.41126e-07	3
Mcfd2	2.5077e-10	0.271207	0.407	0.346	4.40879e-06	3
Prkcsh	2.78061e-10	0.270501	0.333	0.264	4.8886e-06	3
Sema6b	1.67661e-16	0.269295	0.225	0.123	2.94765e-12	3
Ssr2	4.55595e-08	0.265257	0.434	0.404	0.000800982	3
Dgcr2	2.17168e-13	0.265241	0.301	0.205	3.81803e-09	3
Pcyox1	2.03463e-11	0.264141	0.304	0.223	3.57708e-07	3
Plppr4	1.06308e-11	0.262926	0.258	0.172	1.869e-07	3
Svop	1.90981e-16	0.262901	0.251	0.141	3.35763e-12	3
Sorcs3	2.04844e-13	0.262786	0.254	0.157	3.60135e-09	3
Arl6ip5	3.09484e-27	0.261787	0.775	0.579	5.44104e-23	3
Glrb	3.97642e-09	0.261642	0.317	0.247	6.99094e-05	3
Opcml	4.81895e-09	0.261459	0.329	0.247	8.47219e-05	3
Tenm2	2.29279e-13	0.260915	0.231	0.135	4.03096e-09	3
Nrcam	5.00556e-09	0.260737	0.324	0.256	8.80028e-05	3
Sirpa	5.51616e-13	0.260333	0.469	0.366	9.69796e-09	3
Tmed9	1.20393e-17	0.260141	0.616	0.502	2.11663e-13	3
Cadm2	5.50538e-07	0.259171	0.277	0.218	0.00967901	3
Cgref1	4.47555e-15	0.258971	0.196	0.104	7.86847e-11	3
Sdf2	1.52577e-07	0.258758	0.43	0.408	0.00268246	3
Slitrk4	1.13739e-14	0.257869	0.191	0.101	1.99965e-10	3
Gfra2	5.34282e-08	0.256587	0.187	0.124	0.00093932	3
Vstm2a	2.4618e-16	0.25629	0.211	0.11	4.32809e-12	3
Kcnq2	9.29386e-16	0.256262	0.237	0.134	1.63395e-11	3
Slc35g2	2.07804e-19	0.256105	0.255	0.136	3.65341e-15	3
P4hb	6.41097e-08	0.25551	0.284	0.228	0.00112711	3
Gabrg1	5.19765e-13	0.255232	0.283	0.184	9.13798e-09	3
Spcs1	1.21907e-24	0.252857	0.94	0.761	2.14324e-20	3
Nucb1	2.70049e-08	0.250682	0.287	0.224	0.000474773	3
Ptprf	2.87463e-10	0.250152	0.275	0.194	5.05389e-06	3
Nfe2l1	3.82218e-06	0.250052	0.336	0.305	0.0671978	3
Man2a2	1.35636e-07	0.24996	0.258	0.201	0.00238462	3
Gabre	2.44373e-17	0.249909	0.182	0.085	4.29633e-13	3
Ccdc47	1.04925e-05	0.249714	0.291	0.256	0.184469	3
Scn3b	1.60676e-14	0.249682	0.202	0.11	2.82484e-10	3
Nell1	5.34246e-13	0.24917	0.199	0.109	9.39257e-09	3
Ntm	2.44557e-06	0.24747	0.312	0.26	0.0429955	3
Atp2b2	2.16974e-10	0.246732	0.239	0.159	3.81462e-06	3
Fam20c	5.02255e-15	0.246619	0.223	0.127	8.83014e-11	3
Laptm4a	2.66161e-22	0.24652	0.957	0.757	4.67937e-18	3
Alg2	1.96354e-09	0.244794	0.294	0.217	3.45211e-05	3
Epdr1	1.15594e-07	0.244392	0.32	0.257	0.00203227	3
Ergic1	1.44822e-10	0.244074	0.245	0.165	2.54612e-06	3
Tm9sf2	9.06442e-08	0.243843	0.312	0.256	0.00159362	3
Ntrk3	1.39633e-07	0.243402	0.26	0.197	0.00245489	3
Edil3	6.14284e-07	0.243164	0.313	0.255	0.0107997	3
9530068E07Rik	5.24504e-06	0.241984	0.352	0.32	0.092213	3
Cntnap5a	1.97317e-15	0.241536	0.182	0.091	3.46903e-11	3
Abhd12	2.99525e-14	0.24127	0.573	0.475	5.26595e-10	3
Fam69b	1.6436e-10	0.240982	0.298	0.214	2.88962e-06	3
Spcs2	1.97748e-19	0.240941	0.896	0.704	3.4766e-15	3
Slc18a2	3.57453e-06	0.240291	0.061	0.029	0.0628438	3
Tmem255a	5.50912e-08	0.239952	0.26	0.194	0.000968558	3
Slc6a7	5.05605e-24	0.238766	0.18	0.071	8.88904e-20	3
Tmem147	0.000500911	0.23812	0.359	0.355	1	3
Atp6v0e2	3.2915e-07	0.23742	0.451	0.43	0.00578679	3
Bsg	1.04826e-91	0.237228	1	0.9	1.84294e-87	3
Oprl1	2.02928e-11	0.237013	0.251	0.161	3.56768e-07	3
Ssr4	2.46133e-28	0.235943	0.916	0.673	4.32727e-24	3
Cyp46a1	6.37642e-14	0.234855	0.226	0.132	1.12104e-09	3
Nlgn3	3.43114e-08	0.233852	0.275	0.208	0.000603228	3
Cdipt	1.31997e-08	0.232714	0.294	0.226	0.000232064	3
Sema5a	6.4331e-08	0.232445	0.223	0.154	0.001131	3
Sorl1	1.67488e-07	0.231011	0.237	0.174	0.0029446	3
Epha5	6.4492e-05	0.2304	0.22	0.177	1	3
Asic1	1.02739e-12	0.23023	0.19	0.107	1.80626e-08	3
Lhfpl5	5.50173e-18	0.23011	0.22	0.111	9.67259e-14	3
Sema4f	1.38397e-16	0.229204	0.193	0.096	2.43316e-12	3
Acp2	2.52185e-09	0.228072	0.228	0.156	4.43366e-05	3
Nrsn1	1.83081e-09	0.227701	0.291	0.205	3.21874e-05	3
Eef1a2	0.000112544	0.227601	0.278	0.24	1	3
Scarb2	0.00447151	0.227436	0.343	0.354	1	3
Mfsd6	2.3216e-07	0.227001	0.235	0.173	0.00408161	3
Gria3	7.8053e-06	0.225526	0.209	0.157	0.137225	3
Fxyd6	9.52844e-08	0.224586	0.365	0.293	0.0016752	3
Lmbrd1	0.0014593	0.224467	0.349	0.357	1	3
Nfasc	3.45197e-09	0.224306	0.317	0.245	6.0689e-05	3
Sdc2	0.000898488	0.224016	0.284	0.264	1	3
Grik5	3.08928e-06	0.222277	0.219	0.167	0.0543126	3
Cnpy2	0.000136515	0.221359	0.385	0.384	1	3
Olfm3	1.29207e-15	0.221326	0.188	0.094	2.27159e-11	3
Slc24a3	1.50133e-09	0.219447	0.206	0.133	2.63948e-05	3
Rasgrf1	0.000500136	0.218926	0.223	0.188	1	3
Rtn4	9.20692e-23	0.218437	0.931	0.723	1.61867e-18	3
Ggt7	3.10303e-09	0.218189	0.235	0.158	5.45544e-05	3
Tmem63b	0.000347204	0.217875	0.243	0.214	1	3
Slc7a4	9.96433e-16	0.217602	0.199	0.103	1.75183e-11	3
Lrrn3	3.5085e-08	0.21713	0.219	0.152	0.000616829	3
Prlr	2.92034e-08	0.214858	0.154	0.092	0.000513425	3
Creg2	5.01524e-09	0.214743	0.196	0.126	8.81729e-05	3
Fuca1	0.00113926	0.214432	0.326	0.32	1	3
Minpp1	1.06447e-07	0.214235	0.234	0.171	0.00187145	3
Tmem145	2.41956e-08	0.21411	0.196	0.129	0.000425382	3
Ctsd	4.52807e-49	0.213555	0.997	0.653	7.9608e-45	3
Fam134a	0.00375711	0.213421	0.365	0.388	1	3
Plxna4	1.07936e-13	0.211824	0.174	0.091	1.89763e-09	3
Entpd6	2.63843e-08	0.211804	0.213	0.144	0.000463863	3
mt-Atp6	3.26642e-34	0.210717	1	1	5.74269e-30	3
Ctsf	0.000122286	0.210664	0.269	0.236	1	3
Elmod1	4.85205e-05	0.210264	0.226	0.184	0.853039	3
Omg	5.67247e-06	0.210116	0.248	0.198	0.0997277	3
Amigo2	5.4132e-09	0.209859	0.191	0.119	9.51695e-05	3
Nipal3	6.19173e-08	0.209781	0.203	0.141	0.00108857	3
Qsox2	7.73657e-10	0.209729	0.174	0.105	1.36017e-05	3
Grin3a	0.000751283	0.209425	0.182	0.148	1	3
Ociad1	4.44476e-05	0.208653	0.385	0.372	0.781434	3
Tmed3	0.00334183	0.208607	0.297	0.29	1	3
Pigs	0.000280558	0.207941	0.226	0.191	1	3
Lhfpl4	2.20929e-07	0.207322	0.174	0.115	0.00388415	3
Cxx1a	1.30758e-16	0.207222	0.67	0.511	2.29886e-12	3
Sez6	7.65472e-06	0.20639	0.161	0.11	0.134578	3
Slc4a3	4.49838e-08	0.205205	0.173	0.112	0.00079086	3
Kcnc1	2.4528e-09	0.205157	0.168	0.102	4.31227e-05	3
Ganab	2.54664e-07	0.204737	0.26	0.2	0.00447724	3
Nlgn1	8.84167e-05	0.204586	0.228	0.186	1	3
Tmem178b	9.29363e-07	0.204356	0.196	0.139	0.0163391	3
Slc25a14	6.7062e-06	0.204304	0.237	0.185	0.117902	3
Casd1	4.47395e-07	0.20427	0.214	0.155	0.00786565	3
Cdh4	6.32145e-10	0.204151	0.182	0.108	1.11137e-05	3
Adgrb1	5.53288e-05	0.204008	0.243	0.204	0.972736	3
Extl2	3.79806e-06	0.203974	0.217	0.165	0.0667737	3
Erlec1	0.000418198	0.203552	0.254	0.225	1	3
Wbscr17	1.29902e-08	0.203364	0.176	0.109	0.00022838	3
Ext2	5.8201e-06	0.2018	0.197	0.148	0.102323	3
Adgrb2	5.68e-08	0.201546	0.22	0.154	0.000998601	3
Dhcr24	1.96244e-07	0.201033	0.216	0.153	0.00345017	3
Arxes1	2.30606e-06	0.199888	0.291	0.234	0.0405428	3
Gabrg3	2.89794e-10	0.199826	0.188	0.114	5.09487e-06	3
Scn1b	1.61127e-05	0.199318	0.292	0.243	0.283277	3
Epha4	1.78722e-06	0.199233	0.154	0.102	0.0314212	3
Tenm4	9.64817e-07	0.199134	0.188	0.131	0.0169625	3
Cdh2	0.000595647	0.199125	0.329	0.306	1	3
Susd4	3.276e-06	0.198567	0.214	0.159	0.0575953	3
Hyou1	7.55017e-09	0.196482	0.213	0.142	0.00013274	3
Chrnb2	1.0806e-15	0.195907	0.154	0.071	1.89981e-11	3
Tram1l1	1.76613e-07	0.19567	0.255	0.189	0.00310503	3
Pcdh8	1.63594e-06	0.193745	0.151	0.098	0.0287615	3
Sil1	4.07088e-09	0.19368	0.196	0.125	7.15701e-05	3
Hrh3	3.343e-08	0.193484	0.145	0.085	0.000587732	3
Atp2b4	0.000994655	0.19313	0.185	0.15	1	3
Nlgn2	5.1287e-05	0.191987	0.231	0.189	0.901677	3
Fstl5	3.0202e-09	0.191705	0.165	0.096	5.30982e-05	3
Tmed2	1.58871e-13	0.191591	0.884	0.711	2.79312e-09	3
Lman2l	5.3197e-05	0.191388	0.196	0.153	0.935257	3
Casc4	0.000311348	0.18889	0.266	0.234	1	3
Gabra5	8.56338e-06	0.188819	0.179	0.125	0.150553	3
Mlec	0.00666172	0.188112	0.266	0.255	1	3
Serpina3n	1.52015e-05	0.188094	0.112	0.069	0.267258	3
Uchl1	5.18495e-06	0.187987	0.329	0.273	0.0911567	3
Slc4a10	6.90575e-07	0.187941	0.168	0.112	0.012141	3
Slc1a6	1.81577e-10	0.186794	0.187	0.11	3.1923e-06	3
Tmem106b	0.000899576	0.186367	0.281	0.261	1	3
Slc2a13	1.38583e-09	0.185286	0.168	0.098	2.43643e-05	3
Atrn	0.00133699	0.184672	0.203	0.174	1	3
Grm1	1.25878e-14	0.184605	0.139	0.062	2.21306e-10	3
Gpr101	2.89952e-07	0.183847	0.148	0.089	0.00509764	3
Clstn2	1.91769e-10	0.183659	0.161	0.089	3.37148e-06	3
Lpgat1	0.00071882	0.182734	0.205	0.173	1	3
Mrgpre	1.36287e-14	0.182214	0.144	0.066	2.39606e-10	3
Dnajc10	0.00301642	0.18193	0.239	0.216	1	3
Fam171a2	2.69818e-05	0.179573	0.162	0.117	0.474368	3
Txndc5	0.00113542	0.178705	0.246	0.215	1	3
Scn3a	6.73539e-06	0.178362	0.182	0.131	0.118415	3
Lrp11	3.20719e-05	0.17747	0.199	0.151	0.563856	3
Ppib	2.03042e-13	0.176514	0.893	0.721	3.56968e-09	3
St8sia4	0.00016665	0.176355	0.151	0.11	1	3
Grid1	2.67776e-07	0.175858	0.148	0.093	0.00470777	3
Glce	1.32818e-09	0.175333	0.139	0.077	2.33508e-05	3
Ndufb5	5.35621e-12	0.174737	0.826	0.656	9.41675e-08	3
Gdpd1	0.00951248	0.174587	0.229	0.212	1	3
Nptx1	8.1245e-08	0.174574	0.18	0.114	0.00142837	3
Ece2	8.92031e-05	0.174529	0.197	0.154	1	3
Ero1l	7.7594e-05	0.173747	0.19	0.147	1	3
Dkk3	0.000509191	0.173586	0.145	0.109	1	3
St3gal5	8.44592e-05	0.173289	0.197	0.154	1	3
Sec62	4.0723e-11	0.173088	0.887	0.729	7.15951e-07	3
Lgi1	5.61006e-06	0.1729	0.205	0.148	0.0986304	3
Gnas	4.36651e-12	0.17263	0.994	0.935	7.67677e-08	3
Nat8l	9.18008e-05	0.172457	0.157	0.115	1	3
Reep1	0.00017261	0.172226	0.194	0.154	1	3
Apmap	4.94816e-05	0.172189	0.235	0.188	0.869936	3
Tuba1b	1.2272e-13	0.171383	0.781	0.597	2.15755e-09	3
Chst12	5.60128e-07	0.171336	0.159	0.104	0.00984761	3
mt-Co2	1.25516e-21	0.171325	1	1	2.20669e-17	3
Vldlr	0.000254928	0.171031	0.239	0.2	1	3
Susd2	9.92104e-11	0.171007	0.139	0.071	1.74422e-06	3
Slc8a2	5.91754e-07	0.170729	0.125	0.076	0.0104036	3
Sdc3	0.00629238	0.17041	0.283	0.264	1	3
Cnr1	9.72333e-07	0.169388	0.161	0.103	0.0170946	3
Syt13	0.000126442	0.167728	0.162	0.12	1	3
Gns	0.00394137	0.167567	0.278	0.263	1	3
Rnft2	2.77878e-09	0.166769	0.122	0.065	4.88538e-05	3
Scn9a	0.000112294	0.166614	0.138	0.097	1	3
Sema4a	1.0647e-06	0.166023	0.185	0.126	0.0187184	3
Ackr1	4.79066e-09	0.165445	0.135	0.074	8.42246e-05	3
Sv2c	6.24371e-10	0.165003	0.116	0.057	1.09771e-05	3
Gpr162	0.000533838	0.164445	0.167	0.131	1	3
Slit1	6.84438e-09	0.164406	0.145	0.082	0.000120331	3
Hapln4	9.46654e-08	0.164406	0.133	0.077	0.00166431	3
Plxnc1	4.43138e-05	0.163826	0.177	0.131	0.779081	3
Asic2	3.73612e-06	0.163688	0.142	0.093	0.0656847	3
Poglut1	0.000787411	0.163111	0.17	0.134	1	3
Lamp5	3.56915e-07	0.160352	0.095	0.05	0.00627493	3
Gpr158	3.06328e-08	0.15997	0.133	0.076	0.000538555	3
Tmbim6	4.53586e-06	0.159027	0.957	0.851	0.0797449	3
Grik2	1.98688e-07	0.158899	0.144	0.089	0.00349314	3
Plbd2	0.00620762	0.158676	0.219	0.197	1	3
Oprk1	1.65926e-08	0.157862	0.099	0.05	0.000291714	3
Tnfrsf21	7.58858e-06	0.157009	0.174	0.123	0.133415	3
Brinp1	2.3937e-06	0.156901	0.197	0.14	0.0420836	3
Nxph4	3.81289e-15	0.156272	0.066	0.018	6.70344e-11	3
Gabbr2	0.000814268	0.15607	0.177	0.141	1	3
Slc24a2	0.00127261	0.155748	0.191	0.154	1	3
Lingo1	0.000199288	0.153798	0.18	0.139	1	3
Emb	5.45683e-06	0.153793	0.194	0.138	0.0959366	3
B3galt6	7.76954e-06	0.153351	0.168	0.117	0.136596	3
Gpc4	1.03428e-06	0.153033	0.083	0.043	0.0181838	3
D430041D05Rik	1.81468e-05	0.152792	0.121	0.078	0.319039	3
Pcsk1	2.03554e-06	0.152706	0.102	0.058	0.0357869	3
Gpaa1	0.000858393	0.15222	0.18	0.147	1	3
Stoml1	0.000209778	0.152171	0.206	0.164	1	3
Prrt3	2.20557e-10	0.151307	0.104	0.048	3.87761e-06	3
Synpr	2.35438e-07	0.149567	0.095	0.049	0.00413924	3
Tspan33	0.00918239	0.149115	0.185	0.163	1	3
mt-Co1	9.27067e-20	0.148738	1	1	1.62988e-15	3
Nptx2	0.00734505	0.148038	0.15	0.12	1	3
Plxna2	0.000311449	0.147226	0.151	0.113	1	3
Slc45a1	1.74986e-06	0.146975	0.124	0.075	0.0307642	3
AU040320	5.12847e-05	0.146492	0.154	0.111	0.901636	3
Cpt1c	0.000541878	0.146492	0.148	0.112	1	3
Slc6a15	8.461e-09	0.14538	0.13	0.071	0.000148753	3
Cnnm1	3.25648e-06	0.145282	0.116	0.07	0.0572522	3
Igf2r	6.92012e-07	0.145145	0.138	0.085	0.0121663	3
Snhg11	2.68171e-53	0.144183	0.691	0.373	4.71471e-49	3
Ntng1	9.74432e-06	0.144159	0.115	0.071	0.171315	3
Slc1a4	0.00039232	0.144024	0.173	0.133	1	3
Lrp1	0.00862106	0.141883	0.382	0.371	1	3
Dad1	2.07261e-07	0.140291	0.953	0.859	0.00364385	3
Cbln1	2.1263e-05	0.140109	0.145	0.095	0.373825	3
Tnr	0.000260278	0.13965	0.213	0.166	1	3
Nalcn	0.000871859	0.13929	0.18	0.144	1	3
Ept1	0.00448436	0.139222	0.157	0.129	1	3
Flrt3	0.00170039	0.138527	0.106	0.076	1	3
Cacna1b	6.60382e-08	0.138134	0.131	0.075	0.00116102	3
Gpr83	4.95095e-05	0.137935	0.083	0.047	0.870426	3
Bri3bp	0.00816028	0.137869	0.162	0.135	1	3
Chpf2	0.0010988	0.137328	0.131	0.099	1	3
Cacna1e	0.00224496	0.136731	0.148	0.116	1	3
Gpr27	0.000325842	0.136193	0.122	0.087	1	3
Mtch1	5.57261e-09	0.136127	0.913	0.724	9.7972e-05	3
Tmem8b	6.49257e-05	0.135945	0.118	0.078	1	3
Lrfn1	1.00021e-06	0.135228	0.102	0.057	0.0175846	3
Slc27a4	2.08484e-05	0.135101	0.135	0.089	0.366535	3
B3galnt1	0.00114119	0.134026	0.177	0.142	1	3
Hap1	0.00795974	0.132835	0.243	0.213	1	3
Thsd7a	0.0021526	0.132786	0.116	0.086	1	3
Tmem43	0.00244993	0.132039	0.141	0.11	1	3
Sv2b	7.15359e-08	0.130644	0.115	0.062	0.00125767	3
Nucb2	0.0014913	0.130522	0.156	0.122	1	3
Glb1	0.000453713	0.130007	0.139	0.102	1	3
Plppr2	0.00807899	0.129272	0.144	0.118	1	3
Lrfn3	0.000412426	0.128375	0.106	0.072	1	3
Lgi2	1.07947e-06	0.128197	0.115	0.067	0.0189781	3
Manf	0.00875975	0.127776	0.48	0.471	1	3
Cbln2	2.77448e-10	0.12631	0.076	0.03	4.87782e-06	3
Fam20b	0.00153398	0.126142	0.156	0.122	1	3
Cox4i1	0.00895944	0.125965	0.977	0.9	1	3
Clcn6	0.00653394	0.125826	0.133	0.106	1	3
Slc4a8	0.00525144	0.125642	0.118	0.091	1	3
Unc5a	0.00645357	0.124824	0.115	0.088	1	3
Vopp1	0.00107923	0.124069	0.109	0.077	1	3
Ttc13	0.002193	0.123476	0.107	0.078	1	3
Mal2	0.000381724	0.123149	0.127	0.09	1	3
Cntnap1	0.00098997	0.122952	0.121	0.087	1	3
Dnajc16	0.000424203	0.121993	0.127	0.09	1	3
AI504432	0.000665634	0.121559	0.124	0.089	1	3
Rnf128	0.000280347	0.121512	0.122	0.084	1	3
Mgat4c	0.000849842	0.121148	0.109	0.076	1	3
Xk	1.62493e-06	0.120973	0.084	0.044	0.0285679	3
Cntnap4	3.02364e-07	0.120166	0.113	0.062	0.00531586	3
Mrap2	9.34423e-05	0.119176	0.102	0.065	1	3
Lrtm2	1.75492e-05	0.118759	0.11	0.068	0.308533	3
Tmem150c	4.08827e-05	0.118447	0.104	0.065	0.718758	3
Hcn1	0.0015371	0.117923	0.09	0.061	1	3
5330417C22Rik	0.000250747	0.117837	0.104	0.069	1	3
Reln	0.000214371	0.117713	0.057	0.03	1	3
Grem2	0.000208921	0.117594	0.084	0.052	1	3
Amigo1	0.00463796	0.11616	0.115	0.087	1	3
Paqr9	3.47483e-05	0.115355	0.102	0.063	0.610911	3
Adcyap1	1.56499e-05	0.115085	0.131	0.083	0.275141	3
Lamp1	4.61453e-07	0.113859	0.997	0.873	0.00811281	3
Efna3	0.000327887	0.112812	0.096	0.063	1	3
Igsf1	0.00251209	0.112387	0.165	0.129	1	3
Cacna2d3	0.00112267	0.112205	0.119	0.085	1	3
Cntn6	0.00739753	0.111982	0.102	0.077	1	3
Chodl	1.60454e-06	0.108891	0.069	0.033	0.0282094	3
Fkbp11	6.98717e-06	0.108875	0.078	0.042	0.122842	3
Fstl4	2.18572e-05	0.108698	0.076	0.042	0.384272	3
Ndufc2	2.72618e-05	0.107542	0.963	0.804	0.479289	3
Galnt9	4.60659e-06	0.107063	0.084	0.046	0.0809885	3
Lrfn2	5.65632e-06	0.104306	0.075	0.039	0.0994438	3
Pnoc	3.16923e-05	0.104136	0.104	0.063	0.557183	3
Mmp17	0.00812963	0.102777	0.119	0.092	1	3
Cers6	0.00797519	0.10117	0.08	0.057	1	3
Scd2	5.65817e-25	0.100965	0.951	0.673	9.94764e-21	3
Ddrgk1	0.00128589	0.100818	0.599	0.54	1	3
Plxna1	0.0058858	0.100773	0.092	0.066	1	3
Pxylp1	0.00434122	0.10067	0.092	0.066	1	3
Kcnc2	2.79009e-07	0.100582	0.067	0.03	0.00490525	3
H2-Q2	0.00157205	0.100456	0.118	0.084	1	3
Galnt14	0.00102076	0.100418	0.08	0.051	1	3
BC031181	4.03514e-05	0.0989558	0.76	0.632	0.709417	3
Fitm2	0.00276361	0.0965973	0.072	0.047	1	3
Npffr1	0.000150337	0.093403	0.06	0.032	1	3
Neto2	0.00288665	0.0912024	0.087	0.06	1	3
Ctsl	2.22378e-18	0.0909628	0.969	0.736	3.90963e-14	3
Calcr	0.000856442	0.0899298	0.069	0.041	1	3
Sstr2	8.81535e-08	0.0894391	0.058	0.023	0.00154983	3
Brinp2	0.00828394	0.0891378	0.089	0.064	1	3
Mmp24	2.885e-07	0.0887885	0.075	0.035	0.00507211	3
Nog	5.42799e-05	0.0885473	0.083	0.048	0.954294	3
Htr2c	0.00419377	0.0880508	0.067	0.044	1	3
Hrh1	0.00454932	0.0854311	0.078	0.053	1	3
Trh	4.89928e-14	0.0852832	0.061	0.017	8.61342e-10	3
Panx1	0.0078555	0.0851464	0.083	0.059	1	3
Cspg5	1.58747e-61	0.0843424	0.939	0.523	2.79094e-57	3
Cacna1i	8.57082e-07	0.0832131	0.064	0.029	0.0150684	3
Asphd1	4.65363e-05	0.0823304	0.067	0.036	0.818154	3
Kcnc4	0.000152933	0.0817657	0.066	0.037	1	3
P4ha2	0.00669954	0.0814588	0.093	0.067	1	3
Npy2r	0.000383881	0.0813029	0.06	0.033	1	3
Cacna1g	0.000717418	0.0800047	0.054	0.03	1	3
Itga3	0.000568754	0.079996	0.067	0.04	1	3
Gpr26	7.69276e-06	0.0795366	0.069	0.035	0.135246	3
Mchr1	4.05349e-07	0.0741177	0.061	0.027	0.00712644	3
Entpd3	0.00347596	0.0729426	0.067	0.044	1	3
Cdh8	0.00914605	0.0716535	0.052	0.033	1	3
Sidt1	0.00105962	0.0666266	0.044	0.024	1	3
Stmn2	0.00203914	0.0664638	0.24	0.191	1	3
Slc44a5	0.00111061	0.0658811	0.047	0.026	1	3
Npy5r	0.0002685	0.0654762	0.044	0.022	1	3
Coch	0.000877565	0.0653863	0.054	0.03	1	3
Tmem9b	0.00243899	0.0651698	0.197	0.293	1	3
Ndufb11	0.001659	0.0650348	0.836	0.692	1	3
Celsr3	0.000352798	0.0650299	0.05	0.027	1	3
Foxred2	0.00978413	0.0646942	0.052	0.033	1	3
Praf2	0.00252894	0.0639502	0.156	0.234	1	3
Ace	0.0051383	0.0636334	0.057	0.036	1	3
Meg3	4.19013e-43	0.0633849	0.919	0.553	7.36667e-39	3
Pkm	0.00502959	0.0620298	0.891	0.739	1	3
Selm	0.000171555	0.059513	0.841	0.666	1	3
Sec11c	1.28767e-13	0.0580151	0.849	0.609	2.26386e-09	3
Ptpra	0.0047338	0.0578367	0.191	0.28	1	3
Gpr61	0.00162169	0.0564898	0.041	0.022	1	3
Nts	0.00230692	0.0500286	0.043	0.023	1	3
Gpr22	0.00549074	0.0486795	0.046	0.027	1	3
Anapc5	7.38442e-05	0.0455989	0.167	0.27	1	3
Ssr3	0.000291848	0.0450069	0.191	0.297	1	3
Chga	4.10624e-43	0.042899	0.474	0.233	7.21919e-39	3
Tsn	6.45332e-05	0.042039	0.151	0.25	1	3
Creg1	0.00211882	0.0415263	0.183	0.268	1	3
Tspan31	0.000157798	0.0411049	0.211	0.328	1	3
Calm3	0.00622689	0.0409079	0.687	0.56	1	3
Csmd3	0.00155673	0.0407299	0.098	0.156	1	3
Sgce	0.00187704	0.0404876	0.125	0.192	1	3

## Sheet: 4 Neurons
gene	p_val	avg_logFC	pct.1	pct.2	p_val_adj	cluster
Pomc	1.38096e-10	2.24676	0.112	0.06	2.42787e-06	0
Sst	1.08131e-77	1.97694	0.214	0.05	1.90105e-73	0
Dlk1	0	1.70715	0.671	0.147	0	0
Scg2	0	1.64646	0.991	0.44	0	0
Cartpt	7.32435e-147	1.64191	0.315	0.06	1.28769e-142	0
Resp18	0	1.57147	0.999	0.492	0	0
Ecel1	0	1.55107	0.66	0.1	0	0
Gaa	0	1.5501	1	0.535	0	0
Vgf	6.66236e-217	1.5446	0.447	0.088	1.17131e-212	0
Tmem59l	0	1.53915	0.999	0.461	0	0
Ly6h	0	1.53716	1	0.568	0	0
Agrp	4.89827e-17	1.41855	0.065	0.02	8.61165e-13	0
Caly	0	1.4096	1	0.496	0	0
Pld3	0	1.38662	0.975	0.377	0	0
Tmem130	0	1.36765	0.982	0.34	0	0
Rtn1	0	1.34784	1	0.629	0	0
Pcsk1n	0	1.34405	1	0.824	0	0
Ptprn	0	1.31557	0.963	0.366	0	0
Npy	6.75705e-15	1.30942	0.08	0.03	1.18796e-10	0
Atp1b1	0	1.29454	1	0.526	0	0
Podxl2	0	1.29107	0.998	0.461	0	0
Clu	0	1.25879	0.996	0.52	0	0
Nrxn3	0	1.25539	0.7	0.18	0	0
Slc22a17	0	1.23211	1	0.6	0	0
Scg5	0	1.21449	0.999	0.625	0	0
Nrsn2	0	1.20319	0.92	0.276	0	0
Lrpap1	0	1.20092	0.973	0.499	0	0
Slc32a1	0	1.18605	0.578	0.079	0	0
Itm2c	0	1.17226	1	0.85	0	0
Disp2	0	1.1635	0.889	0.218	0	0
Tusc3	0	1.16345	0.96	0.493	0	0
Gal	4.66373e-134	1.15654	0.297	0.055	8.1993e-130	0
Saraf	0	1.15262	0.997	0.663	0	0
Serinc1	0	1.15161	0.998	0.688	0	0
Clstn3	0	1.14196	0.902	0.233	0	0
Canx	0	1.13302	0.999	0.729	0	0
Tmx4	0	1.13177	0.981	0.53	0	0
Hspa5	0	1.12313	1	0.829	0	0
Dpp6	0	1.11699	0.905	0.282	0	0
Sv2a	0	1.11462	0.928	0.362	0	0
Hsp90b1	0	1.11324	0.998	0.815	0	0
Tecr	0	1.10323	1	0.765	0	0
App	0	1.09748	1	0.738	0	0
Npdc1	0	1.06659	0.988	0.608	0	0
Atp6ap2	0	1.06463	0.975	0.61	0	0
Atp1a3	0	1.06007	0.899	0.259	0	0
Sez6l2	0	1.04978	0.904	0.312	0	0
Gm42418	0	1.035	1	0.997	0	0
Ncam1	0	1.03234	0.975	0.603	0	0
Nptxr	0	1.02986	0.752	0.196	0	0
Nenf	0	1.02632	0.985	0.698	0	0
Syp	0	1.0242	0.925	0.325	0	0
Pdia6	0	1.02159	0.931	0.497	0	0
Erp29	0	1.02055	0.981	0.665	0	0
Cpe	7.49197e-304	1.0204	1	0.674	1.31716e-299	0
Ache	0	1.01622	0.772	0.175	0	0
Spint2	2.85038e-265	1.00162	0.774	0.267	5.01126e-261	0
Tspan7	0	1.00124	0.987	0.576	0	0
Astn1	0	0.998256	0.839	0.238	0	0
Tm2d3	0	0.996772	0.803	0.263	0	0
Psap	7.55718e-305	0.986375	1	0.908	1.32863e-300	0
Gabbr1	0	0.984403	0.993	0.615	0	0
Trh	3.30574e-21	0.978538	0.062	0.015	5.81183e-17	0
Scg3	0	0.972213	0.796	0.249	0	0
Chgb	0	0.972179	0.851	0.224	0	0
Gpm6a	4.754e-302	0.971197	0.965	0.483	8.35801e-298	0
Pgrmc1	5.97761e-288	0.959306	0.993	0.675	1.05092e-283	0
Aplp1	7.83416e-266	0.955521	1	0.609	1.37732e-261	0
Cadm1	4.21135e-247	0.955034	0.874	0.452	7.40398e-243	0
Faim2	9.3381e-301	0.952972	0.973	0.481	1.64173e-296	0
AY036118	3.58834e-302	0.951528	0.997	0.707	6.30866e-298	0
Tac2	1.34547e-27	0.94291	0.066	0.013	2.36547e-23	0
Atp6ap1	2.32151e-290	0.929703	0.933	0.509	4.08144e-286	0
Dner	2.61718e-287	0.929106	0.812	0.265	4.60126e-283	0
Syngr3	0	0.927478	0.735	0.189	0	0
Spock2	5.10578e-289	0.919823	0.902	0.354	8.97647e-285	0
Txndc15	6.78994e-282	0.91734	0.884	0.46	1.19374e-277	0
Tmem59	2.66766e-279	0.916874	0.987	0.82	4.69001e-275	0
Timp2	2.83683e-292	0.916197	0.989	0.664	4.98743e-288	0
Tspan3	4.50655e-299	0.913719	0.995	0.725	7.92296e-295	0
Atp6v0b	3.20076e-307	0.913117	1	0.869	5.62725e-303	0
Tmem30a	3.83227e-284	0.911587	0.902	0.433	6.73752e-280	0
Gria2	1.34901e-278	0.908947	0.934	0.446	2.37169e-274	0
Rtn3	7.71098e-284	0.902586	0.991	0.69	1.35567e-279	0
Pam	1.62252e-201	0.897899	0.904	0.531	2.85255e-197	0
Syt4	4.9488e-243	0.888271	0.726	0.228	8.70048e-239	0
Prnp	5.45213e-282	0.884988	0.991	0.642	9.58539e-278	0
Gpx3	2.13377e-243	0.883436	0.703	0.219	3.75138e-239	0
Tmem179	0	0.880554	0.831	0.246	0	0
Pcdh7	4.03798e-218	0.879031	0.595	0.176	7.09917e-214	0
Ghrh	6.05061e-11	0.878719	0.062	0.024	1.06376e-06	0
Grin1	0	0.873382	0.764	0.186	0	0
Ddost	6.05773e-219	0.872612	0.774	0.383	1.06501e-214	0
Ergic3	2.12657e-252	0.869235	0.874	0.507	3.73873e-248	0
Slc12a5	5.87881e-284	0.868556	0.753	0.212	1.03355e-279	0
Calr	7.37706e-273	0.863353	0.983	0.673	1.29696e-268	0
Gm1673	1.39899e-246	0.862952	0.889	0.485	2.45957e-242	0
Syt5	6.82404e-275	0.862109	0.678	0.177	1.19974e-270	0
Rpn1	1.1845e-263	0.860543	0.751	0.259	2.08247e-259	0
Clstn1	1.10591e-264	0.857842	0.918	0.474	1.9443e-260	0
Ctsb	2.34687e-261	0.856703	1	0.774	4.12602e-257	0
Cd200	1.51884e-265	0.855362	0.774	0.264	2.67028e-261	0
Tmx2	3.58938e-251	0.855109	0.732	0.258	6.31048e-247	0
Itfg1	5.68092e-249	0.849021	0.744	0.265	9.98763e-245	0
Gpr101	4.04408e-228	0.843682	0.376	0.052	7.10989e-224	0
Tgoln1	1.47052e-217	0.829252	0.824	0.461	2.58533e-213	0
Arhgap36	7.76794e-148	0.825965	0.348	0.073	1.36568e-143	0
Nsg1	3.11621e-234	0.825787	0.871	0.419	5.4786e-230	0
Rcn2	6.01914e-211	0.825571	0.787	0.395	1.05823e-206	0
Pdia3	1.17512e-210	0.820161	0.794	0.419	2.06598e-206	0
Cds2	5.14235e-254	0.819041	0.738	0.255	9.04076e-250	0
Emc10	4.28949e-265	0.816189	0.986	0.713	7.54135e-261	0
C1qtnf4	1.71438e-156	0.815541	0.675	0.303	3.01405e-152	0
Cadm3	2.74231e-281	0.814569	0.754	0.206	4.82126e-277	0
B4gat1	3.91331e-256	0.814276	0.767	0.269	6.87999e-252	0
Itm2b	4.49186e-272	0.811794	1	0.989	7.89714e-268	0
Gabrb1	4.55419e-259	0.810535	0.779	0.239	8.00672e-255	0
Tspan13	3.74078e-198	0.809725	0.797	0.432	6.57667e-194	0
Ssr1	6.33719e-217	0.809196	0.77	0.366	1.11414e-212	0
Ssr2	3.04726e-188	0.808676	0.724	0.358	5.35739e-184	0
Atp9a	1.48323e-236	0.804486	0.748	0.265	2.60767e-232	0
Cntn1	3.13172e-236	0.803963	0.908	0.418	5.50587e-232	0
Unc5d	3.97156e-280	0.802123	0.517	0.089	6.9824e-276	0
Ndn	2.92316e-221	0.798824	0.97	0.571	5.13921e-217	0
Crtac1	7.38997e-218	0.795153	0.464	0.093	1.29923e-213	0
Ttc3	7.05656e-243	0.794261	0.976	0.602	1.24061e-238	0
Nptn	1.26125e-244	0.790483	0.912	0.504	2.2174e-240	0
Alcam	6.54975e-123	0.789786	0.536	0.222	1.15151e-118	0
Arl6ip1	8.69316e-241	0.789375	0.989	0.8	1.52834e-236	0
Igsf8	6.05738e-202	0.785287	0.802	0.382	1.06495e-197	0
Fxyd6	1.74496e-203	0.784491	0.684	0.241	3.06781e-199	0
Gabrg2	1.12172e-266	0.782914	0.693	0.173	1.9721e-262	0
Rabac1	6.59034e-240	0.770041	0.993	0.825	1.15865e-235	0
Mesdc2	1.4526e-227	0.767156	0.684	0.23	2.55382e-223	0
Nrxn2	2.09188e-230	0.766845	0.912	0.495	3.67774e-226	0
Pcdh17	1.5068e-166	0.764094	0.623	0.251	2.64911e-162	0
Sdf2	4.17997e-177	0.760541	0.714	0.365	7.3488e-173	0
Atp1a1	1.24224e-187	0.755429	0.907	0.598	2.18398e-183	0
Gabra1	4.38912e-175	0.74421	0.583	0.175	7.71652e-171	0
Syt1	1.74038e-154	0.743404	0.568	0.188	3.05977e-150	0
Nsg2	2.83878e-223	0.742189	0.756	0.255	4.99086e-219	0
Atp6v0a1	3.80383e-196	0.74106	0.735	0.324	6.68752e-192	0
Hs6st2	8.5596e-188	0.740177	0.472	0.11	1.50486e-183	0
Cd47	1.21041e-195	0.739854	0.865	0.554	2.12802e-191	0
Olfm1	1.91991e-159	0.737643	0.588	0.223	3.3754e-155	0
Lsamp	1.59472e-164	0.73739	0.776	0.411	2.80367e-160	0
Hacd3	3.78749e-214	0.731676	0.641	0.204	6.65879e-210	0
Syt11	2.72219e-203	0.731165	0.97	0.656	4.78589e-199	0
Parm1	1.57653e-176	0.73035	0.426	0.097	2.7717e-172	0
Clptm1	1.08477e-196	0.730197	0.668	0.254	1.90714e-192	0
2020-03-06	3.7413e-209	0.727559	0.682	0.242	6.57758e-205	0
Glg1	7.41531e-212	0.726846	0.715	0.257	1.30369e-207	0
Mboat7	9.11299e-232	0.723326	0.73	0.24	1.60216e-227	0
St8sia3	4.97538e-245	0.722363	0.622	0.153	8.74722e-241	0
Smpd1	8.17539e-211	0.722006	0.681	0.249	1.43732e-206	0
Pcsk2	6.04224e-113	0.716777	0.571	0.25	1.06229e-108	0
Chl1	2.28432e-179	0.713388	0.576	0.17	4.01607e-175	0
Emc7	5.53848e-205	0.712905	0.908	0.621	9.7372e-201	0
Atp8a1	5.81392e-149	0.711635	0.678	0.333	1.02214e-144	0
Fkbp2	2.30905e-175	0.710958	0.845	0.552	4.05955e-171	0
Pomgnt2	7.54596e-270	0.709746	0.598	0.128	1.32665e-265	0
Emc1	7.4629e-199	0.708537	0.65	0.23	1.31205e-194	0
Enpp5	2.37165e-219	0.706819	0.679	0.221	4.1696e-215	0
Gabrq	6.65014e-225	0.705248	0.471	0.091	1.16916e-220	0
Ptpro	2.94134e-198	0.702984	0.536	0.148	5.17116e-194	0
Adgrl1	7.70143e-218	0.701899	0.655	0.201	1.35399e-213	0
L1cam	5.77103e-263	0.698711	0.595	0.129	1.01461e-258	0
Sez6l	2.002e-207	0.69668	0.622	0.181	3.51972e-203	0
Bcap31	3.609e-143	0.694499	0.663	0.35	6.34498e-139	0
Alg2	2.7256e-193	0.693469	0.561	0.173	4.79188e-189	0
Vstm2l	6.69152e-183	0.691606	0.517	0.138	1.17644e-178	0
Rhbdd2	8.75593e-198	0.690966	0.625	0.212	1.53938e-193	0
Tram1l1	4.24e-215	0.690652	0.544	0.142	7.45434e-211	0
Gabra2	7.31329e-192	0.690594	0.646	0.202	1.28575e-187	0
Negr1	7.25983e-183	0.686319	0.621	0.212	1.27635e-178	0
Cx3cl1	3.32364e-214	0.686073	0.671	0.202	5.84329e-210	0
Spock3	4.75035e-154	0.685739	0.578	0.203	8.35158e-150	0
Cbarp	4.86611e-187	0.685348	0.631	0.225	8.5551e-183	0
Bscl2	1.5567e-180	0.68403	0.62	0.22	2.73683e-176	0
Atraid	7.06565e-154	0.679442	0.791	0.518	1.24221e-149	0
9530068E07Rik	7.25335e-150	0.675917	0.618	0.278	1.27521e-145	0
Efnb3	1.50692e-162	0.672501	0.611	0.224	2.64932e-158	0
Pcdh19	3.35137e-145	0.671613	0.482	0.148	5.89204e-141	0
Qpct	1.33723e-173	0.671265	0.612	0.214	2.35099e-169	0
Adcyap1r1	7.37251e-195	0.669531	0.58	0.174	1.29616e-190	0
Ptprs	5.42467e-151	0.667256	0.703	0.342	9.53711e-147	0
Impad1	8.13241e-160	0.665556	0.623	0.245	1.42976e-155	0
Gabre	7.37322e-224	0.665301	0.372	0.052	1.29629e-219	0
Tmem9	3.38743e-194	0.663728	0.635	0.209	5.95544e-190	0
Cnpy2	1.5263e-131	0.662499	0.646	0.345	2.68339e-127	0
Galnt16	1.34282e-195	0.661969	0.667	0.214	2.36081e-191	0
Tmem158	9.92376e-144	0.655003	0.557	0.194	1.7447e-139	0
Pianp	2.14766e-169	0.654795	0.611	0.218	3.7758e-165	0
Slc39a6	4.5577e-214	0.651093	0.522	0.125	8.01289e-210	0
Pgap1	2.71178e-192	0.650055	0.527	0.143	4.76757e-188	0
Rpn2	3.82454e-173	0.649185	0.809	0.454	6.72393e-169	0
Grina	6.1585e-155	0.644133	0.77	0.419	1.08273e-150	0
Tmem255a	1.14394e-164	0.643161	0.505	0.154	2.01116e-160	0
Bsg	1.05911e-264	0.642809	1	0.895	1.86202e-260	0
Lrrn2	1.36154e-221	0.641791	0.56	0.136	2.39372e-217	0
Epdr1	4.61256e-146	0.63968	0.563	0.218	8.10935e-142	0
Ssr4	6.86298e-147	0.636077	0.88	0.668	1.20658e-142	0
Tac1	9.55045e-07	0.634315	0.142	0.096	0.0167906	0
Sdf4	1.365e-144	0.633808	0.769	0.491	2.39981e-140	0
Spock1	2.96019e-143	0.631628	0.578	0.206	5.2043e-139	0
Tmem246	1.46109e-175	0.63133	0.563	0.182	2.56874e-171	0
Arxes2	1.2815e-144	0.631243	0.653	0.277	2.25301e-140	0
Gabrg1	1.35852e-153	0.629165	0.491	0.148	2.38842e-149	0
Cacna2d2	1.76356e-204	0.628483	0.498	0.118	3.10052e-200	0
Ociad1	7.73755e-125	0.627951	0.638	0.333	1.36034e-120	0
Fam69b	1.39521e-184	0.627193	0.564	0.17	2.45291e-180	0
Chid1	3.91558e-182	0.626533	0.551	0.166	6.88399e-178	0
Pnoc	5.37637e-119	0.625696	0.239	0.041	9.4522e-115	0
Gnptg	2.89373e-124	0.62364	0.604	0.303	5.08747e-120	0
Mcfd2	6.04311e-131	0.622858	0.632	0.309	1.06244e-126	0
Pigk	1.07861e-181	0.622781	0.562	0.173	1.89631e-177	0
Aplp2	1.65409e-128	0.618196	0.842	0.607	2.90805e-124	0
Nomo1	1.90682e-186	0.613306	0.551	0.155	3.35238e-182	0
Maged1	1.41896e-137	0.613243	0.851	0.581	2.49467e-133	0
Tmx1	7.36409e-147	0.612557	0.556	0.209	1.29468e-142	0
Tenm1	1.01108e-148	0.610585	0.472	0.137	1.77759e-144	0
Tmem147	1.66187e-122	0.609694	0.62	0.316	2.92174e-118	0
H13	7.2399e-128	0.604505	0.56	0.242	1.27285e-123	0
Sel1l	2.20481e-148	0.602349	0.572	0.219	3.87627e-144	0
Slc38a1	6.39095e-146	0.602125	0.588	0.224	1.12359e-141	0
Ids	3.8126e-148	0.600824	0.609	0.239	6.70293e-144	0
Rasgrf1	2.4234e-153	0.600327	0.487	0.146	4.26058e-149	0
Creld1	2.14053e-172	0.594992	0.557	0.172	3.76327e-168	0
Gabrb3	2.80189e-163	0.59383	0.59	0.197	4.926e-159	0
Tmed4	1.68507e-131	0.590162	0.565	0.246	2.96251e-127	0
Reep5	3.67754e-166	0.589969	0.96	0.744	6.46548e-162	0
Syngr1	8.15828e-122	0.588262	0.625	0.285	1.43431e-117	0
Megf8	1.41565e-170	0.587667	0.541	0.158	2.48886e-166	0
Gria1	6.18201e-138	0.585111	0.588	0.22	1.08686e-133	0
Tm9sf2	2.29885e-131	0.5781	0.543	0.219	4.0416e-127	0
Prkcsh	1.95135e-144	0.577951	0.571	0.225	3.43067e-140	0
Igsf1	1.12372e-147	0.57753	0.394	0.093	1.97562e-143	0
Cd99l2	9.33026e-152	0.573293	0.537	0.178	1.64035e-147	0
Atp2a2	3.36176e-117	0.573216	0.657	0.342	5.91031e-113	0
Nrxn1	5.56428e-132	0.572328	0.825	0.474	9.78257e-128	0
Serpini1	1.15717e-125	0.570578	0.419	0.12	2.03443e-121	0
Txndc5	6.15856e-141	0.569957	0.504	0.174	1.08274e-136	0
Os9	2.90856e-140	0.568501	0.558	0.211	5.11353e-136	0
Slc35g2	1.39688e-189	0.567977	0.453	0.101	2.45585e-185	0
Lrrc4b	2.36784e-129	0.566826	0.606	0.264	4.1629e-125	0
Penk	7.63899e-16	0.566701	0.154	0.078	1.34301e-11	0
Pigt	9.31328e-148	0.56665	0.513	0.172	1.63737e-143	0
Tmed10	8.80058e-126	0.56557	0.845	0.647	1.54723e-121	0
Stmn3	1.0322e-153	0.563137	0.895	0.479	1.8147e-149	0
Atp6v0e2	6.84397e-106	0.561484	0.663	0.397	1.20324e-101	0
Cntnap2	3.54358e-145	0.561123	0.424	0.111	6.22997e-141	0
Slc25a14	5.11063e-152	0.558605	0.48	0.146	8.985e-148	0
Fam173a	4.23791e-94	0.558224	0.61	0.363	7.45068e-90	0
Slc6a17	3.16741e-169	0.557554	0.458	0.114	5.56862e-165	0
Plppr3	5.99547e-184	0.555507	0.488	0.118	1.05406e-179	0
Dpp10	1.2587e-114	0.55358	0.416	0.13	2.21292e-110	0
Nell1	2.55969e-115	0.553579	0.335	0.085	4.5002e-111	0
P4htm	3.5765e-160	0.547849	0.514	0.151	6.28784e-156	0
Scn2a1	6.63502e-146	0.547313	0.572	0.196	1.1665e-141	0
Laptm4a	6.23653e-152	0.546595	0.954	0.748	1.09644e-147	0
Nrsn1	2.84053e-118	0.545832	0.49	0.171	4.99394e-114	0
Arl6ip5	6.00272e-109	0.544491	0.77	0.571	1.05534e-104	0
Cdh2	2.3513e-88	0.540377	0.543	0.273	4.13382e-84	0
Pcyox1	1.23096e-133	0.539765	0.514	0.188	2.16416e-129	0
Fstl5	1.49196e-130	0.539632	0.321	0.069	2.62301e-126	0
G6pc3	6.80121e-138	0.53811	0.52	0.184	1.19572e-133	0
Glrb	9.0442e-122	0.538083	0.534	0.211	1.59006e-117	0
BC004004	1.29905e-126	0.537562	0.55	0.224	2.28387e-122	0
Lhfpl5	7.86702e-190	0.536231	0.407	0.078	1.3831e-185	0
Hspa13	2.74704e-127	0.535555	0.473	0.163	4.82957e-123	0
Reep2	1.94578e-163	0.533802	0.524	0.153	3.42088e-159	0
Spcs1	2.61956e-128	0.531797	0.91	0.757	4.60546e-124	0
Gabra3	6.72517e-160	0.5312	0.449	0.114	1.18235e-155	0
Nceh1	9.91194e-136	0.531006	0.55	0.192	1.74262e-131	0
Fam171b	9.21413e-104	0.530916	0.579	0.284	1.61994e-99	0
Apmap	6.94841e-138	0.530562	0.47	0.15	1.2216e-133	0
Serpina3n	6.07056e-89	0.53045	0.226	0.049	1.06726e-84	0
Plxnc1	4.85845e-142	0.529237	0.387	0.097	8.54164e-138	0
Lrrc24	7.11844e-167	0.528709	0.469	0.12	1.25149e-162	0
Slc9a6	1.89501e-156	0.525834	0.49	0.139	3.33162e-152	0
Chst1	4.20067e-137	0.522461	0.535	0.178	7.3852e-133	0
Tmed9	4.34992e-97	0.518924	0.703	0.484	7.64759e-93	0
Tmem222	2.27255e-83	0.518452	0.496	0.253	3.99536e-79	0
Ptprf	4.91137e-132	0.516466	0.481	0.159	8.63468e-128	0
Prlr	1.42411e-106	0.514733	0.292	0.068	2.50373e-102	0
Endod1	1.64686e-112	0.514303	0.532	0.214	2.89535e-108	0
Dgcr2	2.66549e-122	0.511955	0.486	0.172	4.68619e-118	0
Tmem259	5.51625e-108	0.509196	0.519	0.223	9.69812e-104	0
Chpf	2.66101e-150	0.507637	0.47	0.135	4.67832e-146	0
Calcr	5.69618e-126	0.503937	0.191	0.021	1.00145e-121	0
Tmem50a	2.64825e-74	0.503823	0.593	0.385	4.65589e-70	0
Tmed3	4.04372e-86	0.503033	0.51	0.257	7.10927e-82	0
Abhd12	1.30183e-80	0.502671	0.67	0.456	2.28874e-76	0
Fam234b	1.24398e-139	0.502428	0.525	0.17	2.18704e-135	0
Manf	4.26994e-64	0.502421	0.616	0.45	7.50699e-60	0
Sirpa	6.02467e-98	0.498425	0.661	0.332	1.0592e-93	0
Adprh	4.44271e-74	0.497283	0.521	0.297	7.81072e-70	0
Cnpy3	6.81043e-89	0.491875	0.465	0.21	1.19734e-84	0
Sdc2	7.45809e-76	0.491734	0.475	0.234	1.31121e-71	0
B4galt6	9.55412e-123	0.491393	0.479	0.163	1.67971e-118	0
Scamp5	1.69094e-104	0.488344	0.48	0.187	2.97284e-100	0
Tmx3	1.92201e-100	0.488288	0.453	0.182	3.37909e-96	0
Gdpd1	1.59027e-116	0.487823	0.471	0.175	2.79586e-112	0
Adam22	3.11777e-120	0.48639	0.473	0.161	5.48136e-116	0
Wfs1	3.80465e-127	0.48469	0.409	0.113	6.68895e-123	0
Casc4	1.98991e-92	0.482427	0.469	0.202	3.49847e-88	0
Svop	1.63096e-158	0.482232	0.441	0.108	2.8674e-154	0
M6pr	2.60141e-73	0.481745	0.574	0.348	4.57353e-69	0
Cspg5	8.12463e-208	0.481109	0.964	0.501	1.42839e-203	0
Nrcam	1.54097e-90	0.47957	0.507	0.225	2.70918e-86	0
Nucb1	2.02502e-94	0.479096	0.465	0.195	3.56018e-90	0
Tmem35	1.55833e-85	0.477997	0.457	0.174	2.73971e-81	0
Scn1b	2.51962e-81	0.476431	0.473	0.214	4.42974e-77	0
Arxes1	9.17893e-99	0.473074	0.494	0.2	1.61375e-94	0
Nfe2l1	1.60163e-78	0.472373	0.521	0.276	2.81583e-74	0
Emb	4.8399e-132	0.469535	0.396	0.105	8.50903e-128	0
Lmbrd1	7.87767e-70	0.468953	0.549	0.327	1.38497e-65	0
Tm2d2	2.28261e-63	0.468284	0.556	0.371	4.01306e-59	0
Ganab	2.37328e-102	0.467702	0.447	0.169	4.17246e-98	0
Nell2	3.15186e-74	0.466679	0.444	0.193	5.54129e-70	0
Gnas	3.39706e-73	0.462677	0.986	0.934	5.97237e-69	0
Tmed7	4.16752e-75	0.462488	0.507	0.275	7.32692e-71	0
Scamp1	6.82377e-90	0.457923	0.497	0.224	1.19969e-85	0
Pigs	6.21923e-98	0.456551	0.425	0.159	1.0934e-93	0
Hyou1	3.13345e-130	0.455467	0.399	0.111	5.50892e-126	0
Mlec	2.32788e-75	0.454265	0.459	0.225	4.09265e-71	0
Cyb561	2.21331e-117	0.452835	0.441	0.138	3.89123e-113	0
Scn2b	4.54102e-107	0.451922	0.433	0.143	7.98356e-103	0
Oprl1	5.75198e-129	0.450257	0.439	0.129	1.01126e-124	0
Ctsd	5.85429e-144	0.450063	0.995	0.637	1.02924e-139	0
Clstn2	9.53938e-136	0.449576	0.314	0.062	1.67712e-131	0
Lrrn3	7.90871e-97	0.449428	0.378	0.125	1.39043e-92	0
Lrp11	5.90682e-115	0.448787	0.395	0.119	1.03848e-110	0
Celsr2	1.83868e-98	0.448756	0.451	0.166	3.23259e-94	0
Scarb2	9.22324e-67	0.446944	0.541	0.325	1.62154e-62	0
Nts	1.15682e-15	0.446812	0.063	0.02	2.0338e-11	0
Mfsd6	1.11597e-101	0.445562	0.415	0.143	1.96198e-97	0
Lars2	7.88172e-70	0.441726	0.576	0.337	1.38568e-65	0
Nalcn	7.09585e-113	0.440722	0.379	0.112	1.24752e-108	0
Cbln4	1.45319e-112	0.439737	0.235	0.041	2.55485e-108	0
Slc7a14	3.8329e-133	0.43911	0.412	0.108	6.73863e-129	0
Minpp1	3.77529e-119	0.438521	0.432	0.138	6.63733e-115	0
Spcs2	1.4445e-83	0.43763	0.839	0.704	2.53958e-79	0
Olfm3	2.48174e-106	0.437405	0.3	0.073	4.36315e-102	0
Fuca1	3.20042e-61	0.437351	0.501	0.294	5.62666e-57	0
B3galnt1	6.91372e-123	0.436918	0.387	0.108	1.2155e-118	0
Dnajc10	1.03543e-81	0.436686	0.431	0.186	1.8204e-77	0
Icam5	2.26567e-104	0.43564	0.287	0.065	3.98328e-100	0
Slc39a7	1.63181e-68	0.435006	0.446	0.226	2.86888e-64	0
Fam134a	2.77184e-60	0.43465	0.554	0.36	4.87317e-56	0
Erlec1	2.3671e-86	0.433735	0.451	0.194	4.16159e-82	0
Ctsf	4.13194e-63	0.432379	0.419	0.212	7.26436e-59	0
Frrs1l	3.82464e-112	0.43127	0.457	0.154	6.72409e-108	0
Scn3b	6.35442e-127	0.430752	0.348	0.084	1.11717e-122	0
Ergic1	5.1138e-106	0.429976	0.411	0.136	8.99057e-102	0
Atad1	1.10618e-75	0.429886	0.422	0.192	1.94478e-71	0
Cdipt	6.60597e-77	0.42883	0.442	0.2	1.1614e-72	0
Atp2b1	5.29242e-48	0.427877	0.505	0.33	9.3046e-44	0
Dad1	4.96565e-94	0.427484	0.95	0.855	8.73011e-90	0
Sez6	3.68291e-85	0.424996	0.299	0.087	6.47492e-81	0
Edil3	2.52483e-56	0.424249	0.452	0.231	4.43891e-52	0
Rcn1	1.26236e-61	0.424196	0.438	0.222	2.21935e-57	0
Jkamp	3.76204e-60	0.423315	0.432	0.227	6.61405e-56	0
Lman2	2.1235e-69	0.422664	0.425	0.204	3.73332e-65	0
Rnf128	3.87984e-99	0.422599	0.264	0.061	6.82115e-95	0
Kcnq2	5.024e-114	0.420553	0.38	0.108	8.8327e-110	0
Elmod1	4.74055e-83	0.417789	0.401	0.155	8.33436e-79	0
Pdyn	2.13208e-34	0.416048	0.201	0.078	3.74842e-30	0
Ntrk3	1.41684e-70	0.416018	0.403	0.173	2.49094e-66	0
Ctsl	1.79725e-96	0.41427	0.95	0.728	3.15974e-92	0
Ccdc47	7.47873e-75	0.412897	0.469	0.227	1.31484e-70	0
Sema4a	5.12864e-123	0.412714	0.37	0.095	9.01666e-119	0
Ostc	1.29846e-42	0.412037	0.538	0.397	2.28282e-38	0
Gfra2	3.12885e-64	0.411952	0.292	0.105	5.50083e-60	0
Stoml1	8.86911e-91	0.411715	0.385	0.135	1.55928e-86	0
Gria4	1.94925e-81	0.411356	0.375	0.141	3.42698e-77	0
Krtcap2	3.12267e-51	0.41087	0.598	0.467	5.48996e-47	0
Ntm	1.07158e-50	0.410541	0.448	0.237	1.88395e-46	0
Casd1	2.10513e-100	0.410528	0.387	0.126	3.70103e-96	0
Ccdc107	3.97028e-59	0.410228	0.433	0.232	6.98014e-55	0
Thy1	1.14472e-97	0.408346	0.51	0.185	2.01253e-93	0
Plppr4	2.0755e-74	0.407472	0.38	0.149	3.64894e-70	0
Sil1	1.52962e-111	0.407109	0.355	0.098	2.68922e-107	0
Man2a2	7.76023e-77	0.406599	0.415	0.175	1.36433e-72	0
Lamp1	2.89108e-83	0.405223	0.985	0.869	5.08281e-79	0
Tm9sf4	5.37378e-59	0.404961	0.399	0.196	9.44765e-55	0
Reep1	7.00898e-104	0.404934	0.386	0.123	1.23225e-99	0
Extl2	6.32345e-85	0.403899	0.376	0.139	1.11172e-80	0
Cadm2	9.68696e-41	0.403197	0.371	0.201	1.70306e-36	0
Lrp1	2.85438e-64	0.403065	0.591	0.339	5.01828e-60	0
Plbd2	2.52291e-80	0.4021	0.41	0.168	4.43552e-76	0
P4hb	9.63624e-58	0.399239	0.409	0.207	1.69415e-53	0
Clptm1l	2.60657e-66	0.398805	0.427	0.206	4.5826e-62	0
Nfasc	5.80146e-86	0.397665	0.491	0.216	1.01995e-81	0
Sdc3	1.14662e-66	0.396347	0.478	0.234	2.01588e-62	0
Gfra1	1.03068e-51	0.396305	0.22	0.075	1.81205e-47	0
Fuca2	4.50664e-73	0.39559	0.371	0.149	7.92313e-69	0
Tspan6	1.05467e-64	0.394874	0.407	0.189	1.85422e-60	0
Ero1l	1.59239e-101	0.394174	0.372	0.117	2.79958e-97	0
Adam23	4.85515e-80	0.391371	0.384	0.142	8.53584e-76	0
Gns	1.02011e-58	0.391039	0.452	0.236	1.79345e-54	0
Sv2c	1.85435e-122	0.390903	0.235	0.037	3.26013e-118	0
Gabrg3	4.07814e-87	0.390044	0.309	0.092	7.16978e-83	0
Derl1	1.46881e-47	0.389753	0.458	0.282	2.58231e-43	0
Pcdh10	5.62606e-33	0.389554	0.402	0.253	9.89117e-29	0
Omg	1.16651e-69	0.387853	0.402	0.173	2.05085e-65	0
Slitrk4	2.51028e-92	0.386054	0.299	0.08	4.41332e-88	0
Tmem106b	9.17475e-46	0.38592	0.418	0.24	1.61301e-41	0
Ggt7	1.56446e-98	0.385789	0.402	0.13	2.75048e-94	0
Cgref1	8.75655e-130	0.383712	0.343	0.078	1.53949e-125	0
Gde1	2.08499e-48	0.383341	0.496	0.312	3.66562e-44	0
Jagn1	1.87092e-71	0.383183	0.372	0.154	3.28926e-67	0
Aig1	5.28438e-43	0.381622	0.487	0.327	9.29047e-39	0
Tm9sf3	2.17769e-38	0.380307	0.506	0.373	3.82859e-34	0
Cadm4	1.48661e-55	0.379001	0.416	0.213	2.61361e-51	0
Fam20c	4.50943e-95	0.377921	0.344	0.104	7.92803e-91	0
Slc2a13	2.77223e-104	0.377283	0.302	0.074	4.87385e-100	0
Slc24a3	2.76009e-75	0.37536	0.326	0.112	4.85251e-71	0
Sorl1	1.42299e-62	0.372985	0.361	0.153	2.50176e-58	0
Tmed2	1.14732e-54	0.369455	0.795	0.717	2.01711e-50	0
C1galt1c1	2.40876e-76	0.367987	0.338	0.122	4.23485e-72	0
Blcap	1.06628e-47	0.366425	0.434	0.25	1.87463e-43	0
Mia3	1.62707e-57	0.365315	0.358	0.163	2.86056e-53	0
Nlgn3	4.04815e-56	0.364681	0.394	0.187	7.11706e-52	0
Mydgf	1.6122e-40	0.363806	0.429	0.27	2.8344e-36	0
B4galnt1	2.05164e-77	0.362176	0.341	0.118	3.60698e-73	0
Sorcs3	9.90612e-48	0.359889	0.319	0.143	1.7416e-43	0
Slc1a4	1.00371e-83	0.359715	0.33	0.107	1.76461e-79	0
Abca2	5.68233e-60	0.35928	0.465	0.227	9.99011e-56	0
B4galt3	3.49747e-68	0.358975	0.338	0.131	6.1489e-64	0
Araf	1.26075e-44	0.358664	0.478	0.296	2.21653e-40	0
Ece2	1.11277e-67	0.358287	0.338	0.131	1.95636e-63	0
B3gat3	1.32817e-40	0.357066	0.412	0.253	2.33505e-36	0
Sec11a	5.86042e-34	0.356598	0.395	0.253	1.03032e-29	0
Grin2b	2.55893e-78	0.355787	0.349	0.12	4.49885e-74	0
Acp2	5.63404e-65	0.354059	0.341	0.135	9.90521e-61	0
Crim1	1.09546e-35	0.353232	0.332	0.179	1.92593e-31	0
Slc7a4	1.09022e-103	0.352435	0.317	0.08	1.91672e-99	0
Emc4	6.63575e-42	0.351114	0.402	0.233	1.16663e-37	0
Rtn4	8.63962e-52	0.349691	0.849	0.725	1.51893e-47	0
Pcsk1	1.12473e-124	0.349589	0.235	0.036	1.97738e-120	0
Slc18a2	2.82032e-69	0.348563	0.125	0.018	4.95841e-65	0
Grid1	2.57105e-101	0.344687	0.287	0.069	4.52016e-97	0
Tmem145	3.46487e-84	0.343923	0.333	0.105	6.09159e-80	0
Brinp1	7.7542e-59	0.343882	0.309	0.121	1.36327e-54	0
Cnih1	1.42223e-37	0.343413	0.422	0.267	2.50042e-33	0
Cntnap5a	2.53246e-65	0.342734	0.252	0.077	4.45232e-61	0
Yipf3	1.765e-43	0.342435	0.387	0.216	3.10304e-39	0
Grik5	5.34817e-62	0.341822	0.348	0.145	9.40262e-58	0
Sema6b	3.77769e-90	0.341253	0.337	0.101	6.64157e-86	0
Slc6a7	2.094e-102	0.339446	0.259	0.054	3.68146e-98	0
Amigo2	8.79979e-66	0.337661	0.296	0.1	1.54709e-61	0
Abhd16a	2.33247e-42	0.336752	0.36	0.195	4.10072e-38	0
Nlgn2	3.20833e-57	0.336347	0.368	0.166	5.64057e-53	0
Cyp46a1	7.26033e-79	0.335304	0.335	0.111	1.27644e-74	0
Syt13	9.3958e-80	0.335253	0.31	0.095	1.65188e-75	0
Sema5a	1.19948e-37	0.335054	0.296	0.14	2.1088e-33	0
B3galt6	4.11786e-88	0.335044	0.314	0.093	7.23961e-84	0
Entpd6	1.18761e-77	0.33483	0.349	0.12	2.08794e-73	0
Adgrg1	9.43757e-42	0.334543	0.459	0.282	1.65922e-37	0
Tmem131	3.99024e-54	0.334222	0.329	0.145	7.01523e-50	0
Cacna2d1	1.08864e-93	0.333143	0.563	0.219	1.91394e-89	0
Cers4	3.17843e-45	0.331373	0.359	0.185	5.58799e-41	0
St3gal5	8.90896e-51	0.330759	0.31	0.135	1.56628e-46	0
Ext2	5.59374e-67	0.330675	0.33	0.125	9.83435e-63	0
Lman2l	1.57392e-67	0.330355	0.339	0.129	2.7671e-63	0
Clcn3	4.42526e-29	0.328551	0.47	0.345	7.78005e-25	0
Tspan33	7.72459e-58	0.328043	0.332	0.139	1.35806e-53	0
Scn9a	1.1532e-70	0.327686	0.259	0.077	2.02744e-66	0
Lgi1	3.57913e-52	0.325875	0.314	0.129	6.29246e-48	0
Lingo1	1.09801e-55	0.325516	0.302	0.119	1.93041e-51	0
Tmem63b	1.39227e-49	0.324958	0.384	0.192	2.44774e-45	0
Tmco1	1.74043e-24	0.32428	0.437	0.342	3.05985e-20	0
Chst12	1.40124e-84	0.324216	0.288	0.081	2.46351e-80	0
Cacna2d3	5.41751e-67	0.323666	0.234	0.066	9.52453e-63	0
Prdx4	6.13168e-32	0.321928	0.357	0.214	1.07801e-27	0
Surf4	1.37786e-38	0.321768	0.344	0.186	2.42242e-34	0
Tmbim4	9.15496e-26	0.321747	0.424	0.318	1.60953e-21	0
Tmem176b	1.64207e-09	0.321735	0.474	0.446	2.88693e-05	0
Asic2	9.37414e-94	0.321694	0.279	0.07	1.64807e-89	0
Atp1b3	2.86215e-28	0.321676	0.436	0.301	5.03195e-24	0
Opcml	1.46591e-50	0.321295	0.456	0.224	2.57721e-46	0
Arsb	6.59792e-42	0.320182	0.387	0.213	1.15998e-37	0
Grm5	3.54756e-52	0.319964	0.415	0.195	6.23696e-48	0
Hs2st1	1.81741e-46	0.318156	0.297	0.133	3.19518e-42	0
Ndufc2	1.33613e-50	0.317123	0.934	0.801	2.34905e-46	0
Hexa	1.21142e-39	0.315824	0.456	0.274	2.12979e-35	0
Inafm1	1.34881e-39	0.315786	0.319	0.162	2.37134e-35	0
Atrn	2.29162e-51	0.315651	0.338	0.152	4.0289e-47	0
Bcap29	1.11861e-45	0.315477	0.332	0.16	1.96664e-41	0
Amigo1	2.2578e-87	0.315446	0.257	0.064	3.96943e-83	0
Cntnap4	4.2299e-97	0.313882	0.225	0.043	7.43659e-93	0
Tmbim6	2.40536e-53	0.312785	0.944	0.848	4.22886e-49	0
Creg2	1.37831e-54	0.31152	0.287	0.109	2.42322e-50	0
Vldlr	2.0295e-45	0.309913	0.363	0.179	3.56807e-41	0
Lpgat1	2.9484e-46	0.309491	0.326	0.153	5.18359e-42	0
Cxx1a	4.23332e-27	0.308743	0.622	0.511	7.44259e-23	0
Poglut1	2.04712e-60	0.307138	0.3	0.113	3.59903e-56	0
Degs1	5.0346e-31	0.306714	0.448	0.302	8.85133e-27	0
Cdh13	2.56633e-46	0.304875	0.363	0.168	4.51187e-42	0
Sppl3	1.37086e-45	0.302397	0.33	0.157	2.4101e-41	0
Gria3	4.35606e-33	0.300703	0.287	0.143	7.6584e-29	0
Tmem132a	1.21492e-62	0.299822	0.347	0.132	2.13596e-58	0
Qsox2	6.01327e-74	0.298789	0.282	0.085	1.05719e-69	0
Adgrb1	3.50517e-43	0.29844	0.361	0.184	6.16243e-39	0
Rsph9	5.52623e-47	0.298388	0.321	0.145	9.71567e-43	0
Ppm1l	5.67571e-46	0.298014	0.294	0.127	9.97847e-42	0
Synpr	7.92505e-65	0.297309	0.168	0.036	1.3933e-60	0
Atp2b4	1.21533e-33	0.297006	0.277	0.135	2.13667e-29	0
Glce	2.03083e-82	0.296755	0.24	0.058	3.57041e-78	0
Laptm4b	4.33475e-26	0.296342	0.302	0.179	7.62092e-22	0
Slc38a10	2.49286e-40	0.29622	0.331	0.167	4.3827e-36	0
Slc45a1	1.12862e-89	0.296122	0.244	0.055	1.98423e-85	0
Tmem87b	2.58543e-51	0.295896	0.29	0.117	4.54545e-47	0
Tmem248	2.082e-43	0.295811	0.311	0.146	3.66036e-39	0
Fam174a	9.13547e-18	0.295398	0.451	0.386	1.60611e-13	0
Nlgn1	2.17491e-38	0.294658	0.332	0.168	3.82372e-34	0
Fut9	7.19223e-31	0.294555	0.294	0.155	1.26447e-26	0
Creb3	2.07715e-41	0.293377	0.311	0.152	3.65184e-37	0
Asic1	1.68819e-61	0.292929	0.27	0.091	2.96801e-57	0
Stard3nl	1.15017e-19	0.292887	0.426	0.339	2.02211e-15	0
Ppt1	7.80436e-25	0.292643	0.413	0.298	1.37209e-20	0
Hrh3	9.96896e-66	0.292401	0.239	0.069	1.75264e-61	0
Tmem109	3.21341e-30	0.292302	0.346	0.208	5.6495e-26	0
Asph	6.87453e-33	0.292093	0.328	0.184	1.20861e-28	0
Scn3a	1.15269e-48	0.291704	0.281	0.114	2.02655e-44	0
Xbp1	1.23959e-24	0.291482	0.411	0.29	2.17932e-20	0
Adgrb2	1.10152e-49	0.290289	0.319	0.136	1.93658e-45	0
St8sia4	6.91619e-48	0.289858	0.248	0.094	1.21594e-43	0
Pcdh8	7.94629e-45	0.28919	0.23	0.084	1.39704e-40	0
Pigu	5.65989e-75	0.289148	0.247	0.067	9.95066e-71	0
Nrp1	9.76412e-27	0.287806	0.24	0.123	1.71663e-22	0
P4ha2	1.66418e-85	0.287107	0.219	0.047	2.9258e-81	0
Nucb2	1.25212e-48	0.287085	0.266	0.104	2.20134e-44	0
Lgmn	5.70228e-71	0.286631	0.759	0.457	1.00252e-66	0
Plppr2	5.4339e-57	0.286573	0.271	0.097	9.55333e-53	0
Slc1a6	5.83287e-65	0.286138	0.283	0.092	1.02548e-60	0
Atp2b2	2.03527e-51	0.285442	0.332	0.142	3.5782e-47	0
Kidins220	3.15592e-26	0.284645	0.349	0.223	5.54843e-22	0
Ikbip	3.8807e-53	0.284215	0.27	0.103	6.82265e-49	0
Adam10	2.32361e-26	0.283963	0.332	0.206	4.08514e-22	0
Fam20b	2.06953e-54	0.283617	0.276	0.103	3.63844e-50	0
Erp44	1.73627e-30	0.282822	0.303	0.169	3.05254e-26	0
Man1a2	4.3069e-26	0.282714	0.342	0.216	7.57197e-22	0
Arhgdig	1.18545e-36	0.282558	0.353	0.186	2.08413e-32	0
Msmo1	3.76355e-24	0.28249	0.446	0.313	6.61669e-20	0
Neo1	1.23118e-37	0.282312	0.302	0.15	2.16453e-33	0
Cd59a	7.64947e-35	0.281387	0.265	0.126	1.34485e-30	0
Ept1	2.17687e-47	0.280695	0.272	0.11	3.82715e-43	0
Glb1	5.9131e-60	0.279529	0.253	0.083	1.03958e-55	0
Dnajc16	1.52247e-62	0.279509	0.237	0.072	2.67666e-58	0
Lgi3	1.67191e-45	0.279243	0.364	0.169	2.93938e-41	0
Adgrb3	4.25202e-40	0.279114	0.299	0.142	7.47548e-36	0
Mogs	2.08027e-56	0.279092	0.252	0.087	3.65733e-52	0
Gas6	5.38701e-20	0.278291	0.395	0.282	9.4709e-16	0
Sec62	4.73255e-33	0.278248	0.795	0.736	8.32029e-29	0
Tenm2	2.71348e-48	0.278025	0.3	0.12	4.77057e-44	0
Mrgpre	3.59424e-80	0.277829	0.221	0.05	6.31903e-76	0
Ptdss1	1.79811e-43	0.27709	0.275	0.118	3.16126e-39	0
Epha4	2.94509e-32	0.27654	0.213	0.09	5.17776e-28	0
Ptdss2	6.54077e-34	0.276343	0.306	0.161	1.14993e-29	0
Ebpl	4.82263e-26	0.276152	0.322	0.199	8.47867e-22	0
Sema4f	1.25138e-68	0.275703	0.268	0.08	2.20005e-64	0
Slc6a1	6.0407e-27	0.275461	0.362	0.223	1.06201e-22	0
Lman1	9.34213e-26	0.274507	0.325	0.199	1.64244e-21	0
Izumo4	3.95066e-44	0.274492	0.287	0.126	6.94566e-40	0
Pcdh9	2.53401e-17	0.273786	0.334	0.235	4.45504e-13	0
Cntfr	1.17042e-30	0.271542	0.299	0.162	2.05771e-26	0
Npy1r	3.81017e-49	0.271416	0.141	0.033	6.69867e-45	0
Nrp2	5.60874e-25	0.271118	0.274	0.155	9.86072e-21	0
Cept1	4.48464e-37	0.270906	0.303	0.151	7.88445e-33	0
Slc35b1	2.83361e-36	0.270254	0.294	0.148	4.98177e-32	0
Gpc3	1.43428e-16	0.270194	0.182	0.099	2.52161e-12	0
Bri3bp	8.98998e-48	0.270148	0.283	0.116	1.58053e-43	0
Atp13a2	3.93681e-30	0.270082	0.269	0.139	6.92131e-26	0
Fam171a2	1.13422e-46	0.268619	0.257	0.101	1.99407e-42	0
Ndfip2	1.93875e-18	0.268531	0.4	0.316	3.40851e-14	0
Rnf145	1.08772e-32	0.268015	0.297	0.156	1.91232e-28	0
Nat14	2.35703e-33	0.267449	0.313	0.169	4.14389e-29	0
Gabbr2	5.27518e-40	0.267311	0.28	0.124	9.2743e-36	0
Gpr162	2.59755e-45	0.267027	0.274	0.113	4.56675e-41	0
Efna5	3.41647e-38	0.266113	0.245	0.105	6.00649e-34	0
Sv2b	5.6938e-60	0.265722	0.189	0.048	1.00103e-55	0
Gpaa1	3.3058e-43	0.265432	0.291	0.128	5.81193e-39	0
Amfr	6.42395e-18	0.265017	0.365	0.274	1.12939e-13	0
Cacna1b	5.33278e-65	0.264119	0.219	0.06	9.37556e-61	0
Slit1	7.49603e-81	0.263725	0.253	0.063	1.31788e-76	0
Ptprt	1.33382e-25	0.263462	0.214	0.105	2.34499e-21	0
Tspan31	4.15252e-18	0.26291	0.394	0.306	7.30055e-14	0
Gabra5	3.34489e-46	0.262811	0.277	0.108	5.88064e-42	0
Ggh	2.80152e-20	0.262694	0.33	0.226	4.92535e-16	0
Cd320	4.30608e-35	0.262318	0.281	0.138	7.57052e-31	0
Txndc12	3.39117e-25	0.262262	0.321	0.197	5.96202e-21	0
Cacna1e	3.6275e-48	0.262224	0.259	0.098	6.37751e-44	0
Fam69a	2.11651e-40	0.262108	0.271	0.12	3.72103e-36	0
Tenm4	6.25188e-47	0.261937	0.284	0.114	1.09914e-42	0
Pcdh20	4.29718e-33	0.261877	0.161	0.057	7.55488e-29	0
Tmem178b	4.63725e-41	0.261744	0.281	0.124	8.15275e-37	0
Lhfpl4	1.30047e-54	0.261697	0.271	0.098	2.28636e-50	0
P3h4	4.46144e-29	0.261129	0.314	0.178	7.84366e-25	0
Fam8a1	1.0239e-34	0.260908	0.279	0.137	1.80011e-30	0
Chrnb2	4.91471e-73	0.260818	0.225	0.056	8.64054e-69	0
Stt3b	3.2146e-23	0.260244	0.304	0.188	5.65159e-19	0
Grm1	1.24402e-69	0.259174	0.205	0.049	2.18711e-65	0
Slc17a6	3.12626e-18	0.258484	0.26	0.149	5.49628e-14	0
Thsd7a	1.05129e-39	0.257943	0.198	0.072	1.84828e-35	0
Chpf2	7.79574e-53	0.257027	0.238	0.081	1.37057e-48	0
5330417C22Rik	1.15639e-64	0.255941	0.203	0.052	2.03305e-60	0
Tmem205	2.31418e-24	0.255615	0.306	0.186	4.06856e-20	0
Tm2d1	1.61467e-15	0.255358	0.36	0.282	2.83875e-11	0
Slitrk1	4.01626e-45	0.255298	0.244	0.093	7.06098e-41	0
Ostm1	8.31074e-30	0.254587	0.25	0.124	1.46111e-25	0
Ric3	1.36867e-38	0.254043	0.271	0.122	2.40626e-34	0
Kcnd2	3.62483e-36	0.253756	0.238	0.103	6.37281e-32	0
Neu1	2.77406e-26	0.253675	0.338	0.207	4.87707e-22	0
Uxs1	3.96926e-48	0.253468	0.247	0.092	6.97836e-44	0
Cbln2	3.42351e-49	0.252992	0.115	0.022	6.01887e-45	0
Ccpg1	7.98172e-43	0.252189	0.255	0.106	1.40327e-38	0
Sulf1	2.36162e-25	0.251472	0.196	0.092	4.15197e-21	0
Tkt	4.89543e-16	0.251447	0.428	0.344	8.60666e-12	0
Ntng1	2.18004e-40	0.250534	0.179	0.059	3.83273e-36	0
Lgals3bp	6.65576e-38	0.25001	0.219	0.087	1.17015e-33	0
Unc5a	5.79735e-51	0.249345	0.219	0.071	1.01923e-46	0
Erlin2	1.00856e-45	0.248917	0.236	0.089	1.77316e-41	0
Gpr158	3.13442e-65	0.24851	0.222	0.06	5.51062e-61	0
Leprotl1	1.39049e-25	0.247093	0.304	0.177	2.44461e-21	0
Coch	2.5099e-66	0.246455	0.124	0.018	4.41265e-62	0
Susd4	1.20493e-38	0.246214	0.306	0.143	2.11838e-34	0
Lrrtm2	1.78884e-38	0.245828	0.244	0.103	3.14496e-34	0
Dnajb11	9.40201e-19	0.245777	0.328	0.228	1.65297e-14	0
Mrap2	4.70603e-62	0.245248	0.194	0.049	8.27367e-58	0
Npy2r	1.4766e-73	0.245166	0.138	0.02	2.596e-69	0
Mal2	1.09014e-57	0.245038	0.234	0.072	1.91657e-53	0
Kdelr1	2.24597e-22	0.244261	0.3	0.186	3.94864e-18	0
Tmem185b	1.38511e-47	0.243989	0.224	0.079	2.43517e-43	0
Adcy3	7.04696e-61	0.243696	0.231	0.069	1.23893e-56	0
Plxna4	1.87595e-47	0.24308	0.228	0.079	3.29811e-43	0
Sigmar1	1.86958e-31	0.242926	0.267	0.134	3.28692e-27	0
AU040320	5.61393e-43	0.242427	0.243	0.096	9.86984e-39	0
Adgrl3	1.8777e-20	0.241764	0.322	0.206	3.30119e-16	0
Tmem43	2.57213e-45	0.241749	0.245	0.093	4.52206e-41	0
Cd81	1.97461e-39	0.241667	0.999	0.961	3.47157e-35	0
Glt8d1	5.57526e-26	0.241285	0.248	0.131	9.80187e-22	0
Slc2a3	3.33837e-45	0.240794	0.228	0.083	5.86919e-41	0
Slc4a8	3.61027e-50	0.240314	0.221	0.074	6.34722e-46	0
Vkorc1	3.95193e-15	0.239452	0.388	0.313	6.94789e-11	0
Spcs3	7.97812e-37	0.239427	0.25	0.11	1.40263e-32	0
Cnih2	3.10882e-25	0.239018	0.353	0.211	5.46562e-21	0
Lamp5	1.3315e-44	0.238583	0.15	0.039	2.34091e-40	0
Vstm2a	4.59222e-34	0.238535	0.238	0.102	8.07357e-30	0
Mgat5	1.07394e-28	0.238176	0.27	0.14	1.88809e-24	0
AI504432	2.66283e-47	0.237103	0.216	0.073	4.68152e-43	0
Abca5	7.29349e-30	0.236883	0.22	0.102	1.28227e-25	0
Col25a1	2.22742e-16	0.235929	0.196	0.105	3.91602e-12	0
Stt3a	3.98742e-19	0.234988	0.276	0.176	7.01029e-15	0
Ndufb5	9.41017e-21	0.234714	0.722	0.664	1.6544e-16	0
Ptpn5	1.77291e-46	0.234572	0.209	0.07	3.11696e-42	0
Abca3	6.70108e-39	0.234495	0.26	0.112	1.17812e-34	0
Nipal3	3.85534e-31	0.234308	0.264	0.13	6.77807e-27	0
Plppr1	1.75118e-37	0.233507	0.202	0.077	3.07875e-33	0
Fam3c	5.00285e-17	0.233339	0.314	0.215	8.7955e-13	0
Sorcs1	3.40236e-28	0.2332	0.206	0.093	5.98169e-24	0
Mgat4c	2.85735e-51	0.233122	0.201	0.061	5.0235e-47	0
Arsa	2.59664e-50	0.232935	0.223	0.075	4.56515e-46	0
Slc6a15	4.18962e-48	0.232498	0.192	0.059	7.36577e-44	0
Adcy2	6.30086e-31	0.232424	0.183	0.074	1.10775e-26	0
Sumf2	8.144e-43	0.232169	0.212	0.077	1.4318e-38	0
Cisd1	9.76664e-12	0.23092	0.431	0.377	1.71707e-07	0
Dnajc3	1.38669e-12	0.230563	0.345	0.273	2.43793e-08	0
Pofut2	2.6032e-17	0.230561	0.282	0.188	4.57669e-13	0
Yipf4	2.88358e-13	0.229603	0.358	0.289	5.06962e-09	0
Nxph1	4.96886e-12	0.229082	0.191	0.119	8.73575e-08	0
Tmem33	4.11495e-16	0.227871	0.308	0.216	7.23449e-12	0
Agpat4	1.5732e-15	0.227695	0.314	0.222	2.76584e-11	0
Tnfrsf21	7.10581e-41	0.225057	0.261	0.107	1.24927e-36	0
Mgat2	5.96578e-25	0.224827	0.255	0.139	1.04884e-20	0
Cpt1c	1.07374e-40	0.224773	0.241	0.097	1.88774e-36	0
Dirc2	5.84841e-27	0.224539	0.247	0.127	1.02821e-22	0
Tmem9b	2.24956e-16	0.224419	0.366	0.272	3.95494e-12	0
Grin3a	6.18173e-14	0.224231	0.223	0.14	1.08681e-09	0
Sec61a2	1.13456e-24	0.224077	0.235	0.122	1.99466e-20	0
Tmem38a	8.59545e-32	0.223272	0.249	0.118	1.51117e-27	0
Htr2c	6.07805e-50	0.223271	0.14	0.032	1.06858e-45	0
Pgr15l	2.29187e-47	0.222529	0.111	0.021	4.02934e-43	0
Atl1	3.75515e-36	0.222445	0.232	0.097	6.60194e-32	0
Slc39a10	3.39474e-24	0.221833	0.331	0.197	5.96829e-20	0
Plxna2	7.17481e-30	0.220437	0.223	0.1	1.2614e-25	0
Acvr1b	2.93091e-52	0.219907	0.203	0.061	5.15282e-48	0
Ppib	9.99636e-20	0.218821	0.777	0.73	1.75746e-15	0
Ece1	4.67321e-26	0.21867	0.263	0.139	8.21597e-22	0
Paqr7	2.69423e-27	0.218513	0.243	0.12	4.73672e-23	0
Reln	1.03752e-19	0.21661	0.081	0.025	1.82406e-15	0
Xpr1	1.90888e-15	0.21651	0.298	0.205	3.35601e-11	0
Dpy19l1	1.09855e-10	0.215838	0.256	0.186	1.93137e-06	0
Plxnb2	5.61314e-18	0.215695	0.293	0.192	9.86845e-14	0
Tmem114	6.42213e-49	0.214318	0.064	0.005	1.12907e-44	0
Cdh22	3.73596e-34	0.214185	0.205	0.082	6.56819e-30	0
Cyb561d2	1.82761e-32	0.214138	0.2	0.083	3.21312e-28	0
Neto2	2.90512e-47	0.213835	0.167	0.047	5.10749e-43	0
Atcay	6.71054e-33	0.213542	0.205	0.085	1.17978e-28	0
Sumf1	8.32981e-35	0.213492	0.213	0.087	1.46446e-30	0
Maneal	3.15458e-42	0.213426	0.21	0.075	5.54606e-38	0
Chst10	8.02632e-35	0.213238	0.202	0.08	1.41111e-30	0
Uggt1	4.72867e-34	0.212186	0.21	0.087	8.31347e-30	0
Pcdh11x	6.49204e-07	0.212146	0.197	0.148	0.0114137	0
Slc4a10	6.01141e-33	0.211692	0.231	0.1	1.05687e-28	0
Ret	2.51476e-56	0.211496	0.121	0.021	4.4212e-52	0
Atg9a	2.51772e-24	0.211297	0.235	0.122	4.42641e-20	0
Kcnc1	5.59957e-42	0.211225	0.235	0.089	9.84461e-38	0
Dpm3	4.83521e-09	0.210956	0.42	0.395	8.50078e-05	0
Tmem181a	1.43829e-22	0.210947	0.233	0.125	2.52866e-18	0
Lrfn3	2.32651e-45	0.210818	0.186	0.058	4.09023e-41	0
Qsox1	2.95327e-35	0.210396	0.223	0.094	5.19214e-31	0
Serinc3	9.38766e-23	0.209402	0.646	0.508	1.65044e-18	0
Pdia4	6.62716e-14	0.20863	0.286	0.203	1.16512e-09	0
Spns1	1.09707e-18	0.208428	0.278	0.175	1.92876e-14	0
Ormdl3	1.10507e-16	0.208151	0.267	0.172	1.94282e-12	0
Tmem161a	1.12695e-22	0.207689	0.215	0.112	1.98129e-18	0
Grik2	2.53711e-32	0.207686	0.196	0.078	4.46049e-28	0
Yipf5	1.81814e-16	0.207472	0.278	0.185	3.19647e-12	0
Itgb1	2.37923e-07	0.207315	0.329	0.286	0.00418292	0
Man1b1	7.59415e-26	0.206061	0.222	0.11	1.33513e-21	0
Suco	1.30188e-20	0.205937	0.248	0.142	2.28884e-16	0
Lrp3	5.0862e-26	0.205884	0.25	0.128	8.94204e-22	0
C2cd2l	8.23213e-28	0.20587	0.2	0.09	1.44729e-23	0
Vkorc1l1	1.68289e-26	0.205374	0.208	0.098	2.95869e-22	0
Galnt13	1.53404e-26	0.205358	0.202	0.091	2.697e-22	0
Susd2	1.36378e-49	0.205125	0.199	0.059	2.39766e-45	0
Tenm3	8.96033e-33	0.204698	0.186	0.072	1.57532e-28	0
Efnb1	3.28428e-24	0.204578	0.183	0.084	5.77408e-20	0
Nat8l	3.11459e-34	0.204456	0.236	0.101	5.47577e-30	0
Slc23a2	1.79785e-20	0.204318	0.22	0.12	3.16081e-16	0
Wrb	1.02312e-23	0.203612	0.259	0.142	1.79875e-19	0
Cntnap1	4.97585e-35	0.203409	0.196	0.074	8.74804e-31	0
Kdelr2	3.28878e-11	0.202553	0.31	0.24	5.782e-07	0
Flrt3	1.29938e-26	0.201638	0.163	0.066	2.28444e-22	0
Mgat3	3.84941e-34	0.200834	0.197	0.077	6.76765e-30	0
Gpr108	3.74681e-20	0.200646	0.228	0.126	6.58726e-16	0
Fgfr1	4.80433e-17	0.200614	0.239	0.144	8.44649e-13	0
Vopp1	1.51735e-41	0.20057	0.189	0.063	2.66765e-37	0
Cnnm1	1.90792e-45	0.200353	0.187	0.058	3.35432e-41	0
Tpst1	7.67091e-23	0.199999	0.214	0.109	1.34862e-18	0
Fam134b	3.96134e-09	0.199982	0.268	0.206	6.96442e-05	0
Sec11c	6.33998e-34	0.19997	0.754	0.612	1.11463e-29	0
Slc27a4	5.59393e-37	0.199385	0.203	0.077	9.8347e-33	0
Clcn6	9.6564e-28	0.199135	0.207	0.094	1.69769e-23	0
Gpr83	2.18649e-28	0.199118	0.124	0.04	3.84406e-24	0
Lmtk3	2.6057e-25	0.198136	0.202	0.095	4.58108e-21	0
Cox4i1	6.36511e-24	0.197672	0.962	0.899	1.11905e-19	0
Cant1	2.06907e-30	0.197291	0.229	0.104	3.63764e-26	0
Slc4a3	3.82231e-27	0.196882	0.218	0.102	6.72001e-23	0
Cyp51	4.35406e-16	0.196763	0.257	0.164	7.65487e-12	0
Ttc13	1.19773e-37	0.196668	0.184	0.065	2.10574e-33	0
Lgi2	1.23132e-46	0.195929	0.183	0.054	2.16479e-42	0
[truncated: 737 more rows]

## Sheet: 5 Neurons
gene	p_val	avg_logFC	pct.1	pct.2	p_val_adj	cluster
[truncated: 1,595 more rows]

[truncated: 14 more sheets: 6 Oxt, 7 Tanycyte, 8 Neuronal stem cell, 9 Egr4 neurons  , 10 OPC subpop., 11 Oligodendrocytes, 12 Pars tuberalis, 13 Tanycytes, 14 Astrocytes, 15 Leptomeningeal, 16 Endothelial, 17 Endothelial regen., 18 OPC, 19 Pericytes]
