# Supplementary material for: Critical changes in hypothalamic gene networks in response to pancreatic cancer as found by single-cell RNA sequencing
Source: Mol Metab. 2022 Jan 11;58:101441. doi: 10.1016/j.molmet.2022.101441 (PMC8851272; doi:10.1016/j.molmet.2022.101441)
Supplement: Multimedia component 4 [file mmc4.xlsx]

## Sheet: Differences in bulk
	p_val	avg_logFC	pct.1	pct.2	p_val_adj
Ptgds	3.85e-23	0.859814	0.345	0.233	6.78e-19
Mt1	8.04e-18	0.707572	0.77	0.722	1.41e-13
Aldoc	3.21e-26	0.661782	0.547	0.435	5.64e-22
Fos	1.29e-35	0.496902	0.816	0.717	2.26e-31
Rps28	5.95e-60	0.487984	0.968	0.931	1.05e-55
Hes1	9.67e-12	0.475876	0.255	0.194	1.7e-07
Egr1	5.89e-48	0.440825	0.59	0.416	1.04e-43
Rps29	1.9e-27	0.435726	0.987	0.971	3.34e-23
Fth1	6.8e-37	0.420636	0.997	0.993	1.19e-32
Tsc22d4	1.83e-27	0.399412	0.377	0.273	3.21e-23
Mt2	2.08e-20	0.392347	0.844	0.811	3.65e-16
Rps27	1.51e-36	0.390326	0.978	0.953	2.66e-32
Mal	0.000133259	0.389997	0.16	0.131	1
Tmsb10	2.65e-14	0.363452	0.766	0.706	4.65e-10
Fau	2.46e-25	0.359699	0.984	0.968	4.33e-21
Hspa1a	8.23e-08	0.356394	0.242	0.193	0.00144635
Slc1a3	1.2e-11	0.354232	0.248	0.185	2.11e-07
Slc1a2	7.9e-05	0.353041	0.229	0.199	1
Ndrg2	6.44e-15	0.352068	0.38	0.307	1.13e-10
Btg2	1.41e-47	0.34606	0.56	0.38	2.47e-43
Rpl38	2.8e-41	0.346029	0.982	0.959	4.92e-37
Nap1l5	8.28e-08	0.344669	0.645	0.587	0.00145592
Mobp	0.000222717	0.335019	0.199	0.168	1
Sgk1	1.34e-09	0.333053	0.257	0.205	2.36e-05
Rpl41	1.81e-35	0.324778	0.995	0.99	3.17e-31
Snhg11	0.592302	0.320597	0.403	0.402	1
Nrgn	0.0649847	0.316118	0.101	0.09	1
Malat1	2.28e-28	0.309865	0.989	0.98	4.02e-24
Rhob	1.09e-35	0.309539	0.601	0.449	1.91e-31
Crybb1	3.1e-15	0.304974	0.157	0.099	5.45e-11
Rpl35	3.15e-32	0.304717	0.908	0.844	5.53e-28
Sepp1	2.25e-09	0.295132	0.59	0.532	3.96e-05
Bex2	0.000515155	0.294029	0.54	0.49	1
Rpl37	1.62e-20	0.290989	0.982	0.975	2.86e-16
Cldn11	0.0318099	0.289153	0.106	0.093	1
Rpl39	3.64e-18	0.284432	0.974	0.948	6.4e-14
Dusp1	3.88e-35	0.282765	0.629	0.476	6.82e-31
Atp1a2	1.3e-07	0.277922	0.282	0.237	0.00228195
Cbx3	1.15e-43	0.277367	0.672	0.518	2.02e-39
Cyr61	2.98e-08	0.276058	0.173	0.128	0.000523334
Ttyh1	0.000570884	0.271098	0.292	0.268	1
Gadd45g	7.65e-10	0.269699	0.238	0.182	1.35e-05
Dbi	5.17e-11	0.267723	0.798	0.765	9.1e-07
Dpysl2	5.33e-30	0.265334	0.57	0.432	9.37e-26
Ypel3	2.82e-33	0.262422	0.495	0.362	4.97e-29
Usmg5	1.04e-16	0.262323	0.827	0.768	1.82e-12
Prdx6	6.72e-15	0.261651	0.412	0.316	1.18e-10
Slc4a4	4.23e-13	0.258154	0.133	0.081	7.43e-09
Zfp36l1	5.54e-13	0.257981	0.309	0.241	9.73e-09
Amd1	4.41e-32	0.256815	0.345	0.226	7.75e-28
Rpl6	1.78e-25	0.255409	0.966	0.949	3.14e-21
Rpl36	9.74e-31	0.254011	0.969	0.941	1.71e-26
Kctd13	2.78e-14	0.246038	0.204	0.137	4.89e-10
Rpl37a	4.07e-18	0.24251	0.983	0.975	7.15e-14
Atf3	5.77e-09	0.242008	0.466	0.392	0.000101407
Rps9	4.01e-13	0.236948	0.962	0.934	7.05e-09
Rps11	2.23e-14	0.236944	0.961	0.945	3.92e-10
Ppp1r14b	2.51e-05	0.232249	0.312	0.272	0.440826
Rps24	5.15e-10	0.232065	0.98	0.964	9.06e-06
Rpl22l1	7.89e-12	0.231513	0.907	0.865	1.39e-07
Hspa1b	0.000979231	0.230401	0.162	0.136	1
Arpc1a	1.4e-15	0.224135	0.595	0.487	2.46e-11
mt_Atp8	1.36e-19	0.223373	0.978	0.963	2.38e-15
Btg1	9.09e-20	0.223164	0.746	0.652	1.6e-15
Cirbp	8.25e-21	0.222669	0.41	0.314	1.45e-16
Atp5k	1.46e-29	0.222567	0.624	0.49	2.57e-25
Ngfrap1	1.88e-13	0.221822	0.612	0.524	3.31e-09
Htra1	6.97e-13	0.221691	0.185	0.128	1.23e-08
Ppia	9.74e-26	0.221251	0.991	0.989	1.71e-21
Ywhah	2.9e-08	0.220743	0.513	0.449	0.000510725
Hint1	1.57e-18	0.220723	0.892	0.845	2.75e-14
Sparcl1	0.00532922	0.218872	0.441	0.394	1
Rpl30	1.08e-11	0.218385	0.977	0.957	1.91e-07
Glul	1.64e-19	0.216371	0.678	0.575	2.88e-15
Tsc22d3	5.27e-18	0.214262	0.252	0.172	9.27e-14
Rps27a	7.41e-15	0.213751	0.982	0.972	1.3e-10
Sat1	7.93e-15	0.211007	0.643	0.552	1.39e-10
Rpl18a	2.17e-12	0.209365	0.965	0.94	3.81e-08
Sepw1	1.49e-17	0.20763	0.886	0.836	2.61e-13
Junb	1.61e-07	0.207563	0.799	0.758	0.00282194
Grb14	0.0138175	0.207506	0.148	0.131	1
Ppp1r16b	0.000273953	0.20698	0.174	0.146	1
Meg3	0.0811113	0.20305	0.594	0.581	1
S100a6	0.346342	0.202752	0.204	0.199	1
Ndufa5	1.61e-19	0.202449	0.62	0.51	2.83e-15
Rab3a	0.00386468	0.202175	0.197	0.177	1
Rpl35a	5.96e-08	0.201209	0.974	0.967	0.00104728
Gm3764	6.92e-18	0.200783	0.148	0.085	1.22e-13
Sox9	0.000277433	0.199926	0.157	0.13	1
Lrrc8a	4.98e-20	0.199285	0.262	0.177	8.75e-16
Tomm7	5.26e-23	0.19759	0.817	0.729	9.24e-19
Srrm2	4.47e-26	0.196954	0.682	0.55	7.86e-22
Jun	2.75e-12	0.196437	0.795	0.715	4.83e-08
Rpl24	8.93e-22	0.194722	0.968	0.944	1.57e-17
Kdm6b	3.14e-07	0.194347	0.345	0.286	0.00551892
Ndufa3	8.85e-28	0.194297	0.75	0.637	1.56e-23
Snrpg	1.57e-30	0.193611	0.573	0.427	2.75e-26
Rps3a1	5.31e-12	0.193215	0.977	0.964	9.33e-08
Ptma	8.53e-20	0.192252	0.966	0.924	1.5e-15
Ier2	4.66e-08	0.190996	0.291	0.235	0.000819696
Olig2	0.0121744	0.19024	0.148	0.13	1
Rps4x	9.96e-07	0.189719	0.958	0.948	0.0175136
Gm11808	1.04e-26	0.189538	0.285	0.18	1.82e-22
Bex1	2.82e-05	0.187309	0.259	0.227	0.495638
Cox8a	1.72e-21	0.185892	0.965	0.938	3.03e-17
Tppp3	7.05e-14	0.184261	0.237	0.169	1.24e-09
Zfp36	8.53e-05	0.183831	0.258	0.225	1
Ndufa7	3.54e-26	0.181702	0.773	0.662	6.23e-22
Nfia	1.07e-12	0.180726	0.365	0.289	1.88e-08
Mrpl52	1.01e-21	0.1805	0.579	0.456	1.78e-17
Ndufc1	2.29e-19	0.18018	0.513	0.406	4.03e-15
Dync1i2	1.92e-21	0.179754	0.36	0.262	3.38e-17
Calm2	0.883714	0.178899	0.922	0.925	1
Uqcr10	2.1e-20	0.177373	0.762	0.667	3.7e-16
Rplp0	2.45e-08	0.176503	0.935	0.905	0.000431014
PISD	5.72e-12	0.176277	0.37	0.298	1e-07
Rpl11	3.63e-11	0.175892	0.969	0.96	6.39e-07
Gja1	8.11e-08	0.175454	0.138	0.099	0.00142644
Tceal3	1.53e-10	0.175109	0.333	0.27	2.69e-06
Zwint	0.338599	0.174763	0.321	0.349	1
Myl12b	1.1e-17	0.173739	0.625	0.515	1.93e-13
Jund	9.93e-16	0.173737	0.963	0.909	1.75e-11
Dynlrb1	2.53e-17	0.173421	0.471	0.376	4.44e-13
Ndufab1	8.72e-18	0.173067	0.614	0.51	1.53e-13
Cox17	3.59e-16	0.172399	0.463	0.374	6.32e-12
Clasp2	1e-19	0.171517	0.267	0.179	1.76e-15
Fkbp1a	1.75e-15	0.171324	0.697	0.602	3.07e-11
Pabpc1	9.43e-13	0.170617	0.487	0.396	1.66e-08
Sec61g	4.63e-19	0.170054	0.869	0.784	8.14e-15
Cox7c	7.3e-15	0.169258	0.929	0.888	1.28e-10
Gng3	0.00576972	0.169164	0.253	0.236	1
Marcksl1	5.19e-18	0.168937	0.596	0.474	9.13e-14
Rps7	6.35e-10	0.168439	0.953	0.93	1.12e-05
Zfp36l2	1.62e-15	0.167718	0.236	0.163	2.84e-11
Impact	0.000386033	0.167465	0.343	0.317	1
Slc6a11	4.13e-06	0.166921	0.165	0.128	0.0726338
Sumo2	2.91e-16	0.165247	0.86	0.791	5.11e-12
Srp9	2.06e-20	0.165224	0.528	0.416	3.63e-16
Csrp1	1.32e-07	0.165135	0.309	0.255	0.00232151
Tprgl	8.25e-21	0.164558	0.499	0.38	1.45e-16
Rpl19	3.1e-11	0.164528	0.98	0.971	5.44e-07
Fam107a	5.09e-25	0.16419	0.131	0.06	8.94e-21
Hmgn2	3.06e-18	0.164132	0.527	0.418	5.37e-14
Celf4	1.62e-05	0.163931	0.181	0.147	0.284711
Rpl34	1.31e-09	0.163632	0.95	0.925	2.31e-05
Rpl3	1.23e-08	0.162621	0.974	0.97	0.000216141
Ywhab	5.43e-13	0.162515	0.484	0.399	9.54e-09
Hepacam	4.63e-12	0.16227	0.228	0.168	8.15e-08
Son	1.78e-17	0.162037	0.656	0.539	3.14e-13
Arglu1	6.76e-15	0.162026	0.375	0.292	1.19e-10
Rpl29	5.52e-08	0.16185	0.88	0.837	0.000969662
Srsf2	6.21e-19	0.161643	0.743	0.629	1.09e-14
Tpi1	1.88e-13	0.160921	0.481	0.397	3.31e-09
Atp5g2	3.55e-21	0.160882	0.883	0.808	6.24e-17
Ahi1	0.0340949	0.160843	0.273	0.259	1
Ost4	4.76e-18	0.160783	0.56	0.446	8.37e-14
Romo1	4.68e-18	0.160605	0.652	0.545	8.22e-14
Gatm	5.46e-07	0.159957	0.347	0.291	0.00960467
Pcp4	0.848229	0.15977	0.17	0.173	1
Ndufb10	1.62e-17	0.158732	0.531	0.424	2.85e-13
Ngb	2.02e-05	0.158615	0.125	0.096	0.355334
Ucp2	9.49e-06	0.158323	0.325	0.285	0.166907
Rufy3	1.36e-12	0.158071	0.299	0.23	2.38e-08
Ppp1r15a	6.23e-17	0.156981	0.465	0.354	1.09e-12
Ank2	3.61e-14	0.15566	0.334	0.253	6.35e-10
Snrpn	0.000328049	0.153819	0.471	0.425	1
Snap25	0.337062	0.153735	0.195	0.193	1
Rsrp1	8.55e-16	0.153481	0.724	0.619	1.5e-11
Gnb1	3.63e-16	0.153448	0.757	0.672	6.39e-12
Myeov2	2.3e-18	0.1532	0.49	0.389	4.04e-14
Hmgb1	1.11e-22	0.153101	0.845	0.741	1.96e-18
X1110004F10Rik	2.7e-13	0.153077	0.367	0.294	4.75e-09
Atpif1	1.83e-06	0.152781	0.695	0.64	0.0322115
Marf1	9.09e-25	0.152489	0.257	0.159	1.6e-20
Nop10	2.44e-11	0.152206	0.391	0.325	4.29e-07
Zcchc18	4.37e-06	0.152028	0.335	0.295	0.0767942
Ndufs5	8.08e-14	0.151879	0.723	0.638	1.42e-09
Vamp2	1.48e-05	0.151743	0.321	0.283	0.260038
mt_Nd4l	3.19e-13	0.15172	0.99	0.987	5.6e-09
Clk1	1.53e-14	0.151435	0.386	0.3	2.69e-10
X7_Sep	3.22e-12	0.151334	0.684	0.594	5.66e-08
Nedd8	1.25e-16	0.151311	0.698	0.605	2.19e-12
Atp6v1g2	3.11e-07	0.151124	0.164	0.124	0.00546654
Fis1	7.46e-18	0.150661	0.716	0.612	1.31e-13
Rpl31	1.62e-16	0.150601	0.744	0.655	2.85e-12
Oaz1	4.72e-16	0.150084	0.973	0.942	8.3e-12
Gabarapl2	2.36e-13	0.149961	0.872	0.817	4.15e-09
Ndufv3	2.14e-07	0.149956	0.407	0.358	0.00376648
Slc38a2	4.02e-10	0.149552	0.397	0.329	7.07e-06
Nkx6_2	0.00653709	0.149337	0.126	0.108	1
Tmod2	2.7e-13	0.149319	0.222	0.157	4.74e-09
Chchd2	1.81e-12	0.148986	0.974	0.961	3.18e-08
Hsbp1	2.75e-13	0.147861	0.76	0.676	4.83e-09
Ccl4	0.000200921	0.147757	0.382	0.337	1
Thra	1.07e-09	0.147065	0.383	0.32	1.87e-05
Gsk3b	9.43e-14	0.146892	0.39	0.307	1.66e-09
Nr4a1	1.46e-08	0.146689	0.281	0.226	0.000256435
Eif1b	9.53e-19	0.146343	0.665	0.545	1.67e-14
Plpp3	3.35e-05	0.146104	0.256	0.217	0.588769
Rps10	4.53e-07	0.146009	0.96	0.947	0.007966
Klf13	1.93e-05	0.145816	0.257	0.221	0.339537
Bnip3l	5.3e-15	0.14581	0.462	0.36	9.31e-11
Bmyc	5.06e-18	0.145388	0.308	0.219	8.9e-14
Apoe	0.00256588	0.145033	0.807	0.818	1
Cox7a2	4.69e-11	0.144885	0.855	0.809	8.24e-07
Stmn1	1.68e-05	0.144541	0.69	0.651	0.296188
Uqcrb	1.89e-11	0.144298	0.782	0.717	3.33e-07
Pam16	2.13e-11	0.143927	0.327	0.261	3.75e-07
Uqcr11	4.96e-15	0.143062	0.835	0.764	8.71e-11
Sh3bp1	1.07e-06	0.142301	0.217	0.175	0.0187478
Ntrk2	0.614172	0.141002	0.559	0.546	1
Map7d2	1.49e-23	0.140918	0.187	0.104	2.62e-19
Nsa2	5.48e-12	0.140724	0.342	0.269	9.63e-08
Srsf5	6.67e-21	0.14038	0.82	0.715	1.17e-16
Ndufb2	2.15e-17	0.140049	0.608	0.488	3.77e-13
Cycs	7.8e-15	0.139313	0.525	0.423	1.37e-10
Ppp1r10	2.67e-10	0.139167	0.24	0.181	4.7e-06
Slc7a11	2.72e-08	0.139151	0.112	0.075	0.000478378
Pitpnc1	2.19e-11	0.139084	0.225	0.164	3.85e-07
Mmd2	7.42e-07	0.13878	0.221	0.176	0.0130459
Fkbp3	6.2e-06	0.138571	0.336	0.296	0.109048
Rps23	3.07e-07	0.138547	0.949	0.93	0.00540125
Crip2	1.29e-11	0.138474	0.313	0.24	2.27e-07
Olig1	0.046307	0.138465	0.206	0.188	1
Pnrc1	2.93e-15	0.138387	0.676	0.577	5.14e-11
Atp5g3	1.76e-10	0.138167	0.656	0.572	3.1e-06
Snhg9	2.36e-27	0.137805	0.166	0.083	4.15e-23
Prrc2c	3.93e-11	0.137717	0.372	0.302	6.9e-07
Set	3.25e-16	0.13733	0.63	0.527	5.71e-12
Rpl9	7.38e-10	0.136966	0.979	0.965	1.3e-05
Ndufa2	9.64e-16	0.136822	0.749	0.663	1.7e-11
X2010107E04Rik	6.54e-14	0.13667	0.691	0.601	1.15e-09
Sdc4	0.000307175	0.13667	0.193	0.164	1
Bin1	0.00014623	0.136511	0.34	0.296	1
Eif3f	7.9e-12	0.136481	0.707	0.622	1.39e-07
St13	9.19e-17	0.135733	0.484	0.379	1.62e-12
Rpl21	2.12e-05	0.135662	0.975	0.964	0.372397
Picalm	0.000150783	0.135659	0.304	0.269	1
Pfn2	1.45e-15	0.135267	0.44	0.343	2.55e-11
Cox6c	2.91e-09	0.134963	0.915	0.895	5.11e-05
Zscan26	2.28e-22	0.134768	0.227	0.139	4.01e-18
Dynlrb2	1.92e-08	0.134087	0.101	0.065	0.000336882
Drap1	8.17e-17	0.133938	0.615	0.49	1.44e-12
Chchd10	0.000305648	0.133778	0.283	0.249	1
Rps20	1.87e-07	0.133651	0.961	0.934	0.00328914
C1d	4.68e-14	0.132818	0.289	0.212	8.23e-10
Prkacb	7.95e-08	0.132698	0.321	0.268	0.00139794
Fosb	0.000630171	0.132315	0.629	0.581	1
Phactr3	7.83e-12	0.132038	0.172	0.118	1.38e-07
Mlc1	4.94e-07	0.131988	0.151	0.111	0.00868116
Stub1	3.5e-10	0.131616	0.387	0.321	6.15e-06
Mrps33	2.81e-15	0.131523	0.456	0.354	4.95e-11
Rcan2	3.85e-08	0.131499	0.173	0.13	0.000677
Sparc	4.5e-08	0.13039	0.628	0.551	0.000791176
Rnf7	9.48e-18	0.130127	0.703	0.594	1.67e-13
Ndufs6	7.79e-13	0.129951	0.495	0.407	1.37e-08
Itgb5	0.000329951	0.129705	0.225	0.192	1
Inpp4a	1.54e-14	0.129619	0.189	0.125	2.7e-10
Rbx1	3.99e-16	0.129601	0.716	0.613	7.02e-12
Tceb2	1.37e-09	0.129491	0.894	0.859	2.41e-05
Hnrnpa2b1	3.29e-15	0.129258	0.683	0.573	5.78e-11
Paip2	9.88e-16	0.129049	0.568	0.455	1.74e-11
Ubl5	5.18e-10	0.129035	0.804	0.756	9.1e-06
Tacc1	4.12e-15	0.128564	0.257	0.181	7.25e-11
Cox5b	7.04e-07	0.128562	0.839	0.804	0.0123857
Rhoa	2.68e-10	0.128144	0.787	0.72	4.71e-06
Serp2	2.61e-05	0.127648	0.201	0.166	0.458507
Qk	2.03e-18	0.12759	0.671	0.558	3.57e-14
Timm8b	7.59e-07	0.127204	0.342	0.295	0.0133496
Uqcrq	3.41e-10	0.127198	0.8	0.742	6e-06
Srp14	4.04e-10	0.127189	0.734	0.666	7.11e-06
Atp5d	1.25e-16	0.126972	0.648	0.538	2.2e-12
Rpl36a	7.98e-08	0.126656	0.873	0.827	0.00140239
Mllt11	0.0536762	0.126551	0.184	0.172	1
X2410015M20Rik	1.27e-11	0.126525	0.475	0.393	2.23e-07
Arhgap5	5.37e-10	0.12647	0.298	0.235	9.45e-06
Ptges3	2.02e-16	0.126339	0.651	0.538	3.56e-12
Rbm39	1.87e-16	0.125919	0.747	0.633	3.29e-12
Gstm1	3.24e-06	0.125753	0.241	0.197	0.0570047
Tra2a	5.88e-11	0.125259	0.293	0.227	1.03e-06
Lsm7	1.79e-18	0.125065	0.209	0.132	3.15e-14
Actb	3.59e-15	0.124908	0.988	0.967	6.31e-11
Iscu	3.08e-09	0.124451	0.359	0.296	5.42e-05
Tmem243	1.15e-09	0.124423	0.276	0.216	2.02e-05
Rps17	5.92e-14	0.124107	0.746	0.661	1.04e-09
Chd3os	1.41e-08	0.123951	0.164	0.119	0.000248626
Rpl27a	7.05e-06	0.123799	0.979	0.963	0.123937
Cxx1b	1.07e-10	0.12368	0.277	0.214	1.89e-06
D8Ertd738e	1.16e-16	0.123655	0.576	0.465	2.04e-12
Edf1	2.54e-13	0.123222	0.764	0.674	4.47e-09
Vsnl1	4.56e-05	0.12298	0.127	0.099	0.801196
Map1lc3a	4.68e-13	0.122766	0.49	0.396	8.22e-09
Smdt1	1.71e-12	0.122316	0.796	0.717	3e-08
Ndufb8	1.37e-08	0.121754	0.687	0.621	0.000240454
Pmm1	8.78e-13	0.121158	0.287	0.214	1.54e-08
Selm	7.29e-08	0.120986	0.715	0.654	0.00128225
Arpc5l	1.86e-08	0.120771	0.332	0.277	0.000326633
Scoc	5.61e-08	0.12074	0.378	0.321	0.000986476
Notch2	5.8e-08	0.120652	0.172	0.128	0.00101898
Fxyd1	0.000626601	0.120377	0.153	0.127	1
Tsc22d1	7.73e-12	0.1202	0.623	0.529	1.36e-07
Cldn10	6.45e-07	0.120025	0.138	0.1	0.0113449
Phpt1	8.78e-08	0.12	0.36	0.302	0.00154331
Ndufb3	1.49e-12	0.119927	0.516	0.423	2.62e-08
Higd2a	1.2e-10	0.119774	0.438	0.363	2.1e-06
Pou3f1	1.77e-07	0.119459	0.157	0.116	0.00310764
Mpc1	2.76e-11	0.118991	0.747	0.659	4.85e-07
Gpm6b	1.67e-08	0.118892	0.575	0.501	0.000294028
Socs3	1.41e-05	0.11862	0.227	0.187	0.247134
Cdc42bpa	7.22e-12	0.118609	0.204	0.145	1.27e-07
Gng5	7.24e-07	0.118571	0.81	0.772	0.0127267
Spry2	2.92e-07	0.118533	0.178	0.136	0.00513181
Tagln3	0.0320838	0.118262	0.197	0.182	1
Nfkbiz	0.00467858	0.117894	0.145	0.125	1
Peg3	0.00114104	0.117323	0.316	0.286	1
Sox2	2.21e-08	0.11706	0.212	0.162	0.00038796
Riiad1	9.72e-13	0.116855	0.127	0.077	1.71e-08
Sumo1	7.47e-11	0.116747	0.614	0.525	1.31e-06
Rps19	4.38e-05	0.116706	0.96	0.951	0.770089
Arl8a	3.03e-08	0.116571	0.396	0.333	0.000532947
Rpl13	2.28e-08	0.116224	0.981	0.969	0.000400246
Skp1a	3.41e-09	0.115905	0.38	0.317	5.99e-05
Swi5	8.38e-09	0.115893	0.467	0.401	0.000147409
Rpl27	3.78e-10	0.115884	0.896	0.846	6.65e-06
Rnf187	4.06e-13	0.115765	0.481	0.383	7.15e-09
Morf4l1	4.06e-08	0.115361	0.865	0.819	0.000713195
Rps3	2.87e-05	0.115211	0.957	0.943	0.50427
Csf1r	0.0982622	0.114992	0.162	0.15	1
Ndufa6	3.14e-07	0.114835	0.39	0.34	0.00551825
Msi2	1.61e-06	0.114485	0.259	0.212	0.0283852
Carhsp1	3.72e-08	0.114467	0.172	0.128	0.000653644
Plek	0.177237	0.11436	0.144	0.135	1
Micu3	9.66e-09	0.114096	0.202	0.152	0.000169833
Mrps14	3.6e-10	0.114058	0.352	0.284	6.33e-06
Tmem256	2.54e-12	0.113727	0.475	0.381	4.47e-08
Naca	2.24e-07	0.113706	0.934	0.907	0.00394623
Fus	8.7e-11	0.113702	0.38	0.305	1.53e-06
Znhit1	3.39e-13	0.113412	0.261	0.189	5.95e-09
X5330434G04Rik	2.5e-12	0.113242	0.14	0.088	4.39e-08
Zfp706	5.83e-10	0.113177	0.436	0.362	1.03e-05
X1500009L16Rik	3.97e-12	0.112893	0.127	0.079	6.98e-08
Cnbp	1.59e-15	0.11283	0.573	0.461	2.79e-11
Ndufs7	4.94e-08	0.112796	0.424	0.364	0.000867874
Gabarap	2.07e-09	0.112572	0.905	0.853	3.63e-05
Snrpf	5.1e-09	0.112507	0.422	0.356	8.97e-05
Uqcrh	5.87e-12	0.112259	0.822	0.754	1.03e-07
Ube2m	1.36e-07	0.11225	0.403	0.349	0.0023924
Arl3	1e-08	0.112183	0.317	0.257	0.000176582
Mrpl20	1.83e-09	0.11187	0.347	0.284	3.22e-05
Mapre3	3.15e-12	0.111858	0.241	0.175	5.54e-08
Cox6b1	5.82e-09	0.111657	0.804	0.751	0.000102361
Cyb5a	9.27e-08	0.111054	0.409	0.35	0.00162973
Atp6v1f	2.84e-10	0.110695	0.781	0.706	4.99e-06
Rplp2	2.42e-07	0.110332	0.927	0.899	0.00426145
Snrnp27	1.37e-15	0.110236	0.266	0.186	2.41e-11
Dnajc7	1.73e-12	0.109841	0.303	0.229	3.05e-08
X2210013O21Rik	2.33e-06	0.109774	0.262	0.22	0.0410079
Txnip	7.99e-08	0.109754	0.164	0.12	0.00140476
Ttyh2	0.000616767	0.109749	0.146	0.12	1
Slc39a1	2.01e-05	0.109728	0.295	0.254	0.353497
Slc2a1	0.953295	0.109556	0.19	0.191	1
Alox5ap	0.000119335	0.109519	0.137	0.109	1
Snca	5.29e-06	0.10951	0.124	0.091	0.0929841
Pdap1	1.42e-13	0.109465	0.244	0.173	2.49e-09
Tcf7l2	6.13e-13	0.109381	0.201	0.137	1.08e-08
Pfdn5	1.9e-06	0.109336	0.889	0.849	0.0333177
Rpl14	1.08e-05	0.109219	0.887	0.861	0.189158
Nfib	6.71e-07	0.109062	0.271	0.222	0.0117903
Pip4k2a	8.96e-08	0.108945	0.179	0.134	0.00157496
Kif1b	1.36e-06	0.108893	0.36	0.307	0.0238655
Pygb	1.86e-10	0.108831	0.156	0.106	3.26e-06
Hcfc1r1	2.5e-08	0.108677	0.388	0.326	0.000440383
Serbp1	2.8e-10	0.108588	0.495	0.411	4.93e-06
Pcbp2	5.7e-13	0.1085	0.552	0.448	1e-08
Hypk	2.73e-08	0.108498	0.298	0.243	0.000479772
Gm26532	0.00615562	0.108459	0.154	0.133	1
Cox7b	4.94e-10	0.108457	0.484	0.404	8.69e-06
Rpl15	5.8e-07	0.10835	0.883	0.834	0.0101963
Gap43	0.355912	0.10805	0.209	0.207	1
Ptov1	3.68e-12	0.107884	0.563	0.466	6.48e-08
Grcc10	5.64e-11	0.107702	0.263	0.198	9.92e-07
Atp6v1g1	7.04e-11	0.107196	0.775	0.692	1.24e-06
Nhp2l1	4.45e-11	0.106667	0.683	0.594	7.82e-07
Gstm5	1.94e-07	0.106384	0.359	0.298	0.00340608
Zfand5	7.28e-11	0.106166	0.611	0.506	1.28e-06
Vapa	9.84e-14	0.106092	0.721	0.618	1.73e-09
Bmp2k	9.41e-07	0.105893	0.194	0.152	0.0165507
Rnase4	2.46e-06	0.105875	0.184	0.143	0.0433209
F3	2.25e-05	0.105793	0.165	0.13	0.395206
Gtf2h5	1.4e-08	0.105664	0.337	0.278	0.000246168
Timm10b	4.15e-11	0.105652	0.297	0.228	7.3e-07
Mef2c	0.00154783	0.105484	0.257	0.229	1
Cmtm5	6.93e-06	0.105473	0.192	0.152	0.121919
Col23a1	0.00542774	0.105081	0.122	0.101	1
Slc27a1	2.43e-10	0.105041	0.142	0.095	4.27e-06
Josd2	0.000414359	0.104957	0.203	0.171	1
Shfm1	3.71e-10	0.104462	0.812	0.737	6.52e-06
Atp5e	1.42e-08	0.10429	0.905	0.86	0.000249223
Arf5	5.75e-15	0.104213	0.725	0.617	1.01e-10
Tcf4	5.44e-10	0.104042	0.417	0.336	9.56e-06
Mrfap1	6.04e-07	0.104026	0.881	0.831	0.0106205
Rab24	2.79e-12	0.103855	0.212	0.15	4.91e-08
Ptprz1	0.0404237	0.103786	0.296	0.276	1
Marcks	8.82e-10	0.103702	0.619	0.531	1.55e-05
Selplg	0.0473489	0.103431	0.158	0.142	1
G0s2	0.00425717	0.103235	0.125	0.103	1
Ndufa11	6.02e-09	0.103062	0.536	0.457	0.000105905
Slc25a4	8.73e-06	0.102828	0.798	0.747	0.153408
Polr2i	2.1e-10	0.102508	0.242	0.182	3.69e-06
Phgdh	5.33e-05	0.102436	0.236	0.197	0.937183
Gnl3l	2.77e-07	0.102203	0.209	0.164	0.00487601
Elmo1	3.98e-10	0.102149	0.194	0.141	7e-06
Arhgdia	9.32e-11	0.1018	0.558	0.468	1.64e-06
Ogt	2.7e-09	0.101721	0.26	0.202	4.75e-05
X1810037I17Rik	9.76e-11	0.101692	0.697	0.605	1.72e-06
Mrpl33	4.83e-07	0.101685	0.342	0.29	0.00848952
Rps2	8.03e-08	0.101593	0.972	0.958	0.00141246
Pgam1	3.81e-07	0.101565	0.572	0.503	0.00669015
Pak1	5.29e-09	0.101525	0.193	0.142	9.3e-05
Mfge8	0.00351803	0.101478	0.171	0.147	1
Sncb	0.0188452	0.101429	0.131	0.115	1
Eef1d	9.1e-08	0.101412	0.57	0.491	0.0016006
Mcl1	9.95e-06	0.101393	0.489	0.422	0.174844
Park7	3.88e-10	0.101351	0.638	0.547	6.83e-06
Tob1	0.000266885	0.101175	0.324	0.288	1
Stk25	1.47e-11	0.101136	0.233	0.169	2.58e-07
Hexim1	3.3e-09	0.101091	0.21	0.157	5.8e-05
Nmt1	1.6e-10	0.10091	0.278	0.212	2.81e-06
Ap1s2	3.05e-06	0.100537	0.191	0.151	0.0535831
Scrg1	1.55e-05	0.100523	0.127	0.094	0.273384
Supt4a	6.54e-09	0.100455	0.298	0.238	0.000114981
Cfdp1	5.73e-09	0.100447	0.335	0.272	0.000100694
Gm2000	6.12e-15	0.100277	0.136	0.08	1.08e-10
Rsrc2	5.7e-09	0.100247	0.319	0.259	0.000100261
Gpr50	0.0050441	0.0999654	0.105	0.086	1
X0610012G03Rik	8.83e-09	0.0999283	0.275	0.218	0.000155271
Rpsa	0.000186548	0.0996528	0.977	0.966	1
Hras	3.84e-05	0.099567	0.268	0.229	0.674777
Trappc6b	7.47e-07	0.0994959	0.29	0.239	0.0131383
Rps25	1.7e-05	0.0994228	0.78	0.746	0.299355
Srsf3	2.76e-09	0.0994164	0.764	0.689	4.85e-05
Cxx1a	3.18e-06	0.0988259	0.563	0.493	0.0559461
X2210016L21Rik	1.17e-07	0.0986931	0.25	0.2	0.00206118
Lamtor2	7.8e-08	0.098586	0.403	0.343	0.00137101
Alkbh5	2.41e-08	0.0985514	0.279	0.223	0.000423088
Atp5c1	7.9e-08	0.0984615	0.675	0.599	0.00138805
Calm3	4.95e-09	0.0983246	0.619	0.531	8.7e-05
Zcchc7	3.04e-11	0.098248	0.211	0.151	5.34e-07
Bnip3	2.13e-13	0.0979302	0.178	0.117	3.74e-09
Snrpd2	3.56e-05	0.0977098	0.412	0.368	0.625559
Id4	8.77e-07	0.0975529	0.161	0.121	0.0154223
Rps18	3.56e-05	0.0975301	0.93	0.908	0.626525
Sfxn5	6.1e-07	0.0974578	0.175	0.134	0.0107175
Map2k1	1.02e-08	0.0974382	0.273	0.215	0.000179503
Egr2	4.6e-08	0.0972009	0.15	0.107	0.000809367
Cd83	0.374698	0.0971244	0.341	0.347	1
Zfp638	1.54e-11	0.0970141	0.208	0.147	2.71e-07
Dnajc19	8.14e-08	0.0969787	0.301	0.247	0.00143066
Nkain4	0.000246529	0.0969691	0.167	0.138	1
Vdac1	1.13e-06	0.0968423	0.391	0.335	0.0199402
Stx7	1.33e-10	0.0967502	0.285	0.217	2.33e-06
Rpgrip1	4.24e-13	0.0966898	0.209	0.144	7.45e-09
Myef2	3.31e-09	0.0962477	0.217	0.163	5.82e-05
Srp19	5.4e-10	0.0961098	0.275	0.21	9.49e-06
Ywhag	0.00018947	0.0959314	0.264	0.23	1
BC029214	5.36e-11	0.0959178	0.19	0.134	9.42e-07
X9330159F19Rik	3.25e-15	0.0958176	0.135	0.078	5.72e-11
Psat1	1.23e-09	0.0956246	0.163	0.114	2.17e-05
Ogfrl1	1.14e-08	0.0953254	0.186	0.137	0.000200298
Hnrnpl	3.39e-09	0.0953113	0.316	0.252	5.95e-05
Zcchc24	2.2e-09	0.0951445	0.168	0.119	3.87e-05
Ahcyl1	8.34e-06	0.0947446	0.197	0.158	0.146686
Pomp	2.03e-08	0.0945707	0.692	0.611	0.000356355
Mkl2	6.46e-11	0.0943784	0.146	0.097	1.14e-06
B630019K06Rik	4.17e-05	0.0943754	0.127	0.098	0.732461
Wbp5	1.11e-07	0.0943648	0.43	0.364	0.00195298
Mrpl41	9.6e-09	0.0942778	0.257	0.2	0.000168771
Rab11b	8.66e-07	0.0941438	0.342	0.291	0.015228
C1qa	0.000120066	0.0941045	0.303	0.256	1
Hnrnpk	7.38e-10	0.0939669	0.513	0.428	1.3e-05
Zcchc12	0.313684	0.0939156	0.158	0.154	1
Abat	5.3e-10	0.0937915	0.211	0.153	9.32e-06
Rab12	3.08e-10	0.0930945	0.245	0.184	5.41e-06
Itpk1	2.18e-06	0.0930286	0.12	0.087	0.0383463
Litaf	0.00112374	0.092763	0.294	0.262	1
Zbtb20	2.75e-10	0.0927437	0.575	0.48	4.83e-06
Birc6	4.47e-10	0.0927029	0.248	0.187	7.86e-06
Dtx3	2.95e-09	0.0926919	0.234	0.178	5.19e-05
Polr2f	9.53e-09	0.092654	0.307	0.246	0.000167581
Aurkaip1	8.28e-08	0.0926353	0.346	0.286	0.00145551
Apod	0.145471	0.092407	0.115	0.104	1
Trappc2l	1.78e-07	0.0923581	0.303	0.249	0.00313085
Tmf1	4.73e-10	0.0922399	0.202	0.147	8.32e-06
Gabarapl1	0.000539507	0.092217	0.367	0.335	1
Ywhaz	5.89e-09	0.0921187	0.498	0.418	0.000103597
Gpx4	4.48e-09	0.0921175	0.889	0.833	7.87e-05
Akr1a1	7.71e-10	0.0921118	0.646	0.553	1.36e-05
Nucks1	1.91e-09	0.0921044	0.304	0.24	3.35e-05
Polr2k	2.43e-08	0.0917936	0.308	0.248	0.000426421
Timp4	3.53e-06	0.0917856	0.139	0.103	0.0620479
Mrpl57	7.13e-09	0.0916802	0.211	0.158	0.000125357
Arap2	8.03e-08	0.0913921	0.165	0.122	0.00141112
Srsf11	1.43e-08	0.0913846	0.323	0.262	0.000251783
Otub1	3.01e-07	0.0913636	0.255	0.206	0.00528627
Cetn2	9.28e-08	0.0911876	0.255	0.202	0.00163119
Prpf4b	7.93e-08	0.0911782	0.225	0.175	0.00139413
Rit2	6.96e-07	0.0909819	0.175	0.133	0.0122393
Smox	8.48e-07	0.0909421	0.217	0.172	0.0149129
Il18	7.41e-08	0.0908348	0.162	0.12	0.00130259
Gm2a	0.00378199	0.0907304	0.28	0.252	1
Rbbp4	2.3e-08	0.0901224	0.327	0.265	0.000403709
Golgb1	4.17e-10	0.0900123	0.245	0.183	7.32e-06
Ccrl2	0.603001	0.0899033	0.133	0.131	1
Ndufa8	1.67e-05	0.0898636	0.374	0.329	0.292871
Pttg1	2.41e-08	0.0895925	0.289	0.231	0.000424224
Srrm1	3.59e-08	0.0895711	0.279	0.222	0.000630469
Hmgn1	1.63e-07	0.0895088	0.648	0.569	0.00286369
Fcgr3	0.0251994	0.0894956	0.149	0.133	1
Atox1	1.92e-10	0.0888684	0.664	0.572	3.37e-06
Ywhae	2.37e-07	0.0886193	0.836	0.784	0.00416057
Chn1	2.25e-08	0.0884265	0.187	0.138	0.000395971
Eef1a1	0.00918428	0.0882873	0.991	0.991	1
Sowahc	8.45e-05	0.088246	0.148	0.118	1
Anapc16	2.82e-07	0.0882049	0.223	0.176	0.00496427
Macf1	4.08e-06	0.0881758	0.34	0.286	0.071778
Guk1	2.23e-06	0.0880078	0.316	0.267	0.0391296
Mrps17	6.51e-11	0.0880022	0.244	0.18	1.15e-06
Mff	4.1e-07	0.0879709	0.347	0.291	0.00721033
Gm9843	3.86e-10	0.0879614	0.162	0.112	6.78e-06
Tle4	1.84e-07	0.0878896	0.193	0.147	0.00322706
Vps8	3.84e-07	0.0877037	0.183	0.139	0.00675338
Arl2	1.33e-06	0.0876632	0.258	0.21	0.0234263
Sf3b5	1.18e-09	0.0874988	0.278	0.215	2.08e-05
Camta1	1.52e-06	0.0873765	0.257	0.209	0.0266896
Coa3	0.0001077	0.0872822	0.338	0.301	1
Mrps36	1e-08	0.0871361	0.239	0.184	0.000175874
Rps5	0.0013409	0.0871225	0.958	0.945	1
Eif1	4.7e-10	0.087011	0.981	0.949	8.26e-06
Ltc4s	0.000828512	0.086929	0.135	0.11	1
Ensa	3.33e-07	0.0869162	0.238	0.189	0.00584932
Dazap2	4.62e-07	0.0868257	0.247	0.199	0.00811552
Hspa2	8.56e-06	0.0864446	0.211	0.171	0.150458
Nfix	1.61e-06	0.0864407	0.281	0.231	0.0282682
Rps15	8.84e-10	0.0861627	0.534	0.442	1.55e-05
Metap2	3.4e-07	0.0861317	0.312	0.257	0.00598069
Eif4a2	1.16e-05	0.086045	0.55	0.485	0.204527
Idh2	3.77e-07	0.0859508	0.186	0.142	0.0066344
Bola2	2.63e-05	0.0859362	0.313	0.269	0.463208
Atp5j	1.93e-05	0.0858892	0.846	0.797	0.339511
Eif3h	1.28e-07	0.0858792	0.498	0.422	0.00224993
Rogdi	2.64e-08	0.0856441	0.194	0.145	0.000464329
Dgcr6	9.25e-09	0.085377	0.227	0.173	0.000162688
Rtf1	7.73e-09	0.0852246	0.199	0.148	0.00013595
Sh3bgrl3	1.12e-10	0.0851038	0.64	0.552	1.96e-06
Pcnp	1.65e-05	0.085071	0.341	0.296	0.289836
Sarnp	7.73e-08	0.08497	0.307	0.25	0.00135918
Snhg20	3.71e-10	0.0848929	0.16	0.11	6.51e-06
Fryl	4.89e-07	0.0848692	0.152	0.113	0.00858911
Erh	1.01e-10	0.0846082	0.62	0.512	1.78e-06
Pcbd2	4.53e-09	0.0845422	0.193	0.141	7.97e-05
Ssbp1	4.49e-07	0.0845324	0.224	0.178	0.00790226
X1500011B03Rik	0.0123297	0.0843153	0.218	0.199	1
Ralbp1	6.55e-08	0.083963	0.21	0.161	0.00115206
Ccnl1	8.26e-05	0.0838204	0.311	0.27	1
Cox14	2.19e-08	0.0837825	0.293	0.233	0.000385563
Hmox2	7.13e-08	0.0837689	0.264	0.209	0.00125283
Ramp1	0.0144561	0.0837216	0.225	0.203	1
Pts	1.61e-07	0.0836569	0.191	0.145	0.00283617
Fam195b	1.46e-07	0.0835362	0.328	0.27	0.00256308
Wtap	1.65e-09	0.0834001	0.206	0.152	2.9e-05
Ntan1	7.8e-07	0.0833346	0.247	0.2	0.0137062
X1500011K16Rik	5.42e-08	0.0831469	0.219	0.168	0.000953568
Gpx1	4.42e-06	0.0828873	0.385	0.324	0.077675
Cited2	1.43e-05	0.0828187	0.199	0.159	0.251804
Ssb	1.32e-07	0.0828105	0.36	0.299	0.0023251
A730017C20Rik	1.4e-07	0.0827943	0.154	0.112	0.00246693
Abhd8	0.000607735	0.0823931	0.219	0.189	1
Atp5j2	3.15e-05	0.082301	0.856	0.812	0.553502
Jdp2	0.000146614	0.0822152	0.187	0.154	1
Sdhaf4	9.06e-09	0.0820101	0.215	0.161	0.00015927
Gigyf1	2.42e-10	0.0819664	0.156	0.106	4.26e-06
Pabpn1	1.45e-07	0.081897	0.237	0.187	0.00254243
Dtd1	4.15e-06	0.0817895	0.21	0.169	0.0729459
Churc1	1.44e-08	0.0817834	0.287	0.227	0.000253073
Luc7l2	1.62e-05	0.0817773	0.346	0.299	0.284263
Psmb6	8.13e-08	0.0817382	0.535	0.458	0.00143015
Gpr37	0.00193115	0.081709	0.137	0.113	1
Ak3	3.12e-07	0.0816578	0.165	0.123	0.0054845
X1810022K09Rik	2.54e-07	0.0816231	0.307	0.251	0.00445697
Lysmd2	4.36e-07	0.0815158	0.204	0.159	0.00767374
Plcl1	3.72e-06	0.0811303	0.12	0.088	0.0654157
Ppp2r3a	1.97e-07	0.0809819	0.158	0.117	0.00345879
Commd8	2.37e-05	0.0809514	0.197	0.16	0.416869
Pfdn1	8.23e-08	0.0808949	0.302	0.243	0.00144763
Map2	0.000178001	0.0808748	0.296	0.255	1
Aes	4.62e-06	0.0808588	0.738	0.671	0.081252
Ccl27a	5.94e-09	0.0807915	0.165	0.117	0.000104402
Slc25a36	1.33e-09	0.080749	0.183	0.131	2.34e-05
Adssl1	6.07e-06	0.0805978	0.105	0.075	0.106747
Bcas2	4.62e-05	0.0805406	0.303	0.263	0.812725
Arf1	4.67e-06	0.0803365	0.706	0.642	0.0820159
Lmo4	3.1e-05	0.0802964	0.281	0.237	0.544162
Ube2e3	2.64e-06	0.0802314	0.314	0.263	0.0464608
Gdi1	0.000174748	0.0801653	0.304	0.266	1
H2afv	8.65e-05	0.0801336	0.38	0.335	1
Snap47	0.0240922	0.0801077	0.261	0.242	1
Skil	0.099556	0.0801014	0.246	0.23	1
Ube2v2	3.45e-07	0.079844	0.254	0.204	0.00607365
Ssbp4	1.42e-05	0.079721	0.338	0.291	0.249609
Bri3	4.1e-06	0.0796579	0.64	0.568	0.0720001
Uqcc2	7.76e-05	0.0795094	0.439	0.387	1
Mt3	0.00112304	0.0794782	0.261	0.228	1
Mlf2	2.65e-05	0.0793479	0.437	0.383	0.46521
Rpl10a	0.000888029	0.0792982	0.905	0.884	1
Prdx5	2.32e-07	0.07922	0.663	0.58	0.00407797
Fam103a1	2.12e-07	0.0791925	0.21	0.163	0.00372371
S100a1	9.28e-06	0.079172	0.358	0.304	0.163131
Ppp1r11	0.000546544	0.0791086	0.325	0.292	1
Taok1	5.59e-08	0.0790476	0.25	0.195	0.000982243
Ube2e2	1.24e-06	0.078997	0.242	0.195	0.02183
Snx3	2.24e-07	0.0786646	0.78	0.698	0.00393799
Sars	7.42e-09	0.0786492	0.222	0.167	0.000130394
Serf2	1.92e-06	0.0783004	0.913	0.868	0.0337621
Eri3	1.52e-07	0.0780792	0.225	0.175	0.00267955
Gng12	1.21e-05	0.078063	0.215	0.174	0.213494
Mxi1	7.53e-06	0.0780066	0.216	0.176	0.132299
Klf2	0.0788968	0.077929	0.192	0.176	1
Mrps26	1.31e-07	0.0779127	0.196	0.149	0.00229626
Ndufb9	1.47e-06	0.0777767	0.705	0.637	0.0258339
Brd2	0.00473868	0.0777759	0.314	0.286	1
Supt16	2.2e-07	0.0777565	0.207	0.16	0.00387569
Gmps	1.11e-07	0.0777477	0.165	0.122	0.00195966
Bex4	2.96e-06	0.0776762	0.246	0.2	0.05202
Luc7l3	2.46e-06	0.0775911	0.278	0.229	0.043189
Rpl32	0.00298093	0.0775251	0.94	0.921	1
Kifap3	3.24e-08	0.0774179	0.2	0.15	0.000568968
Arpp19	1.69e-05	0.0774017	0.404	0.352	0.297365
Slc24a5	2.02e-07	0.0773837	0.212	0.164	0.0035593
X1110032A03Rik	1.41e-08	0.0773805	0.177	0.129	0.000247849
Map1lc3b	5.08e-07	0.0773044	0.679	0.597	0.00893163
Plekhj1	9.29e-08	0.0772378	0.252	0.198	0.00163311
Ewsr1	5.58e-06	0.077141	0.321	0.272	0.0980526
Atp5g1	0.00579304	0.0771026	0.705	0.665	1
Stxbp1	0.0181568	0.0769632	0.176	0.159	1
Zmynd11	9.48e-07	0.0769475	0.217	0.172	0.0166745
Rpl7	0.0168215	0.0767829	0.881	0.858	1
Krt10	3.34e-08	0.0767238	0.142	0.1	0.000586985
B230118H07Rik	1.12e-08	0.0767119	0.197	0.146	0.00019752
Oard1	1.16e-08	0.0766695	0.151	0.107	0.000203923
Id3	0.00543658	0.0765575	0.152	0.128	1
Ube2n	3.07e-05	0.0765315	0.388	0.34	0.540476
Ube3a	5.34e-06	0.0764173	0.249	0.205	0.093813
Slc44a1	0.00417512	0.0763339	0.165	0.142	1
Mapkapk2	0.175866	0.0762766	0.198	0.187	1
Ndufv2	0.00082771	0.0761558	0.356	0.322	1
Tsnax	1.75e-07	0.0760308	0.198	0.151	0.00308429
Rpl18	0.00405512	0.0760292	0.957	0.931	1
Aamdc	3.98e-05	0.0760264	0.242	0.202	0.699893
Tbca	0.000425344	0.0758031	0.392	0.353	1
Vdac2	2.31e-08	0.0756395	0.625	0.537	0.000406679
Tnfaip3	0.150451	0.0754259	0.102	0.093	1
Zmat2	3.17e-05	0.0753929	0.268	0.225	0.556688
Ubqln2	4e-08	0.075191	0.222	0.168	0.000703276
Mrps16	1.86e-07	0.0750906	0.236	0.185	0.00327556
Nudt11	3.65e-10	0.0750614	0.128	0.083	6.42e-06
Pan3	5.03e-09	0.0750451	0.173	0.124	8.84e-05
Hnrnpu	6.4e-05	0.0749942	0.328	0.285	1
Tiparp	0.00484048	0.0749773	0.216	0.189	1
Syf2	9.31e-05	0.0749609	0.307	0.268	1
Sra1	4.92e-08	0.0749396	0.225	0.173	0.000864695
Ank3	0.00369995	0.0749029	0.222	0.196	1
Zfp560	2.59e-10	0.0748767	0.168	0.116	4.55e-06
Msrb1	0.00122754	0.0748654	0.126	0.102	1
Rps16	0.00100273	0.0748343	0.938	0.919	1
Khsrp	1.92e-09	0.0747965	0.147	0.101	3.38e-05
Ift22	8.41e-07	0.0746482	0.216	0.17	0.0147799
X1110001J03Rik	1.6e-05	0.0746372	0.262	0.219	0.281111
Gnao1	1.33e-06	0.074582	0.268	0.216	0.023331
Smim8	1.18e-09	0.074497	0.149	0.101	2.08e-05
Pik3r1	4.27e-07	0.0744854	0.251	0.2	0.00750998
Capza2	0.000590231	0.0743981	0.377	0.339	1
Pcbd1	1.41e-06	0.0743518	0.138	0.101	0.0247274
Ap2s1	2.79e-05	0.0743373	0.28	0.237	0.491037
Fam32a	3.6e-08	0.0743113	0.22	0.168	0.000632892
Gatad1	8.99e-07	0.0742974	0.252	0.203	0.0157995
Ntpcr	0.000166292	0.0742881	0.153	0.122	1
Iqsec1	9.17e-07	0.0742018	0.144	0.107	0.0161236
Leng8	6.63e-07	0.0741433	0.198	0.154	0.0116506
Echs1	1.81e-05	0.0736263	0.242	0.2	0.318174
Eif3k	0.000816339	0.0735227	0.414	0.38	1
X2310022B05Rik	2.81e-05	0.0734595	0.143	0.111	0.494394
Tma7	1.21e-08	0.0734124	0.552	0.47	0.00021271
Rgs17	4.48e-08	0.0733788	0.116	0.078	0.000787001
X2700060E02Rik	0.00125893	0.0733655	0.357	0.324	1
Ppp2ca	1.4e-07	0.0733557	0.558	0.486	0.00246729
Ralgps2	2.76e-09	0.0733429	0.135	0.091	4.86e-05
Mrpl12	9.34e-08	0.0733008	0.236	0.183	0.00164178
Snrnp70	6.09e-06	0.0732889	0.255	0.209	0.107025
Camk2n1	7.44e-06	0.0732885	0.251	0.205	0.13082
Tonsl	3e-06	0.0732741	0.345	0.293	0.0528033
X1110008P14Rik	1.66e-07	0.0731571	0.19	0.144	0.00291619
Cited1	0.36913	0.0731542	0.12	0.114	1
Ahnak	0.156067	0.0730106	0.147	0.137	1
Naa38	1.81e-07	0.0730092	0.269	0.214	0.00319017
Sik3	0.000696113	0.0729515	0.209	0.179	1
Hmgn3	9.69e-05	0.0729188	0.282	0.243	1
Lrrc58	1.17e-05	0.0729137	0.254	0.21	0.205529
Oxr1	2.11e-07	0.0728487	0.168	0.126	0.00370326
Pdcd10	1.2e-06	0.0728467	0.294	0.242	0.0210148
Anapc11	3.9e-05	0.0728307	0.271	0.229	0.685585
Tnrc6a	2.43e-07	0.0727742	0.233	0.182	0.00427005
Rab7	0.000249226	0.0727722	0.373	0.331	1
Vsir	0.00466519	0.0727518	0.132	0.111	1
Mcee	9.71e-06	0.0726036	0.203	0.163	0.170796
Ppp1r14a	0.00873918	0.0725329	0.117	0.098	1
Gtf2a2	4.89e-05	0.0723927	0.241	0.203	0.860513
Bola3	1.63e-08	0.0723671	0.223	0.169	0.000287267
Hsd17b10	1.68e-05	0.0721026	0.243	0.202	0.294595
Csnk1a1	4.54e-11	0.0720822	0.564	0.457	7.99e-07
Napa	4.25e-05	0.0720262	0.288	0.246	0.746832
Rpl22	0.00516737	0.072016	0.849	0.814	1
Btf3	1.66e-05	0.0720155	0.901	0.846	0.291383
l7Rn6	3.29e-06	0.0720121	0.209	0.167	0.0578263
Dcun1d5	2.24e-07	0.0719598	0.236	0.185	0.00393375
Chchd6	3.8e-06	0.0719522	0.224	0.179	0.0667254
X5031439G07Rik	0.00194017	0.0719358	0.188	0.162	1
X0610009B22Rik	1.69e-07	0.0718625	0.186	0.141	0.00297584
Mgst1	0.00148109	0.0718552	0.134	0.11	1
Ramp2	0.900238	0.0717994	0.13	0.13	1
Mrps34	1.13e-06	0.0715902	0.208	0.165	0.0199112
Pnisr	3.62e-05	0.071589	0.25	0.208	0.637179
mt_Nd4	7.76e-05	0.0715783	0.999	0.999	1
Hap1	0.307633	0.0714822	0.219	0.214	1
Cuedc2	0.00025044	0.0713974	0.299	0.262	1
Eid1	0.00209945	0.0712639	0.381	0.349	1
Ctbp1	7.6e-06	0.0712242	0.345	0.294	0.133643
Paip1	1.15e-06	0.0712072	0.212	0.167	0.0202601
Mthfsl	2.19e-06	0.0712058	0.196	0.154	0.0385377
Usp29	1.55e-05	0.0712011	0.129	0.097	0.273249
Smim11	6.29e-07	0.0711592	0.247	0.197	0.0110519
Atp5h	0.00130261	0.0710733	0.871	0.847	1
Dpcd	5.08e-07	0.0707956	0.233	0.183	0.00893223
Trmt112	0.000254505	0.0706997	0.384	0.343	1
Med21	1.26e-05	0.0705823	0.225	0.184	0.221821
Ckb	0.00152649	0.0705804	0.897	0.873	1
X2610301B20Rik	2.39e-09	0.0705112	0.145	0.099	4.21e-05
Dctn4	2.06e-06	0.070391	0.214	0.17	0.0361343
Mrpl14	5.69e-08	0.0703304	0.201	0.152	0.000999765
Chchd1	9.27e-06	0.0702045	0.304	0.256	0.162945
Tyrobp	0.0270258	0.0702043	0.232	0.208	1
Tob2	1.78e-08	0.0700916	0.223	0.169	0.000313771
Elof1	2.36e-05	0.0699007	0.266	0.222	0.414103
Ate1	2.69e-07	0.0698854	0.163	0.121	0.00472061
Ftl1	0.000232569	0.0697903	0.952	0.924	1
Plin3	0.00178842	0.0697223	0.109	0.088	1
Cend1	3.3e-08	0.0697083	0.13	0.089	0.000579596
Rps13	0.000822583	0.0696178	0.939	0.912	1
Gkap1	1.77e-05	0.0696136	0.211	0.172	0.311842
H2afj	0.0256324	0.0696024	0.309	0.287	1
Snx10	3.22e-06	0.0695682	0.217	0.173	0.0565586
Acsl3	0.878895	0.0694868	0.281	0.283	1
Pfn1	2.8e-06	0.0693741	0.826	0.78	0.0492172
Wsb1	2.26e-06	0.0693581	0.286	0.236	0.0396487
Psmb1	2.51e-05	0.0692721	0.501	0.443	0.440599
Mrps12	1.38e-05	0.0692123	0.253	0.21	0.242013
Ppp1cc	0.000256837	0.0690642	0.289	0.25	1
Pgls	1.59e-05	0.0688704	0.278	0.233	0.278848
Cebpzos	1.39e-06	0.0688591	0.234	0.187	0.0244242
Denr	3.21e-07	0.0687206	0.269	0.214	0.0056418
Mrpl30	1.55e-05	0.0686278	0.297	0.251	0.272366
Tcea1	1.94e-06	0.0685987	0.2	0.157	0.034127
Zfyve21	1.21e-06	0.0685932	0.131	0.095	0.0212171
X0610010K14Rik	8.92e-08	0.0684955	0.148	0.106	0.00156761
R3hdm4	9.11e-05	0.0682442	0.178	0.146	1
Gm21092	6.92e-07	0.0682308	0.176	0.134	0.0121586
Enho	0.0289771	0.0681664	0.291	0.274	1
Plekhb1	0.000815339	0.0681126	0.218	0.185	1
Cml1	3.05e-06	0.068063	0.106	0.075	0.0535519
Kmt2e	2.73e-05	0.0679787	0.255	0.213	0.480567
Scand1	0.00029353	0.0677865	0.346	0.305	1
Dnm2	3.83e-06	0.0677364	0.165	0.127	0.0673759
Map7	0.00104327	0.0676988	0.106	0.085	1
Npm1	0.00203133	0.0676432	0.813	0.779	1
Swt1	2.76e-05	0.0675824	0.145	0.112	0.485277
Rwdd2a	3.12e-06	0.0674769	0.101	0.071	0.0547959
Dennd5b	2.28e-05	0.0674171	0.15	0.116	0.401398
Rpl36al	0.000602938	0.0674107	0.745	0.71	1
Thoc7	6.36e-07	0.0673433	0.246	0.195	0.0111865
Ncl	7.96e-05	0.0673073	0.417	0.368	1
Gprc5b	5.41e-06	0.0671539	0.19	0.149	0.0951864
Srsf10	4.74e-05	0.0671257	0.282	0.239	0.833644
Smim10l1	4.42e-06	0.067043	0.321	0.268	0.0776776
Bbip1	3.55e-06	0.0669426	0.256	0.208	0.0623535
Tomm22	0.000188006	0.0669327	0.36	0.317	1
Gstm7	2.47e-05	0.0669156	0.153	0.119	0.433446
Dctn3	0.000116471	0.0668621	0.368	0.325	1
Klf6	0.0739942	0.0665545	0.305	0.287	1
Rmst	1.12e-05	0.0665375	0.134	0.101	0.196462
Mrpl34	8.69e-08	0.0665096	0.19	0.142	0.00152838
Mrpl11	8.05e-07	0.0664612	0.219	0.172	0.0141516
Setd3	5.39e-05	0.0664393	0.234	0.195	0.946934
Ankrd10	8.75e-08	0.0663765	0.145	0.104	0.00153918
Ywhaq	0.00280159	0.0663494	0.793	0.746	1
Tra2b	5.64e-05	0.0662463	0.261	0.219	0.99184
Polr1d	1.14e-05	0.066159	0.47	0.406	0.200366
Prkcdbp	0.000138178	0.0661111	0.21	0.175	1
Cx3cr1	0.0761464	0.0660537	0.118	0.105	1
Pigyl	1.96e-05	0.065887	0.231	0.19	0.343921
Aldh6a1	6.65e-10	0.0657463	0.122	0.078	1.17e-05
Srsf1	2.98e-06	0.0657273	0.234	0.188	0.0523847
Btf3l4	3.41e-06	0.0656971	0.227	0.182	0.0599116
Fez1	1.41e-06	0.0655725	0.307	0.25	0.0247264
X0610011F06Rik	1.61e-08	0.0655461	0.216	0.162	0.000283684
Lamtor4	0.000129741	0.065357	0.314	0.271	1
Lsm8	7.7e-06	0.0652354	0.187	0.149	0.135437
Rab3c	0.00371221	0.0651973	0.12	0.099	1
Chmp2a	0.000160067	0.0651572	0.371	0.326	1
Ube2d3	5.53e-07	0.0650934	0.552	0.469	0.00971694
Psma3	1.79e-06	0.0650835	0.639	0.554	0.031412
Cript	4.64e-05	0.0650446	0.228	0.189	0.815415
Mrps15	4.41e-05	0.0649582	0.192	0.156	0.775075
Atp6v0e	4.92e-05	0.0648382	0.475	0.416	0.864897
Fnbp1l	0.000179996	0.0648178	0.128	0.1	1
Zcchc17	1.88e-07	0.0647891	0.222	0.171	0.00329799
Bod1	1.74e-05	0.0647527	0.264	0.221	0.305383
Sptssa	0.00110493	0.0645953	0.343	0.308	1
Cib2	5.66e-06	0.0645526	0.159	0.122	0.0995709
Isca2	3.04e-07	0.0645226	0.206	0.158	0.00534162
Peg10	2.77e-05	0.0644758	0.118	0.088	0.48767
Ssna1	5.42e-06	0.0644556	0.183	0.143	0.0953174
Nhp2	0.00128385	0.0644422	0.166	0.139	1
Mfsd2a	0.000542016	0.0644091	0.154	0.126	1
Polr2l	1.11e-06	0.064309	0.125	0.09	0.019498
Eci2	1.75e-05	0.0642162	0.179	0.142	0.307831
Mocs2	4.19e-05	0.0641704	0.222	0.183	0.736407
Ssu72	0.000395922	0.0641598	0.246	0.212	1
Klhl2	6.02e-05	0.0641528	0.135	0.105	1
Eif2s2	0.000470415	0.0639775	0.363	0.323	1
Ptp4a3	0.000333833	0.063808	0.126	0.1	1
Abhd17a	4.15e-05	0.063807	0.232	0.192	0.730112
Ngrn	1.34e-08	0.063791	0.134	0.092	0.000235721
Chrac1	1.02e-06	0.0637205	0.17	0.129	0.0180118
Pantr1	1.16e-06	0.0636932	0.108	0.075	0.0203665
Pdcd5	0.00012845	0.0636899	0.372	0.326	1
Sdhaf1	9.09e-08	0.0634713	0.13	0.091	0.00159844
Hspe1	0.000298109	0.0634027	0.697	0.638	1
Habp4	2.53e-05	0.0632872	0.14	0.108	0.445396
Chchd4	0.000110903	0.0632298	0.157	0.126	1
Prr13	1.6e-07	0.0631957	0.272	0.215	0.00280535
X4930402H24Rik	2.41e-05	0.0631582	0.174	0.137	0.424274
Ier5	0.0949814	0.0631356	0.242	0.226	1
Pcm1	6.88e-05	0.0631109	0.245	0.206	1
Pla2g16	2.04e-05	0.0629436	0.207	0.168	0.358269
Vti1b	0.00122407	0.0629345	0.247	0.216	1
Ndufa10	0.000160914	0.0628667	0.261	0.223	1
Tia1	1.51e-05	0.0627248	0.181	0.142	0.265949
Pet100	5.59e-06	0.0626344	0.284	0.235	0.0983127
Fam92a	3.8e-07	0.0625881	0.217	0.168	0.00668303
Rpp21	1.32e-06	0.0625746	0.188	0.145	0.0231881
Ivd	2.81e-05	0.0625272	0.131	0.1	0.4936
Mrps23	2.98e-06	0.0625002	0.176	0.136	0.0523196
Psip1	2.33e-05	0.0624813	0.286	0.239	0.409458
Tspan2	0.536548	0.0624491	0.161	0.157	1
Zfp950	2.52e-07	0.0624449	0.134	0.095	0.00443118
Rac3	3.7e-06	0.0623778	0.165	0.126	0.0650498
Cdkn2d	4.17e-06	0.0623706	0.188	0.147	0.0732443
Secisbp2l	5.04e-05	0.0623606	0.181	0.146	0.886012
Bcan	0.00188382	0.0621794	0.21	0.18	1
Zfp467	1.55e-06	0.0621493	0.135	0.099	0.0273226
Rps14	7.09e-05	0.0620771	0.908	0.876	1
Nudcd3	1.36e-05	0.0620533	0.191	0.153	0.238901
Gm16286	4.66e-06	0.0620347	0.281	0.231	0.0818418
Fbxo2	5.27e-05	0.061987	0.242	0.2	0.927212
Rap2b	1.11e-05	0.0619401	0.125	0.093	0.194379
Bhlhe41	3.26e-08	0.0618915	0.249	0.193	0.00057282
Mertk	2.59e-08	0.0618563	0.116	0.077	0.000454656
Sumo3	8.87e-05	0.0618563	0.275	0.234	1
Tmem119	0.169669	0.0617451	0.118	0.109	1
X1810058I24Rik	0.000349738	0.0617055	0.225	0.191	1
Dtna	0.000170339	0.0616895	0.125	0.098	1
Matr3	0.000453597	0.0615919	0.401	0.358	1
Mif4gd	8.5e-05	0.0615825	0.191	0.156	1
Usp34	3.5e-06	0.0615205	0.243	0.196	0.0615393
Per3	3.14e-05	0.0614152	0.163	0.128	0.551197
Myo6	4.18e-05	0.0613891	0.177	0.142	0.735381
Tpd52	0.0720099	0.0613338	0.24	0.224	1
Acot13	4.7e-05	0.0612278	0.197	0.161	0.826223
Rnf13	0.24022	0.0611708	0.347	0.337	1
Meaf6	6.6e-07	0.0611419	0.194	0.149	0.0115962
Cnrip1	3.79e-05	0.0611125	0.139	0.107	0.665693
Irf2bp2	0.000586343	0.0610975	0.247	0.214	1
Rpl7a	0.00030256	0.0609672	0.862	0.809	1
Nt5m	9.22e-07	0.0608506	0.139	0.101	0.0162101
Dnajb4	1.02e-07	0.0608286	0.192	0.143	0.0017982
Ak1	1.66e-08	0.0607883	0.118	0.078	0.000292393
Camk2n2	0.00787766	0.0606965	0.204	0.18	1
Rbbp7	0.000139235	0.0606632	0.283	0.242	1
Lsm5	6.72e-06	0.0606623	0.188	0.148	0.11817
Flywch1	2.89e-08	0.0606504	0.175	0.126	0.000508552
Tceal1	6.73e-06	0.0606113	0.22	0.176	0.118363
Timm13	0.000671141	0.0604417	0.389	0.35	1
Slit2	0.25376	0.0602901	0.171	0.163	1
Eif2s3y	3.64e-05	0.0602789	0.167	0.132	0.639709
Pcmtd1	0.000390043	0.0602087	0.201	0.169	1
Csde1	0.000801631	0.0601777	0.386	0.35	1
X2900011O08Rik	0.0019742	0.0601279	0.165	0.14	1
X2_Sep	0.000235465	0.060115	0.25	0.213	1
Cfl2	0.000584328	0.0600785	0.311	0.273	1
Polr3gl	1.78e-05	0.0600535	0.135	0.103	0.312302
Ppp1ca	0.0021033	0.0600178	0.396	0.359	1
Ttc14	0.000171686	0.0599798	0.203	0.168	1
Fxyd7	0.21163	0.0599354	0.146	0.137	1
Taf10	8.56e-05	0.0599148	0.31	0.265	1
Mid1ip1	1.69e-07	0.0598764	0.294	0.233	0.0029629
Prelid1	9.02e-05	0.0598504	0.27	0.229	1
Zmat5	1.56e-06	0.0596049	0.183	0.141	0.0273803
Arl6ip4	1.25e-05	0.059542	0.183	0.144	0.220051
Mdk	0.00074076	0.059538	0.199	0.167	1
Pkib	2.27e-05	0.0595058	0.112	0.083	0.399459
Klc1	0.00344477	0.0594744	0.227	0.2	1
Lyrm2	5.35e-06	0.0594532	0.134	0.1	0.0940274
Wbp2	0.000510473	0.0594481	0.337	0.297	1
Hnrnpdl	0.000781666	0.0594292	0.413	0.37	1
Tmcc3	0.00126886	0.0594246	0.222	0.191	1
Etfb	0.00245795	0.0594144	0.257	0.228	1
Mfn1	1.05e-06	0.0593412	0.12	0.086	0.0183934
Zfr	6.68e-05	0.0592824	0.271	0.229	1
Rtkn	0.00252292	0.0592656	0.103	0.083	1
Nrbp2	2.93e-06	0.0591782	0.142	0.105	0.0514335
Macrod1	1.83e-07	0.0591596	0.1	0.066	0.0032114
Plp1	1.02e-09	0.0591567	0.408	0.324	1.8e-05
Gcsh	1.89e-05	0.0591472	0.203	0.163	0.333141
Rab18	0.000158782	0.0588375	0.326	0.283	1
Cryzl1	9.91e-06	0.0588195	0.158	0.122	0.17428
Mrps24	5.57e-05	0.0587607	0.295	0.251	0.978681
Rpl13a	0.00893571	0.0587283	0.792	0.759	1
Soga3	0.000104418	0.0586653	0.156	0.125	1
Sertad1	0.00019279	0.0586181	0.185	0.152	1
Aimp1	2.23e-05	0.0586007	0.245	0.203	0.391746
Sub1	0.00194773	0.058563	0.762	0.71	1
Sp3	3.48e-06	0.058471	0.144	0.108	0.0610952
Snrpd3	0.000143195	0.0583286	0.273	0.232	1
Ap1s1	7.62e-05	0.0583017	0.245	0.205	1
Slirp	2.68e-05	0.0582151	0.22	0.179	0.471831
Chchd7	7.88e-05	0.0582012	0.163	0.131	1
Rpl23a	0.00534452	0.0581088	0.324	0.293	1
Vdac3	0.0476483	0.0580701	0.319	0.302	1
Gpr37l1	0.000126124	0.0580085	0.171	0.136	1
Brk1	0.000295341	0.0580044	0.376	0.332	1
Psmd12	2.54e-05	0.0580021	0.225	0.184	0.445922
Higd1a	0.000916072	0.0578822	0.352	0.315	1
X2300009A05Rik	2.83e-06	0.0578698	0.156	0.118	0.0497431
X1110065P20Rik	6.95e-05	0.0578351	0.242	0.202	1
Cops7a	5.08e-07	0.0578162	0.203	0.156	0.00893789
Fibp	1.78e-05	0.0577603	0.158	0.122	0.3127
Cdk2ap1	0.00427262	0.0577378	0.268	0.239	1
Crlf3	1.96e-06	0.0576097	0.163	0.123	0.0344933
Rnf181	1.25e-05	0.0575523	0.164	0.128	0.219589
Spr	2.11e-05	0.0574779	0.167	0.132	0.370894
Pdxk	0.000139806	0.0574071	0.17	0.138	1
Gnai1	0.000114633	0.0574009	0.185	0.15	1
Dusp6	0.000108037	0.0572979	0.111	0.084	1
Hdac11	0.000121435	0.0572191	0.2	0.165	1
Thoc2	0.000141334	0.0572105	0.179	0.147	1
Mpc2	5.84e-05	0.0571427	0.45	0.388	1
Cdk14	3.27e-05	0.0570995	0.139	0.106	0.575033
Ppdpf	3.46e-05	0.0570917	0.284	0.237	0.607451
Yaf2	0.000171302	0.0569934	0.234	0.197	1
Srsf9	0.00599058	0.0569249	0.357	0.329	1
Pkig	0.00096099	0.0568901	0.277	0.241	1
Ddx6	6.71e-06	0.0568714	0.269	0.221	0.118011
X2610035D17Rik	1.74e-06	0.0568624	0.101	0.07	0.0306766
Bcl2l1	2.9e-05	0.0568557	0.141	0.109	0.508983
Fez2	0.000187246	0.0567464	0.167	0.136	1
Idnk	2.13e-06	0.0566203	0.154	0.115	0.0375031
Sesn3	9.31e-05	0.0564902	0.214	0.176	1
Prkaca	0.00204802	0.056352	0.222	0.193	1
Sugt1	1.46e-06	0.0562665	0.234	0.185	0.025752
Ndufb4	0.00513377	0.0561909	0.402	0.369	1
Fkbp8	0.000340246	0.0561404	0.357	0.316	1
Ccdc59	2.81e-05	0.056118	0.168	0.133	0.493313
Ing1	0.000131726	0.0561113	0.131	0.103	1
Fbxl5	7.87e-06	0.0561063	0.161	0.124	0.13838
Ube2e1	3.47e-06	0.0560828	0.162	0.124	0.0609677
Ttc33	1.9e-05	0.0560759	0.161	0.126	0.333457
Clip3	9.66e-05	0.056054	0.181	0.147	1
Ndufs3	0.00026517	0.056054	0.299	0.259	1
Rab6b	0.00109867	0.0560247	0.173	0.145	1
Dpy30	3.46e-06	0.0560235	0.209	0.165	0.0608424
Polr2j	4.19e-06	0.056014	0.244	0.196	0.0737317
Pafah1b2	0.000400892	0.0558985	0.235	0.201	1
Dhx36	8.25e-07	0.0558917	0.219	0.171	0.0145071
Chd4	0.00812507	0.0558052	0.258	0.233	1
Nudt3	2.93e-05	0.0556986	0.271	0.225	0.51533
St3gal6	0.00416134	0.0556898	0.199	0.172	1
Dda1	0.000999961	0.0556244	0.239	0.207	1
Mef2a	0.0074245	0.0555896	0.255	0.229	1
Ckap5	0.000429787	0.0555883	0.19	0.158	1
Sirt3	8e-07	0.0554586	0.109	0.076	0.0140661
Rbm15	4.24e-05	0.0553819	0.143	0.112	0.745454
Rpl26	0.0353478	0.0553689	0.924	0.912	1
X1810043G02Rik	7.33e-08	0.0552743	0.119	0.081	0.00128785
Coprs	0.000112018	0.0552319	0.177	0.143	1
Rhou	0.0013588	0.055168	0.103	0.082	1
Snhg12	2.29e-05	0.0550853	0.232	0.19	0.402969
Nol7	0.00140974	0.0550682	0.254	0.222	1
Acp1	1.32e-05	0.0550012	0.282	0.233	0.231803
Usp22	3.34e-05	0.0549665	0.257	0.213	0.587871
Fabp3	0.00166718	0.0549461	0.123	0.1	1
Fam183b	2.45e-05	0.0549318	0.123	0.092	0.430335
Thrsp	1.53e-06	0.0548412	0.147	0.107	0.0269357
Hnrnph1	0.000109362	0.0548006	0.336	0.291	1
Abr	0.000347701	0.0547661	0.175	0.144	1
Bhlhb9	0.000111134	0.0547331	0.148	0.118	1
Cdc37l1	0.0017887	0.0547217	0.147	0.122	1
Mycbp2	0.00273138	0.0547215	0.267	0.237	1
Pim3	0.00665273	0.0547206	0.283	0.253	1
Lbh	3.23e-05	0.0546836	0.169	0.133	0.567618
Ppp3cb	0.000880654	0.0546466	0.187	0.157	1
Ddhd2	3.07e-07	0.05464	0.133	0.095	0.00539788
Gdi2	0.0238131	0.054621	0.349	0.323	1
Phf20	6.11e-05	0.0545713	0.143	0.112	1
Rad23a	0.000103874	0.054537	0.231	0.193	1
Rps26	0.00041383	0.0544994	0.881	0.843	1
Mrpl17	0.000184071	0.0544949	0.251	0.213	1
Haghl	4.72e-06	0.0543289	0.228	0.181	0.0829991
Chpt1	0.0247059	0.0543154	0.247	0.227	1
Rrn3	3.41e-07	0.0542959	0.122	0.085	0.00599836
Yme1l1	9.84e-05	0.0542502	0.243	0.204	1
Terf2ip	4.37e-06	0.0541946	0.121	0.087	0.0767523
Znhit3	1.99e-07	0.0541665	0.13	0.092	0.00350279
Atp5l	0.0304879	0.0541142	0.806	0.775	1
Rbbp6	0.000457142	0.05411	0.245	0.21	1
Hist3h2ba	0.00207111	0.0540504	0.171	0.145	1
Rpl23	0.014279	0.0539848	0.962	0.956	1
Ddt	4.38e-05	0.0539745	0.222	0.181	0.769754
Csnk1e	0.000193326	0.0539492	0.215	0.18	1
Fundc2	4.32e-07	0.0539093	0.227	0.176	0.00760148
Fto	4.93e-06	0.0538906	0.143	0.107	0.0866632
Dusp26	0.00141374	0.0538676	0.148	0.123	1
Ssbp3	0.000446756	0.0538508	0.232	0.197	1
Herc2	0.000172868	0.0538027	0.164	0.133	1
Pafah1b1	6.08e-05	0.0537322	0.489	0.426	1
Adipor2	0.12678	0.0536748	0.135	0.125	1
Pbrm1	0.000386937	0.0535765	0.19	0.158	1
Nr2f2	0.00176409	0.0535546	0.125	0.101	1
Svip	2.55e-05	0.0534441	0.138	0.105	0.448017
Bola1	5.81e-06	0.0534179	0.142	0.107	0.102121
X2310009B15Rik	1.45e-06	0.0533558	0.133	0.097	0.0255072
Med28	0.00147014	0.0532118	0.296	0.262	1
Mettl10	8.76e-06	0.0532025	0.122	0.09	0.154061
Fry	0.00113938	0.0532024	0.196	0.166	1
Mat2a	1.92e-08	0.0531647	0.495	0.411	0.000337197
Mtx2	4.46e-05	0.0531257	0.158	0.124	0.783513
Eef1e1	2.97e-05	0.0531184	0.16	0.126	0.521293
Pcf11	0.000293108	0.0530825	0.174	0.143	1
Tceal8	0.024096	0.0530088	0.236	0.214	1
Eid2	0.000387791	0.0529671	0.172	0.142	1
Ten1	0.000243096	0.0529348	0.193	0.16	1
Mtmr2	0.00227132	0.052906	0.115	0.094	1
Ldhb	8.34e-05	0.0528847	0.611	0.539	1
Eif4b	3.1e-05	0.0528745	0.222	0.181	0.545519
Tulp4	2.62e-05	0.0528673	0.285	0.239	0.460058
Celf2	0.00235463	0.0528377	0.257	0.227	1
Pa2g4	0.00117944	0.0528112	0.217	0.186	1
Adrbk1	2.2e-05	0.0527053	0.189	0.151	0.387608
Pddc1	8.74e-06	0.0526904	0.132	0.098	0.153681
Alyref	0.00254949	0.0526899	0.303	0.272	1
Nudt10	2.97e-08	0.0526436	0.112	0.073	0.000522467
Efhd2	0.131122	0.0525785	0.237	0.221	1
Tbpl1	2.01e-05	0.0525775	0.15	0.115	0.354152
Atp1b2	0.540755	0.0524318	0.324	0.338	1
Lztfl1	0.000171299	0.0523823	0.173	0.141	1
Camk2g	0.00323505	0.0523422	0.132	0.109	1
Per1	5e-05	0.0523227	0.155	0.122	0.879069
Cltc	0.00208612	0.0522493	0.385	0.348	1
Sfpq	0.00306684	0.0521471	0.35	0.315	1
Fundc1	3.37e-05	0.0521184	0.164	0.129	0.593308
Bcl7b	0.000172921	0.0520411	0.219	0.182	1
Lrp4	1.71e-07	0.0519726	0.101	0.067	0.00301234
Pin4	0.00066697	0.0519685	0.207	0.175	1
Eif3j1	0.000735133	0.0519631	0.194	0.164	1
Etv1	6.72e-05	0.0519491	0.146	0.115	1
Syne1	0.00127651	0.0519054	0.133	0.108	1
Fam204a	0.000305935	0.0518624	0.186	0.154	1
Sox8	0.000257919	0.0518431	0.107	0.082	1
Pnpla2	0.000488784	0.0517819	0.139	0.112	1
Rab31	0.000551981	0.0517688	0.156	0.128	1
Nicn1	3.3e-06	0.0517506	0.123	0.089	0.0579296
Stx12	0.000326662	0.051555	0.216	0.182	1
Gprasp1	0.00713098	0.05152	0.277	0.249	1
Mrpl23	0.000697265	0.0514684	0.295	0.258	1
Cables1	0.0244425	0.0514562	0.102	0.087	1
S100a16	0.0354907	0.0514544	0.283	0.26	1
Cnot4	0.000106587	0.0514441	0.179	0.145	1
Sh3gl3	0.000148993	0.0513176	0.138	0.108	1
Atp6v1e1	0.000389095	0.0513052	0.369	0.326	1
Sorbs2	0.00240531	0.0512677	0.172	0.146	1
Erbb2ip	0.0383944	0.0511891	0.201	0.184	1
Ppp1r9a	2.54e-05	0.0511881	0.181	0.144	0.446798
Cby1	2.69e-05	0.0511662	0.17	0.134	0.472199
Cul5	2.26e-05	0.0511008	0.163	0.128	0.397356
Kxd1	2.27e-05	0.0510819	0.184	0.146	0.399834
Cdip1	1.59e-06	0.0510799	0.168	0.127	0.0279881
Sgip1	7.49e-06	0.050968	0.138	0.103	0.131749
U2af2	0.000302221	0.0509525	0.177	0.146	1
Supt20	2.09e-05	0.0509196	0.139	0.106	0.367017
Ndufb7	0.00219181	0.0509112	0.4	0.364	1
H1f0	1.15e-05	0.0509074	0.151	0.115	0.202298
Pou3f3	0.000422041	0.0507992	0.102	0.079	1
Zc3h15	0.000162832	0.0507774	0.245	0.207	1
Dbndd2	0.0185329	0.0507571	0.116	0.099	1
Pfdn2	0.0216491	0.0506177	0.434	0.409	1
Smarcc2	3.53e-06	0.050607	0.174	0.134	0.062056
Fdx1l	7.66e-05	0.0505614	0.163	0.13	1
Ppp1r9b	6.07e-06	0.0505384	0.135	0.1	0.106774
Rundc3a	0.000663655	0.0505213	0.181	0.151	1
Rab2a	0.00159756	0.0503642	0.442	0.399	1
Ict1	0.00119039	0.0502824	0.186	0.158	1
Uqcc3	2.06e-05	0.0502414	0.165	0.129	0.362669
Mcmbp	1.08e-05	0.0501986	0.152	0.117	0.190713
Rab14	0.00118561	0.0501866	0.378	0.338	1
Fam208a	1.31e-06	0.0501582	0.14	0.102	0.0230031
Lamtor5	0.00160457	0.0500855	0.288	0.254	1
Timm9	0.000200689	0.0500771	0.134	0.106	1
Dnajc8	0.00166378	0.0500486	0.248	0.217	1
Hp1bp3	0.000794232	0.0499703	0.217	0.185	1
Mat2b	0.000131896	0.0499674	0.156	0.125	1
Slc9a3r1	0.000254258	0.0499666	0.162	0.131	1
Fam189a2	0.00115617	0.049868	0.11	0.088	1
X2700094K13Rik	3.15e-07	0.049849	0.226	0.176	0.00553365
Gm561	0.000374327	0.0498288	0.262	0.224	1
X4833439L19Rik	0.000101873	0.0498124	0.196	0.16	1
Fam216a	0.000104591	0.0497891	0.139	0.109	1
Ctnnd2	0.00279838	0.0497621	0.14	0.116	1
Ddx3x	0.00141041	0.0497522	0.297	0.261	1
Psmd1	0.000908216	0.0497264	0.201	0.171	1
Ctdsp1	5.12e-05	0.0496609	0.144	0.113	0.900469
Eif5	0.000973666	0.0496551	0.357	0.315	1
Cbx5	0.000206122	0.0496334	0.249	0.21	1
H1fx	0.000487992	0.0496163	0.121	0.096	1
Vbp1	0.00446771	0.0496062	0.243	0.215	1
Mrpl55	2.93e-05	0.0495473	0.183	0.146	0.514306
Phlpp1	0.000273254	0.0495469	0.158	0.128	1
Upf3b	0.000159318	0.0495335	0.147	0.117	1
Mbnl2	0.00508478	0.0495246	0.271	0.243	1
Fbxo44	4.28e-05	0.049489	0.142	0.11	0.751854
S100a13	0.00277223	0.0494335	0.351	0.317	1
Mtss1l	0.0934041	0.0494242	0.139	0.126	1
Vegfa	0.000720002	0.0493697	0.124	0.099	1
Slc12a2	0.0725065	0.0493517	0.197	0.182	1
Sdcbp	0.000203108	0.0493447	0.426	0.371	1
Magi1	0.000243564	0.0493334	0.126	0.098	1
Smarcd1	0.000382564	0.0492628	0.147	0.119	1
Entpd1	0.123144	0.0492411	0.132	0.12	1
Snrpd1	0.000891273	0.0491732	0.32	0.283	1
Fopnl	0.000100135	0.0491719	0.161	0.128	1
Sft2d2	6.22e-05	0.0491517	0.134	0.104	1
Epn2	0.524517	0.0490587	0.19	0.187	1
Lgalsl	0.000584834	0.049055	0.111	0.087	1
Tceb1	0.00559227	0.0489822	0.317	0.287	1
Fuom	6.4e-06	0.048935	0.154	0.117	0.112508
Apopt1	9.04e-05	0.0489345	0.18	0.146	1
Txn2	0.00192941	0.0489173	0.312	0.278	1
mt_Nd6	0.0295288	0.0488953	0.259	0.237	1
Nsfl1c	0.00336341	0.0488765	0.223	0.196	1
Commd6	0.000288969	0.0488588	0.206	0.171	1
Usf1	6.18e-06	0.0488549	0.151	0.114	0.108653
Sf3b6	0.000732175	0.0488253	0.269	0.233	1
Tnpo3	0.00141149	0.0487927	0.135	0.11	1
Pithd1	0.000202012	0.048787	0.167	0.135	1
Bclaf1	5.01e-05	0.048747	0.233	0.192	0.879999
Upf2	5.79e-06	0.0487414	0.116	0.084	0.101762
Cyth1	0.000142118	0.0487271	0.125	0.097	1
Nme1	0.0529587	0.0487045	0.483	0.45	1
Sod1	7.58e-05	0.0486037	0.269	0.226	1
Ralyl	3.43e-05	0.0485844	0.101	0.073	0.603416
Nkiras1	0.000434094	0.0485397	0.17	0.14	1
Epas1	0.640191	0.0485315	0.139	0.135	1
Nfu1	0.0005597	0.0484702	0.211	0.178	1
Gnaq	0.000255858	0.0484038	0.195	0.161	1
Eif3e	0.00122222	0.0483496	0.273	0.237	1
Fam133b	0.000616221	0.0483462	0.16	0.132	1
Chst2	0.287435	0.0483352	0.158	0.15	1
Zcrb1	0.00352469	0.0483215	0.316	0.283	1
Rdx	0.00204819	0.0483164	0.271	0.239	1
Prmt2	0.00799375	0.0483049	0.198	0.174	1
Polr2g	0.00117862	0.0482141	0.269	0.234	1
Wdr45b	0.000113255	0.0481955	0.15	0.118	1
Wbp11	0.000553327	0.0481883	0.174	0.145	1
Eef1b2	0.0460729	0.0481143	0.785	0.762	1
Lyrm4	1.41e-06	0.048095	0.106	0.074	0.024713
Rpl8	0.0390557	0.0480888	0.963	0.96	1
Eps15	0.00239302	0.0480102	0.156	0.132	1
X1500009C09Rik	2.68e-06	0.048009	0.145	0.107	0.0471577
Smim15	0.000883628	0.0479171	0.177	0.148	1
Pkia	0.000677471	0.0479139	0.126	0.1	1
Strap	0.00116627	0.0479065	0.301	0.265	1
Flot1	0.00185524	0.0478658	0.195	0.167	1
Slc25a11	0.00192152	0.0478498	0.223	0.194	1
Ctxn1	0.00264608	0.0478139	0.198	0.169	1
Soat1	0.00113685	0.0477978	0.153	0.127	1
Toporsos	0.00179886	0.0477921	0.139	0.115	1
Atp6v1c1	0.00932776	0.0477833	0.229	0.203	1
Lage3	0.00205609	0.0477363	0.166	0.14	1
Cmip	0.00112453	0.0477174	0.213	0.182	1
Map2k4	4.34e-05	0.0477082	0.122	0.092	0.762279
Snrpb	0.00166192	0.0476103	0.43	0.388	1
Commd7	0.000239698	0.047594	0.156	0.125	1
Rab1b	0.000191085	0.0475715	0.19	0.156	1
Xpa	1.21e-05	0.0474963	0.117	0.086	0.212725
Prkar1a	0.000492426	0.0474831	0.495	0.442	1
Fnbp1	0.00420013	0.0474718	0.149	0.126	1
Akap9	0.00018924	0.0474535	0.218	0.182	1
Csrnp3	1.58e-07	0.0474351	0.1	0.065	0.00277929
Suds3	0.00310714	0.0473568	0.188	0.162	1
Hnrnpd	0.000229072	0.0473439	0.281	0.239	1
Taf11	0.000159405	0.0473421	0.171	0.138	1
Sfxn1	0.000230453	0.0473417	0.134	0.106	1
S1pr1	0.00042249	0.0473142	0.127	0.1	1
Sdha	0.00387142	0.047269	0.291	0.26	1
Rnf11	0.00538323	0.0472121	0.235	0.208	1
Mien1	0.00623234	0.0471607	0.307	0.277	1
Ash1l	7.91e-05	0.0471238	0.227	0.187	1
Dnm1l	0.000267058	0.047104	0.152	0.123	1
Clta	0.00187023	0.0470926	0.795	0.758	1
Ap2a1	0.159129	0.047043	0.211	0.199	1
Dek	0.00264172	0.0469652	0.228	0.198	1
Kctd2	0.000293612	0.0468831	0.156	0.126	1
Gpbp1l1	0.00158034	0.0468777	0.146	0.121	1
Dmtn	3.3e-05	0.0467963	0.101	0.073	0.580098
Fcho2	0.000439777	0.0467251	0.144	0.117	1
Dohh	0.00246778	0.0466624	0.179	0.154	1
Abhd2	0.120635	0.0466478	0.207	0.194	1
Srebf1	0.0175468	0.0466308	0.156	0.138	1
Psph	0.00156531	0.0465139	0.163	0.137	1
Sox10	0.0426854	0.0464453	0.152	0.135	1
Psma6	0.000749684	0.0464402	0.266	0.23	1
Bloc1s2	6.51e-05	0.0463431	0.139	0.107	1
Rarres2	1.4e-05	0.0462822	0.13	0.098	0.246742
Coq10a	0.000101949	0.046259	0.118	0.09	1
Slco2b1	0.00869383	0.0462581	0.113	0.095	1
Bend6	0.000600407	0.0461994	0.108	0.085	1
Cspp1	0.00166377	0.046174	0.135	0.112	1
Cdk5	0.000173085	0.0461672	0.142	0.112	1
Dtymk	7.71e-05	0.0461218	0.144	0.112	1
Snrpe	0.00472925	0.046066	0.414	0.379	1
Hsf2	6.49e-05	0.0460434	0.135	0.104	1
Acot1	0.0011266	0.046014	0.159	0.132	1
Ube2w	5.8e-05	0.0459715	0.163	0.128	1
Tmem191c	0.000552368	0.0459068	0.157	0.128	1
Nav2	0.000143553	0.0458239	0.137	0.108	1
Ncoa1	0.00116885	0.0458151	0.132	0.108	1
Hes6	2.52e-06	0.0457787	0.116	0.082	0.0443725
Ube2d2a	0.00869981	0.0457783	0.39	0.356	1
Aktip	0.000246648	0.0457665	0.188	0.154	1
Evi2a	0.043452	0.0457181	0.225	0.206	1
Nbea	0.00316677	0.0457081	0.162	0.138	1
Cdc26	0.000937565	0.0456805	0.193	0.162	1
Atp5a1	0.00011991	0.0456625	0.621	0.546	1
Cdkn1b	0.000248483	0.0456398	0.149	0.12	1
Spred1	0.00186677	0.0456169	0.18	0.153	1
Gatad2b	0.00019233	0.0455527	0.186	0.152	1
Nap1l1	0.00667106	0.0454885	0.302	0.271	1
X2810001G20Rik	3.24e-05	0.0454035	0.115	0.085	0.569088
Arf3	0.00732055	0.0453987	0.216	0.19	1
Zfhx3	0.0416663	0.0453787	0.164	0.147	1
Arl6	4.52e-05	0.0453125	0.165	0.13	0.794204
Stard7	0.000452114	0.0452994	0.134	0.107	1
Ccnl2	0.000533778	0.0452741	0.221	0.187	1
Usf2	0.00493354	0.045252	0.205	0.179	1
Rbfox2	0.00752928	0.0452508	0.105	0.087	1
Klhl9	0.00155317	0.0452168	0.182	0.153	1
Stx16	0.000662278	0.0452076	0.135	0.109	1
Trim44	3.71e-05	0.0451757	0.147	0.114	0.651705
Mast4	0.00216692	0.0451574	0.194	0.165	1
Rfxap	0.000254367	0.0451395	0.142	0.114	1
Ankrd46	0.000157448	0.0451118	0.12	0.093	1
Pycr2	0.0017651	0.0450828	0.137	0.113	1
Capzb	0.03633	0.0450734	0.433	0.402	1
Ndufs2	0.00799069	0.0449496	0.192	0.169	1
Ubr5	0.00173598	0.0449413	0.156	0.13	1
Dixdc1	0.00926919	0.044939	0.108	0.091	1
Spag9	0.00390201	0.0449359	0.334	0.3	1
Psmd7	0.00926898	0.044906	0.311	0.283	1
Txndc17	0.0222564	0.0448456	0.304	0.282	1
Nabp2	0.00148452	0.0447458	0.236	0.203	1
Plekha1	0.00938101	0.0446649	0.111	0.093	1
Cwc15	0.00298652	0.0446644	0.353	0.316	1
Rps15a	0.0591476	0.0446476	0.937	0.922	1
Prdx3	0.000163923	0.044593	0.218	0.182	1
Mxd4	0.00127185	0.0445803	0.149	0.124	1
Ankrd13a	0.0147735	0.0445783	0.129	0.112	1
Mrpl18	0.00055803	0.044515	0.204	0.171	1
Rpl17	0.00281027	0.044513	0.664	0.619	1
Lsm4	0.00031241	0.0445109	0.303	0.26	1
Yeats4	0.000121289	0.0444963	0.161	0.128	1
Rab1a	0.002345	0.0444823	0.24	0.209	1
Appl2	0.00193241	0.0444658	0.105	0.084	1
Crk	0.000691547	0.0444324	0.163	0.134	1
Poldip2	0.00157994	0.0444254	0.154	0.128	1
Ddx26b	9.42e-05	0.0444036	0.102	0.076	1
Pole4	0.0294048	0.0443451	0.177	0.159	1
Trps1	0.00136013	0.0442939	0.126	0.102	1
Psmd9	0.00117037	0.0442726	0.152	0.126	1
Cdc73	0.000113142	0.0442569	0.131	0.102	1
Pcbp4	0.000490162	0.0442418	0.21	0.176	1
Dhrs1	0.00184475	0.0442239	0.182	0.154	1
AF251705	0.149978	0.0442235	0.147	0.135	1
Fgfr1op2	0.00733046	0.0441895	0.175	0.152	1
Mink1	3.82e-05	0.044183	0.11	0.081	0.672367
Eif5a	9.59e-05	0.044165	0.871	0.815	1
Rnaseh2c	0.00170135	0.0441543	0.201	0.171	1
Snapc5	0.000419084	0.0441273	0.159	0.129	1
Birc2	2.02e-05	0.0441268	0.144	0.109	0.355303
Ybx1	0.0866067	0.0440909	0.662	0.622	1
Alkbh6	7.24e-05	0.0440419	0.126	0.097	1
Kmt2c	0.00573059	0.0439835	0.157	0.135	1
Zfp24	0.00131219	0.0439786	0.135	0.11	1
Coq7	0.000112409	0.0439696	0.183	0.148	1
Atxn2l	4.44e-05	0.0439557	0.166	0.131	0.780167
H2afz	0.000882013	0.0439403	0.852	0.819	1
Emc6	0.00222901	0.0439251	0.27	0.237	1
Eif4g2	0.000135477	0.0439189	0.686	0.618	1
Cul3	0.000863349	0.0438268	0.198	0.167	1
Wbp4	0.00083818	0.0437965	0.185	0.155	1
Fyttd1	0.00215765	0.0437129	0.189	0.161	1
Exosc4	0.000138446	0.0437047	0.124	0.096	1
Rbm25	0.00330461	0.0436348	0.284	0.253	1
Morn2	0.00132204	0.0435853	0.169	0.141	1
X1810043H04Rik	0.00185002	0.0435851	0.206	0.176	1
Pbx1	7.37e-05	0.0434994	0.239	0.197	1
D1Ertd622e	5.8e-05	0.0434387	0.118	0.089	1
Txnl4a	0.0266404	0.0434088	0.188	0.168	1
Phlda3	0.00133506	0.0433862	0.177	0.149	1
Tnrc6b	0.0011409	0.0431037	0.192	0.163	1
Sms	0.00272516	0.0430502	0.168	0.143	1
Amotl2	0.00652262	0.0430439	0.148	0.127	1
Dynlt3	0.00751087	0.0430423	0.217	0.191	1
Dnajb1	0.0037301	0.0429733	0.289	0.256	1
Ccdc92	0.000382386	0.0429389	0.101	0.077	1
Rpl10	0.0630568	0.0429086	0.854	0.828	1
Gm6483	0.00415587	0.042906	0.137	0.114	1
Dst	0.00156212	0.0428933	0.366	0.326	1
Vamp4	0.000780359	0.0428851	0.19	0.16	1
Mtch1	0.276642	0.0428511	0.752	0.733	1
Rab6a	0.017672	0.0428506	0.315	0.29	1
Acads	0.0027681	0.0428223	0.109	0.089	1
Apc	0.0175976	0.0427912	0.181	0.16	1
Brwd1	0.000659442	0.0427217	0.167	0.138	1
Spry1	0.0245782	0.0426809	0.153	0.134	1
Pon2	0.0702784	0.0426749	0.188	0.172	1
Ing2	0.000347436	0.0426554	0.14	0.112	1
Pin1	0.00197084	0.0426068	0.245	0.213	1
E130114P18Rik	0.0126778	0.0425992	0.103	0.086	1
Copg1	0.00135631	0.0425905	0.145	0.119	1
Smim14	0.00206059	0.0425815	0.366	0.325	1
Stag2	0.000450216	0.0425618	0.172	0.141	1
Auh	4.68e-05	0.0425385	0.156	0.122	0.823625
Shoc2	0.000484338	0.0425329	0.129	0.102	1
Trip12	0.00493495	0.0425139	0.178	0.154	1
Zfp637	8.2e-05	0.0425017	0.138	0.107	1
Esf1	0.000493549	0.0424797	0.133	0.106	1
Rnf5	0.000165619	0.0424594	0.205	0.168	1
Gprasp2	0.0154949	0.0424508	0.222	0.198	1
Spop	0.00216481	0.0424475	0.269	0.235	1
Ptp4a2	0.00611043	0.0424389	0.311	0.28	1
Mrpl51	0.00054171	0.0424094	0.222	0.187	1
Nudt4	0.0413856	0.0423503	0.186	0.168	1
Chd9	0.000738995	0.0422976	0.126	0.1	1
Rpl4	0.037197	0.0422912	0.678	0.636	1
Timm17b	0.00181197	0.0422596	0.19	0.161	1
Dctn5	0.00123678	0.0422034	0.123	0.099	1
Sft2d1	0.0146026	0.042198	0.293	0.266	1
Rbm17	0.0021687	0.0421699	0.177	0.15	1
Frg1	0.00424371	0.0421496	0.155	0.132	1
Rab11fip2	3.44e-05	0.0421482	0.112	0.083	0.604367
Psmb2	0.00288484	0.042071	0.441	0.398	1
Clic4	0.00126631	0.0420694	0.238	0.204	1
Emd	0.00714933	0.0419797	0.21	0.183	1
Dctn6	0.000793952	0.041952	0.205	0.174	1
Zfp329	0.00137843	0.0419299	0.101	0.08	1
Stox2	0.000874767	0.0419148	0.117	0.093	1
Ppid	0.000827608	0.0419086	0.206	0.173	1
Prune2	0.00305023	0.0418937	0.232	0.201	1
Tceal6	0.000248453	0.0418932	0.106	0.081	1
Hnrnpab	0.0425879	0.0418921	0.275	0.256	1
Esd	0.00454729	0.0418712	0.301	0.268	1
Ppm1g	0.000866383	0.0418492	0.149	0.122	1
Dhps	0.00113811	0.0418424	0.136	0.111	1
Opa1	2.79e-05	0.0418333	0.106	0.078	0.490314
Tpgs2	0.00437258	0.04182	0.154	0.131	1
Ubl3	0.0429845	0.0418199	0.316	0.294	1
Pja1	0.00213143	0.0417767	0.19	0.162	1
Ap2m1	0.0107578	0.0416354	0.281	0.254	1
Gna11	0.000868113	0.0415089	0.257	0.22	1
Pdrg1	0.00247773	0.0414867	0.177	0.15	1
Svbp	0.0455305	0.0414154	0.206	0.188	1
Cpox	0.00248373	0.0414085	0.112	0.09	1
Dnajc15	0.00329617	0.0413318	0.196	0.168	1
Dlg4	0.000159111	0.0412594	0.113	0.086	1
Matk	0.00509638	0.041225	0.135	0.112	1
Phf5a	0.00132312	0.041135	0.195	0.165	1
Hpcal1	0.123577	0.0411213	0.141	0.128	1
Zrsr2	0.00586905	0.041108	0.182	0.158	1
Sult4a1	0.00203334	0.0410833	0.108	0.086	1
Ncbp2	0.0058388	0.0410225	0.182	0.157	1
C1qc	0.23824	0.040985	0.218	0.206	1
Tomm5	0.000413949	0.0409839	0.204	0.17	1
Ankrd17	0.0149444	0.0409494	0.171	0.15	1
Jakmip1	5.51e-05	0.0409248	0.116	0.087	0.968097
Phf3	0.00283788	0.0409149	0.197	0.169	1
H2_Ke6	0.000736889	0.0409138	0.173	0.144	1
Psmc1	0.00264899	0.0408921	0.18	0.154	1
Akap8	0.000351699	0.0408613	0.103	0.079	1
Uhmk1	0.000120212	0.0408417	0.128	0.098	1
Brd9	0.000304181	0.0408353	0.116	0.091	1
Setd5	0.000930417	0.040817	0.151	0.124	1
Trim8	0.00408108	0.0408009	0.196	0.169	1
Arhgap23	0.000818084	0.0407657	0.111	0.087	1
Mark3	0.0014919	0.0407627	0.131	0.107	1
Acaca	0.000730039	0.0407512	0.104	0.081	1
Nsmce4a	0.00181406	0.0406679	0.207	0.177	1
Ift27	0.000249869	0.0406481	0.14	0.111	1
Taf7	0.0215573	0.0406398	0.139	0.121	1
Ap1ar	0.00158186	0.040637	0.105	0.084	1
Atp5o	0.104004	0.0406213	0.34	0.324	1
Tardbp	0.00120752	0.0406103	0.164	0.136	1
Rab21	0.00175488	0.0405395	0.181	0.153	1
Khdrbs3	4.96e-05	0.0405306	0.25	0.204	0.8722
Prox1	0.001486	0.0404827	0.116	0.093	1
Ube2q1	0.0044494	0.0404273	0.162	0.139	1
Rwdd1	0.00796223	0.0403728	0.259	0.231	1
Helz	0.000526087	0.0403326	0.125	0.099	1
Mrpl42	0.0143392	0.0403261	0.195	0.173	1
Add3	0.00412121	0.0403104	0.172	0.147	1
Snapin	0.00437963	0.0403104	0.173	0.148	1
Midn	0.0012833	0.0402886	0.197	0.166	1
Chmp3	0.0017723	0.0402596	0.182	0.154	1
Ptp4a1	0.000833779	0.040253	0.322	0.282	1
Hip1	0.00200785	0.0402499	0.106	0.085	1
Mrpl43	0.00406036	0.0402347	0.203	0.176	1
Tprkb	0.00186895	0.0401801	0.131	0.107	1
Trappc3	0.00322919	0.040163	0.224	0.195	1
Ppp3r1	0.00636939	0.040122	0.195	0.169	1
Bloc1s1	0.0407479	0.0400841	0.21	0.191	1
Ddx3y	0.011149	0.0400249	0.217	0.193	1
Twf1	0.0027524	0.0398884	0.193	0.165	1
Ivns1abp	0.015655	0.0398884	0.175	0.154	1
Ip6k2	0.00309317	0.0398869	0.144	0.121	1
Zer1	3.03e-05	0.0398559	0.122	0.091	0.533081
Zcchc11	0.0030424	0.0398468	0.189	0.162	1
Ranbp2	0.0106388	0.0398251	0.157	0.136	1
Herc1	0.0161787	0.0397636	0.179	0.158	1
Tnik	0.00313546	0.0397145	0.11	0.089	1
Raf1	0.00474406	0.0396867	0.165	0.141	1
Nudt9	0.0137417	0.0396598	0.26	0.234	1
Map4k4	0.00410949	0.0396553	0.214	0.187	1
Lsm6	0.00105945	0.0396487	0.337	0.293	1
Pnmal2	0.279291	0.0396348	0.218	0.209	1
Spin1	0.00151166	0.0395888	0.172	0.144	1
Zfp428	0.00191642	0.0394606	0.144	0.119	1
Egln1	0.00717025	0.0394577	0.164	0.141	1
Pcbp1	0.0022396	0.0394225	0.367	0.329	1
Trappc1	0.000621487	0.0393794	0.113	0.089	1
Bpgm	0.0167478	0.0393741	0.233	0.208	1
Cpeb4	0.00125405	0.0393159	0.183	0.154	1
Hagh	0.00930903	0.0393119	0.204	0.18	1
C1qbp	0.0101135	0.0392159	0.281	0.253	1
Rab4a	0.000126427	0.0391828	0.151	0.119	1
Rbm5	0.00297468	0.0391798	0.211	0.183	1
Fam104a	0.000128987	0.0391791	0.233	0.193	1
Tsc22d2	0.00670926	0.0391363	0.178	0.154	1
Dnajc24	0.00710986	0.0390904	0.161	0.139	1
Cpeb2	7.41e-05	0.0390882	0.126	0.096	1
Atrx	0.00373858	0.039056	0.27	0.238	1
Cir1	0.00153679	0.0390392	0.112	0.09	1
Ncs1	0.000188351	0.0389903	0.101	0.076	1
Smarca2	0.000529748	0.0389644	0.217	0.183	1
Acadm	0.0302486	0.038954	0.167	0.149	1
Rasa2	0.00352303	0.0388956	0.114	0.093	1
Cdk19	4.43e-06	0.0387954	0.11	0.078	0.0778102
Cops6	0.00873605	0.0387603	0.237	0.21	1
Ankra2	0.000448477	0.0387145	0.144	0.116	1
Ccdc124	0.00243925	0.0387023	0.216	0.186	1
Mapk9	7.88e-05	0.0386978	0.106	0.079	1
Zbtb38	0.00709844	0.0386215	0.14	0.119	1
Smarcb1	0.00287382	0.0386027	0.187	0.16	1
BC005537	0.00139291	0.038571	0.272	0.237	1
Nt5c	0.000231353	0.0385427	0.169	0.137	1
Ctnnbip1	0.00125426	0.0385353	0.212	0.181	1
Ilkap	0.00467716	0.0385251	0.209	0.182	1
Trim35	0.00273346	0.0384607	0.179	0.152	1
Mkln1	0.0168073	0.0384205	0.182	0.161	1
Mrpl28	0.00642066	0.0384048	0.222	0.195	1
Vps50	0.000115793	0.0383974	0.101	0.075	1
Tmem229a	0.0156185	0.0383769	0.103	0.087	1
Ado	0.0391578	0.0383702	0.141	0.125	1
Cmc1	0.00363531	0.0383656	0.118	0.097	1
Nfe2l2	0.8636	0.0383636	0.209	0.21	1
Chd6	0.00321748	0.0383076	0.164	0.139	1
Mllt10	0.00024437	0.0383	0.104	0.079	1
Pds5b	0.000188072	0.0381844	0.13	0.101	1
Naa15	0.00107065	0.0381827	0.131	0.106	1
Notch1	0.00398248	0.0381455	0.17	0.145	1
Rnd2	0.00888836	0.0381386	0.169	0.145	1
Hmgb3	0.00716731	0.0381021	0.129	0.108	1
Kpna3	0.00848099	0.038071	0.113	0.094	1
Suz12	0.00498011	0.0379908	0.126	0.105	1
Ip6k1	0.00105115	0.0379813	0.157	0.129	1
Tspan15	0.00466144	0.0379357	0.155	0.131	1
Fam219a	0.000265918	0.0378394	0.125	0.098	1
Fam213a	0.730807	0.0378319	0.262	0.259	1
D030056L22Rik	0.0021848	0.0377911	0.124	0.101	1
Usp8	0.00236738	0.0377269	0.112	0.09	1
Rgl2	0.00176141	0.0377189	0.107	0.085	1
Ring1	0.000659487	0.0377102	0.138	0.112	1
Irf2	0.0125487	0.037642	0.146	0.126	1
Abcc5	0.00315703	0.0376292	0.211	0.182	1
X2310011J03Rik	0.00691748	0.0376172	0.13	0.11	1
Pop7	0.000155761	0.0376059	0.132	0.103	1
Tfrc	0.0258362	0.0375798	0.13	0.113	1
Atp5f1	0.00985548	0.0375714	0.683	0.631	1
Ppfia4	0.248701	0.0375356	0.12	0.112	1
Sh3glb2	0.00410269	0.0375014	0.197	0.17	1
Pnrc2	0.00289179	0.0374444	0.146	0.122	1
Ppp3ca	0.147882	0.0374388	0.273	0.259	1
Mrps21	0.0227257	0.0374198	0.257	0.233	1
Klf4	0.0114452	0.0373714	0.246	0.22	1
Bub3	0.0177808	0.0373693	0.23	0.207	1
Taf1d	0.00629162	0.0373009	0.187	0.163	1
Aldoa	0.244497	0.037262	0.863	0.852	1
Sssca1	0.000766456	0.0372348	0.16	0.131	1
Coq10b	0.0186822	0.03722	0.207	0.183	1
Smim1	0.101842	0.0371845	0.13	0.119	1
Nmt2	0.00469322	0.037119	0.119	0.098	1
Ep300	0.00155674	0.0371156	0.145	0.12	1
Rab5b	0.000803756	0.0371152	0.122	0.097	1
Polr3h	0.000233812	0.0370905	0.147	0.117	1
Atf7ip	0.00280403	0.0370681	0.144	0.12	1
Cmpk1	0.00378904	0.0370394	0.234	0.203	1
Pmvk	0.00892087	0.0370172	0.192	0.168	1
Fxr2	0.0037698	0.0369813	0.124	0.103	1
Rbck1	0.0056702	0.0369728	0.181	0.156	1
Fdx1	0.00044484	0.0369495	0.159	0.129	1
Ypel5	0.000960244	0.0369233	0.178	0.148	1
Fam96b	0.0024924	0.0369137	0.211	0.183	1
Commd3	0.00236302	0.0369048	0.238	0.206	1
Kdm2a	0.00202708	0.0368861	0.15	0.125	1
Snw1	0.00342823	0.0368387	0.148	0.124	1
Ube2d1	0.00445002	0.0368249	0.14	0.117	1
Ndufa1	0.000939113	0.0368232	0.557	0.494	1
Med1	0.00139353	0.0368187	0.122	0.099	1
Arhgap21	0.000274652	0.0368091	0.135	0.107	1
Mea1	0.0105991	0.0368082	0.145	0.125	1
Arpc4	0.0927527	0.0367907	0.342	0.325	1
Fip1l1	0.0313234	0.0367736	0.175	0.156	1
Tspyl2	0.00265725	0.0367173	0.126	0.103	1
Fhl1	0.0331359	0.0366642	0.144	0.127	1
Maz	0.00428852	0.0366638	0.202	0.175	1
Mrpl38	0.00144782	0.0366442	0.144	0.118	1
Trim2	0.0131835	0.0366147	0.178	0.156	1
Stk11	0.00931696	0.0365531	0.158	0.136	1
Tsen34	0.01209	0.0365081	0.246	0.221	1
Rgs4	0.0348913	0.0365073	0.104	0.089	1
Acbd6	0.00189741	0.036507	0.195	0.166	1
Ppp2r2b	0.00504928	0.036502	0.158	0.134	1
Slmo2	0.00144125	0.0364826	0.154	0.127	1
Rab28	0.00600933	0.0364702	0.242	0.212	1
Prpf39	0.000175993	0.036466	0.116	0.089	1
Akt1s1	0.021922	0.0364584	0.138	0.121	1
Wdfy3	0.0158665	0.0363832	0.139	0.12	1
D5Ertd579e	0.00190403	0.0363681	0.147	0.121	1
Psma7	0.129649	0.0363457	0.381	0.365	1
Borcs6	0.00147512	0.0363324	0.135	0.11	1
Ik	0.00847207	0.0363276	0.175	0.152	1
Ppig	0.0507554	0.0362443	0.256	0.236	1
Appbp2	0.00614459	0.0362305	0.16	0.137	1
Pgp	0.0149105	0.0362259	0.236	0.21	1
Borcs7	0.000299929	0.0362201	0.163	0.132	1
Eif3i	0.120583	0.0361558	0.339	0.321	1
Mphosph6	0.0115438	0.0361503	0.136	0.116	1
Hif1a	0.037757	0.0360872	0.208	0.188	1
Syncrip	0.0229426	0.0360623	0.175	0.155	1
Armc1	0.00178142	0.0360598	0.107	0.086	1
Epc1	0.0169014	0.0360569	0.146	0.127	1
Agap1	0.0240039	0.0360375	0.145	0.127	1
Pja2	0.0148133	0.0360243	0.253	0.227	1
Napg	0.00132743	0.0360038	0.144	0.118	1
Fam126b	0.000759454	0.0359785	0.105	0.082	1
Zranb2	0.0127857	0.035962	0.237	0.211	1
Idh3b	0.0105822	0.0359403	0.244	0.217	1
Pik3c2a	0.00234129	0.03594	0.128	0.105	1
Gab1	0.000874454	0.0358611	0.159	0.131	1
Timm22	0.0188496	0.0358442	0.184	0.163	1
Itpkb	0.00762934	0.0358372	0.124	0.104	1
Tctex1d2	0.000978466	0.0358302	0.11	0.087	1
Rasl11a	5.96e-05	0.0358261	0.101	0.074	1
Fam102b	0.0108306	0.035825	0.126	0.106	1
Jtb	0.0191677	0.0357877	0.309	0.282	1
Hnrnpul1	0.001588	0.0357203	0.16	0.133	1
Brd1	0.00892668	0.0356972	0.131	0.111	1
Ap2b1	0.00154452	0.0356845	0.19	0.161	1
Zmynd8	0.00714863	0.0356608	0.153	0.131	1
Ccndbp1	0.000986808	0.0356513	0.169	0.141	1
Otud7b	0.00716356	0.0356093	0.109	0.091	1
Tspyl1	0.00256938	0.0355638	0.225	0.194	1
Mapk8ip3	0.00210517	0.0355386	0.157	0.131	1
Akirin1	0.0399176	0.0354664	0.267	0.246	1
Acox1	0.00818327	0.0354232	0.181	0.157	1
Nnat	0.00360874	0.0354182	0.693	0.667	1
Ndufs4	0.0116527	0.035413	0.285	0.255	1
Polr2d	0.00858652	0.0353981	0.125	0.105	1
Psd3	0.000680958	0.0353084	0.135	0.108	1
Mog	0.0264214	0.0352606	0.102	0.085	1
Necap1	0.000513867	0.0352149	0.107	0.083	1
Taldo1	0.00928706	0.0352106	0.402	0.363	1
Itgam	0.101169	0.0351615	0.113	0.101	1
Ube2l3	0.0118778	0.0351579	0.322	0.292	1
Kif5c	0.0108795	0.0351181	0.137	0.117	1
Fam117b	0.000233604	0.0350856	0.107	0.081	1
Gpatch8	0.153356	0.0350643	0.161	0.15	1
Mrpl10	0.000850405	0.0350512	0.112	0.088	1
Rbm3	5.1e-05	0.0350354	0.575	0.497	0.896763
Pten	0.0066629	0.0350235	0.235	0.206	1
Klf9	0.000204972	0.0350199	0.259	0.217	1
Cttnbp2	0.0091243	0.0350015	0.103	0.085	1
Bag1	0.0274512	0.0349868	0.284	0.26	1
Dtd2	0.000289553	0.034978	0.108	0.083	1
Arhgap17	0.0159056	0.0349528	0.142	0.123	1
Ap4s1	0.00594599	0.0349474	0.195	0.169	1
Sap18	0.002552	0.034943	0.289	0.255	1
Gpi1	0.0835055	0.0349351	0.384	0.364	1
Zfos1	0.00601704	0.0349291	0.229	0.2	1
Psma4	0.0338313	0.0349017	0.234	0.214	1
BC005561	0.000293994	0.0348936	0.197	0.163	1
Clk4	0.046264	0.0348181	0.214	0.196	1
Wdr82	0.0113938	0.0347362	0.101	0.084	1
Nbeal1	0.0114676	0.0347292	0.176	0.154	1
Fam178a	0.00275597	0.0347281	0.124	0.102	1
Tspyl4	0.00229758	0.0347149	0.194	0.165	1
Purb	0.00852492	0.0347064	0.327	0.293	1
Gnai2	0.0470612	0.034697	0.904	0.874	1
Zfp608	0.0353149	0.0346791	0.114	0.099	1
Cope	0.0392789	0.0346736	0.321	0.297	1
Eapp	0.00413391	0.0346724	0.144	0.121	1
Ndrg4	0.784554	0.0346683	0.196	0.203	1
Ppp5c	0.00348897	0.0346659	0.16	0.135	1
Tmcc1	0.00698713	0.0346393	0.184	0.16	1
Fhad1	0.00122412	0.0346203	0.104	0.081	1
Gsk3a	0.003702	0.0345751	0.177	0.151	1
Ccdc50	0.00296634	0.0345448	0.147	0.123	1
Ggnbp2	0.0220858	0.0345275	0.206	0.184	1
Eef2	0.00772608	0.0344782	0.582	0.527	1
Sh3gl1	0.00195617	0.0344623	0.112	0.09	1
Ube2r2	0.0216609	0.0344188	0.292	0.265	1
Bcl6	0.0094737	0.0343945	0.104	0.086	1
Ostf1	0.155099	0.0343531	0.256	0.243	1
Ncoa3	0.00215317	0.0343396	0.15	0.125	1
Snrk	0.0188954	0.034313	0.112	0.095	1
Hax1	0.00431199	0.0342781	0.141	0.118	1
Mcrs1	0.00319162	0.0342617	0.155	0.13	1
Vps4b	0.00730216	0.0342588	0.117	0.098	1
Gatad2a	0.00839758	0.0342513	0.133	0.113	1
Acyp2	0.0149182	0.0342441	0.204	0.18	1
Polr2c	0.0341342	0.0342177	0.216	0.196	1
Cdc42se2	0.00333965	0.0341932	0.16	0.135	1
Dalrd3	0.0196407	0.0341932	0.15	0.131	1
Mpp6	0.00740134	0.0341874	0.128	0.107	1
Bicd1	0.00253822	0.0341031	0.104	0.084	1
Hnrnpm	0.0296262	0.0340986	0.247	0.224	1
Rsf1	0.00137301	0.0340984	0.157	0.13	1
Usp9x	0.00176631	0.0340852	0.287	0.251	1
Immp1l	0.00874125	0.0340684	0.2	0.175	1
Pex2	0.0137417	0.0340069	0.179	0.157	1
Zrsr1	0.0028038	0.033993	0.102	0.082	1
Fam96a	0.00339099	0.0339904	0.173	0.147	1
Krcc1	0.010379	0.0339879	0.189	0.165	1
Chmp1a	0.00400652	0.0339838	0.162	0.138	1
Psenen	0.00377485	0.033933	0.609	0.551	1
Faap20	0.000354977	0.0339115	0.115	0.09	1
Wipi2	0.00107836	0.0338996	0.148	0.121	1
Clint1	0.00599552	0.0338986	0.158	0.134	1
Ubxn6	0.00533719	0.033842	0.202	0.176	1
Psmg4	0.00455643	0.0338228	0.149	0.125	1
Ezr	0.0660491	0.0338139	0.119	0.105	1
Ndrg3	0.0250441	0.0337865	0.172	0.152	1
Ttll7	0.00147175	0.0337595	0.172	0.143	1
Lix1	0.00822195	0.0337473	0.102	0.084	1
Acbd5	0.00779287	0.033728	0.156	0.133	1
Ndufaf3	0.00256266	0.0337204	0.173	0.146	1
Cnot3	0.000804846	0.0336833	0.116	0.091	1
Arid4b	0.0159441	0.0336805	0.205	0.182	1
Rhog	0.0579114	0.0336691	0.192	0.174	1
Mif	0.00500582	0.0336642	0.734	0.682	1
Chmp5	0.0361971	0.0336263	0.325	0.3	1
Setd2	0.00619346	0.033615	0.124	0.104	1
Rin2	0.00496785	0.0335681	0.126	0.105	1
Tef	0.00080702	0.0335624	0.205	0.172	1
Safb	0.00509865	0.0335451	0.155	0.132	1
Kmt2a	0.00618127	0.0335311	0.189	0.163	1
X7_Mar	0.0435991	0.0334593	0.172	0.154	1
Smim20	0.00144701	0.0334279	0.122	0.099	1
AK010878	0.000388264	0.0333656	0.1	0.076	1
Mga	0.00982248	0.0333321	0.144	0.123	1
Abca1	0.00287347	0.0333261	0.137	0.113	1
Stra13	0.0734073	0.0332947	0.212	0.196	1
Timm10	0.00315579	0.0332905	0.126	0.104	1
Dctn2	0.0092283	0.0331596	0.331	0.297	1
Gpbp1	0.00312125	0.0331429	0.275	0.242	1
Dnajc12	0.000181387	0.0331281	0.147	0.116	1
Trpc4ap	0.0171839	0.0331036	0.193	0.171	1
Mrps18a	0.0105066	0.0330973	0.188	0.164	1
Wac	0.0057451	0.0330932	0.19	0.164	1
Zranb1	0.00991646	0.0330887	0.166	0.143	1
Ptpn11	0.0292959	0.0330631	0.162	0.144	1
Ylpm1	0.00912775	0.0330091	0.116	0.097	1
Wasf2	0.028624	0.0329911	0.19	0.17	1
Mrpl24	0.0404392	0.0329534	0.211	0.192	1
Gadd45gip1	0.0156878	0.0329295	0.172	0.151	1
Mrpl2	0.0128721	0.0329295	0.127	0.108	1
Rgma	0.0139115	0.0328888	0.119	0.101	1
Sap30l	0.0339701	0.0328878	0.204	0.184	1
Kdm1a	0.0747243	0.0328744	0.132	0.119	1
Tusc2	0.0054502	0.0328435	0.157	0.133	1
Smim4	0.0050183	0.0328347	0.142	0.119	1
Xrn2	0.000704686	0.0328311	0.184	0.154	1
U2surp	0.0466611	0.032824	0.204	0.186	1
Phkg2	0.00463617	0.0328123	0.108	0.088	1
Tmem29	0.0040976	0.0327959	0.171	0.146	1
Dnlz	0.0116952	0.0327594	0.154	0.133	1
Sdhb	0.106001	0.0327594	0.371	0.352	1
Rps27l	0.0422734	0.0327523	0.357	0.332	1
Mrpl36	0.00116912	0.0327383	0.151	0.124	1
Rnf10	0.0174057	0.0326669	0.246	0.222	1
Smad7	0.0183036	0.0326611	0.176	0.154	1
Gid8	0.00567413	0.0326245	0.103	0.084	1
Itch	0.0335062	0.0326181	0.141	0.125	1
Med8	0.00454043	0.0326121	0.103	0.084	1
Med30	0.0249552	0.0326076	0.204	0.183	1
Kdm5a	0.008608	0.0325969	0.119	0.1	1
Fam131a	0.00951916	0.0325211	0.136	0.115	1
Krit1	0.0110764	0.0324606	0.161	0.14	1
Ncald	0.0154203	0.0324317	0.197	0.173	1
Dnm1	0.189888	0.0324256	0.129	0.12	1
Plcb1	0.0318426	0.0324226	0.103	0.088	1
Sgta	0.019063	0.0324202	0.265	0.239	1
Mdp1	0.0204386	0.0324117	0.14	0.122	1
Senp2	0.00414415	0.0324004	0.153	0.129	1
Usp33	0.000557784	0.0323471	0.11	0.086	1
Hipk1	0.000379862	0.0323355	0.194	0.16	1
Ppfibp1	0.588558	0.032303	0.106	0.103	1
Senp6	0.0173758	0.0322648	0.193	0.17	1
Ncor1	0.0124572	0.0322582	0.251	0.225	1
Rabgap1l	0.00110443	0.032226	0.125	0.1	1
Llph	0.0728743	0.0321743	0.187	0.171	1
Fam21	0.0179624	0.0321702	0.145	0.126	1
Cnot6	0.00119291	0.032153	0.13	0.105	1
Dclk1	0.00672591	0.0321498	0.197	0.17	1
Phax	0.00829211	0.0321414	0.172	0.149	1
Hdgfrp3	0.0034247	0.0321065	0.161	0.136	1
Ube2a	0.119498	0.0321043	0.207	0.193	1
Msl1	0.0145776	0.0320888	0.152	0.132	1
Trappc2	0.00216447	0.0320861	0.149	0.124	1
Otud6b	0.00328261	0.0320796	0.101	0.081	1
Suv420h1	0.00294071	0.0320749	0.126	0.103	1
Dmwd	0.0019186	0.0320515	0.125	0.101	1
X2810474O19Rik	0.0617064	0.0320454	0.104	0.091	1
Psma2	0.0107479	0.0320365	0.452	0.408	1
Zeb2	0.0027068	0.0320194	0.259	0.225	1
Sash1	0.0498545	0.0319995	0.169	0.152	1
Pisd	0.00878309	0.0319915	0.103	0.085	1
Prdx1	0.000258449	0.0319791	0.9	0.855	1
Fam76a	0.00804155	0.0319765	0.225	0.198	1
Rab11a	0.0743121	0.0319108	0.231	0.214	1
Nagk	0.00643489	0.0319106	0.135	0.114	1
Tmem135	0.0131399	0.03189	0.1	0.084	1
Stag1	0.0247631	0.0318749	0.139	0.121	1
Auts2	0.0478685	0.0318616	0.127	0.112	1
Ddx39b	0.114269	0.0318333	0.324	0.306	1
Mthfd2l	0.0275068	0.0318131	0.144	0.126	1
Mkks	0.000431757	0.0318031	0.126	0.099	1
Ddx17	0.0180609	0.0317183	0.221	0.197	1
Usp14	0.00260991	0.0317169	0.152	0.126	1
Rsl24d1	0.00349161	0.0316743	0.164	0.138	1
Pdha1	0.00430149	0.0315457	0.14	0.118	1
Ppil3	0.00443319	0.0314681	0.1	0.08	1
Uqcrfs1	0.127831	0.0314444	0.336	0.32	1
Arfrp1	0.0181035	0.0314414	0.153	0.133	1
Tceal5	0.00104551	0.0314127	0.13	0.105	1
Ttc5	0.00272657	0.031411	0.12	0.098	1
Cops8	0.00702571	0.0313768	0.243	0.214	1
Actr1b	0.000587544	0.0313666	0.164	0.134	1
Hccs	0.0138783	0.0313592	0.105	0.088	1
Bcl2	0.0103425	0.0313478	0.11	0.091	1
Sh3bgrl	0.0503706	0.0313466	0.156	0.14	1
Arf6	0.094268	0.0312948	0.218	0.202	1
Cacul1	0.00550081	0.0312723	0.108	0.089	1
Glrx2	0.00184929	0.0312621	0.185	0.156	1
Akap11	0.00368573	0.0312566	0.175	0.149	1
Fam162a	0.0245775	0.0312457	0.211	0.189	1
Pkp4	0.0412986	0.0312034	0.148	0.131	1
Rab10os	0.00515859	0.031165	0.111	0.091	1
Csnk2b	0.0168493	0.0311584	0.242	0.217	1
Mvb12a	0.00981986	0.0311184	0.139	0.119	1
Lasp1	0.0244741	0.0311083	0.141	0.123	1
Chmp4b	0.0710637	0.0310998	0.317	0.296	1
Sox11	0.00715236	0.031089	0.105	0.086	1
Sbds	0.0383558	0.0310882	0.253	0.232	1
Arid1a	0.00478942	0.0310601	0.165	0.14	1
Arl5a	0.00218441	0.0310588	0.113	0.091	1
Zfp703	0.00707617	0.0310484	0.104	0.085	1
Endog	0.0024606	0.0310331	0.108	0.086	1
U2af1	0.016033	0.0310114	0.308	0.278	1
Kansl1l	0.00207538	0.0310097	0.131	0.107	1
Prpf8	0.0270669	0.0310007	0.137	0.12	1
P2ry12	0.280402	0.0309772	0.116	0.109	1
Orc6	0.00642251	0.0309556	0.1	0.081	1
Rps21	0.0797299	0.030929	0.968	0.957	1
Ccdc12	0.171448	0.0309188	0.234	0.222	1
Ist1	0.0177373	0.0309097	0.154	0.135	1
Prpsap1	0.0398305	0.0309011	0.178	0.159	1
Wapl	0.0284713	0.0308755	0.227	0.205	1
Ccnt2	0.0272108	0.0308725	0.112	0.096	1
Gcc2	0.0030252	0.0308724	0.14	0.116	1
Dusp8	0.00444425	0.0308686	0.157	0.132	1
Palm	0.00663356	0.0308532	0.112	0.093	1
Nub1	0.00705495	0.0308426	0.153	0.131	1
X1110038F14Rik	0.00558225	0.030834	0.121	0.101	1
Fam168b	0.0171085	0.0308173	0.166	0.146	1
Pdlim7	0.0128657	0.0308127	0.139	0.119	1
Pura	0.0298386	0.0307766	0.397	0.369	1
Elavl3	0.0283166	0.0307728	0.176	0.155	1
Hint2	0.0130823	0.0307422	0.224	0.198	1
Lsm3	0.0100167	0.0307248	0.161	0.139	1
Ech1	0.0315778	0.0307041	0.164	0.146	1
Prkca	0.0112395	0.0307033	0.141	0.121	1
Bhlhe40	0.199585	0.030691	0.184	0.173	1
Flywch2	0.00302103	0.0306895	0.105	0.084	1
Tmem55a	0.00528073	0.0306597	0.133	0.111	1
Cnot7	0.0135124	0.0306543	0.142	0.122	1
Suclg2	0.0182294	0.0306415	0.104	0.088	1
Scnm1	0.00866028	0.0306152	0.126	0.106	1
Wnk1	0.0286343	0.0305692	0.333	0.307	1
Nebl	0.0326746	0.0305081	0.153	0.136	1
X2310035C23Rik	0.00092727	0.0304223	0.101	0.078	1
Rrp7a	0.00440846	0.0304094	0.141	0.118	1
Snx15	0.021758	0.0304094	0.134	0.116	1
Arfgap2	0.0269668	0.0303236	0.163	0.144	1
Med13	0.00472389	0.0303079	0.162	0.138	1
Arid1b	0.00318576	0.0303016	0.103	0.083	1
Cdk12	0.0117925	0.0302652	0.119	0.101	1
Scaf11	0.0890631	0.0302581	0.17	0.155	1
Pitpna	0.0517485	0.0302399	0.314	0.29	1
Gjc3	0.0577934	0.0302383	0.139	0.124	1
Tshz2	0.0204166	0.0302319	0.106	0.09	1
Exosc7	0.00333391	0.0302155	0.108	0.088	1
Lmo3	0.00772353	0.0301811	0.104	0.085	1
Ap3s1	0.11077	0.0301789	0.168	0.155	1
Ino80b	0.0181921	0.0300473	0.122	0.105	1
Tmem219	0.0247623	0.0300346	0.151	0.132	1
Arid4a	0.00764047	0.0300019	0.157	0.134	1
Nkx2_4	0.00178241	0.0299996	0.101	0.079	1
Psmb3	0.0233247	0.0299584	0.362	0.333	1
Nadk	0.00980687	0.0299153	0.131	0.111	1
Syn2	0.0226268	0.0299143	0.152	0.133	1
Srsf4	0.00307332	0.0298754	0.109	0.088	1
Bccip	0.0389874	0.0298713	0.148	0.131	1
Fam46c	0.26393	0.0298074	0.104	0.097	1
Fam220a	0.0145864	0.0297666	0.169	0.147	1
Stoml2	0.00458616	0.0297232	0.187	0.161	1
Cib1	0.0615582	0.0297204	0.131	0.117	1
Mthfs	0.0171887	0.0296984	0.127	0.109	1
Ppp2r5a	0.00924849	0.0296977	0.156	0.134	1
Hspb11	0.00324839	0.0296858	0.139	0.115	1
Ctso	0.0370767	0.0296544	0.162	0.145	1
Zfp771	0.0930967	0.0296527	0.187	0.172	1
Rps19bp1	0.0114637	0.0295483	0.132	0.112	1
Spire1	0.0267687	0.0295419	0.113	0.097	1
Zfp148	0.0199448	0.0295259	0.141	0.123	1
Snx17	0.0174253	0.0295083	0.227	0.202	1
Pacsin1	0.00973906	0.0294695	0.101	0.083	1
Uchl5	0.00911151	0.0294224	0.116	0.097	1
Golga7	0.198293	0.0294211	0.253	0.24	1
Uck1	0.00143472	0.0294105	0.104	0.082	1
Ran	0.00735997	0.0294085	0.7	0.643	1
Trappc6a	0.00503642	0.0293775	0.1	0.081	1
Rere	0.00909584	0.0293741	0.141	0.12	1
Hibadh	0.0412168	0.0293508	0.147	0.131	1
Ndufb6	0.101467	0.0293324	0.295	0.278	1
Gps2	0.0436665	0.0293296	0.126	0.111	1
Gnb2	0.11713	0.0293253	0.819	0.774	1
Rap1gds1	0.0128108	0.0293016	0.163	0.141	1
Rnf208	0.0283729	0.0292971	0.158	0.139	1
Pak2	0.0281695	0.0292765	0.245	0.222	1
Myh9	0.204626	0.0292625	0.14	0.131	1
Pex7	0.0610252	0.0292339	0.127	0.113	1
Acat1	0.0569462	0.0291689	0.209	0.191	1
Mettl23	0.015589	0.0291395	0.165	0.144	1
Brd7	0.078325	0.0291391	0.132	0.119	1
Kif1a	0.0256021	0.0291186	0.24	0.217	1
Txndc9	0.0723091	0.0290915	0.205	0.189	1
Trpm7	0.0644576	0.0290819	0.136	0.121	1
Ppp4r2	0.0429927	0.0290474	0.179	0.161	1
Mapk3	0.110577	0.0290423	0.215	0.199	1
G3bp1	0.533093	0.0290147	0.266	0.262	1
Eif6	0.00941403	0.0290042	0.221	0.195	1
Smarce1	0.0208588	0.0289707	0.131	0.113	1
Jph4	0.00193328	0.0289581	0.111	0.088	1
X2410004B18Rik	0.0157292	0.0288666	0.154	0.134	1
Anp32b	0.109235	0.0288624	0.281	0.264	1
Snrpb2	0.0680637	0.0288614	0.155	0.14	1
Glrx5	0.0100325	0.0288427	0.268	0.238	1
Calb2	0.244162	0.0288141	0.101	0.111	1
Tmpo	0.00505759	0.0287723	0.111	0.091	1
Rac1	0.06641	0.0287542	0.37	0.343	1
Borcs8	0.0035832	0.0287407	0.112	0.091	1
Siah2	0.00564408	0.0287393	0.185	0.161	1
Pex19	0.00388692	0.0286973	0.119	0.098	1
Hnrnpr	0.0112847	0.0286787	0.197	0.172	1
X1110051M20Rik	0.0109636	0.0286742	0.142	0.122	1
Dpm1	0.0131265	0.0286394	0.198	0.174	1
Cox20	0.0479672	0.0286339	0.16	0.143	1
Pdzd11	0.00822795	0.0286056	0.144	0.123	1
Rabgef1	0.202664	0.0286056	0.119	0.11	1
Commd9	0.0448571	0.0285698	0.126	0.111	1
Atf2	0.00967782	0.0285317	0.152	0.131	1
Ski	0.0694984	0.0285293	0.158	0.143	1
Polr2e	0.0341798	0.028518	0.193	0.173	1
Agap3	0.025463	0.0285165	0.164	0.144	1
Mrpl54	0.0494821	0.0285054	0.233	0.212	1
Acd	0.0206761	0.0284733	0.111	0.094	1
Acin1	0.00560577	0.0284667	0.187	0.161	1
Glyr1	0.0440288	0.028465	0.191	0.172	1
Zmym4	0.012355	0.0284585	0.133	0.114	1
Dnm3	0.200408	0.0284452	0.191	0.18	1
Smc6	0.0530722	0.0284308	0.164	0.148	1
Lamtor1	0.0698213	0.0284003	0.263	0.243	1
Vegfb	0.0342553	0.0283107	0.218	0.196	1
Phb2	0.0226462	0.0283012	0.239	0.215	1
Banf1	0.0202368	0.0282979	0.131	0.113	1
Dusp11	0.00897359	0.0282849	0.207	0.182	1
Hmg20b	0.130074	0.0282777	0.135	0.123	1
Glrx3	0.1045	0.0282565	0.26	0.243	1
Smc3	0.0182865	0.028229	0.183	0.161	1
Fam181b	0.102484	0.0281568	0.1	0.089	1
Gigyf2	0.0713487	0.0281452	0.106	0.094	1
Uri1	0.00278211	0.0281343	0.105	0.084	1
Tmem199	0.00574541	0.0280818	0.148	0.125	1
Znrd1	0.0744296	0.0280665	0.178	0.162	1
Phyh	0.011712	0.0280481	0.207	0.181	1
Grpel1	0.0353319	0.0280129	0.222	0.201	1
Tiprl	0.0339195	0.0280072	0.204	0.184	1
Wasl	0.0541745	0.0280012	0.184	0.167	1
Mbnl1	0.0043187	0.027992	0.259	0.227	1
Papss1	0.0075747	0.0279587	0.275	0.242	1
Fbrsl1	0.0125063	0.0279564	0.128	0.109	1
Gem	0.034037	0.0279363	0.242	0.22	1
Ythdc1	0.00874785	0.0279171	0.208	0.182	1
Nsd1	0.0325129	0.0279005	0.167	0.148	1
Abhd17b	0.135415	0.0278972	0.12	0.109	1
R3hdm2	0.0886785	0.0278554	0.17	0.155	1
Rnf14	0.0237345	0.0278552	0.205	0.183	1
Otulin	0.0700367	0.027847	0.122	0.109	1
Nxf1	0.145289	0.0278045	0.296	0.277	1
Spryd3	0.00297767	0.0277888	0.113	0.091	1
Desi1	0.136053	0.0277888	0.164	0.151	1
Mrpl48	0.0525488	0.0277674	0.234	0.215	1
Zbtb7a	0.133565	0.0277634	0.154	0.142	1
Lsm14a	0.0120379	0.0277591	0.14	0.12	1
Thrap3	0.106115	0.0277521	0.204	0.189	1
Rps12	0.590547	0.0277087	0.801	0.779	1
Cndp2	0.0151355	0.0276962	0.121	0.103	1
Vezf1	0.064468	0.0276928	0.183	0.167	1
Siva1	0.120184	0.0275724	0.136	0.124	1
Rab5c	0.0784257	0.0275308	0.232	0.214	1
Slbp	0.0186249	0.0274969	0.186	0.164	1
Timm17a	0.0328866	0.0274963	0.266	0.242	1
Dnttip1	0.0140449	0.0274517	0.13	0.111	1
Sri	0.018959	0.0274354	0.249	0.223	1
Psmd8	0.0143957	0.0274294	0.222	0.197	1
Slc25a3	0.0541941	0.027426	0.813	0.778	1
Ssh2	0.0206373	0.0274155	0.105	0.089	1
Coa6	0.00269525	0.0274081	0.114	0.092	1
B230219D22Rik	0.00530654	0.0273768	0.216	0.187	1
Dcun1d1	0.0650653	0.0273729	0.14	0.125	1
Kpnb1	0.0123452	0.027366	0.144	0.123	1
Pds5a	0.0349494	0.0273567	0.112	0.097	1
Bad	0.0264003	0.0273522	0.146	0.128	1
Surf1	0.0201166	0.0273406	0.172	0.152	1
Luc7l	0.0299555	0.0272946	0.14	0.123	1
G3bp2	0.0413597	0.0272776	0.263	0.241	1
Top2b	0.00778487	0.0272573	0.17	0.146	1
Mrpl40	0.0491407	0.0272558	0.122	0.107	1
Mrpl22	0.0158435	0.0272538	0.114	0.096	1
Epb41l3	0.061806	0.0272506	0.145	0.129	1
Akirin2	0.0135254	0.0272426	0.2	0.176	1
Rabgap1	0.076647	0.0272206	0.124	0.111	1
Gtf2i	0.0422751	0.0272008	0.211	0.191	1
[truncated: 2,265 more rows]

## Sheet: Diff. cl0 Microg
	p_val	avg_logFC	pct.1	pct.2	p_val_adj
Rps28	7.82087e-42	0.434055	0.997	0.991	1.37499e-37
Crybb1	1.71124e-17	0.419723	0.925	0.738	3.00854e-13
Egr1	1.93522e-08	0.402825	0.464	0.265	0.000340231
Fos	1.93837e-05	0.3753	0.454	0.302	0.340785
Rps27	1.94425e-26	0.350053	1	0.997	3.41818e-22
Rps29	5.32785e-29	0.342158	1	1	9.36689e-25
Tmsb10	1.18366e-08	0.328335	0.709	0.517	0.0002081
Junb	2.90115e-07	0.31277	0.997	0.988	0.00510052
Samsn1	5.13127e-09	0.28964	0.725	0.536	9.02129e-05
Rpl35	2.9066e-15	0.274072	0.987	0.978	5.11009e-11
Fau	1.02949e-22	0.269047	1	1	1.80995e-18
Cebpb	1.18255e-06	0.268168	0.967	0.922	0.0207904
Nfkbiz	5.22168e-06	0.266846	0.81	0.726	0.0918024
Rpl39	3.70288e-16	0.264079	1	1	6.51003e-12
Zfp36	3.06349e-06	0.262707	0.859	0.822	0.0538592
Rpl41	7.62969e-19	0.261905	1	1	1.34138e-14
Vmp1	3.15506e-07	0.261074	0.739	0.598	0.00554691
Btg2	9.3919e-09	0.26054	0.719	0.52	0.000165119
Sult1a1	4.15746e-14	0.259552	0.412	0.15	7.30923e-10
Rpl37	7.023e-15	0.245166	1	0.994	1.23471e-10
Jun	2.19144e-05	0.244838	0.405	0.24	0.385277
Rpl29	3.48851e-11	0.226683	0.987	0.981	6.13315e-07
Atf3	6.39442e-06	0.226074	0.967	0.969	0.11242
Ntpcr	2.03757e-09	0.225839	0.739	0.526	3.58225e-05
Gdf15	0.422693	0.225494	0.301	0.277	1
Ucp2	3.66776e-10	0.223679	0.928	0.841	6.44828e-06
Slc7a11	0.00672646	0.218791	0.48	0.399	1
Ogfrl1	1.76439e-10	0.218056	0.5	0.259	3.10197e-06
Rpl6	7.54934e-13	0.217851	0.997	0.991	1.32725e-08
Rpl37a	1.05312e-13	0.217043	1	1	1.85149e-09
Fth1	2.28151e-08	0.214521	1	1	0.000401113
Sec61g	0.0032855	0.21225	0.922	0.919	1
Rpl38	2.70181e-11	0.20983	0.997	0.988	4.75005e-07
Gm11808	2.57366e-08	0.209625	0.598	0.396	0.000452474
Mt1	6.12753e-05	0.206921	0.807	0.676	1
Rpl36	1.91964e-10	0.204637	0.993	0.984	3.37491e-06
Rps2	3.53382e-12	0.204272	0.997	0.997	6.2128e-08
Tnpo3	1.81067e-07	0.204202	0.657	0.467	0.00318334
Jdp2	4.02823e-06	0.203611	0.569	0.396	0.0708204
Litaf	4.19566e-07	0.201562	0.925	0.872	0.00737638
Rplp0	4.53567e-13	0.201459	0.997	1	7.97417e-09
Mef2c	1.8805e-07	0.200104	0.941	0.866	0.0033061
Rpsa	8.67041e-12	0.199755	1	1	1.52434e-07
Csnk1e	5.80016e-09	0.198138	0.552	0.324	0.000101973
Gm9843	1.93933e-08	0.196999	0.513	0.305	0.000340954
Rpl18a	5.20764e-12	0.196639	1	0.997	9.15555e-08
Nktr	2.9505e-05	0.194184	0.559	0.411	0.518727
Tnfaip3	0.00306371	0.19273	0.735	0.679	1
Mrpl52	6.60296e-07	0.192497	0.804	0.673	0.0116087
Rps24	3.02401e-09	0.18909	1	1	5.31651e-05
Rps9	5.83565e-10	0.188989	0.997	1	1.02597e-05
Rps11	4.50889e-10	0.188031	0.997	0.997	7.92709e-06
Bmp2k	1.24448e-05	0.187849	0.863	0.723	0.218793
Rps20	7.63894e-08	0.187329	1	0.997	0.001343
Hk2	0.00326856	0.187103	0.667	0.579	1
Rps3a1	6.0213e-10	0.185536	1	1	1.05861e-05
Kdm6b	7.91923e-05	0.184441	0.977	0.969	1
Rpl13	3.31154e-09	0.182243	1	1	5.82201e-05
Rps4x	5.68081e-09	0.181653	1	0.997	9.98744e-05
Rps18	4.04506e-08	0.18048	1	0.991	0.000711162
Sowahc	0.000566433	0.180233	0.693	0.604	1
Rpl35a	6.3118e-09	0.178417	0.997	1	0.000110968
Ier2	0.000879765	0.176836	0.5	0.358	1
Ifrd1	0.000629197	0.174226	0.948	0.916	1
Rpl30	2.6041e-08	0.173132	1	1	0.000457827
Snrpg	3.40841e-06	0.172902	0.611	0.427	0.0599232
Gm26522	6.46396e-05	0.172866	0.265	0.14	1
Nsa2	3.43382e-05	0.171937	0.686	0.542	0.6037
Srsf3	1.28744e-05	0.166705	0.797	0.682	0.226345
Picalm	0.000178184	0.166365	0.961	0.897	1
Exosc2	0.00158138	0.165917	0.235	0.137	1
Ivns1abp	3.40202e-05	0.165847	0.654	0.526	0.59811
Rps27a	1.65427e-09	0.165834	1	0.997	2.90836e-05
Rpl34	1.22415e-08	0.165538	0.993	0.991	0.000215218
Rps19	1.09482e-07	0.165237	0.997	0.991	0.0019248
Lrrc8a	0.000215889	0.165075	0.33	0.209	1
Pnrc1	0.000207704	0.163091	0.788	0.692	1
Rps7	9.94161e-07	0.162765	1	0.994	0.0174783
Zfp36l2	7.77043e-05	0.162756	0.291	0.165	1
Rplp2	2.52436e-06	0.161875	0.984	0.96	0.0443808
Notch2	1.80197e-05	0.160334	0.431	0.274	0.316805
Pabpc1	1.50805e-05	0.159461	0.99	0.953	0.26513
Rps23	2.72922e-07	0.159455	0.997	0.991	0.00479824
Atp5g2	4.94575e-05	0.156875	0.846	0.76	0.869513
Nfia	2.22303e-05	0.156807	0.395	0.237	0.39083
Tsc22d4	0.000242309	0.156358	0.451	0.324	1
Abcb1b	2.60498e-05	0.15607	0.33	0.19	0.457982
Tifa	0.000183515	0.154764	0.464	0.33	1
Rhob	0.00146222	0.154216	0.699	0.636	1
Rpl19	6.4274e-08	0.152189	1	1	0.00113
Rpl11	1.42262e-06	0.150448	1	0.991	0.0250111
Serp1	2.18394e-05	0.150135	0.523	0.368	0.383958
Scoc	0.000217946	0.14958	0.641	0.523	1
Ypel3	0.000216673	0.147833	0.467	0.34	1
Herc2	9.32608e-05	0.147486	0.431	0.296	1
Mob3c	0.000227989	0.147166	0.435	0.302	1
Zfp706	0.00148719	0.146572	0.461	0.352	1
Rap2a	3.22973e-07	0.14523	0.245	0.093	0.00567819
Ppp1r18	3.42023e-05	0.144406	0.65	0.505	0.60131
Hmgb1	0.000448251	0.144133	0.634	0.542	1
Bri3	0.00279457	0.142094	0.899	0.882	1
Rpl24	4.35956e-06	0.142016	0.984	0.975	0.0766454
Adrbk1	4.1125e-05	0.141207	0.637	0.492	0.723018
Ptma	0.000185097	0.14075	0.993	0.984	1
Pkib	0.000100797	0.14073	0.395	0.259	1
Maf	3.77797e-05	0.140287	0.588	0.43	0.664205
Slc38a2	0.00337365	0.138727	0.382	0.287	1
Tob2	0.000302496	0.137742	0.592	0.452	1
Clk1	0.00235657	0.13722	0.438	0.327	1
Tk2	0.000202009	0.13718	0.346	0.215	1
mt-Atp8	0.000122694	0.135731	0.967	0.944	1
Impact	0.00528074	0.135588	0.559	0.461	1
Cdk19	9.9131e-08	0.135583	0.245	0.087	0.00174282
Batf	0.00118098	0.13446	0.353	0.24	1
Siah2	0.000498119	0.134097	0.428	0.305	1
Naga	2.40164e-05	0.133856	0.422	0.262	0.422232
Tmem243	0.00231783	0.133441	0.611	0.52	1
Nhp2	0.000219144	0.132972	0.539	0.393	1
Eef1d	0.00118736	0.132665	0.755	0.657	1
Ppp1r10	0.00665253	0.132234	0.699	0.629	1
Dusp1	0.00559146	0.132135	0.716	0.601	1
Rpl27a	5.36992e-05	0.131472	1	0.994	0.944085
Skil	0.00119026	0.130859	0.977	0.956	1
Dst	0.00208927	0.13061	0.562	0.445	1
Pan3	1.1595e-05	0.130548	0.395	0.231	0.203851
Commd8	0.000593675	0.130418	0.562	0.424	1
Alkbh5	2.95468e-05	0.1303	0.288	0.15	0.519462
Rpl9	4.46531e-06	0.129425	1	0.991	0.0785047
Maz	4.63669e-05	0.128683	0.353	0.209	0.815176
Rps27rt	4.76208e-05	0.128437	0.461	0.302	0.837221
Clic4	0.00492371	0.128415	0.637	0.53	1
Leprot	0.00019968	0.127534	0.431	0.296	1
Cry1	3.68572e-05	0.126225	0.278	0.146	0.647986
Elmo1	0.000807383	0.126066	0.588	0.467	1
Rps10	6.04695e-06	0.125239	0.997	0.991	0.106311
Eif1a	0.000351103	0.124378	0.69	0.536	1
Prrc2c	0.000761994	0.124298	0.402	0.277	1
Per1	5.41092e-05	0.123966	0.337	0.196	0.951294
Ctage5	0.000487466	0.123955	0.438	0.308	1
Ctc1	0.00254676	0.123732	0.464	0.368	1
Cul3	6.19181e-05	0.12341	0.35	0.206	1
Rogdi	0.000121833	0.123364	0.395	0.255	1
Pim3	0.0308296	0.123364	0.363	0.296	1
Dennd5a	5.92258e-05	0.122806	0.438	0.277	1
Vapa	0.00141058	0.122547	0.827	0.732	1
Rps15	0.00234598	0.122532	0.556	0.458	1
Chic2	0.000716735	0.121964	0.392	0.274	1
Ube2e3	0.000249613	0.121419	0.333	0.206	1
Calm2	0.00536606	0.121406	0.935	0.931	1
Srsf9	0.00039142	0.121358	0.696	0.564	1
Gm2000	4.86069e-05	0.121029	0.324	0.184	0.854558
Mt3	0.0317617	0.120645	0.516	0.433	1
Fez2	0.00050194	0.120382	0.493	0.361	1
Maml3	3.68069e-05	0.119983	0.252	0.125	0.647102
Coq10b	0.00437229	0.11983	0.611	0.495	1
Kxd1	9.7877e-06	0.1196	0.265	0.125	0.172078
Bmyc	0.000124565	0.11958	0.333	0.199	1
Srsf7	0.00121867	0.119253	0.624	0.498	1
Commd7	8.53904e-05	0.119133	0.31	0.178	1
Rbm39	0.00597016	0.118937	0.69	0.601	1
Ncl	0.0161106	0.118737	0.794	0.741	1
mt-Nd6	0.000403777	0.118704	0.33	0.209	1
Denr	0.00226696	0.118682	0.402	0.293	1
Gpx1	0.00587161	0.118352	0.843	0.794	1
Irf2	0.000403538	0.118308	0.382	0.252	1
Pts	3.04168e-05	0.117191	0.343	0.193	0.534757
Papss1	0.000588145	0.1167	0.461	0.327	1
Ankrd44	3.95208e-05	0.116685	0.392	0.237	0.694815
Ost4	0.0104397	0.116485	0.595	0.517	1
Ndufa2	0.00965235	0.116019	0.484	0.402	1
Hnrnpab	0.00383025	0.115483	0.647	0.542	1
Sars	4.06996e-06	0.114637	0.255	0.112	0.0715539
0610010K14Rik	3.97718e-05	0.114547	0.301	0.162	0.699228
Camk2n1	0.00103093	0.114465	0.307	0.196	1
Lmo4	0.000825566	0.114377	0.268	0.162	1
Rabgef1	0.00607299	0.114377	0.654	0.586	1
Zfand5	0.00467671	0.114022	0.915	0.894	1
Itgb5	0.000384747	0.113984	0.977	0.95	1
Hn1	0.00271836	0.113983	0.709	0.607	1
Pmaip1	0.00386352	0.113959	0.412	0.305	1
Rpl3	2.74331e-05	0.113954	0.997	0.994	0.482302
Fus	0.0146846	0.113899	0.533	0.445	1
Hexim1	6.81941e-05	0.11387	0.31	0.174	1
Rps5	0.000153352	0.113771	0.997	0.994	1
Orai2	0.00974795	0.113565	0.402	0.318	1
Eef1b2	0.000847602	0.113424	0.941	0.947	1
Foxn3	0.000819495	0.113416	0.422	0.296	1
Naa15	0.00100681	0.113371	0.301	0.193	1
Rpl36a	0.00832706	0.113141	0.948	0.935	1
Timm10b	0.000150442	0.113068	0.271	0.15	1
Usp2	0.000286502	0.112814	0.454	0.315	1
Lamtor2	7.49214e-05	0.112549	0.373	0.221	1
Dnm2	0.00213751	0.112544	0.402	0.296	1
Tacc1	0.000593055	0.112395	0.595	0.449	1
Inpp5d	0.00418607	0.112176	0.686	0.595	1
Ccnl1	0.00543371	0.111005	0.703	0.639	1
Daglb	0.00194888	0.110895	0.729	0.617	1
Dync1i2	0.00123886	0.110594	0.356	0.24	1
Rp9	2.73717e-05	0.110291	0.235	0.109	0.481222
Anp32b	0.00439046	0.110077	0.327	0.231	1
Ski	0.00266079	0.109859	0.503	0.402	1
Ifngr2	0.00161368	0.109333	0.65	0.53	1
Cd2ap	0.00208198	0.107898	0.356	0.249	1
4833439L19Rik	2.70496e-05	0.107819	0.235	0.109	0.475558
Hdgfrp2	1.12328e-05	0.107788	0.17	0.059	0.197484
Cd164	0.02224	0.107483	0.487	0.408	1
Pkp4	0.00114063	0.107427	0.307	0.193	1
Rps16	0.000623712	0.107238	0.997	0.994	1
Snx18	0.00105595	0.107195	0.48	0.355	1
Gnl3	0.00692332	0.106812	0.556	0.464	1
Slco2b1	0.0024419	0.106697	0.797	0.664	1
Pip4k2a	0.00108212	0.106573	0.513	0.383	1
Fosl2	0.00209431	0.106573	0.484	0.364	1
Hnrnpu	0.00726015	0.106331	0.614	0.517	1
Serf2	0.0020627	0.106289	0.954	0.947	1
Abcg1	0.000325357	0.106228	0.248	0.137	1
Baz1a	0.0298812	0.105469	0.48	0.414	1
Tiparp	0.00212046	0.105409	0.35	0.237	1
Ppp6r1	0.00108113	0.105288	0.369	0.252	1
Alox5ap	0.00331101	0.105288	0.869	0.832	1
Smim14	0.00229624	0.105157	0.304	0.202	1
Fam168b	0.00222135	0.104889	0.461	0.343	1
1110008F13Rik	0.000754987	0.104873	0.314	0.196	1
Hmgn2	0.0375692	0.104596	0.52	0.449	1
Birc6	0.00736058	0.104313	0.314	0.227	1
Fkbp5	2.35531e-05	0.104051	0.193	0.078	0.414086
Tmf1	0.00125224	0.103993	0.288	0.181	1
Rps26	0.00284874	0.103736	0.958	0.953	1
Slc39a1	0.0874812	0.103135	0.657	0.62	1
Abcf1	0.000135313	0.102916	0.268	0.143	1
Wsb1	0.0478469	0.102824	0.614	0.57	1
Slc25a3	0.0321752	0.102557	0.794	0.769	1
Lsm10	0.00265387	0.102344	0.261	0.168	1
Gng12	0.000455688	0.102203	0.271	0.156	1
Map1lc3b	0.0324132	0.102113	0.595	0.539	1
Ist1	0.00319064	0.101659	0.33	0.231	1
Rpl27	0.00557967	0.101628	0.938	0.913	1
Supt20	0.00015666	0.101488	0.245	0.128	1
Midn	0.000715071	0.101202	0.225	0.125	1
Prr13	0.00649497	0.101048	0.369	0.271	1
Rpl22	0.00660003	0.101046	0.977	0.95	1
Eif5a	0.0132368	0.100986	0.853	0.769	1
Yme1l1	0.00168505	0.100966	0.301	0.196	1
Oaz1	0.00238539	0.100942	0.987	0.978	1
Gpx4	0.0200107	0.100911	0.683	0.626	1
Gm5547	0.00249823	0.100566	0.294	0.193	1
Csk	0.00429809	0.100374	0.356	0.259	1
Rpl31	0.018663	0.100337	0.703	0.623	1
Vps37b	0.00769469	0.100189	0.663	0.564	1
Sh3bgrl3	0.012807	0.099972	0.954	0.947	1
Vsir	0.0099171	0.0999124	0.859	0.804	1
Cpeb2	0.000800679	0.0997836	0.32	0.202	1
Ppp1r15a	0.067793	0.0997071	0.892	0.835	1
Dgkz	0.0050243	0.0996323	0.376	0.277	1
Tnfrsf13b	0.00227001	0.099528	0.333	0.227	1
Iscu	0.00383922	0.0994804	0.451	0.34	1
Kmt2e	0.0243102	0.0992749	0.294	0.224	1
Insig1	0.0015886	0.0991493	0.203	0.112	1
Srp9	0.00960047	0.0990352	0.399	0.305	1
Rsrp1	0.0972842	0.0987144	0.366	0.308	1
Zfhx3	0.00226486	0.0986813	0.866	0.717	1
Tmem86a	0.0137598	0.0985581	0.369	0.283	1
Mbnl1	0.0120028	0.0984791	0.699	0.614	1
Zc3h12a	0.0153015	0.0982604	0.706	0.639	1
Snrpf	0.00265711	0.0981811	0.487	0.374	1
Susd6	0.000998624	0.0979804	0.412	0.283	1
Nr4a1	0.0313554	0.0979628	0.66	0.583	1
Rpl15	0.00659841	0.0977803	0.958	0.938	1
Ptp4a1	0.00762812	0.0976588	0.454	0.349	1
Reep5	0.0103811	0.0976175	0.507	0.421	1
Ltc4s	0.010912	0.0972197	0.873	0.788	1
R3hdm4	0.0044896	0.0971271	0.327	0.231	1
Srsf2	0.00503064	0.0967499	0.895	0.794	1
Lamtor4	0.00982423	0.0967456	0.503	0.408	1
Arhgap17	0.0103644	0.0966462	0.408	0.315	1
Cbx3	0.00121034	0.0965274	0.327	0.212	1
Hipk1	0.000431453	0.0965212	0.291	0.171	1
Rap1gds1	0.00185891	0.0963084	0.412	0.293	1
Srrm2	0.0698885	0.0962526	0.752	0.707	1
Mrfap1	0.0100109	0.0961463	0.748	0.688	1
Txnl4a	0.00403557	0.0960276	0.288	0.193	1
Ddrgk1	0.00760493	0.0959753	0.386	0.287	1
Rpl14	0.0119745	0.0959422	0.928	0.916	1
Pnpla2	0.00139739	0.0958652	0.235	0.137	1
Elavl1	0.00321071	0.0957845	0.294	0.196	1
Arid4a	0.00260285	0.0956105	0.232	0.14	1
Prpf4b	0.000486873	0.0952333	0.252	0.14	1
Prdx3	0.000585137	0.0951089	0.261	0.15	1
Sepw1	0.00595618	0.0950028	0.373	0.271	1
Mbtd1	0.000925168	0.0949852	0.255	0.15	1
Tpd52	0.0312364	0.0949605	0.667	0.617	1
Acp1	0.000149462	0.094891	0.193	0.087	1
Qk	0.00915451	0.0948488	0.797	0.732	1
Rpl12	0.0590856	0.094796	0.912	0.913	1
Rab1a	0.0235718	0.0947396	0.539	0.464	1
Rasgef1b	0.0059744	0.0946664	0.657	0.558	1
Ddx50	0.000661158	0.0946321	0.199	0.103	1
Arl8a	0.0106313	0.0944793	0.392	0.299	1
Rasgrp3	0.0144527	0.0942732	0.412	0.327	1
Clint1	0.00824916	0.0941964	0.582	0.467	1
Klf10	0.00920078	0.0941368	0.239	0.159	1
C5ar2	0.00989121	0.0940181	0.265	0.184	1
Hcar2	0.0673413	0.0940181	0.193	0.143	1
Clasp2	0.000247864	0.0939972	0.222	0.112	1
Rab1b	0.00100242	0.0939972	0.219	0.121	1
Nmt1	0.0107599	0.0939294	0.549	0.455	1
Arl5b	0.01673	0.0939248	0.327	0.249	1
Pfdn1	0.000809949	0.093748	0.229	0.128	1
Myeov2	0.0262489	0.0936306	0.363	0.29	1
Eif4g3	0.000998516	0.0935492	0.297	0.184	1
Zfp638	0.00108324	0.0933793	0.225	0.128	1
Gm16286	0.00493351	0.0933184	0.415	0.308	1
Slc25a36	0.00131086	0.0926593	0.245	0.143	1
Dram2	0.0051368	0.0925285	0.31	0.215	1
Rpl22l1	0.0119675	0.092366	0.794	0.713	1
Cd83	0.0259379	0.0919644	1	1	1
Csf3r	0.00893842	0.0918422	0.51	0.417	1
Ctbp2	0.000378292	0.0918191	0.209	0.106	1
Usmg5	0.026408	0.0917981	0.539	0.461	1
Tgfbr2	0.00137226	0.0915675	0.533	0.389	1
Sri	0.000927889	0.0915523	0.346	0.221	1
Soat1	0.00937157	0.0915523	0.337	0.246	1
Lsm7	3.13508e-05	0.0915311	0.144	0.047	0.551179
Fam96b	0.000632894	0.0915087	0.288	0.171	1
Eif5	0.0217162	0.0913411	0.559	0.47	1
Nfe2l2	0.0173674	0.0911104	0.954	0.907	1
Sfpq	0.023553	0.0909593	0.693	0.601	1
Usf2	0.0165924	0.0907036	0.412	0.333	1
Tle4	0.0102631	0.0906891	0.444	0.349	1
Atf4	0.0347683	0.0906106	0.693	0.62	1
Srsf11	0.0052473	0.0905112	0.415	0.305	1
Sgk1	0.151714	0.0903061	0.542	0.498	1
Rps25	0.0159082	0.0899909	0.876	0.86	1
Napa	0.0140247	0.0899675	0.461	0.377	1
Cbx4	0.00148007	0.089938	0.167	0.084	1
Nolc1	0.00196455	0.0898894	0.32	0.209	1
Gdi2	0.0788544	0.0897301	0.66	0.626	1
Celf2	0.0208628	0.089491	0.595	0.514	1
Rbbp4	0.00557637	0.0894324	0.395	0.293	1
Fam120a	0.00174667	0.0894204	0.268	0.165	1
Lamtor3	0.00638519	0.089405	0.52	0.411	1
2020-09-11	0.00329563	0.0893558	0.173	0.093	1
Mrpl41	0.0115636	0.0893127	0.245	0.168	1
Pfn1	0.00649127	0.0891568	0.99	0.991	1
Fam98c	0.00115091	0.0890141	0.206	0.112	1
Tollip	0.00437211	0.0889743	0.353	0.252	1
Syncrip	0.00850362	0.0889429	0.467	0.368	1
1810043H04Rik	0.000471065	0.0889015	0.216	0.112	1
Zbtb10	0.00177156	0.0887894	0.209	0.118	1
Dnajc7	0.00529278	0.0887763	0.356	0.255	1
Smim15	0.000597263	0.0885672	0.225	0.121	1
Tprgl	0.0180947	0.0884021	0.395	0.315	1
Plxna4os1	0.00020642	0.0880913	0.154	0.062	1
Tmem119	0.014978	0.0880913	0.908	0.872	1
Diaph2	0.0135132	0.08804	0.418	0.33	1
Dnajc24	0.00192473	0.0879148	0.225	0.131	1
Mafg	0.0337539	0.0878995	0.556	0.486	1
Sipa1l2	0.00543248	0.0878614	0.314	0.218	1
Krcc1	0.00562338	0.0877726	0.444	0.34	1
Cd33	0.0140992	0.0877386	0.748	0.651	1
Ralb	0.00603915	0.0877354	0.474	0.371	1
Zbtb7a	0.0125358	0.0876273	0.366	0.271	1
Mef2d	0.0145751	0.0875345	0.376	0.29	1
Gigyf2	0.000821011	0.0875213	0.16	0.075	1
Upf1	0.0074205	0.0873869	0.239	0.156	1
Neat1	0.0872567	0.0872002	0.539	0.477	1
Nufip2	0.0118948	0.0871674	0.376	0.283	1
Sec24a	0.00200435	0.0866959	0.346	0.237	1
Sp3	0.00346198	0.0865349	0.183	0.103	1
Rps12	0.0186378	0.0864314	0.993	0.969	1
Med13	0.0030195	0.0862788	0.415	0.299	1
Zscan26	0.000988607	0.0859041	0.212	0.115	1
Nub1	0.00301717	0.085801	0.209	0.121	1
Wtap	0.00383583	0.0856916	0.294	0.196	1
Cggbp1	0.00838678	0.0856803	0.415	0.312	1
Taf7	0.00247918	0.0854949	0.222	0.131	1
Isca2	0.000625805	0.0853939	0.239	0.131	1
Trabd	0.00172785	0.0851937	0.235	0.137	1
Zbtb11	0.00857705	0.0850944	0.225	0.146	1
Zfyve19	0.000723652	0.0849501	0.157	0.072	1
Wasl	0.0179858	0.0848973	0.225	0.156	1
Snn	0.00420644	0.08467	0.34	0.237	1
Gm9493	0.000345592	0.0846353	0.176	0.081	1
Nt5c	0.000493622	0.0846353	0.173	0.081	1
Jund	0.232369	0.0845916	0.993	0.981	1
Ranbp2	0.00192561	0.0843898	0.399	0.274	1
Abcd1	0.000299283	0.0843257	0.183	0.084	1
Pcbd2	0.000643132	0.0843257	0.18	0.087	1
Cacul1	0.00654043	0.0843121	0.346	0.249	1
Ier5	0.0372513	0.0842237	0.958	0.91	1
Pole4	0.00734761	0.0842237	0.34	0.243	1
Zeb2os	0.071301	0.0840442	0.67	0.648	1
Suclg2	0.00170847	0.0840357	0.281	0.174	1
Pqbp1	0.000864019	0.0840213	0.19	0.097	1
Ddx26b	0.00222914	0.0840213	0.18	0.097	1
Rsrc2	0.0179346	0.0839773	0.382	0.299	1
Atp6v0a1	0.00423212	0.0839424	0.258	0.165	1
Kdelr2	0.00322142	0.0837573	0.281	0.181	1
Use1	0.00783649	0.0837573	0.278	0.19	1
Dctpp1	0.00212769	0.0837219	0.196	0.109	1
Ppm1g	0.00169815	0.0836232	0.199	0.109	1
Rnf130	0.0160566	0.0835741	0.758	0.723	1
Rock1	0.00123774	0.0835316	0.373	0.246	1
Dcun1d5	0.00768692	0.0835316	0.359	0.265	1
Sft2d2	0.00264754	0.0834832	0.301	0.196	1
Cpsf7	0.00187169	0.0834275	0.206	0.115	1
Plek	0.015922	0.0832764	0.997	0.994	1
Hpgds	0.15664	0.0832579	0.814	0.794	1
Uqcr11	0.0229886	0.0832085	0.572	0.489	1
Snx10	0.0448496	0.0830928	0.471	0.402	1
Slc9a3r1	0.00355198	0.0827723	0.31	0.206	1
Carkd	0.0015831	0.0827589	0.232	0.134	1
Mrps36	0.00277983	0.0827589	0.229	0.137	1
Zc3hav1	0.0243422	0.082599	0.301	0.227	1
Inpp4a	0.00027571	0.0825416	0.147	0.059	1
Mrpl12	0.0016607	0.08248	0.235	0.137	1
Tra2a	0.0322386	0.0822237	0.35	0.274	1
Rpl23a	0.03878	0.0822105	0.533	0.458	1
Nucks1	0.00349165	0.0822055	0.239	0.146	1
Senp2	0.00603742	0.0821942	0.49	0.377	1
Thrap3	0.00977453	0.0820892	0.32	0.227	1
Frmd4b	0.0129223	0.0820249	0.239	0.162	1
Furin	0.0592039	0.0820149	0.52	0.445	1
Ptp4a3	0.00603727	0.0819226	0.34	0.24	1
Cd302	0.00890203	0.0819019	0.484	0.377	1
Hmg20b	0.00281446	0.0817576	0.255	0.156	1
Nav3	0.0242293	0.0816859	0.464	0.383	1
Rab21	0.00284467	0.0815817	0.278	0.178	1
Ppp1r21	0.000843587	0.0815671	0.173	0.084	1
Irf2bp2	0.0935388	0.0815559	0.454	0.386	1
Tm6sf1	0.0166319	0.0815041	0.605	0.514	1
Tmem150a	0.00134791	0.0814726	0.173	0.087	1
Irf1	0.0119732	0.0814726	0.147	0.084	1
Tmem256	0.0490756	0.0814021	0.451	0.386	1
2700094K13Rik	0.00104016	0.0813787	0.176	0.087	1
Tmem206	0.00481282	0.0813212	0.265	0.171	1
Ubr5	0.00605087	0.0813212	0.271	0.181	1
Marcksl1	0.162459	0.0812992	0.853	0.863	1
Ppdpf	0.000898451	0.0812853	0.19	0.097	1
Ap1s1	0.000946402	0.0812853	0.193	0.1	1
Akt1	0.0267783	0.0812621	0.484	0.399	1
Eri3	0.00191966	0.0811924	0.19	0.103	1
Arfgap2	0.0104307	0.0811497	0.275	0.19	1
Sat1	0.0289846	0.0811035	0.98	0.975	1
Nudt3	0.00441408	0.0809801	0.291	0.193	1
Rpl9-ps6	0.00130682	0.0809169	0.206	0.112	1
AU020206	0.011505	0.0807288	0.284	0.199	1
Yif1b	0.00485708	0.0806458	0.304	0.206	1
Zcchc7	0.0012145	0.0805633	0.304	0.187	1
Hes6	6.15523e-05	0.0803552	0.124	0.037	1
Cysltr1	0.0217746	0.080157	0.301	0.224	1
Fbxo30	0.0222926	0.080157	0.288	0.212	1
Zc3h15	0.0264295	0.080157	0.291	0.218	1
Eif3j1	0.0107662	0.0801516	0.471	0.368	1
Srp19	0.0054907	0.0800304	0.216	0.131	1
Vapb	0.00781795	0.0796889	0.232	0.15	1
Ube2j1	0.0105577	0.0796825	0.333	0.243	1
Rpl18	0.00872275	0.0796047	0.993	0.997	1
Rpl32	0.0188315	0.0794504	0.99	0.984	1
Hmgb2	0.145163	0.0793823	0.529	0.474	1
Fam63b	0.0145719	0.0793738	0.33	0.243	1
Slc44a2	0.00885223	0.0793547	0.245	0.162	1
Lrif1	0.0218809	0.0791902	0.245	0.174	1
Rsf1	0.00180873	0.079153	0.154	0.075	1
Rap1b	0.0405821	0.079076	0.922	0.891	1
2020-09-02	0.00672913	0.079071	0.337	0.237	1
Arglu1	0.0564801	0.0790389	0.386	0.321	1
Arl5c	0.694188	0.0790028	0.598	0.567	1
Coa5	0.00117848	0.0789759	0.17	0.084	1
Pcbp1	0.0129964	0.0789087	0.605	0.508	1
Sf1	0.0160459	0.0788823	0.5	0.402	1
Ndufa6	0.016296	0.0788478	0.333	0.246	1
Dnase2a	0.0560049	0.0788182	0.49	0.43	1
Ahcyl2	0.0940022	0.0788063	0.503	0.436	1
Trappc6b	0.00435404	0.0787863	0.271	0.174	1
Cyth1	0.000513535	0.078714	0.183	0.087	1
Gng2	0.0080804	0.0787007	0.369	0.271	1
Il10rb	0.0253736	0.078687	0.533	0.442	1
Rpl21	0.00329839	0.0785698	0.997	0.994	1
Prrc2a	0.00409054	0.078555	0.379	0.268	1
Mrpl17	0.0118166	0.0784827	0.363	0.268	1
Dusp8	0.0173677	0.0783927	0.271	0.193	1
Lncpint	0.0068235	0.0783716	0.18	0.106	1
Ap2b1	0.0213292	0.0782381	0.281	0.206	1
Ppcdc	0.0145823	0.0781967	0.386	0.296	1
Kdm2b	0.0708667	0.0781967	0.333	0.271	1
Fam133b	0.00563892	0.0781614	0.281	0.184	1
Usp22	0.00479006	0.0780366	0.193	0.112	1
Thoc2	0.046476	0.0778583	0.284	0.221	1
Oser1	0.00217196	0.0778467	0.412	0.287	1
Epha2	0.00122873	0.0777834	0.317	0.199	1
Ssbp1	0.0267823	0.077709	0.304	0.231	1
Bod1l	0.00186315	0.077709	0.216	0.121	1
Aim2	0.015824	0.0774372	0.405	0.312	1
Ube2m	0.0435141	0.0774148	0.297	0.234	1
Tbl1xr1	0.00875728	0.0773884	0.219	0.14	1
Trp53	0.0140361	0.0771264	0.33	0.243	1
Znhit1	0.0161141	0.0769972	0.232	0.159	1
Slc35c2	0.0140627	0.0769843	0.34	0.252	1
Ppp1r14b	0.0605497	0.0769428	0.667	0.589	1
Mthfsl	0.0185806	0.0769037	0.464	0.368	1
Nuak1	0.0302045	0.0767674	0.222	0.156	1
Eci2	0.00912036	0.0766916	0.248	0.165	1
Rad23a	0.00612082	0.0766162	0.248	0.159	1
Rnase4	0.0757892	0.0765771	0.899	0.819	1
Cebpz	0.0215238	0.0764976	0.343	0.259	1
Eif4b	0.0284227	0.0764976	0.356	0.28	1
Gpr35	0.0188988	0.0763923	0.242	0.168	1
Gabarap	0.0579128	0.0763531	0.938	0.91	1
Pum2	0.0117255	0.076294	0.356	0.265	1
B4galt3	0.000464222	0.076267	0.167	0.075	1
Bhlhe41	0.00610857	0.0761719	0.225	0.14	1
Colgalt1	0.00677526	0.0760269	0.353	0.249	1
Arih1	0.0465585	0.0760269	0.35	0.28	1
Pde3b	0.0401449	0.0759774	0.65	0.586	1
Tomm34	0.0115418	0.0759549	0.271	0.187	1
Smim10l1	0.00222524	0.0759478	0.176	0.093	1
Cfap20	0.00303391	0.0759478	0.173	0.093	1
Itgb1	0.0249383	0.075914	0.52	0.417	1
Alyref	0.0677052	0.0757848	0.402	0.333	1
Taf12	0.00207451	0.075713	0.19	0.103	1
Pds5a	0.0184128	0.0756005	0.284	0.206	1
Sertad1	0.0076174	0.0755714	0.379	0.271	1
Ccdc107	0.00114637	0.0755586	0.193	0.1	1
Galnt1	0.0336622	0.0755307	0.275	0.206	1
Adh5	0.772347	0.0755307	0.216	0.206	1
Rragc	0.039398	0.0755076	0.578	0.492	1
Fis1	0.104819	0.075488	0.435	0.386	1
Cycs	0.095001	0.0754168	0.467	0.405	1
Srsf1	0.00681155	0.075255	0.196	0.118	1
PISD	0.0771998	0.0751869	0.268	0.209	1
Pcf11	0.0199381	0.07514	0.474	0.383	1
Fyb	0.0170666	0.0751304	0.748	0.648	1
Utp11l	0.0114999	0.0751192	0.317	0.227	1
Lsm4	0.00629686	0.0750518	0.317	0.218	1
Etv5	0.00364385	0.0750316	0.219	0.131	1
Ilkap	0.00604488	0.0750316	0.209	0.128	1
Phb2	0.014451	0.0749847	0.314	0.227	1
Mlf2	0.0239409	0.0749847	0.31	0.234	1
Foxo3	0.0188928	0.074958	0.199	0.131	1
Fam117b	0.0146683	0.0748847	0.203	0.131	1
Edf1	0.0432203	0.0746776	0.549	0.477	1
Herc1	0.0100932	0.0745956	0.222	0.143	1
Pitpnc1	0.0134085	0.0745243	0.209	0.134	1
Drap1	0.0223962	0.0744651	0.405	0.318	1
Ep300	0.00493395	0.0744533	0.232	0.143	1
Phf3	0.0108884	0.0744533	0.232	0.153	1
Gclm	0.000317989	0.0744455	0.118	0.04	1
Bckdk	0.000396427	0.0743671	0.121	0.044	1
Lsm14a	0.00446343	0.0742428	0.252	0.159	1
Socs3	0.014401	0.0742281	0.654	0.558	1
Rpl10a	0.0682223	0.0741801	0.997	0.994	1
Timm17b	0.00590546	0.0741733	0.255	0.165	1
Snw1	0.0121969	0.0741733	0.245	0.165	1
Numb	0.0259359	0.0741467	0.51	0.424	1
Irf2bpl	0.00167748	0.0740792	0.337	0.218	1
Crlf3	0.00832599	0.0740792	0.353	0.252	1
Chd8	0.00180762	0.0740584	0.127	0.056	1
Nsd1	0.00916238	0.0740355	0.248	0.165	1
Hnrnpd	0.0173509	0.0740013	0.451	0.352	1
Dusp11	0.0198789	0.0739672	0.245	0.171	1
Eef1a1	0.00337299	0.0739177	1	1	1
Tvp23b	0.00965932	0.0738992	0.258	0.174	1
Akirin2	0.0305278	0.0738315	0.245	0.178	1
Mtmr6	0.0181483	0.0735644	0.268	0.19	1
Myo1b	0.0254875	0.0735644	0.261	0.19	1
Hsbp1	0.0812451	0.0735455	0.562	0.508	1
Mrc2	0.00229169	0.0733893	0.16	0.081	1
Rpl13a	0.0582942	0.0732909	0.859	0.816	1
Polr2j	0.00144796	0.0732453	0.173	0.087	1
Pik3cd	0.0216658	0.0731738	0.278	0.202	1
Vegfb	0.0430314	0.0731738	0.382	0.312	1
Mrpl36	0.00174261	0.0731028	0.18	0.093	1
Smarcc1	0.00258341	0.0730322	0.18	0.097	1
Ube2w	0.00270411	0.0730322	0.183	0.1	1
Cited2	0.666888	0.0729619	0.631	0.626	1
Gsk3a	0.00569977	0.0728226	0.183	0.106	1
Atxn2l	0.00246458	0.0726712	0.32	0.206	1
Pttg1	0.0079074	0.0726712	0.314	0.218	1
Stat3	0.0490163	0.0726428	0.549	0.477	1
St3gal6	0.0528641	0.0726302	0.709	0.636	1
Pitpnb	0.00513791	0.0726166	0.196	0.115	1
Ly6e	0.0607507	0.0725486	0.876	0.888	1
Nup88	0.0101941	0.0724811	0.199	0.125	1
Golgb1	0.0161054	0.0724811	0.186	0.118	1
Ppia	0.00950768	0.0724338	0.993	1	1
Polr3gl	0.00600637	0.0724139	0.206	0.125	1
Nck1	0.0170177	0.0724139	0.193	0.125	1
Fam220a	0.0108603	0.072347	0.203	0.128	1
Bmpr2	0.017873	0.072347	0.199	0.131	1
Eif4g1	0.0163098	0.0722475	0.327	0.24	1
Srek1	0.00883651	0.0722145	0.212	0.134	1
Ncor1	0.0286931	0.0721881	0.314	0.237	1
Adamts1	0.388345	0.0721881	0.199	0.174	1
Rbpj	0.135793	0.0721628	0.618	0.573	1
G3bp2	0.0113656	0.0721487	0.206	0.131	1
Pdap1	0.0147974	0.0721487	0.209	0.137	1
Fbrs	0.0238831	0.0721291	0.333	0.252	1
Suz12	0.0124954	0.0720183	0.219	0.143	1
Spred1	0.0597387	0.0719536	0.324	0.262	1
Ube2n	0.0546359	0.0719536	0.507	0.433	1
Fam21	0.0112008	0.0718956	0.35	0.252	1
Arf1	0.199173	0.0718892	0.775	0.807	1
Adam10	0.0137589	0.071838	0.35	0.259	1
Tubgcp5	7.04257e-05	0.0717378	0.108	0.028	1
Pfdn5	0.199942	0.0717285	0.892	0.86	1
Snx24	0.0144299	0.0716982	0.235	0.159	1
Hes1	0.0119885	0.0716925	0.307	0.221	1
Mgat4a	0.00926942	0.0716667	0.556	0.436	1
Rnf7	0.0353083	0.0715725	0.513	0.439	1
Eif3f	0.0592423	0.0714792	0.804	0.763	1
Srrm1	0.0514381	0.0713865	0.34	0.271	1
St13	0.0376756	0.071344	0.595	0.514	1
Adssl1	0.000718617	0.0712489	0.131	0.053	1
Rhog	0.058015	0.0712174	0.631	0.555	1
1600014C10Rik	0.000847055	0.0711807	0.134	0.056	1
Xrn1	0.00143533	0.0711129	0.134	0.059	1
Ensa	0.00597657	0.0710231	0.271	0.178	1
Rad50	0.00375037	0.0709784	0.134	0.065	1
Phactr2	0.000941268	0.0709118	0.147	0.065	1
Ulk2	0.0154526	0.0709044	0.278	0.196	1
Snhg9	0.00235323	0.0708455	0.147	0.072	1
Hbb-bs	0.00924058	0.0708455	0.134	0.072	1
Smc3	0.00172583	0.0707797	0.15	0.072	1
Il4ra	0.0216623	0.0707498	0.48	0.393	1
Ccdc50	0.0291922	0.0706881	0.402	0.315	1
Gns	0.0522392	0.0706583	0.68	0.614	1
Ccnl2	0.0382697	0.070613	0.271	0.202	1
Igf1r	0.00176401	0.0705199	0.163	0.081	1
Ubn1	0.0160983	0.0704675	0.513	0.408	1
Ubald1	0.0298511	0.0703851	0.281	0.206	1
Hipk3	0.00608898	0.0703289	0.167	0.093	1
Tgif2	0.0230389	0.0703289	0.294	0.215	1
Dync1li2	0.0128436	0.0702033	0.17	0.103	1
Zcrb1	0.0486844	0.0701618	0.281	0.215	1
Sort1	0.00734457	0.0701411	0.173	0.1	1
Cnot4	0.0125492	0.0700518	0.324	0.234	1
Cndp2	0.0424451	0.0699971	0.608	0.52	1
Fam46c	0.169062	0.0699869	0.739	0.71	1
Fbxw4	0.0342079	0.0698887	0.317	0.243	1
Tgoln1	0.117876	0.0696507	0.595	0.533	1
Rbm42	0.013502	0.0695698	0.353	0.259	1
Krtcap2	0.0569196	0.0695698	0.314	0.249	1
Ppp2r2a	0.0155728	0.0694785	0.212	0.14	1
D1Ertd622e	0.0130277	0.0693622	0.219	0.143	1
Prkx	0.0309782	0.0693622	0.35	0.271	1
Rap1a	0.128772	0.0693046	0.758	0.717	1
Tpst2	0.0096076	0.0692854	0.654	0.542	1
Rnf44	0.00688578	0.0692472	0.235	0.15	1
Rrad	0.242665	0.0692472	0.467	0.414	1
Wnk1	0.0654535	0.0692472	0.768	0.688	1
Cyth4	0.0118049	0.0692368	0.582	0.474	1
Gmfb	0.0314756	0.0692091	0.359	0.283	1
Zmat5	0.00904375	0.0691902	0.235	0.153	1
Sf3b5	0.029004	0.0691334	0.222	0.156	1
Lrch1	0.0157394	0.069077	0.235	0.159	1
Ctsd	0.00512632	0.0690302	0.997	0.997	1
Mdm2	0.00699738	0.068965	0.245	0.159	1
Dpysl2	0.0600073	0.0688652	0.451	0.38	1
Rtcb	0.00995391	0.0688542	0.242	0.159	1
Pik3cg	0.0250142	0.0688542	0.245	0.174	1
Tln1	0.0572208	0.0687892	0.565	0.48	1
Srsf10	0.0277624	0.0687445	0.232	0.162	1
Cpeb4	0.0305711	0.0686901	0.467	0.377	1
Tcf7l2	0.00338326	0.0686901	0.258	0.159	1
Atrx	0.0329311	0.068618	0.363	0.283	1
Rpl23	0.0176977	0.0686157	1	0.994	1
Gls	0.0159182	0.0685919	0.562	0.449	1
Ap1s2	0.0224128	0.0685822	0.258	0.184	1
Pik3r2	0.000955697	0.0685362	0.114	0.044	1
Dguok	0.0186499	0.0685286	0.271	0.193	1
H2-Ke6	0.0111514	0.0684753	0.265	0.181	1
Ptpra	0.0153528	0.0684753	0.255	0.174	1
A930007I19Rik	0.0512362	0.0684282	0.392	0.321	1
Rnf187	0.0644786	0.0684282	0.379	0.315	1
Pirb	0.00305382	0.0682352	0.127	0.059	1
Orai1	0.076979	0.0681957	0.379	0.308	1
Trim28	0.0175228	0.0681613	0.284	0.202	1
H2afz	0.164344	0.0681519	0.899	0.875	1
Rps21	0.0198669	0.0680674	1	0.994	1
Echs1	0.0180764	0.0680587	0.291	0.209	1
Ate1	0.00519205	0.0679428	0.144	0.075	1
Uqcrh	0.194772	0.0678413	0.68	0.657	1
Dhrs7b	0.00278258	0.0678282	0.15	0.075	1
Kmt2c	0.0338069	0.0678068	0.301	0.227	1
Prdx5	0.103352	0.0677572	0.637	0.576	1
Myd88	0.0836376	0.0677078	0.297	0.243	1
4932438A13Rik	0.00243878	0.0676586	0.157	0.078	1
Crebbp	0.0205894	0.0676097	0.314	0.231	1
Prps2	0.00490531	0.0675472	0.173	0.097	1
Dpy19l4	0.00576393	0.0673824	0.18	0.103	1
Arf5	0.199429	0.0672741	0.49	0.452	1
Pnrc2	0.00650729	0.0672741	0.186	0.109	1
Mrps6	0.0319642	0.0672741	0.17	0.112	1
Ubtf	0.00706469	0.067167	0.19	0.112	1
Nfix	0.00921283	0.067167	0.186	0.112	1
Gm13139	0.0101428	0.0671138	0.196	0.121	1
Pcyt1a	0.0129951	0.0670413	0.356	0.259	1
Gfer	0.0141224	0.0670085	0.199	0.128	1
Lcorl	0.0228035	0.0670085	0.186	0.121	1
Sap18	0.133032	0.0669954	0.304	0.249	1
Adipor1	0.0441008	0.0669497	0.346	0.274	1
Npepl1	0.0183856	0.0669042	0.359	0.271	1
Cmc1	0.00749114	0.0668525	0.216	0.134	1
Sarnp	0.0677116	0.0668139	0.327	0.268	1
Celf1	0.0443242	0.0667691	0.356	0.28	1
Fibp	0.0102209	0.06675	0.216	0.137	1
Dpm2	0.0131313	0.06675	0.216	0.14	1
Dph3	0.0175394	0.0666991	0.212	0.14	1
Smim11	0.0177172	0.0666485	0.222	0.15	1
Ubl3	0.414866	0.0666066	0.621	0.639	1
Gbp7	0.0117866	0.0665482	0.229	0.15	1
Gltscr2	0.0124867	0.0665482	0.392	0.293	1
Hnrnpl	0.0677245	0.0665482	0.343	0.274	1
Chmp1a	0.0126452	0.0664489	0.239	0.159	1
BC017643	0.0202302	0.0664489	0.229	0.156	1
Cox7c	0.0796798	0.0664324	0.843	0.81	1
Tmed2	0.167529	0.0662389	0.536	0.502	1
Lsm6	0.0651478	0.0662052	0.373	0.305	1
Zfp655	0.0391965	0.0661632	0.392	0.312	1
BC031181	0.166959	0.0661632	0.343	0.299	1
Azin1	0.0356045	0.0661047	0.614	0.526	1
Lyl1	0.00254438	0.065921	0.268	0.165	1
Tox4	0.0412836	0.065834	0.415	0.336	1
Sun2	0.0590604	0.0657536	0.405	0.34	1
Slc7a1	0.056726	0.0657364	0.248	0.187	1
Etfb	0.0699981	0.0656909	0.255	0.199	1
Flot1	0.0711877	0.0656909	0.268	0.212	1
Nono	0.0322411	0.0656005	0.278	0.206	1
Mark2	0.0474103	0.0656005	0.271	0.206	1
Rbm15	0.109682	0.0655556	0.402	0.346	1
Mpv17l2	0.00301118	0.0655035	0.114	0.05	1
Proscos	0.00395262	0.0654003	0.121	0.056	1
Map2k4	0.00395262	0.0654003	0.121	0.056	1
Akap11	0.00218753	0.0653492	0.131	0.059	1
Ipo5	0.0143122	0.0653346	0.31	0.221	1
Pgd	0.030094	0.0653346	0.304	0.227	1
Arhgdia	0.0527537	0.0653128	0.837	0.813	1
Trappc2l	0.0084477	0.0652911	0.31	0.212	1
Higd1a	0.0792683	0.0652478	0.284	0.227	1
Matk	0.0451301	0.0652047	0.304	0.234	1
Mef2a	0.0517557	0.0651945	0.876	0.882	1
Pxn	0.0343111	0.0651191	0.324	0.249	1
Rhot1	0.00734304	0.0650978	0.141	0.075	1
Fam178a	0.0314874	0.0650766	0.301	0.224	1
Zeb1	0.00266275	0.0650484	0.147	0.072	1
Ict1	0.00584042	0.0650484	0.147	0.078	1
Vps4b	0.0574582	0.0649505	0.314	0.249	1
Plgrkt	0.055602	0.0649088	0.327	0.262	1
Rgl1	0.170841	0.0648261	0.301	0.259	1
Mrpl57	0.0095847	0.0647104	0.17	0.1	1
Acads	0.0408578	0.0646985	0.503	0.417	1
Fam3c	0.00706596	0.0646631	0.167	0.093	1
Sap30l	0.02382	0.0646631	0.163	0.103	1
Slc23a2	0.0477406	0.0646631	0.324	0.252	1
Cd82	0.0828291	0.0646279	0.48	0.417	1
Kcnk6	0.00863768	0.0645695	0.183	0.109	1
Bcas2	0.011212	0.0645231	0.173	0.103	1
Mcee	0.0153162	0.0645231	0.18	0.112	1
Rac3	0.0124141	0.0644769	0.186	0.115	1
Anks1	0.0100601	0.064431	0.193	0.118	1
Nav2	0.0367714	0.0644244	0.356	0.277	1
Gtf2h2	0.0996952	0.0644244	0.343	0.287	1
Helz	0.0104046	0.0643853	0.19	0.115	1
Bcl7c	0.0175986	0.0643853	0.186	0.118	1
Tle3	0.0135568	0.0643399	0.19	0.118	1
Cox8a	0.0449782	0.0643213	0.925	0.897	1
Sdccag3	0.0183391	0.0642947	0.193	0.125	1
Gltp	0.0701538	0.0641924	0.366	0.302	1
Dusp16	0.0447789	0.0641165	0.382	0.305	1
Yeats4	0.0113267	0.0639854	0.219	0.14	1
Gapvd1	0.042939	0.0639854	0.209	0.15	1
Bre	0.0147738	0.0639422	0.219	0.143	1
Tuba4a	0.0287401	0.0639422	0.212	0.146	1
Slbp	0.326508	0.063893	0.33	0.299	1
Snrnp27	0.00565235	0.0638564	0.232	0.143	1
Rps14	0.0806349	0.0637673	0.951	0.972	1
Zmynd11	0.00908122	0.0636875	0.245	0.159	1
Nxf1	0.0134793	0.0636458	0.235	0.156	1
Taz	0.0227937	0.0636044	0.248	0.174	1
Slc6a6	0.0312036	0.063569	0.389	0.296	1
Gmfg	0.0782898	0.0635426	0.556	0.486	1
Dnmt3a	0.0607214	0.0634639	0.395	0.324	1
Creb1	0.0236082	0.0634004	0.252	0.178	1
Aebp2	0.0122737	0.0633602	0.261	0.178	1
Trpm7	0.0210184	0.0633602	0.258	0.181	1
Ahcyl1	0.0548682	0.0633602	0.245	0.184	1
Diablo	0.0151106	0.0632409	0.278	0.193	1
Vps26a	0.0212323	0.0632241	0.454	0.358	1
Slc25a33	0.0682142	0.0632241	0.395	0.327	1
Mif4gd	0.045715	0.0630462	0.271	0.206	1
Zfp691	0.0205736	0.0630078	0.258	0.181	1
Txnip	0.0334281	0.0629792	0.418	0.324	1
Cdk9	0.0095776	0.0629697	0.288	0.193	1
Sall1	0.0313408	0.0629317	0.291	0.215	1
Sra1	0.069345	0.0628939	0.288	0.227	1
Smndc1	0.0442915	0.0628563	0.294	0.224	1
Higd2a	0.12209	0.0628376	0.529	0.474	1
Rbck1	0.0439927	0.0628189	0.304	0.234	1
Syf2	0.0583108	0.0628189	0.291	0.227	1
Rhobtb1	0.00123891	0.0627151	0.108	0.04	1
Fli1	0.117445	0.0627025	0.444	0.393	1
Slc25a11	0.095107	0.0626346	0.297	0.243	1
l7Rn6	0.00210992	0.0625838	0.118	0.05	1
Fto	0.00210992	0.0625838	0.118	0.05	1
Nfatc2	0.00308299	0.0625838	0.114	0.05	1
Atp5e	0.0983979	0.0625802	0.81	0.807	1
Lbr	0.00405275	0.0624976	0.121	0.056	1
Fbxl5	0.00405275	0.0624976	0.121	0.056	1
Srsf4	0.00457998	0.0624548	0.124	0.059	1
Slc30a7	0.00719549	0.0624123	0.124	0.062	1
Tomm7	0.0865331	0.0624017	0.588	0.542	1
Yy1	0.0191741	0.0623841	0.333	0.246	1
Mapk3	0.0373099	0.0623841	0.333	0.259	1
Cd3eap	0.00570896	0.0623701	0.131	0.065	1
Trib1	0.367216	0.0623374	0.605	0.579	1
Fkbp8	0.0654501	0.0622793	0.33	0.265	1
Rhoq	0.0222285	0.0622103	0.363	0.274	1
Rab10	0.0342239	0.0622103	0.333	0.252	1
Nacc2	0.00886941	0.0621624	0.147	0.081	1
Zbtb2	0.0230936	0.0621216	0.141	0.084	1
Xpo1	0.00884707	0.0621216	0.144	0.078	1
Zrsr2	0.0408065	0.062108	0.353	0.274	1
Polr2l	0.0716967	0.0620407	0.127	0.084	1
Khk	0.0576434	0.0620072	0.359	0.29	1
Tef	0.00596863	0.0620005	0.16	0.087	1
Trim8	0.134316	0.0619905	0.614	0.555	1
Hnrnpr	0.021072	0.0619606	0.157	0.097	1
Prpf39	0.00531099	0.0618815	0.17	0.093	1
Kctd20	0.0105	0.0618815	0.173	0.103	1
Asap1	0.0144391	0.0618749	0.389	0.29	1
Ncaph2	0.00595377	0.0618423	0.176	0.1	1
Gatsl3	0.0312091	0.0618423	0.157	0.1	1
Mrpl16	0.0403308	0.0618423	0.16	0.106	1
Pcif1	0.0185704	0.0618032	0.167	0.103	1
Fnbp4	0.0150626	0.0617645	0.173	0.106	1
Cyhr1	0.0154708	0.0617645	0.176	0.109	1
Arid5a	0.118425	0.0617451	0.359	0.305	1
Erbb2ip	0.0919508	0.0617451	0.631	0.567	1
Mepce	0.00694979	0.0617259	0.183	0.106	1
Ctns	0.020759	0.0617259	0.176	0.112	1
Chd3	0.007132	0.0616875	0.183	0.106	1
Ogdh	0.0131572	0.0616875	0.186	0.115	1
Ccndbp1	0.0176155	0.0616493	0.186	0.118	1
Api5	0.0392294	0.0616114	0.18	0.121	1
Mrps17	0.0251828	0.0615361	0.196	0.131	1
Hypk	0.0401234	0.0615361	0.186	0.128	1
Ppm1m	0.0164095	0.0614988	0.206	0.134	1
Mta2	0.0206895	0.0614988	0.203	0.134	1
1700020I14Rik	0.00899112	0.0614988	0.203	0.125	1
Tram1	0.133585	0.0614926	0.382	0.333	1
Ccnd1	0.0473244	0.0614309	0.382	0.302	1
Sirt7	0.0176928	0.061388	0.209	0.137	1
Entpd1	0.349962	0.061385	0.833	0.838	1
Il10ra	0.0709386	0.0613596	0.742	0.667	1
Polr2e	0.0356314	0.0613515	0.209	0.146	1
Zranb1	0.0434977	0.0613515	0.203	0.143	1
Nup153	0.0107583	0.0613152	0.212	0.134	1
Lamtor1	0.0767788	0.061279	0.399	0.333	1
Myo18a	0.0255937	0.0612074	0.225	0.156	1
Srm	0.07507	0.0611364	0.212	0.159	1
Eif4ebp1	0.0894449	0.0611364	0.206	0.156	1
Rps3	0.0248039	0.0611163	1	0.997	1
Tiprl	0.0177739	0.0611012	0.232	0.156	1
Gt(ROSA)26Sor	0.0433277	0.0610663	0.219	0.156	1
Mapkapk2	0.190023	0.0610396	0.931	0.913	1
Rab14	0.0769841	0.0610141	0.395	0.324	1
Epn1	0.126532	0.0609771	0.575	0.526	1
Zfp800	0.0517112	0.0609624	0.239	0.178	1
Ptpn23	0.0442592	0.060894	0.248	0.184	1
Npm1	0.182993	0.0608916	0.882	0.888	1
Dhx9	0.0888757	0.0608601	0.235	0.184	1
Sertad2	0.0922127	0.0608601	0.235	0.184	1
Cbl	0.0393789	0.0607594	0.464	0.38	1
Commd6	0.0391669	0.0607262	0.271	0.202	1
Pcnp	0.0946304	0.0607262	0.245	0.193	1
Ap3b1	0.0495974	0.0605305	0.281	0.215	1
Etf1	0.0585904	0.0604348	0.709	0.623	1
Mthfs	0.241507	0.0603562	0.464	0.421	1
Kpnb1	0.0242091	0.0602478	0.314	0.231	1
Man1a2	0.0674866	0.0600364	0.317	0.252	1
Nop58	0.0353696	0.059861	0.343	0.265	1
Btg1	0.0597642	0.0598093	0.974	0.96	1
Emg1	0.110341	0.0597186	0.346	0.293	1
Uxt	0.00270507	0.0596905	0.111	0.047	1
U2af2	0.0891779	0.0596625	0.35	0.29	1
Tpbgl	0.00523045	0.0596209	0.114	0.053	1
Abat	0.0042744	0.0595521	0.121	0.056	1
Abhd2	0.00856954	0.0595521	0.114	0.056	1
Ctdnep1	0.073493	0.0595521	0.369	0.305	1
Mpv17	0.00648243	0.0594504	0.134	0.069	1
Paf1	0.00894882	0.0594504	0.131	0.069	1
1810037I17Rik	0.0754163	0.0594436	0.356	0.293	1
Myl12b	0.147928	0.0593788	0.637	0.604	1
Actl6a	0.00797173	0.0593504	0.141	0.075	1
Blvrb	0.0534384	0.0593372	0.399	0.327	1
Gmps	0.0122956	0.0593175	0.144	0.081	1
Usp4	0.00983733	0.0592847	0.15	0.084	1
Pik3c2a	0.0237481	0.0592847	0.141	0.084	1
Eif4g2	0.210264	0.0592558	0.797	0.766	1
Rbm33	0.0100697	0.0592522	0.15	0.084	1
Stx12	0.0105477	0.0592522	0.154	0.087	1
Pag1	0.0756856	0.0592327	0.379	0.312	1
Dctn6	0.0097918	0.0592198	0.15	0.084	1
Spns2	0.0196168	0.0592198	0.15	0.09	1
Trpm2	0.0268842	0.0591876	0.15	0.093	1
Gsto1	0.0211906	0.0591876	0.15	0.09	1
Gatad1	0.0166817	0.0591556	0.16	0.097	1
Rrn3	0.0130069	0.0591237	0.163	0.097	1
Mir155hg	0.257183	0.0591047	0.324	0.29	1
Commd2	0.0145057	0.0590606	0.17	0.103	1
Usp19	0.0317584	0.0590606	0.163	0.106	1
Nup214	0.0156811	0.0590293	0.176	0.109	1
Bcl6	0.275016	0.0590293	0.382	0.349	1
6330416G13Rik	0.0155901	0.0589982	0.17	0.103	1
Idnk	0.0340918	0.0589982	0.17	0.112	1
Tmem234	0.245993	0.0589796	0.386	0.355	1
Etnk1	0.0126529	0.0589672	0.18	0.109	1
Sin3a	0.0363893	0.0589672	0.173	0.115	1
Arpc4	0.0773087	0.0589604	0.827	0.81	1
Itch	0.0298346	0.0589059	0.183	0.121	1
Apopt1	0.0249203	0.0588451	0.19	0.125	1
Rab24	0.0211835	0.0587851	0.199	0.131	1
Mfng	0.061217	0.0587375	0.464	0.396	1
Nop10	0.322548	0.0587139	0.395	0.368	1
Arid1b	0.0358742	0.0586962	0.203	0.14	1
Abcd2	0.0457256	0.0586962	0.199	0.14	1
2700060E02Rik	0.120398	0.0586204	0.431	0.377	1
Cep83	0.196467	0.0586088	0.19	0.153	1
Commd1	0.0216084	0.0585513	0.229	0.156	1
Thoc7	0.0227121	0.0585228	0.225	0.153	1
Srgap2	0.114497	0.0585187	0.745	0.685	1
Grcc10	0.03536	0.0584381	0.232	0.165	1
Ash1l	0.0367704	0.0584381	0.232	0.165	1
Ythdf3	0.0375975	0.0584102	0.239	0.171	1
Chchd1	0.0744186	0.0584102	0.222	0.168	1
Rps12-ps3	0.0373074	0.0583548	0.242	0.174	1
Phf5a	0.0642491	0.0583548	0.235	0.178	1
Stag1	0.0221586	0.0582728	0.258	0.181	1
Cept1	0.0279816	0.0582728	0.252	0.178	1
Fcho2	0.0325113	0.0582728	0.252	0.181	1
Usp34	0.0342592	0.0582457	0.245	0.174	1
Rassf2	0.0816404	0.0582457	0.248	0.193	1
Fgfr1op2	0.0710334	0.058192	0.248	0.19	1
Ddx3y	0.166859	0.0581548	0.422	0.371	1
Erf	0.0364343	0.0580863	0.261	0.19	1
Il21r	0.0666267	0.0580863	0.265	0.206	1
Atp5d	0.300358	0.0579878	0.461	0.439	1
Prkcb	0.0306339	0.0579571	0.288	0.212	1
Atp5c1	0.125687	0.0579266	0.484	0.43	1
Sec63	0.0593247	0.0579064	0.288	0.221	1
Tbc1d15	0.128264	0.0579064	0.268	0.218	1
Ppfia4	0.0724355	0.0578728	0.706	0.648	1
Ddx6	0.075505	0.0578461	0.516	0.436	1
Itpkc	0.1356	0.0577817	0.281	0.231	1
Rassf1	0.201536	0.0577817	0.255	0.215	1
Hnrnpa0	0.0641551	0.0577473	0.493	0.414	1
Idh2	0.0261641	0.0577326	0.32	0.237	1
Bola2	0.0315678	0.0577326	0.291	0.215	1
Supt4a	0.0469718	0.0577326	0.304	0.234	1
Nfya	0.174382	0.0577083	0.284	0.243	1
Ube2q1	0.0671015	0.0577083	0.32	0.255	1
Tbc1d9	0.110029	0.05766	0.304	0.249	1
Stard3nl	0.0828574	0.0575885	0.31	0.249	1
Snrnp70	0.126743	0.0575648	0.307	0.255	1
Rpl8	0.0181265	0.057532	0.997	0.991	1
Neu1	0.138686	0.0575179	0.526	0.452	1
Arid1a	0.0637523	0.0574715	0.324	0.255	1
Stra13	0.0763994	0.0573573	0.356	0.293	1
Flcn	0.149745	0.0573348	0.333	0.287	1
Rpl36al	0.27423	0.0573235	0.83	0.832	1
Emd	0.13924	0.0573124	0.333	0.28	1
Mgat1	0.0195058	0.0571368	0.366	0.274	1
C1qbp	0.0259311	0.0571153	0.373	0.28	1
Irak1	0.0248501	0.057094	0.382	0.29	1
Eif3e	0.0656098	0.0570094	0.379	0.308	1
Arpc1a	0.0599245	0.0568247	0.389	0.312	1
Jagn1	0.00201285	0.0567714	0.105	0.04	1
Haghl	0.00508273	0.0567714	0.101	0.044	1
Ccdc127	0.00405111	0.056745	0.108	0.047	1
Rif1	0.00763535	0.0566926	0.111	0.053	1
Dnajc10	0.00550083	0.0566667	0.114	0.053	1
Tlk2	0.017424	0.0566409	0.108	0.056	1
Ifngr1	0.014033	0.0566203	0.65	0.539	1
Hint3	0.00450684	0.0566152	0.121	0.056	1
Hmbox1	0.00757377	0.0566152	0.124	0.062	1
Lcp1	0.228696	0.0565992	0.882	0.869	1
Pgls	0.0781196	0.0565897	0.428	0.355	1
Abhd14a	0.0125916	0.0565643	0.127	0.069	1
Sepn1	0.0150348	0.0564892	0.134	0.075	1
Raf1	0.00840596	0.0564644	0.141	0.075	1
Mapkap1	0.0126569	0.0564644	0.144	0.081	1
Smim8	0.00963887	0.0564398	0.147	0.081	1
Gigyf1	0.0237481	0.0564398	0.141	0.084	1
Zcchc24	0.014463	0.0564153	0.15	0.087	1
Pddc1	0.0202079	0.0563909	0.15	0.09	1
Csnk1a1	0.0675995	0.0563849	0.431	0.352	1
Samd8	0.0347513	0.0563667	0.144	0.09	1
Dtx3	0.0160253	0.0563426	0.154	0.09	1
Hps3	0.0209877	0.0563426	0.15	0.09	1
Fads1	0.0505969	0.0563187	0.15	0.1	1
Dalrd3	0.0245833	0.0562949	0.163	0.103	1
Emc8	0.0401485	0.0562949	0.157	0.103	1
Alg1	0.0194311	0.0562712	0.167	0.103	1
Rnf138	0.0250271	0.0562712	0.163	0.103	1
Clock	0.0250782	0.0562712	0.16	0.1	1
Tnrc6a	0.0407476	0.0562712	0.157	0.103	1
Rpl27-ps3	0.0267263	0.0562477	0.17	0.109	1
Vars	0.0161106	0.0562243	0.173	0.106	1
Slc43a2	0.0212878	0.0562243	0.173	0.109	1
Ip6k1	0.0288251	0.056201	0.176	0.115	1
Pdcd4	0.0159504	0.0561778	0.17	0.103	1
Apoa1bp	0.0469695	0.0561778	0.173	0.118	1
Txndc5	0.0298192	0.0561548	0.176	0.115	1
Vma21	0.0139527	0.0561319	0.186	0.115	1
Htra2	0.0204597	0.0561092	0.193	0.125	1
Brd7	0.0204597	0.0561092	0.193	0.125	1
Fbxw2	0.0423437	0.0561092	0.186	0.128	1
Rpp21	0.0270852	0.0560865	0.196	0.131	1
Vezf1	0.051396	0.0560865	0.183	0.128	1
Oard1	0.0518903	0.0560865	0.186	0.131	1
Tnfrsf21	0.0530437	0.056064	0.19	0.134	1
Gm13251	0.0280518	0.0560416	0.196	0.131	1
Lonrf1	0.0555488	0.0560416	0.19	0.134	1
Hsd17b10	0.0366304	0.0560193	0.203	0.14	1
Asna1	0.0467394	0.0560193	0.199	0.14	1
AW112010	0.123624	0.0559751	0.186	0.143	1
Rilpl1	0.0467559	0.0559751	0.203	0.143	1
Rnf20	0.0715828	0.0559751	0.196	0.143	1
Mybbp1a	0.0866921	0.0559751	0.196	0.146	1
Psmd3	0.0401145	0.0559314	0.216	0.153	1
Wdr89	0.0332881	0.0559098	0.219	0.153	1
Utp3	0.0407299	0.0559098	0.216	0.153	1
Erh	0.0826591	0.0559044	0.51	0.442	1
N4bp2l2	0.0633931	0.0558667	0.206	0.15	1
Lsm12	0.0236514	0.0558242	0.225	0.153	1
Safb2	0.057181	0.0557612	0.225	0.165	1
Cdk13	0.0590453	0.0557198	0.239	0.178	1
9530068E07Rik	0.039222	0.0557198	0.232	0.165	1
Alg5	0.0682262	0.0556992	0.242	0.184	1
Rybp	0.0291498	0.0556382	0.255	0.181	1
Usp24	0.0297116	0.055618	0.268	0.193	1
Tnfsf12	0.105552	0.055618	0.239	0.187	1
Cnbp	0.128483	0.055608	0.51	0.442	1
Whsc1l1	0.0630952	0.055598	0.261	0.199	1
Prmt1	0.106704	0.0555781	0.248	0.196	1
Zfp106	0.107307	0.0555582	0.252	0.199	1
Ankrd12	0.149948	0.0555582	0.229	0.184	1
Snrpb2	0.0638467	0.0554606	0.284	0.221	1
Dazap1	0.0657511	0.0554414	0.275	0.212	1
Lrp10	0.07485	0.0554414	0.284	0.224	1
Mcl1	0.0688269	0.055424	0.997	0.991	1
Poldip3	0.0769321	0.0553843	0.288	0.227	1
Spint1	0.0496273	0.0553467	0.294	0.224	1
Larp1	0.0787316	0.0553095	0.297	0.237	1
Aph1a	0.0687084	0.0552726	0.307	0.243	1
Marcks	0.0455808	0.0552316	0.967	0.972	1
D15Ertd621e	0.0809204	0.0551821	0.317	0.255	1
Pacsin2	0.137194	0.0549904	0.337	0.283	1
Cebpg	0.115003	0.0549566	0.333	0.277	1
Hnrnpul1	0.0213791	0.0548572	0.379	0.28	1
Ppp1cc	0.0673766	0.0547605	0.346	0.274	1
Sde2	0.0867863	0.0547289	0.379	0.312	1
Yrdc	0.0919226	0.0547132	0.382	0.315	1
Cox7b	0.189767	0.05456	0.386	0.346	1
Pkig	0.194739	0.0540866	0.451	0.405	1
Ube2s	0.175387	0.0539474	0.428	0.38	1
Ssh2	0.0862628	0.0538862	0.507	0.433	1
Hspa9	0.267621	0.0538143	0.497	0.464	1
Fam102b	0.270426	0.0538025	0.503	0.467	1
Trak2	0.00867578	0.0537908	0.101	0.047	1
Nmt2	0.0115391	0.0537384	0.108	0.053	1
1600010M07Rik	0.00976793	0.0537211	0.118	0.059	1
Mtpap	0.00976793	0.0537211	0.118	0.059	1
Mlx	0.0107941	0.053704	0.121	0.062	1
Uri1	0.015549	0.0536869	0.118	0.062	1
Mrps23	0.00966583	0.0536531	0.131	0.069	1
4933433G15Rik	0.0270227	0.0536364	0.127	0.075	1
Zfp740	0.021668	0.0536197	0.134	0.078	1
Atf7	0.0432183	0.0535703	0.134	0.084	1
Gem	0.454395	0.0535126	0.846	0.86	1
Smim19	0.0303532	0.0535058	0.154	0.097	1
Cdc26	0.0505968	0.0535058	0.15	0.1	1
Rras	0.0253674	0.0534898	0.163	0.103	1
Zc3h10	0.0522988	0.0534898	0.154	0.103	1
Pip5k1a	0.0258242	0.053474	0.163	0.103	1
Pigp	0.0530002	0.053474	0.154	0.103	1
Ppox	0.0269605	0.0534583	0.167	0.106	1
Rnf166	0.0434688	0.0534583	0.16	0.106	1
Mcmbp	0.0442943	0.0534583	0.163	0.109	1
A430005L14Rik	0.0220038	0.0534426	0.173	0.109	1
Mars	0.0287055	0.0534426	0.173	0.112	1
Trappc1	0.0449362	0.0534426	0.163	0.109	1
Vps50	0.022966	0.0534271	0.176	0.112	1
Ptpn11	0.0375818	0.0534271	0.173	0.115	1
Ap2a2	0.0463747	0.0534271	0.167	0.112	1
2020-03-02	0.0484845	0.0534116	0.173	0.118	1
Mrpl4	0.0400065	0.0533962	0.18	0.121	1
Sap30bp	0.0498216	0.0533962	0.176	0.121	1
Fance	0.0324718	0.0533809	0.183	0.121	1
Hmgcl	0.0652733	0.0533505	0.18	0.128	1
Zzz3	0.0658272	0.0533505	0.183	0.131	1
Ilvbl	0.0548633	0.0533355	0.19	0.134	1
Nfatc1	0.0660665	0.0533355	0.18	0.128	1
Pigk	0.0463392	0.0533056	0.196	0.137	1
Fkbp3	0.056785	0.0533056	0.193	0.137	1
Fam32a	0.0842786	0.0533056	0.19	0.14	1
Arrdc1	0.0708064	0.0532908	0.196	0.143	1
Kdm2a	0.0226274	0.0532761	0.206	0.137	1
Mrps28	0.0609417	0.0532469	0.203	0.146	1
Dok1	0.0511872	0.0532324	0.209	0.15	1
Ccnt1	0.0495054	0.053218	0.209	0.15	1
Mettl23	0.0761789	0.053218	0.212	0.159	1
Usp25	0.0522096	0.0532036	0.212	0.153	1
Gatad2a	0.0363416	0.0531894	0.219	0.153	1
Hcfc1r1	0.054059	0.0531894	0.219	0.159	1
Flii	0.0652005	0.0531894	0.219	0.162	1
Chrac1	0.0395549	0.0531752	0.219	0.153	1
Mon2	0.0797596	0.0531611	0.216	0.162	1
Fhad1	0.0798504	0.0531611	0.222	0.168	1
Ptpn1	0.123208	0.0531611	0.817	0.76	1
Pisd	0.0694818	0.0531192	0.235	0.178	1
Copz1	0.0971655	0.0531192	0.229	0.178	1
Aimp1	0.138532	0.0531192	0.216	0.171	1
Lamtor5	0.0591125	0.0531054	0.242	0.181	1
Mpc2	0.0833387	0.0531054	0.229	0.174	1
Pum1	0.119141	0.0531054	0.225	0.178	1
Wdfy3	0.0187568	0.0531054	0.248	0.168	1
Cltc	0.162534	0.0530848	0.807	0.763	1
Rala	0.088034	0.053078	0.235	0.181	1
Zfp710	0.129256	0.053078	0.229	0.181	1
Slc1a3	0.0383991	0.0530644	0.229	0.162	1
Spire1	0.0530301	0.0530374	0.255	0.19	1
Tial1	0.0637258	0.053024	0.248	0.187	1
Mcur1	0.0234469	0.0529322	0.284	0.202	1
Mga	0.0396799	0.0529322	0.278	0.206	1
Glrx3	0.165221	0.0529193	0.265	0.221	1
Tmem9b	0.0846799	0.0529065	0.265	0.206	1
Ppp1r9b	0.0685222	0.0528938	0.291	0.227	1
Cdk4	0.134083	0.0528812	0.268	0.218	1
Chmp3	0.0590337	0.0528436	0.291	0.224	1
Setd3	0.16476	0.0528436	0.284	0.24	1
St6galnac4	0.110602	0.0528188	0.284	0.231	1
Tcf4	0.0973896	0.0527821	0.271	0.215	1
Tmem219	0.0849227	0.052746	0.317	0.255	1
Spop	0.0254514	0.0527104	0.32	0.234	1
Scaf11	0.279734	0.0527104	0.291	0.259	1
Gsk3b	0.0464402	0.0526522	0.327	0.246	1
Camk1d	0.0869646	0.0526293	0.343	0.28	1
Cnpy3	0.171163	0.0526293	0.33	0.283	1
Sptssa	0.387961	0.0526066	0.307	0.287	1
Zmiz1	0.0592786	0.0525842	0.366	0.293	1
Prelid1	0.131132	0.0525842	0.346	0.293	1
Vps35	0.0760724	0.0525509	0.356	0.287	1
Ik	0.0267998	0.0525399	0.373	0.283	1
Itpr2	0.0566307	0.0525289	0.382	0.308	1
Abi3	0.0286238	0.0524643	0.379	0.293	1
Slc16a6	0.127795	0.0523203	0.399	0.34	1
Zc3h12c	0.0975795	0.0519968	0.441	0.383	1
Ldha	0.457301	0.051946	0.408	0.389	1
Golm1	0.234437	0.0519377	0.471	0.436	1
Ube2d3	0.290954	0.0517802	0.781	0.757	1
Gnb1	0.174314	0.0510106	0.683	0.636	1
Stoml1	0.00885999	0.0508278	0.101	0.047	1
Ing2	0.0044805	0.0508102	0.108	0.047	1
Usp50	0.0112988	0.0508102	0.108	0.053	1
Trim33	0.0112988	0.0508102	0.108	0.053	1
Msrb1	0.0112988	0.0508102	0.108	0.053	1
Ccng2	0.0220418	0.0508102	0.101	0.053	1
Lifr	0.00919876	0.0507929	0.114	0.056	1
Metap1d	0.0139016	0.0507929	0.114	0.059	1
Zfp512	0.020857	0.0507843	0.114	0.062	1
Bzw2	0.0166217	0.0507757	0.121	0.065	1
Vamp5	0.0242815	0.0507672	0.121	0.069	1
Galk1	0.019418	0.0507588	0.127	0.072	1
Stxbp2	0.0208336	0.0507504	0.131	0.075	1
Brms1	0.0277209	0.0507504	0.127	0.075	1
Nop16	0.01824	0.0507255	0.141	0.081	1
Chordc1	0.0230925	0.0507255	0.134	0.078	1
Atg12	0.0230925	0.0507255	0.134	0.078	1
Nudt16l1	0.0345113	0.0507173	0.141	0.087	1
Pam16	0.038399	0.0506929	0.147	0.093	1
Rab34	0.0384357	0.0506849	0.147	0.093	1
Qtrt1	0.0400338	0.0506849	0.15	0.097	1
Garnl3	0.0326611	0.0506769	0.157	0.1	1
Trim44	0.0354142	0.0506611	0.163	0.106	1
Pdxdc1	0.0354142	0.0506611	0.163	0.106	1
Bsdc1	0.0351578	0.0506532	0.16	0.103	1
Ganab	0.0454399	0.0506532	0.16	0.106	1
Immp1l	0.0478219	0.0506454	0.167	0.112	1
Gpbp1l1	0.0478219	0.0506454	0.167	0.112	1
Kin	0.0386929	0.0506377	0.17	0.112	1
Wdr43	0.0382354	0.0506299	0.173	0.115	1
Stk24	0.0341422	0.0506146	0.183	0.121	1
Abhd5	0.0856489	0.0506146	0.173	0.125	1
Clk3	0.043866	0.0506071	0.183	0.125	1
Agps	0.0912688	0.0505771	0.193	0.143	1
Slc1a2	0.131519	0.0505624	0.18	0.137	1
Pex2	0.0433022	0.0505478	0.209	0.146	1
Stard9	0.0530796	0.0505478	0.209	0.15	1
Smagp	0.111822	0.0505406	0.206	0.159	1
Srpk2	0.156156	0.0505334	0.193	0.153	1
Frmd8	0.0962221	0.0505262	0.216	0.165	1
Naa38	0.056879	0.0505191	0.219	0.159	1
Ddit3	0.124529	0.050505	0.212	0.165	1
Tet3	0.0874297	0.050498	0.219	0.165	1
Fam96a	0.145295	0.0504704	0.229	0.184	1
Ndufs3	0.0608992	0.0504636	0.239	0.178	1
Pabpc4	0.093592	0.0504501	0.252	0.196	1
Rbm22	0.0663665	0.0504433	0.248	0.187	1
Supt16	0.0780339	0.0504433	0.248	0.19	1
Tec	0.219467	0.0504234	0.248	0.212	1
Impdh2	0.0867931	0.0504168	0.252	0.193	1
Copb1	0.115524	0.0503845	0.275	0.221	1
Ikbkb	0.0837429	0.0503717	0.284	0.224	1
Znrd1	0.0746557	0.0503654	0.281	0.218	1
Dynlrb1	0.132163	0.0503654	0.261	0.212	1
Atp6v1h	0.0608294	0.0503592	0.284	0.218	1
Larp4	0.0904727	0.0503405	0.301	0.24	1
Amfr	0.114879	0.0503405	0.278	0.221	1
Cdk11b	0.193454	0.050298	0.288	0.243	1
Dtnbp1	0.0796732	0.0502921	0.32	0.255	1
Mrpl33	0.127267	0.0502803	0.301	0.252	1
RP23-81F19.2	0.0933422	0.0502803	0.33	0.268	1
U2surp	0.178619	0.0502285	0.327	0.283	1
Eif2s3y	0.105632	0.0502229	0.346	0.287	1
Ostc	0.194504	0.0502062	0.333	0.29	1
Slc38a10	0.223232	0.0501575	0.363	0.321	1
Rock2	0.203863	0.0501057	0.366	0.324	1
Bzw1	0.160046	0.0499459	0.477	0.424	1
Gpbp1	0.0594132	0.0499372	0.471	0.386	1
Reep3	0.213017	0.0498865	0.493	0.445	1
Chmp4b	0.283708	0.049862	0.477	0.452	1
Scpep1	0.0957795	0.0497375	0.598	0.523	1
Rnf13	0.223886	0.0497269	0.552	0.52	1
Ftl1	0.0155839	0.048592	1	1	1
Mkrn1	0.0354061	0.047856	0.212	0.146	1
Mettl9	0.0549849	0.047856	0.212	0.153	1
Pin4	0.0833788	0.047856	0.209	0.156	1
Glyr1	0.094704	0.047856	0.32	0.259	1
Psma1	0.113207	0.047856	0.314	0.255	1
Fndc3a	0.142989	0.047856	0.206	0.162	1
Ddhd2	0.00750955	0.047856	0.137	0.072	1
Mphosph6	0.0231107	0.047856	0.118	0.065	1
Atxn7l3	0.0266578	0.047856	0.124	0.072	1
D10Jhu81e	0.0267938	0.047856	0.108	0.059	1
Trim35	0.0332736	0.047856	0.154	0.097	1
Hspb11	0.0353993	0.047856	0.121	0.072	1
Sh3gl1	0.0385233	0.047856	0.167	0.109	1
Clcn7	0.0535889	0.047856	0.239	0.174	1
Gm8730	0.0552792	0.047856	0.18	0.125	1
Cops7a	0.0561144	0.047856	0.154	0.103	1
Mrto4	0.0569029	0.047856	0.252	0.187	1
Zfand3	0.059257	0.047856	0.307	0.237	1
Dhrs7	0.0623655	0.047856	0.167	0.115	1
Pnpla7	0.0655835	0.047856	0.235	0.174	1
Brd9	0.0702673	0.047856	0.15	0.103	1
A830008E24Rik	0.0737252	0.047856	0.105	0.065	1
Arap1	0.0747678	0.047856	0.353	0.283	1
Klhl9	0.0820641	0.047856	0.167	0.118	1
Pex7	0.0838946	0.047856	0.176	0.128	1
Acsl1	0.0867385	0.047856	0.114	0.075	1
Cebpa	0.0873007	0.047856	0.621	0.558	1
Ap1b1	0.089402	0.047856	0.186	0.137	1
Hfe	0.0956345	0.047856	0.333	0.271	1
Tm9sf4	0.100427	0.047856	0.209	0.159	1
Rpgrip1	0.105635	0.047856	0.225	0.174	1
Tmem160	0.115021	0.047856	0.307	0.252	1
Ankrd17	0.128165	0.047856	0.265	0.212	1
Snrpd3	0.133692	0.047856	0.281	0.231	1
Apc	0.188528	0.047856	0.17	0.134	1
Ndufa7	0.194438	0.047856	0.48	0.43	1
Mat2b	0.0178842	0.047856	0.108	0.056	1
Nfyb	0.0246442	0.047856	0.105	0.056	1
Nudcd2	0.0248817	0.047856	0.121	0.069	1
Birc2	0.0267396	0.047856	0.141	0.084	1
Coq7	0.0271273	0.047856	0.124	0.072	1
Mast3	0.0277621	0.047856	0.144	0.087	1
Bola1	0.0284342	0.047856	0.127	0.075	1
Bola3	0.0289508	0.047856	0.111	0.062	1
Wdr61	0.0336489	0.047856	0.157	0.1	1
Trnt1	0.0359607	0.047856	0.121	0.072	1
Mrpl18	0.0362332	0.047856	0.16	0.103	1
Cdkal1	0.0371879	0.047856	0.144	0.09	1
Usp36	0.0375229	0.047856	0.124	0.075	1
Atg10	0.0405744	0.047856	0.15	0.097	1
Pbrm1	0.0416752	0.047856	0.281	0.206	1
Fryl	0.0464387	0.047856	0.137	0.087	1
Gtf2i	0.0516369	0.047856	0.173	0.118	1
Supt5	0.0516369	0.047856	0.173	0.118	1
Tmem131	0.0606783	0.047856	0.163	0.112	1
Eps15	0.0632978	0.047856	0.199	0.143	1
Rnpepl1	0.0652904	0.047856	0.144	0.097	1
Ccdc86	0.0657075	0.047856	0.265	0.202	1
Syap1	0.0701916	0.047856	0.183	0.131	1
Stt3b	0.071883	0.047856	0.183	0.131	1
Rnf126	0.0779646	0.047856	0.163	0.115	1
4933434E20Rik	0.088465	0.047856	0.186	0.137	1
Mapk14	0.0903937	0.047856	0.242	0.187	1
Cuedc2	0.0966083	0.047856	0.252	0.196	1
Hnrnpf	0.0999289	0.047856	0.935	0.9	1
Bag3	0.109208	0.047856	0.18	0.134	1
Pald1	0.117059	0.047856	0.34	0.283	1
Snhg12	0.139349	0.047856	0.235	0.187	1
Cebpzos	0.155642	0.047856	0.31	0.262	1
Kdm7a	0.158467	0.047856	0.281	0.234	1
Dnajc19	0.165998	0.047856	0.219	0.178	1
Aurkaip1	0.169959	0.047856	0.15	0.115	1
Gatm	0.594819	0.047856	0.52	0.489	1
Agfg1	0.035465	0.047856	0.141	0.087	1
Rere	0.0377724	0.047856	0.144	0.09	1
Mxd4	0.0400999	0.047856	0.147	0.093	1
Fbxl20	0.0411921	0.047856	0.15	0.097	1
Mitf	0.0412043	0.047856	0.127	0.078	1
Wbp1l	0.0422341	0.047856	0.154	0.1	1
Snapin	0.053165	0.047856	0.206	0.146	1
Ring1	0.0574521	0.047856	0.183	0.128	1
Mfap1b	0.0631359	0.047856	0.141	0.093	1
Esf1	0.0673915	0.047856	0.147	0.1	1
Hcfc1	0.0693803	0.047856	0.124	0.081	1
Csnk1g2	0.0710351	0.047856	0.183	0.131	1
Arid2	0.0757275	0.047856	0.196	0.143	1
1810022K09Rik	0.0789238	0.047856	0.294	0.231	1
Cdc34	0.0795926	0.047856	0.137	0.093	1
Ankrd40	0.080371	0.047856	0.206	0.153	1
Psmc1	0.0903424	0.047856	0.186	0.137	1
Zfp467	0.0914196	0.047856	0.186	0.137	1
Prkcd	0.0943682	0.047856	0.503	0.433	1
Stoml2	0.109403	0.047856	0.19	0.143	1
Lsm5	0.114466	0.047856	0.203	0.156	1
Ndufv3	0.122887	0.047856	0.291	0.237	1
Sar1a	0.129258	0.047856	0.382	0.324	1
2010107E04Rik	0.204336	0.047856	0.556	0.533	1
Lrp1	0.213561	0.047856	0.448	0.405	1
Uqcr10	0.213702	0.047856	0.392	0.349	1
Ttyh3	0.0937895	0.047856	0.31	0.249	1
Chchd2	0.395028	0.047856	0.954	0.944	1
Gng5	0.055278	0.0471061	0.98	0.969	1
Rpl7a	0.313024	0.0469059	0.908	0.894	1
Rpl10	0.123208	0.0466305	0.984	0.984	1
Tomm20	0.141824	0.0465092	0.761	0.76	1
Rps15a	0.285711	0.0461154	0.993	0.988	1
Tsc22d2	0.142161	0.045866	0.471	0.414	1
Ube2a	0.198971	0.045862	0.507	0.461	1
Tapbp	0.158313	0.04585	0.542	0.489	1
Rpl7	0.112468	0.0458392	0.971	0.975	1
Hdlbp	0.153221	0.0458338	0.461	0.393	1
Ubap2l	0.309525	0.045675	0.415	0.377	1
Akirin1	0.240151	0.0455961	0.366	0.324	1
Tspan14	0.150011	0.045591	0.395	0.343	1
Taf10	0.0348016	0.0455598	0.376	0.287	1
Chd1	0.159359	0.0455331	0.346	0.293	1
Dnaja2	0.196264	0.0455277	0.337	0.29	1
Psmb3	0.0832923	0.0455168	0.376	0.305	1
Rbbp6	0.291712	0.0454551	0.304	0.268	1
Ssu72	0.171593	0.0454435	0.324	0.277	1
Clk4	0.115327	0.0454376	0.307	0.252	1
Mcts1	0.158963	0.045408	0.314	0.265	1
Taok1	0.0710981	0.045396	0.314	0.246	1
Timm13	0.12751	0.0453899	0.294	0.24	1
Sft2d1	0.206882	0.0453715	0.833	0.798	1
Hcst	0.194805	0.0453591	0.281	0.237	1
Ppm1h	0.0618253	0.0453529	0.291	0.221	1
Hps4	0.122373	0.0453529	0.288	0.234	1
Rad23b	0.102372	0.045334	0.275	0.218	1
Tbc1d16	0.150487	0.0453276	0.268	0.218	1
Cic	0.269829	0.0453276	0.252	0.218	1
Fam46a	0.407664	0.0453147	0.186	0.165	1
Ptpn2	0.209665	0.0453147	0.261	0.221	1
Ppp1r15b	0.265289	0.0453082	0.255	0.221	1
5031439G07Rik	0.210497	0.0453017	0.252	0.212	1
Szrd1	0.117716	0.0452886	0.258	0.206	1
Nek6	0.140737	0.0452886	0.255	0.206	1
Ppp1r9a	0.135653	0.045282	0.248	0.199	1
Pa2g4	0.0691416	0.0452754	0.252	0.19	1
Cpne3	0.0996495	0.0452687	0.248	0.193	1
Gla	0.13217	0.0452485	0.229	0.181	1
Mark3	0.110365	0.0452279	0.232	0.181	1
Mgat2	0.197921	0.045221	0.222	0.184	1
Manbal	0.103819	0.045214	0.225	0.174	1
Mvb12a	0.147879	0.045214	0.222	0.178	1
Ppp5c	0.106367	0.0452	0.222	0.171	1
Smarca2	0.0877666	0.0451858	0.216	0.162	1
Ap2s1	0.102644	0.0451786	0.206	0.156	1
Zmat2	0.102874	0.0451786	0.209	0.159	1
Ddb1	0.141961	0.0451715	0.206	0.162	1
Fam174a	0.171319	0.0451715	0.196	0.156	1
Ino80e	0.0581998	0.0451642	0.212	0.153	1
Khsrp	0.0844264	0.0451642	0.209	0.156	1
Calm3	0.139113	0.0451642	0.186	0.143	1
Parp1	0.475891	0.0451642	0.18	0.159	1
Slc25a37	0.110726	0.0451423	0.19	0.143	1
Coro1c	0.115205	0.0451275	0.183	0.137	1
Utp18	0.0622329	0.04512	0.19	0.134	1
Adcy7	0.0768931	0.04512	0.193	0.14	1
Stk11	0.091661	0.04512	0.183	0.134	1
2310011J03Rik	0.0489127	0.0451125	0.186	0.128	1
Ckap4	0.107068	0.0451125	0.173	0.128	1
Rnf5	0.0359159	0.045105	0.183	0.121	1
Hccs	0.0475415	0.045105	0.183	0.125	1
Nfe2l1	0.107622	0.045105	0.176	0.131	1
Phyh	0.187992	0.045105	0.167	0.131	1
Suds3	0.0585588	0.0450974	0.183	0.128	1
Med30	0.106603	0.0450974	0.176	0.131	1
Mdp1	0.0538766	0.0450898	0.176	0.121	1
C330007P06Rik	0.0701495	0.0450898	0.176	0.125	1
1600020E01Rik	0.155694	0.0450898	0.167	0.128	1
Vps41	0.0531651	0.0450744	0.17	0.115	1
Pias4	0.0632596	0.0450744	0.167	0.115	1
Bphl	0.0658875	0.0450744	0.167	0.115	1
Asl	0.100346	0.0450744	0.163	0.118	1
Bclaf1	0.10314	0.0450744	0.163	0.118	1
Prune2	0.181564	0.0450744	0.157	0.121	1
Uhmk1	0.0973853	0.0450588	0.16	0.115	1
Slamf6	0.11767	0.0450588	0.154	0.112	1
Borcs7	0.0596238	0.0450431	0.157	0.106	1
Psme3	0.0734505	0.0450351	0.154	0.106	1
Wdfy4	0.0692419	0.0450191	0.147	0.1	1
Nup98	0.132599	0.0450111	0.134	0.097	1
1810011H11Rik	0.0497572	0.045003	0.141	0.09	1
Sco2	0.0497572	0.045003	0.141	0.09	1
Rrp7a	0.0357679	0.0449948	0.137	0.084	1
Gar1	0.0568231	0.0449866	0.127	0.081	1
Zfp292	0.0585432	0.0449866	0.131	0.084	1
Ei24	0.0601823	0.0449866	0.134	0.087	1
Soga1	0.0764928	0.0449866	0.131	0.087	1
Got1	0.0783894	0.0449866	0.131	0.087	1
Mllt10	0.0315184	0.04497	0.131	0.078	1
Hnrnph3	0.0315184	0.04497	0.131	0.078	1
Gm10036	0.041246	0.04497	0.127	0.078	1
Manba	0.0682199	0.0449617	0.121	0.078	1
Sec24c	0.0698255	0.0449617	0.121	0.078	1
Tnpo2	0.0503173	0.0449533	0.121	0.075	1
Pid1	0.0653177	0.0449533	0.118	0.075	1
Camsap2	0.023564	0.0449448	0.118	0.065	1
1810030O07Rik	0.0362617	0.0449448	0.121	0.072	1
Ndufaf7	0.0477399	0.0449448	0.118	0.072	1
Kdm3b	0.0245442	0.0449448	0.118	0.065	1
Rfc1	0.0335847	0.0449448	0.114	0.065	1
Sp4	0.0451245	0.0449363	0.114	0.069	1
Pck2	0.0593058	0.0449363	0.111	0.069	1
Usp15	0.0318349	0.0449278	0.114	0.065	1
Rnf103	0.0296121	0.0449192	0.111	0.062	1
2410002F23Rik	0.0296121	0.0449192	0.111	0.062	1
Foxk2	0.0397983	0.0449192	0.108	0.062	1
Med31	0.0530369	0.0449192	0.105	0.062	1
Hsdl1	0.0256315	0.0449105	0.105	0.056	1
Sgf29	0.0273915	0.0449105	0.108	0.059	1
Vps13b	0.0273915	0.0449105	0.108	0.059	1
Clcn5	0.0251802	0.0449018	0.105	0.056	1
Zfp579	0.0251802	0.0449018	0.105	0.056	1
Srprb	0.0251802	0.0449018	0.105	0.056	1
2310009B15Rik	0.0343853	0.0449018	0.101	0.056	1
Tmpo	0.0343853	0.0449018	0.101	0.056	1
Fcgr3	0.117712	0.0447335	0.967	0.96	1
Naca	0.224643	0.0444947	0.954	0.941	1
Ptges3	0.35137	0.0443838	0.559	0.536	1
Hnrnpa1	0.199566	0.0441997	0.575	0.523	1
Gadd45g	0.938903	0.0440753	0.314	0.321	1
Lcp2	0.569903	0.043872	0.484	0.486	1
Ssbp4	0.247368	0.0437408	0.474	0.427	1
Pttg1ip	0.175316	0.0435176	0.412	0.358	1
Bax	0.0796271	0.0435082	0.428	0.355	1
Ubash3b	0.142193	0.0435082	0.438	0.38	1
Abi1	0.17993	0.0434017	0.405	0.349	1
Arhgef1	0.0726671	0.0432689	0.405	0.327	1
B930036N10Rik	0.639947	0.0432689	0.304	0.29	1
Chd7	0.0994793	0.0432156	0.359	0.293	1
Pkn1	0.118186	0.0432049	0.373	0.312	1
Ndufb3	0.36559	0.0432049	0.337	0.308	1
Mdh2	0.367365	0.0431612	0.314	0.287	1
Hebp1	0.142245	0.0431167	0.353	0.296	1
Srsf6	0.281699	0.0431054	0.699	0.657	1
Gripap1	0.239697	0.0429898	0.314	0.274	1
Myo1c	0.369612	0.0429898	0.281	0.252	1
Arl8b	0.200757	0.0429177	0.281	0.237	1
Ube2f	0.250394	0.0428602	0.696	0.629	1
Stab1	0.168466	0.042856	0.278	0.231	1
Ccl6	0.394491	0.0428182	0.242	0.215	1
Gng10	0.163739	0.0428055	0.278	0.231	1
Mvb12b	0.186741	0.0428055	0.271	0.227	1
Fnip1	0.154679	0.0427756	0.667	0.614	1
Tmem65	0.166467	0.042767	0.252	0.206	1
Trappc3	0.101858	0.0427278	0.261	0.206	1
Sugt1	0.18597	0.0427278	0.245	0.202	1
Ppp2cb	0.193149	0.0427278	0.239	0.196	1
Egln2	0.209648	0.0427278	0.252	0.212	1
Arpc5l	0.224614	0.0427146	0.235	0.199	1
Nabp1	0.121651	0.0427014	0.242	0.19	1
Ktn1	0.0684778	0.0426881	0.242	0.181	1
Dnttip2	0.245183	0.0426881	0.239	0.202	1
Cenpb	0.13925	0.0426747	0.242	0.193	1
Dtx4	0.159309	0.0426612	0.239	0.193	1
Cab39	0.277444	0.0426477	0.225	0.193	1
Immt	0.0996854	0.0426204	0.232	0.178	1
Ndufa9	0.132353	0.042579	0.229	0.181	1
Tnfaip8l2	0.0652445	0.042551	0.216	0.159	1
Anapc5	0.129244	0.0425369	0.212	0.165	1
Ldb1	0.209018	0.0425369	0.212	0.174	1
R3hdm2	0.267039	0.0425369	0.206	0.174	1
Sptlc2	0.201167	0.0425084	0.206	0.168	1
Nop56	0.104364	0.0424941	0.199	0.15	1
Ndufa10	0.106401	0.0424941	0.209	0.159	1
Abcc3	0.125822	0.0424941	0.209	0.162	1
Med1	0.206657	0.0424941	0.196	0.159	1
Msrb2	0.10536	0.0424797	0.209	0.159	1
Sf3b4	0.104048	0.0424652	0.206	0.156	1
Kif21b	0.145394	0.0424652	0.203	0.159	1
Ift20	0.179215	0.0424652	0.19	0.15	1
Cript	0.167847	0.042436	0.19	0.15	1
Zbtb4	0.16796	0.042436	0.193	0.153	1
Dnttip1	0.0560538	0.0424212	0.199	0.14	1
Rasa1	0.0666218	0.0424064	0.193	0.137	1
Ralbp1	0.0977953	0.0424064	0.19	0.14	1
Slc41a1	0.11338	0.0423915	0.144	0.103	1
Trmt1	0.063627	0.0423766	0.186	0.131	1
Gmpr	0.0758087	0.0423615	0.18	0.128	1
Egln1	0.112612	0.0423615	0.18	0.134	1
Ccrl2	0.670134	0.0423529	0.928	0.941	1
Rab31	0.133662	0.0423464	0.176	0.134	1
Cfdp1	0.110859	0.0423464	0.176	0.131	1
Vps37a	0.0588896	0.0423311	0.176	0.121	1
Ep400	0.0597071	0.0423311	0.18	0.125	1
Ubl4a	0.0732208	0.0423311	0.176	0.125	1
Sod1	0.108199	0.0423311	0.17	0.125	1
Aga	0.13007	0.0423158	0.17	0.128	1
Lrp6	0.18933	0.0423158	0.16	0.125	1
Dcaf12	0.0854941	0.0423005	0.167	0.118	1
2210016F16Rik	0.0864637	0.0423005	0.17	0.121	1
Dnajc12	0.127274	0.0423005	0.163	0.121	1
Pwwp2a	0.129571	0.0423005	0.16	0.118	1
Tm9sf2	0.100074	0.042285	0.157	0.112	1
Cdc5l	0.103217	0.042285	0.163	0.118	1
Pnn	0.191025	0.042285	0.157	0.121	1
Ccdc97	0.060159	0.0422222	0.154	0.103	1
Cs	0.0776244	0.0422222	0.157	0.109	1
Snrnp40	0.146678	0.0422222	0.147	0.109	1
Sdhaf4	0.0906775	0.0422063	0.144	0.1	1
Rnf111	0.0719885	0.0421903	0.147	0.1	1
Fcgr2b	0.451517	0.0421688	0.539	0.517	1
Wbscr22	0.0688615	0.042158	0.144	0.097	1
Cdipt	0.0688615	0.042158	0.144	0.097	1
Naip2	0.0688615	0.042158	0.144	0.097	1
Nosip	0.104602	0.0421417	0.134	0.093	1
Dnajb14	0.0625185	0.0421253	0.134	0.087	1
Stk25	0.0783894	0.0421089	0.131	0.087	1
Skiv2l2	0.0756079	0.0420923	0.127	0.084	1
Ntan1	0.0429208	0.0420923	0.127	0.078	1
Rcbtb2	0.142462	0.0420812	0.546	0.483	1
Gm561	0.146607	0.0420757	0.111	0.078	1
Mrpl28	0.0522337	0.0420589	0.121	0.075	1
Cand1	0.0893327	0.0420589	0.118	0.078	1
Cpsf2	0.0893327	0.0420589	0.118	0.078	1
Ebpl	0.0377284	0.0420421	0.121	0.072	1
Isy1	0.0637581	0.0420251	0.114	0.072	1
Fam134c	0.0468292	0.0420251	0.114	0.069	1
Ncf1	0.379936	0.0420166	0.696	0.698	1
Ints3	0.0440744	0.0420081	0.111	0.065	1
Dock1	0.0440744	0.0420081	0.111	0.065	1
Tbpl1	0.0581545	0.0419794	0.493	0.414	1
Vps52	0.038487	0.0419737	0.105	0.059	1
Usf1	0.0541645	0.0419737	0.105	0.062	1
Scnm1	0.0541645	0.0419737	0.105	0.062	1
Cyb5r4	0.0541645	0.0419737	0.105	0.062	1
Clpx	0.0261864	0.0419563	0.105	0.056	1
Ttc19	0.0261864	0.0419563	0.105	0.056	1
Pigyl	0.0356685	0.0419563	0.101	0.056	1
Eepd1	0.0508514	0.0419563	0.101	0.059	1
Lhfpl2	0.901348	0.0416512	0.363	0.374	1
Srp14	0.174649	0.0415601	0.448	0.389	1
Rgs1	0.295124	0.0410725	0.742	0.732	1
Nab1	0.181175	0.0410145	0.373	0.324	1
Atp5g3	0.264197	0.040822	0.337	0.296	1
Arf2	0.358703	0.0408055	0.324	0.293	1
Mertk	0.0713396	0.0408013	0.598	0.511	1
Fcgrt	0.209511	0.0407889	0.34	0.293	1
Sbds	0.513584	0.0407554	0.304	0.287	1
Lrrc58	0.146453	0.0406358	0.31	0.255	1
Slc25a25	0.312801	0.0406009	0.304	0.268	1
Xrn2	0.0952993	0.0405833	0.324	0.262	1
Csmd3	0.206896	0.0405656	0.307	0.262	1
Dbnl	0.0870739	0.0405478	0.32	0.252	1
Psenen	0.248974	0.0405434	0.578	0.53	1
Polr1d	0.418853	0.04053	0.569	0.548	1
Myc	0.239286	0.040494	0.261	0.224	1
Papola	0.185286	0.040421	0.281	0.234	1
Zfp593	0.316052	0.0404026	0.275	0.243	1
Kcmf1	0.114019	0.0403278	0.278	0.221	1
Anapc16	0.305714	0.0403278	0.268	0.237	1
Txndc9	0.132969	0.0403088	0.288	0.234	1
Sdha	0.267968	0.0403088	0.258	0.221	1
Cmip	0.165346	0.0402514	0.265	0.218	1
Lrrc3	0.171945	0.0402514	0.261	0.215	1
Bach1	0.491452	0.0402282	0.719	0.71	1
Gm2a	0.137555	0.0402224	0.556	0.474	1
Vamp4	0.113165	0.0402127	0.275	0.218	1
Rab18	0.136694	0.0402127	0.252	0.199	1
Ten1	0.123965	0.0401931	0.265	0.212	1
Sumo2	0.872123	0.0401931	0.676	0.679	1
Fbxo11	0.168448	0.0401735	0.255	0.209	1
Utp14a	0.227469	0.0401538	0.239	0.199	1
Frg1	0.14132	0.0400333	0.248	0.199	1
Ccdc22	0.112401	0.03993	0.229	0.178	1
Zdhhc5	0.184301	0.03993	0.219	0.178	1
mt-Nd4l	0.118753	0.0398839	0.977	0.984	1
Ss18	0.096673	0.0398666	0.222	0.168	1
Rab5a	0.113776	0.0398666	0.216	0.165	1
Spns1	0.0801017	0.0398453	0.219	0.162	1
Top2b	0.0951395	0.0398453	0.216	0.162	1
Lin7c	0.154871	0.0398453	0.216	0.171	1
Rbm17	0.130942	0.0398238	0.206	0.159	1
Trappc4	0.0603466	0.0398023	0.206	0.146	1
Mcrs1	0.0920001	0.0398023	0.206	0.153	1
Zfp384	0.129812	0.0398023	0.206	0.159	1
Nampt	0.178016	0.0398023	0.199	0.159	1
Prdx6	0.011701	0.0397806	0.173	0.103	1
Ppp1cb	0.0435636	0.0397806	0.203	0.14	1
Ypel5	0.0883264	0.0397806	0.196	0.143	1
Strn4	0.128684	0.0397806	0.206	0.159	1
Mrpl48	0.126967	0.0397588	0.199	0.153	1
Ap1g1	0.149876	0.0397588	0.199	0.156	1
Chd9	0.204465	0.0397588	0.196	0.159	1
Fam76a	0.210073	0.0397588	0.186	0.15	1
Creb3	0.147004	0.0397149	0.193	0.15	1
Setd5	0.147305	0.0397149	0.196	0.153	1
Evi5	0.102556	0.0396927	0.193	0.143	1
Lage3	0.122292	0.0396927	0.19	0.143	1
Sec22b	0.145843	0.0396927	0.193	0.15	1
Rbms1	0.239062	0.0396704	0.176	0.143	1
Pex13	0.100251	0.0396704	0.186	0.137	1
Mknk2	0.275372	0.0396525	0.657	0.629	1
Lmnb1	0.32659	0.039648	0.16	0.134	1
Sdhc	0.140505	0.0396255	0.18	0.137	1
Ubr4	0.142642	0.0396029	0.176	0.134	1
Rab10os	0.267297	0.0396029	0.167	0.137	1
Mb21d1	0.193152	0.0395801	0.167	0.131	1
Ubn2	0.0725133	0.0395572	0.167	0.115	1
Fas	0.125868	0.0395572	0.157	0.115	1
Papd4	0.110293	0.0395342	0.17	0.125	1
Psme4	0.111202	0.0395342	0.173	0.128	1
Elf1	0.311395	0.0395226	0.467	0.427	1
Ddt	0.0699065	0.0394878	0.167	0.115	1
Kdelr1	0.106153	0.0394878	0.163	0.118	1
Poldip2	0.106153	0.0394878	0.163	0.118	1
Dctn1	0.107211	0.0394878	0.167	0.121	1
Ing3	0.105117	0.0394644	0.163	0.118	1
Otud4	0.219133	0.0394644	0.15	0.118	1
Nfkbid	0.327856	0.0394476	0.843	0.782	1
Cask	0.151492	0.0394408	0.154	0.115	1
Grk6	0.186499	0.0394408	0.15	0.115	1
Stk4	0.0828986	0.0394408	0.16	0.112	1
Snd1	0.0828986	0.0394408	0.16	0.112	1
Egr2	0.256195	0.0394408	0.66	0.645	1
Fbxl17	0.0807421	0.0394172	0.157	0.109	1
Ube2i	0.538543	0.0393993	0.435	0.424	1
Gpaa1	0.0785306	0.0393933	0.154	0.106	1
Pus1	0.146678	0.0393933	0.147	0.109	1
Atxn7	0.0597573	0.0393694	0.15	0.1	1
Dcakd	0.178866	0.0393694	0.141	0.106	1
Cdc73	0.14145	0.0393453	0.141	0.103	1
Med25	0.14145	0.0393453	0.141	0.103	1
Banf1	0.14145	0.0393453	0.141	0.103	1
Dclre1c	0.168674	0.0393453	0.131	0.097	1
N4bp2l1	0.0554218	0.0393211	0.144	0.093	1
Chchd7	0.138671	0.0393211	0.137	0.1	1
Ctsf	0.322108	0.039309	0.441	0.402	1
Cnot1	0.0858634	0.0392723	0.137	0.093	1
Mrpl34	0.0641141	0.0392476	0.134	0.087	1
Trnau1ap	0.099974	0.0392476	0.124	0.084	1
Chp1	0.127474	0.0392476	0.124	0.087	1
Mrps25	0.0803235	0.0392229	0.131	0.087	1
Tmem245	0.126377	0.0392229	0.124	0.087	1
Fbxo18	0.0588893	0.039198	0.127	0.081	1
Prkaca	0.0979816	0.039198	0.124	0.084	1
Cant1	0.0979816	0.039198	0.124	0.084	1
Herpud2	0.0439952	0.039198	0.127	0.078	1
Msi2	0.072318	0.0391729	0.121	0.078	1
Tlk1	0.0744883	0.0391729	0.124	0.081	1
Cbfa2t3	0.0942969	0.0391729	0.118	0.078	1
Upf3a	0.119467	0.0391729	0.118	0.081	1
Dgcr2	0.0691999	0.0391477	0.118	0.075	1
Cenpv	0.0714615	0.0391477	0.121	0.078	1
Mthfd1	0.148591	0.0391477	0.111	0.078	1
Kctd2	0.0485868	0.0391223	0.114	0.069	1
Nsmaf	0.0683636	0.0391223	0.118	0.075	1
Ndufa3	0.245296	0.0391223	0.389	0.346	1
Zc3h11a	0.0651965	0.0390968	0.114	0.072	1
Tmem38b	0.0651965	0.0390968	0.114	0.072	1
Lpgat1	0.0843002	0.0390968	0.111	0.072	1
Oma1	0.0806202	0.0390712	0.108	0.069	1
Gpatch8	0.0806202	0.0390712	0.108	0.069	1
Arl3	0.0806202	0.0390712	0.108	0.069	1
Pigs	0.0421962	0.0390454	0.108	0.062	1
Pomgnt1	0.0768377	0.0390454	0.105	0.065	1
Adipor2	0.0519034	0.0389933	0.101	0.059	1
Bop1	0.0519034	0.0389933	0.101	0.059	1
Fmnl1	0.174666	0.0388266	0.405	0.352	1
Ywhaq	0.30962	0.0388062	0.353	0.321	1
Peli1	0.409692	0.0387898	0.572	0.526	1
Rab7	0.204876	0.0387568	0.559	0.52	1
Ccni	0.280471	0.0386606	0.366	0.327	1
Brd4	0.20575	0.0383321	0.34	0.293	1
Cetn3	0.194592	0.0382174	0.31	0.265	1
Med28	0.160346	0.0380998	0.307	0.255	1
Rpl5	0.624096	0.038052	0.644	0.648	1
Plekhf2	0.263838	0.0380279	0.297	0.259	1
Runx1	0.16411	0.0379898	0.768	0.72	1
Mydgf	0.251615	0.0379794	0.278	0.24	1
Rpl26	0.211295	0.0379672	0.977	0.975	1
Tpp2	0.39061	0.037955	0.281	0.255	1
Usp8	0.286156	0.0379304	0.278	0.24	1
Necap2	0.138062	0.0378858	0.556	0.483	1
Gnai3	0.167905	0.0378559	0.281	0.231	1
Degs1	0.552621	0.0378559	0.239	0.224	1
Tceb2	0.212138	0.0378559	0.65	0.614	1
Rab8a	0.160093	0.0378309	0.284	0.234	1
Lyn	0.289612	0.0378183	0.859	0.835	1
Trim30a	0.261806	0.0377549	0.245	0.209	1
Ostf1	0.261706	0.0377379	0.644	0.617	1
Ddx21	0.0484812	0.0377036	0.52	0.427	1
Pelo	0.380946	0.0377036	0.242	0.215	1
Cables1	0.4862	0.0377036	0.431	0.402	1
Gpr108	0.207691	0.0376778	0.265	0.221	1
Btaf1	0.168147	0.0376519	0.252	0.202	1
Nipbl	0.227467	0.0376519	0.255	0.215	1
Aup1	0.160166	0.0376258	0.261	0.212	1
H2-Q7	0.376328	0.0375995	0.467	0.439	1
Abhd17a	0.19898	0.0375995	0.252	0.209	1
Ndufc1	0.126318	0.03752	0.245	0.193	1
Pgs1	0.13057	0.03752	0.245	0.193	1
Nop14	0.396245	0.03752	0.235	0.212	1
Sumo3	0.263845	0.0374932	0.229	0.193	1
Sub1	0.597092	0.0374813	0.837	0.816	1
Anapc11	0.140866	0.0374121	0.229	0.181	1
Hnrnpul2	0.341475	0.0374121	0.222	0.193	1
Smc1a	0.169006	0.0373847	0.232	0.187	1
Atg5	0.252435	0.0373847	0.225	0.19	1
Cd34	0.30498	0.0373847	0.464	0.427	1
Ctso	0.361608	0.0373847	0.219	0.193	1
Pcm1	0.586957	0.0373572	0.196	0.184	1
Copb2	0.167163	0.0373296	0.222	0.178	1
Snrpe	0.313315	0.0373185	0.425	0.399	1
Dda1	0.160333	0.0373018	0.209	0.165	1
Rhoa	0.366142	0.0372637	0.922	0.894	1
Khdrbs3	0.186956	0.0372176	0.193	0.153	1
Rab3il1	0.216798	0.0372176	0.212	0.174	1
Csf1r	0.147082	0.03711	1	0.994	1
Ctnnbip1	0.0896821	0.0370158	0.193	0.14	1
Fxr2	0.242612	0.0370158	0.19	0.156	1
Tbc1d17	0.126573	0.0369863	0.186	0.14	1
Vps8	0.0869766	0.0369567	0.19	0.137	1
Ogt	0.150145	0.0369567	0.173	0.131	1
1110004F10Rik	0.240314	0.0369567	0.173	0.14	1
Rnf149	0.260143	0.0369508	0.425	0.38	1
Ythdf1	0.175215	0.036927	0.186	0.146	1
Cox17	0.51594	0.036927	0.386	0.364	1
Ubqln1	0.123614	0.036927	0.183	0.137	1
Sox4	0.262653	0.036927	0.147	0.118	1
Rsl24d1	0.117883	0.036897	0.183	0.137	1
Erp44	0.081575	0.0368669	0.18	0.128	1
Ppp2r1a	0.0987425	0.0368669	0.176	0.128	1
D17Wsu92e	0.0772772	0.0368366	0.18	0.128	1
Stau1	0.118662	0.0368366	0.176	0.131	1
Cbx1	0.142738	0.0368366	0.176	0.134	1
Gnl2	0.234859	0.0368366	0.167	0.134	1
B230219D22Rik	0.114588	0.0368062	0.167	0.121	1
Uchl3	0.139891	0.0368062	0.17	0.128	1
Otud5	0.113507	0.0367756	0.167	0.121	1
Cyld	0.138735	0.0367756	0.17	0.128	1
Setd2	0.138735	0.0367756	0.17	0.128	1
Churc1	0.139613	0.0367756	0.173	0.131	1
Flna	0.141399	0.0367756	0.167	0.125	1
Fmr1	0.231987	0.0367756	0.163	0.131	1
Arrb1	0.13662	0.0367448	0.167	0.125	1
Tcof1	0.167727	0.0367448	0.163	0.125	1
Abcg2	0.193492	0.0367448	0.157	0.121	1
Polr2c	0.19514	0.0367448	0.163	0.128	1
C1d	0.0704725	0.0367138	0.16	0.109	1
Ubtd1	0.111356	0.0367138	0.167	0.121	1
Psmd11	0.159576	0.0367076	0.386	0.327	1
Rab35	0.109155	0.0366827	0.163	0.118	1
Smurf2	0.13093	0.0366827	0.157	0.115	1
Ptpn6	0.129273	0.0366577	0.408	0.352	1
Map3k11	0.156613	0.0366514	0.154	0.115	1
Tns1	0.228698	0.0366514	0.147	0.115	1
Lonp1	0.324673	0.0366514	0.144	0.118	1
Gcnt1	0.0839591	0.0366199	0.157	0.109	1
Klhl7	0.103171	0.0366199	0.154	0.109	1
Lig3	0.103171	0.0366199	0.154	0.109	1
Ptprs	0.150797	0.0366199	0.137	0.1	1
Man2a2	0.155426	0.0366199	0.154	0.115	1
Tnfsf13b	0.186499	0.0366199	0.15	0.115	1
Prkab2	0.263157	0.0366199	0.144	0.115	1
Aco2	0.148878	0.0365565	0.144	0.106	1
Nek9	0.150385	0.0365565	0.147	0.109	1
Vti1b	0.216304	0.0365565	0.137	0.106	1
Trappc6a	0.11952	0.0365245	0.144	0.103	1
Tgfa	0.0895528	0.0364923	0.141	0.097	1
Gcsh	0.0944777	0.0364923	0.144	0.1	1
Tysnd1	0.144924	0.0364923	0.141	0.103	1
Sptan1	0.091777	0.0364599	0.141	0.097	1
Ripk1	0.142028	0.0364599	0.137	0.1	1
Adam9	0.110842	0.0364273	0.134	0.093	1
Madd	0.252111	0.0364273	0.121	0.093	1
Mafk	0.108566	0.0364273	0.376	0.305	1
Eif6	0.304825	0.0364011	0.369	0.33	1
Senp5	0.107754	0.0363946	0.131	0.09	1
Btbd1	0.135884	0.0363946	0.131	0.093	1
H2-Ob	0.135884	0.0363946	0.131	0.093	1
Tspyl1	0.0784065	0.0363616	0.127	0.084	1
2020-03-01	0.130368	0.0363616	0.124	0.087	1
Fbxl14	0.13263	0.0363616	0.127	0.09	1
Hnrnpll	0.165326	0.0363616	0.118	0.084	1
Cabin1	0.101275	0.0363285	0.124	0.084	1
Erlin1	0.101275	0.0363285	0.124	0.084	1
Golt1b	0.103537	0.0363285	0.127	0.087	1
Pycr2	0.200705	0.0363285	0.118	0.087	1
Pcmtd1	0.0978805	0.0362952	0.121	0.081	1
Pla2g12a	0.100261	0.0362952	0.124	0.084	1
Rbm25	0.232096	0.0362952	0.52	0.464	1
Rlim	0.173677	0.0362952	0.366	0.312	1
Zdhhc3	0.0740025	0.0362617	0.121	0.078	1
Ino80b	0.0968821	0.0362617	0.121	0.081	1
Slc25a45	0.0968821	0.0362617	0.121	0.081	1
Spin1	0.152588	0.0362617	0.114	0.081	1
Arhgap12	0.152588	0.0362617	0.114	0.081	1
Ank2	0.189085	0.0362617	0.111	0.081	1
Zfpm1	0.0934	0.036228	0.118	0.078	1
Selo	0.0934	0.036228	0.118	0.078	1
Sfmbt1	0.118308	0.036228	0.114	0.078	1
Fam98b	0.0898138	0.0361941	0.114	0.075	1
Mrps26	0.114383	0.0361941	0.111	0.075	1
Fiz1	0.114383	0.0361941	0.111	0.075	1
Mau2	0.114383	0.0361941	0.111	0.075	1
Ilk	0.261215	0.0361873	0.353	0.312	1
Prkrip1	0.0450617	0.03616	0.111	0.065	1
Lypla1	0.0861234	0.03616	0.111	0.072	1
Skiv2l	0.110313	0.03616	0.108	0.072	1
Wipi2	0.107129	0.03616	0.105	0.069	1
Nhlrc3	0.278276	0.0361326	0.356	0.315	1
2020-09-15	0.493482	0.0361326	0.859	0.838	1
Gstm5	0.0793329	0.0361257	0.105	0.065	1
Ubl7	0.0823292	0.0361257	0.108	0.069	1
Rbm15b	0.106096	0.0361257	0.105	0.069	1
Nus1	0.138117	0.0361257	0.101	0.069	1
Pip4k2c	0.0572348	0.0360912	0.105	0.062	1
Ipmk	0.075312	0.0360912	0.101	0.062	1
Rmnd5b	0.0784327	0.0360912	0.105	0.065	1
Mterf3	0.0784327	0.0360912	0.105	0.065	1
Fzd5	0.0364133	0.0360565	0.101	0.056	1
Exosc4	0.0537019	0.0360565	0.101	0.059	1
Cmtm7	0.477293	0.0359982	0.503	0.474	1
Jup	0.238494	0.0359369	0.324	0.277	1
Tfe3	0.19679	0.0358798	0.33	0.28	1
Dazap2	0.260393	0.0358798	0.529	0.486	1
Strap	0.26236	0.0358798	0.307	0.268	1
Gusb	0.155272	0.0358593	0.657	0.592	1
Nrp1	0.0935091	0.035764	0.314	0.246	1
Osgep	0.153586	0.0356756	0.324	0.268	1
Bcl7b	0.151201	0.0356459	0.301	0.246	1
Ttc28	0.337369	0.0356459	0.291	0.259	1
Paip2	0.386165	0.035616	0.278	0.249	1
Aars	0.238042	0.0355859	0.301	0.259	1
Elovl1	0.164166	0.0355557	0.304	0.252	1
Psmb7	0.258031	0.0355254	0.288	0.249	1
Pet100	0.144146	0.0354643	0.297	0.243	1
Ppp3ca	0.28814	0.0354026	0.271	0.234	1
Emc6	0.364158	0.0353402	0.265	0.237	1
Eef2k	0.219504	0.0353088	0.278	0.234	1
Bag6	0.236863	0.0353088	0.278	0.237	1
Eno1	0.212668	0.0352772	0.271	0.227	1
Sipa1	0.359784	0.0352772	0.458	0.427	1
G3bp1	0.340713	0.0352772	0.742	0.729	1
Slc15a3	0.615957	0.0352455	0.794	0.782	1
Senp6	0.137277	0.035117	0.258	0.206	1
Eif3k	0.502234	0.0350353	0.428	0.411	1
Gnaq	0.153862	0.0350189	0.252	0.202	1
Uvrag	0.376934	0.0350189	0.245	0.218	1
Ndufb11	0.427794	0.0348857	0.219	0.196	1
Sdf2	0.59526	0.0348857	0.203	0.19	1
Txn1	0.153897	0.0348519	0.222	0.174	1
Ago2	0.238639	0.0348519	0.235	0.196	1
Rab22a	0.304981	0.0348519	0.229	0.196	1
Rdx	0.523253	0.034818	0.212	0.196	1
Atp6v1f	0.475912	0.0348149	0.84	0.832	1
Ywhab	0.358019	0.0348124	0.386	0.352	1
Tnks2	0.229424	0.0347497	0.225	0.187	1
Nrbf2	0.416338	0.0346108	0.193	0.168	1
Dhx34	0.256254	0.0345756	0.216	0.181	1
Dcxr	0.257408	0.0345756	0.209	0.174	1
Cox7a2l	0.170872	0.0345605	0.536	0.474	1
Fgd2	0.58692	0.0345605	0.546	0.539	1
Actr1b	0.136386	0.0345402	0.206	0.159	1
Itga6	0.435673	0.0345225	0.379	0.355	1
Slc2a8	0.121719	0.0345047	0.216	0.165	1
Ankhd1	0.193014	0.0345047	0.206	0.165	1
H2afv	0.351539	0.0345047	0.186	0.159	1
Akap9	0.164888	0.0344689	0.206	0.162	1
Ranbp9	0.22021	0.034433	0.206	0.168	1
Slc46a1	0.254247	0.034433	0.193	0.159	1
Tmcc3	0.40019	0.034415	0.742	0.72	1
Romo1	0.35893	0.0344029	0.356	0.324	1
Dpp7	0.252444	0.0343969	0.199	0.165	1
Qrich1	0.422951	0.0343969	0.186	0.165	1
Klf3	0.297052	0.0343605	0.186	0.156	1
Tmem159	0.186068	0.034324	0.193	0.153	1
Tnrc18	0.222785	0.034324	0.193	0.156	1
Morc3	0.0772162	0.034324	0.193	0.137	1
DHRSX	0.374936	0.0342873	0.18	0.156	1
Nedd8	0.409852	0.0342239	0.52	0.498	1
Arhgef40	0.246837	0.0342132	0.176	0.143	1
Safb	0.178048	0.0341384	0.18	0.14	1
Sh3tc1	0.17375	0.0341006	0.167	0.128	1
Dcaf11	0.200488	0.0341006	0.17	0.134	1
Pogk	0.207311	0.0341006	0.173	0.137	1
Map4k4	0.273131	0.0340943	0.366	0.327	1
Tceb3	0.174214	0.0340627	0.173	0.134	1
Acaa1a	0.393925	0.0340627	0.366	0.34	1
Luc7l2	0.679266	0.0340355	0.467	0.467	1
Ndfip2	0.0750163	0.0340309	0.376	0.299	1
Pprc1	0.172174	0.0340245	0.17	0.131	1
Ssbp2	0.279294	0.0340245	0.16	0.131	1
Rinl	0.115502	0.0339862	0.163	0.118	1
Kitl	0.330463	0.0339862	0.157	0.131	1
Cln5	0.414512	0.0339669	0.356	0.33	1
Klf4	0.0444376	0.0339476	0.111	0.065	1
Cdc42bpb	0.138119	0.0339088	0.163	0.121	1
Efcab14	0.196072	0.0339088	0.154	0.118	1
Ctcf	0.196072	0.0339088	0.154	0.118	1
Stub1	0.236374	0.0339088	0.147	0.115	1
Amd1	0.278536	0.0339088	0.144	0.115	1
Rc3h2	0.161863	0.0338698	0.154	0.115	1
Ubxn2a	0.163141	0.0338698	0.157	0.118	1
Bcap29	0.278474	0.0338698	0.147	0.118	1
Sh3kbp1	0.342815	0.0338371	0.356	0.324	1
Ufsp2	0.108479	0.0338305	0.157	0.112	1
Srd5a3	0.133276	0.0338305	0.157	0.115	1
Cmklr1	0.159265	0.0338305	0.15	0.112	1
Nt5dc3	0.159265	0.0338305	0.15	0.112	1
Gorasp2	0.317729	0.0338305	0.144	0.118	1
Tlr7	0.35133	0.0338137	0.497	0.458	1
Supt6	0.158057	0.0337911	0.15	0.112	1
Pfdn4	0.227575	0.0337911	0.147	0.115	1
Cpe	0.563015	0.0337713	0.245	0.224	1
Pex14	0.126493	0.0337514	0.147	0.106	1
Nap1l4	0.126493	0.0337514	0.147	0.106	1
Mettl5	0.156851	0.0337514	0.15	0.112	1
Faim	0.188575	0.0337514	0.147	0.112	1
Itsn2	0.188575	0.0337514	0.147	0.112	1
Mgat5	0.185908	0.0337115	0.144	0.109	1
Cgrrf1	0.221225	0.0337115	0.137	0.106	1
Emc1	0.0584013	0.0336714	0.141	0.09	1
Rnf213	0.143399	0.0336714	0.137	0.1	1
Zmym4	0.181445	0.0336714	0.137	0.103	1
Spr	0.181445	0.0336714	0.137	0.103	1
Stk10	0.18312	0.0336714	0.141	0.106	1
Timm50	0.219956	0.0336714	0.137	0.106	1
Bet1	0.148463	0.033631	0.141	0.103	1
Polr2i	0.175204	0.0335904	0.131	0.097	1
Pdzd11	0.177158	0.0335904	0.134	0.1	1
Arhgap30	0.217263	0.0335701	0.337	0.29	1
Rffl	0.371785	0.0335701	0.327	0.299	1
Ranbp1	0.474826	0.0335701	0.297	0.277	1
Zc3h13	0.0861513	0.0335496	0.134	0.09	1
Pde1b	0.173973	0.0335496	0.131	0.097	1
Mta1	0.168389	0.0335086	0.124	0.09	1
Hk1	0.251009	0.0335086	0.121	0.093	1
Plin3	0.256107	0.0335086	0.121	0.093	1
Bnip3	0.107023	0.0334673	0.127	0.087	1
Ube2g1	0.133311	0.0334673	0.124	0.087	1
Appl2	0.167169	0.0334673	0.124	0.09	1
Sh3glb2	0.103616	0.0334258	0.124	0.084	1
Zfp24	0.129661	0.0334258	0.121	0.084	1
Zfp560	0.132172	0.0334258	0.124	0.087	1
Med12	0.163538	0.0334258	0.121	0.087	1
Snx14	0.125875	0.033384	0.118	0.081	1
Phax	0.125875	0.033384	0.118	0.081	1
Ddx19a	0.156979	0.033384	0.114	0.081	1
Pfdn6	0.159745	0.033384	0.118	0.084	1
Lefty1	0.121949	0.033342	0.114	0.078	1
Mocs2	0.121949	0.033342	0.114	0.078	1
Srebf2	0.152834	0.033342	0.111	0.078	1
Mrpl55	0.120848	0.0332997	0.114	0.078	1
Phf10	0.151647	0.0332997	0.111	0.078	1
Rpp25l	0.236894	0.0332997	0.105	0.078	1
Rer1	0.374137	0.0332927	0.291	0.259	1
Ccnh	0.0889393	0.0332572	0.111	0.072	1
Fam219a	0.116793	0.0332572	0.111	0.075	1
Hyou1	0.116793	0.0332572	0.111	0.075	1
Hhex	0.143986	0.0332572	0.105	0.072	1
Prex1	0.345657	0.0332267	0.497	0.464	1
Ssna1	0.112593	0.0332145	0.108	0.072	1
Nit2	0.112593	0.0332145	0.108	0.072	1
Ccnd3	0.112593	0.0332145	0.108	0.072	1
Tlr6	0.179513	0.0332145	0.101	0.072	1
Tex10	0.0850069	0.0332145	0.108	0.069	1
Srf	0.25622	0.0331858	0.31	0.268	1
Rpa3	0.108246	0.0331715	0.105	0.069	1
Rnft1	0.108246	0.0331715	0.105	0.069	1
[truncated: 3,109 more rows]

## Sheet: Diff. cl1 Microgl
	p_val	avg_logFC	pct.1	pct.2	p_val_adj
Egr1	2.42762e-28	0.371915	0.678	0.24	4.268e-24
Crybb1	2.45901e-07	0.339775	0.464	0.292	0.00432319
Btg2	2.67128e-20	0.314768	0.598	0.213	4.69638e-16
Zbtb20	4.23202e-28	0.30948	0.617	0.191	7.44031e-24
Malat1	5.71198e-19	0.308925	0.981	0.951	1.00422e-14
Rhob	1.67233e-18	0.304105	0.672	0.283	2.94012e-14
Dusp1	8.79603e-15	0.304005	0.719	0.401	1.54643e-10
Rps27	9.28148e-15	0.292617	1	1	1.63178e-10
Rps28	1.99691e-14	0.287844	0.992	1	3.51078e-10
Nrxn1	3.01897e-26	0.276891	0.516	0.122	5.30765e-22
Nsg1	5.9217e-25	0.268626	0.437	0.076	1.04109e-20
Cntn1	8.33024e-23	0.267491	0.508	0.131	1.46454e-18
Gm1673	6.23284e-23	0.258538	0.568	0.176	1.0958e-18
Snhg11	5.9686e-20	0.25633	0.393	0.076	1.04934e-15
Tsc22d1	2.37758e-17	0.255675	0.697	0.377	4.18003e-13
Ifrd1	9.69349e-15	0.254731	0.664	0.316	1.70421e-10
Bex2	1.5485e-18	0.253219	0.626	0.258	2.72242e-14
Rpl38	1.47853e-09	0.246268	1	1	2.5994e-05
Txndc15	1.23114e-16	0.245794	0.481	0.152	2.16447e-12
Clstn1	5.52383e-20	0.245681	0.609	0.228	9.71145e-16
Ptprn	2.52738e-23	0.244231	0.421	0.073	4.44338e-19
Nrxn2	2.64037e-22	0.242559	0.609	0.216	4.64203e-18
Gria2	9.32496e-22	0.240878	0.577	0.198	1.63942e-17
Rps29	8.37601e-14	0.239147	1	1	1.47259e-09
Atraid	2.07724e-17	0.232795	0.546	0.179	3.65199e-13
Ptov1	4.82455e-18	0.232252	0.505	0.152	8.48204e-14
Cadm1	4.50788e-20	0.229897	0.527	0.155	7.9253e-16
Lsamp	6.27692e-18	0.228735	0.339	0.061	1.10355e-13
Cxx1a	1.01928e-20	0.228109	0.481	0.128	1.792e-16
Arl6ip5	1.03741e-15	0.223272	0.65	0.292	1.82387e-11
Tmem130	3.91494e-22	0.221437	0.475	0.112	6.88286e-18
Erdr1	1.45767e-16	0.220072	0.546	0.198	2.56273e-12
Snrpn	4.22298e-19	0.217544	0.391	0.079	7.42442e-15
Nptn	8.8825e-18	0.215168	0.642	0.271	1.56163e-13
Ngfrap1	9.85923e-14	0.213536	0.683	0.365	1.73335e-09
Tmem30a	1.42305e-17	0.210572	0.497	0.155	2.50186e-13
Fos	9.60234e-05	0.209921	0.893	0.824	1
Pld3	1.57787e-17	0.206658	0.568	0.207	2.77405e-13
Srrm2	9.55986e-14	0.206297	0.672	0.343	1.68072e-09
Fau	1.09442e-09	0.205061	1	1	1.9241e-05
Pdia6	5.11975e-14	0.201935	0.653	0.307	9.00103e-10
Meg3	7.02373e-08	0.201613	0.77	0.556	0.00123484
Ntrk2	7.33336e-13	0.198699	0.697	0.401	1.28928e-08
Qk	8.83946e-09	0.195845	0.798	0.538	0.000155407
Tgoln1	1.37958e-17	0.193529	0.47	0.134	2.42544e-13
Pgam1	3.02113e-12	0.191259	0.571	0.246	5.31145e-08
Ddrgk1	2.60367e-09	0.185152	0.568	0.28	4.57751e-05
Atp6ap1	6.83789e-13	0.184061	0.658	0.325	1.20217e-08
Sparcl1	5.51963e-11	0.182222	0.418	0.152	9.70405e-07
Atf3	2.19667e-06	0.182179	0.702	0.435	0.0386197
Tusc3	5.64955e-13	0.181635	0.648	0.34	9.93248e-09
Son	2.40371e-15	0.179533	0.656	0.295	4.22597e-11
Cspg5	3.06858e-08	0.176342	0.738	0.517	0.000539487
Gpm6b	7.03047e-10	0.175845	0.689	0.426	1.23603e-05
Mt1	0.000280986	0.175791	0.956	0.948	1
Maged1	1.54501e-12	0.174241	0.669	0.377	2.71628e-08
Stmn3	7.2015e-14	0.174153	0.645	0.322	1.26609e-09
Gm11808	0.0456991	0.174099	0.339	0.316	1
Sumo1	2.83708e-09	0.174077	0.697	0.38	4.98787e-05
Cbx3	5.30091e-08	0.172045	0.708	0.426	0.000931953
Paip2	3.58806e-08	0.171983	0.544	0.283	0.000630817
Tspan13	4.20602e-10	0.171445	0.448	0.182	7.39461e-06
Rpl37	6.89514e-05	0.170642	1	1	1
Pfn2	1.20741e-08	0.170057	0.205	0.052	0.000212275
Ppp2ca	1.53144e-10	0.16931	0.5	0.213	2.69243e-06
Rps9	6.5631e-06	0.168689	1	1	0.115386
Ccrl2	0.354807	0.167368	0.251	0.234	1
Cebpb	1.96235e-08	0.167136	0.773	0.459	0.000345
Eif4a2	5.44915e-15	0.167057	0.5	0.173	9.58015e-11
Rsrp1	2.81927e-11	0.164459	0.757	0.489	4.95656e-07
Zfand5	2.48196e-10	0.163894	0.678	0.353	4.36353e-06
Ndufa5	2.72223e-08	0.163715	0.653	0.362	0.000478594
Alox5ap	0.0241116	0.163668	0.336	0.274	1
2020-09-07	3.09783e-08	0.163581	0.811	0.581	0.00054463
Ndufb10	1.26446e-07	0.161688	0.492	0.249	0.00222305
Aldoc	4.656e-10	0.159478	0.765	0.45	8.18571e-06
Prdx6	7.56557e-10	0.156615	0.451	0.188	1.3301e-05
Dpysl2	2.39235e-08	0.156401	0.544	0.277	0.000420598
Ube2d3	1.33054e-06	0.155411	0.601	0.343	0.0233923
Csnk1a1	1.02073e-13	0.154039	0.484	0.167	1.79455e-09
Faim2	1.70007e-10	0.149616	0.68	0.407	2.98889e-06
Krtcap2	2.86669e-05	0.145566	0.462	0.264	0.503993
Ndufb2	1.1218e-09	0.145181	0.566	0.271	1.97224e-05
Ogfrl1	0.0741833	0.144437	0.112	0.076	1
Rpn2	4.44521e-09	0.144046	0.464	0.201	7.81512e-05
Sv2a	1.95663e-14	0.143884	0.344	0.085	3.43995e-10
Spock2	4.98871e-14	0.142409	0.32	0.073	8.77065e-10
Fkbp2	4.32603e-08	0.141886	0.697	0.401	0.000760559
Jun	0.00398484	0.14002	0.866	0.772	1
Drap1	4.19356e-06	0.137454	0.634	0.368	0.0737269
Romo1	2.43415e-07	0.137386	0.746	0.459	0.00427948
Pnrc1	5.01476e-05	0.13734	0.831	0.623	0.881646
Btg1	0.0404675	0.137289	0.91	0.793	1
Grina	3.00143e-09	0.137235	0.374	0.143	5.27681e-05
Rpl30	0.000371194	0.136834	1	1	1
Marcksl1	9.26236e-07	0.136502	0.71	0.416	0.0162841
Nap1l5	1.76811e-09	0.136334	0.746	0.489	3.10851e-05
Arpc1a	1.50622e-08	0.136264	0.656	0.35	0.000264808
Sdf4	4.00246e-08	0.135689	0.519	0.255	0.000703673
Rpl39	9.73114e-05	0.135179	0.995	1	1
Psma3	2.12431e-07	0.133854	0.68	0.398	0.00373475
Pam	4.36701e-10	0.133222	0.727	0.471	7.67764e-06
Hnrnpk	3.14355e-07	0.132884	0.418	0.198	0.00552667
Mrpl52	0.00116979	0.132836	0.708	0.508	1
Selm	2.66898e-08	0.132532	0.727	0.486	0.000469234
Cd47	6.0314e-11	0.132365	0.672	0.35	1.06038e-06
Fosb	8.99285e-08	0.132339	0.77	0.553	0.00158103
Ccl6	0.0505882	0.130642	0.104	0.064	1
Rps24	0.000262604	0.129975	0.997	1	1
Sec62	3.47253e-07	0.129906	0.784	0.565	0.00610505
Rps27a	0.000598688	0.129658	1	1	1
Rpl41	0.000133585	0.129467	1	1	1
Mt3	0.245162	0.128332	0.932	0.897	1
Rpl36	0.00213445	0.128149	0.992	1	1
Pcbp2	3.78554e-06	0.126962	0.514	0.274	0.0665536
Plp1	4.77815e-17	0.126879	0.634	0.277	8.40047e-13
Tomm20	0.00282855	0.125318	0.866	0.729	1
Srgn	0.394298	0.125133	0.284	0.34	1
Ywhaz	3.29817e-09	0.123948	0.415	0.17	5.79851e-05
Rpl35a	0.00063679	0.123224	0.997	1	1
Npdc1	1.78704e-07	0.122856	0.779	0.574	0.0031418
Ptges3	5.56643e-07	0.122788	0.702	0.416	0.00978635
Snrpg	0.000572399	0.122712	0.637	0.429	1
Hnrnpa2b1	1.32517e-09	0.120906	0.719	0.413	2.32979e-05
Calm3	1.44838e-08	0.11963	0.694	0.374	0.00025464
Ppp1r15a	6.83289e-09	0.119571	0.459	0.198	0.000120129
Rbm39	6.63322e-08	0.118942	0.79	0.541	0.00116619
Rpl24	0.011497	0.118523	0.995	0.997	1
Mcl1	3.76242e-05	0.118418	0.735	0.474	0.661471
Rpl29	0.0419918	0.118244	0.989	0.997	1
Ncam1	4.96004e-08	0.1173	0.795	0.581	0.000872025
Lrpap1	1.96318e-08	0.116942	0.683	0.416	0.000345146
Tmem243	0.299864	0.115824	0.295	0.28	1
Podxl2	3.41767e-07	0.115096	0.724	0.489	0.00600861
Jund	0.000739919	0.114843	0.978	0.945	1
Eef1d	0.00268005	0.113707	0.746	0.538	1
Eef2	7.72387e-05	0.111795	0.694	0.422	1
Rpl18a	0.00217733	0.111674	1	1	1
Gpm6a	2.33546e-08	0.111406	0.653	0.395	0.000410597
6330403K07Rik	9.54789e-09	0.111373	0.727	0.471	0.000167862
Ndufa1	2.16086e-05	0.111337	0.568	0.328	0.379901
Aplp2	7.02944e-09	0.111019	0.667	0.407	0.000123585
Serinc3	8.08033e-05	0.111004	0.705	0.453	1
Tmem59l	5.05617e-07	0.110216	0.743	0.526	0.00888925
Ypel3	0.0016383	0.110142	0.426	0.286	1
Rpl37a	0.00121374	0.109786	0.997	1	1
Slc38a2	8.96682e-06	0.108536	0.134	0.036	0.157646
Rps10	0.0203523	0.108341	0.997	0.997	1
Nhp2	0.367014	0.107389	0.126	0.109	1
Rps4x	0.0175301	0.106565	0.995	1	1
1810037I17Rik	0.00273477	0.106445	0.806	0.641	1
Tmx4	1.26477e-06	0.106371	0.746	0.526	0.022236
Atp5a1	8.44102e-07	0.1061	0.639	0.359	0.0148402
Igsf8	1.10507e-07	0.105562	0.273	0.097	0.00194282
mt-Atp8	0.0729779	0.105544	0.997	0.979	1
Tspan7	0.000163449	0.105451	0.814	0.672	1
Rpl3	0.0241196	0.104639	0.989	1	1
Atp5k	1.70176e-05	0.104331	0.631	0.371	0.299186
Eif1	0.117627	0.102948	1	0.994	1
mt-Nd6	0.0964292	0.102561	0.164	0.125	1
Rpl6	0.0528639	0.101949	0.992	1	1
Vsir	0.262448	0.101515	0.153	0.128	1
Rps11	0.00565673	0.0985954	0.995	1	1
2410015M20Rik	0.0244592	0.0978219	0.396	0.292	1
Ttc3	0.000156525	0.0977061	0.809	0.65	1
Cx3cr1	0.126557	0.0975543	0.172	0.134	1
Rnf7	0.0518938	0.0952496	0.831	0.696	1
Eif1b	0.000253063	0.0952238	0.724	0.486	1
Pts	0.440653	0.0947489	0.153	0.14	1
Ergic3	6.42335e-07	0.0940951	0.596	0.322	0.0112929
Rps3a1	0.0385623	0.0937381	0.995	1	1
Itgb5	0.631165	0.0924483	0.336	0.347	1
St13	0.00105204	0.092113	0.372	0.228	1
Rpl35	0.0471952	0.0917923	0.995	0.997	1
Fam174a	0.177594	0.0914238	0.18	0.146	1
Litaf	0.981079	0.0913929	0.251	0.277	1
Shisa5	0.210976	0.090932	0.131	0.103	1
Serbp1	0.000946269	0.090755	0.404	0.249	1
Pabpc1	0.0118724	0.0906789	0.699	0.517	1
Ywhab	0.00119353	0.090571	0.366	0.225	1
Kdm6b	0.00654191	0.089169	0.257	0.158	1
Glul	0.0232088	0.0887854	0.874	0.733	1
Rpl21	0.0115467	0.0886266	0.989	1	1
Sec11c	0.000474455	0.0881744	0.801	0.584	1
Tmed2	0.020472	0.0880918	0.866	0.699	1
Tpi1	0.000563117	0.0878407	0.314	0.179	1
Map1lc3b	0.00923804	0.0876651	0.784	0.593	1
Atp6v0e	0.000483651	0.0875804	0.508	0.319	1
Set	6.46638e-05	0.0874898	0.716	0.444	1
Zfp36	0.312438	0.0863281	0.139	0.119	1
Rcn2	2.65006e-06	0.08555	0.279	0.116	0.0465906
Ucp2	0.421278	0.0851792	0.546	0.578	1
Rps17	0.0707885	0.0850773	0.85	0.711	1
Dnaja1	2.12052e-05	0.0843345	0.787	0.568	0.372808
Tmed10	0.000640022	0.0838432	0.749	0.547	1
Ndn	0.00014557	0.0835687	0.792	0.632	1
Rpl34	0.138203	0.082694	0.997	1	1
Mat2a	7.25627e-09	0.0815389	0.396	0.158	0.000127573
Selk	0.0985854	0.0812949	0.97	0.948	1
Tcf4	0.000465499	0.0810936	0.156	0.067	1
Ost4	0.0162795	0.0808874	0.691	0.489	1
Gtf2a2	0.430788	0.0802737	0.142	0.128	1
Rpl22l1	0.415283	0.0790166	0.973	0.948	1
Rtcb	0.269318	0.0783468	0.12	0.097	1
Emc7	0.000100476	0.0780541	0.73	0.508	1
Bsg	0.008719	0.0778069	0.951	0.933	1
App	3.36076e-07	0.0770126	0.91	0.86	0.00590855
AF251705	0.534673	0.0764897	0.393	0.401	1
Tpd52	0.78889	0.0763771	0.254	0.261	1
Pafah1b1	2.32608e-06	0.0761171	0.35	0.161	0.0408948
Srsf2	0.00107399	0.0760047	0.798	0.599	1
Wbp5	0.000963073	0.0753547	0.243	0.131	1
Psmb6	8.19787e-05	0.075125	0.47	0.264	1
Dad1	0.193305	0.0744968	0.915	0.851	1
Fis1	0.0334993	0.0744135	0.814	0.657	1
Hnrnpf	0.00622486	0.0741061	0.678	0.474	1
Atp1a1	0.000141323	0.0734365	0.768	0.571	1
Cd83	0.00508361	0.0725202	0.566	0.383	1
Dstn	0.000125012	0.0723733	0.399	0.219	1
Ptp4a1	0.152985	0.0722586	0.112	0.082	1
Tprgl	0.0168119	0.0721518	0.363	0.252	1
mt-Nd5	0.527883	0.0717856	0.981	0.942	1
Rps19	0.124139	0.0717106	0.989	1	1
Ccl4	0.0741297	0.0716726	0.828	0.705	1
Itgam	0.606969	0.0713114	0.189	0.179	1
Eif3f	0.569278	0.07124	0.883	0.775	1
Ptp4a3	0.706133	0.0711636	0.128	0.125	1
Ndufab1	6.55372e-05	0.0710673	0.645	0.392	1
Ndufa11	1.9391e-05	0.0706309	0.443	0.234	0.340913
Atp5d	6.80853e-05	0.0705646	0.694	0.444	1
Srp9	0.0195543	0.070048	0.516	0.374	1
Mrps33	0.14275	0.0694431	0.295	0.24	1
Fkbp1a	0.00647043	0.0692143	0.76	0.578	1
Eif3h	0.1751	0.068749	0.546	0.462	1
Uqcr10	0.0735984	0.0685115	0.839	0.699	1
Sar1b	0.549052	0.067984	0.107	0.097	1
Rps23	0.148813	0.0663066	0.995	0.997	1
Rps3	0.145305	0.0662753	0.989	1	1
Eef1a1	0.0699357	0.0651407	0.995	1	1
Ndufb3	0.00193705	0.0626167	0.484	0.307	1
Syngr1	0.310483	0.0614835	0.331	0.307	1
Tma7	0.00406267	0.0609167	0.637	0.416	1
Rpl19	0.122484	0.0604334	0.992	1	1
Hsbp1	0.109615	0.0602215	0.885	0.772	1
Ndufb5	0.151378	0.0594776	0.781	0.632	1
Bnip3l	0.00546386	0.0594324	0.372	0.237	1
Rpl15	0.568425	0.0590342	0.986	0.97	1
S100a1	0.0621831	0.0589801	0.153	0.103	1
Map1lc3a	3.56925e-05	0.0589389	0.322	0.158	0.627511
Ntan1	0.157247	0.0580464	0.107	0.076	1
Ndufs5	0.104627	0.0579442	0.784	0.65	1
Rpl7	0.450104	0.0575017	0.986	0.997	1
Atp5g3	0.000483592	0.0573313	0.713	0.48	1
Gm2000	0.628284	0.0571445	0.153	0.146	1
Syp	1.55501e-06	0.0559433	0.232	0.082	0.0273386
Tmed9	9.23972e-05	0.0556498	0.44	0.24	1
Arf1	0.0154255	0.0554696	0.784	0.599	1
Mff	0.970876	0.0545877	0.126	0.131	1
Tmco1	0.885723	0.0542641	0.161	0.173	1
Trf	0.273079	0.0537671	0.467	0.422	1
Rpl11	0.122078	0.0535573	0.997	1	1
Prkar1a	9.38051e-05	0.0535453	0.391	0.207	1
Ltc4s	0.430981	0.0529515	0.35	0.331	1
Mobp	0.290372	0.0526642	0.131	0.106	1
Rpl13	0.302114	0.0519205	0.989	1	1
Fam32a	0.255015	0.0517128	0.104	0.079	1
mt-Nd4l	0.539511	0.0514005	0.995	0.988	1
Supt4a	0.886747	0.0513774	0.183	0.188	1
Ndufa3	0.00835938	0.0511108	0.817	0.641	1
Hmgn2	0.000518708	0.0510876	0.519	0.319	1
Park7	0.00523144	0.0510835	0.721	0.498	1
Rpl14	0.504303	0.05061	0.975	0.976	1
Rheb	0.00243413	0.0501691	0.719	0.48	1
Gabbr1	0.00075052	0.0501353	0.809	0.641	1
Rpl36a	0.617892	0.0494115	0.989	0.997	1
Rnf187	0.0070803	0.0493157	0.342	0.222	1
Bri3	0.0233822	0.0490777	0.833	0.614	1
Rpl36al	0.232346	0.0490544	0.943	0.884	1
Entpd1	0.469561	0.0486819	0.104	0.088	1
Rnase4	0.796561	0.0475751	0.301	0.31	1
Rnf130	0.894192	0.0475751	0.333	0.377	1
BC031181	0.00138312	0.0473487	0.71	0.468	1
Lgmn	0.677143	0.0473195	0.749	0.635	1
Rps5	0.441058	0.047295	0.995	1	1
Rpl31	0.142003	0.0469784	0.863	0.757	1
Tmem167	0.724163	0.0468978	0.137	0.152	1
Ywhah	0.00119281	0.0467219	0.604	0.374	1
Eif2s2	0.97198	0.0466159	0.153	0.158	1
Arl8a	0.700604	0.0461872	0.128	0.122	1
Ndufc1	0.00179798	0.0459865	0.44	0.274	1
Bcl7b	0.955401	0.0454406	0.109	0.112	1
Aes	0.178353	0.0448963	0.872	0.726	1
Atp1a2	0.917322	0.0441516	0.112	0.119	1
Fez2	0.859688	0.0438176	0.145	0.146	1
Spcs2	0.00634438	0.0437412	0.809	0.626	1
Srp14	0.185236	0.0429214	0.847	0.726	1
Epsti1	0.480114	0.0428862	0.126	0.109	1
Mif	0.0666815	0.0426368	0.839	0.681	1
Chic2	0.778251	0.0419294	0.123	0.137	1
Rps20	0.395437	0.041761	0.997	1	1
mt-Cytb	0.328471	0.04098	1	1	1
Plxdc2	0.997196	0.0407146	0.107	0.109	1
Rtn1	0.000249068	0.0403088	0.907	0.863	1
Nhp2l1	0.00291337	0.0402992	0.74	0.52	1
Mthfsl	0.629858	0.039793	0.101	0.091	1
Npm1	0.258504	0.0397478	0.934	0.9	1
Mlf2	0.249721	0.0397295	0.224	0.182	1
Rbx1	0.0309519	0.0396699	0.781	0.614	1
Rplp0	0.241144	0.0391724	0.997	1	1
Cox17	0.298341	0.038987	0.352	0.307	1
Arhgdia	0.0345587	0.0386064	0.604	0.438	1
Cryba4	0.656082	0.0384746	0.123	0.14	1
Cycs	0.00802888	0.038425	0.484	0.322	1
Nrsn2	0.000603406	0.0383158	0.123	0.046	1
Tacc1	0.711472	0.0372123	0.109	0.1	1
Ndrg2	0.945784	0.0371973	0.251	0.264	1
Srsf3	0.197297	0.0362628	0.85	0.711	1
Dbi	0.517863	0.0362021	0.951	0.951	1
Myl12b	0.194129	0.0361226	0.768	0.587	1
Ssr4	0.463801	0.0358066	0.874	0.781	1
Vdac1	0.957152	0.0357859	0.156	0.164	1
Eef1g	0.0665867	0.0356444	0.363	0.271	1
Siglech	0.646203	0.0353947	0.298	0.283	1
Sqstm1	0.00047384	0.0353287	0.768	0.568	1
Tspan3	0.0142549	0.035045	0.85	0.733	1
Grcc10	0.577961	0.034988	0.15	0.176	1
Fuca1	0.82376	0.0346277	0.142	0.14	1
Camk2n1	0.897546	0.0345674	0.115	0.116	1
Dnajb1	0.572937	0.0344444	0.107	0.125	1
Ndufa13	0.813981	0.0344138	0.907	0.869	1
Alyref	0.971403	0.0338923	0.148	0.155	1
Gnb1	0.827482	0.0337818	0.814	0.742	1
Rpl9	0.316719	0.0334353	0.997	1	1
Manf	0.00518095	0.0328569	0.393	0.243	1
Nol7	0.755951	0.0323499	0.126	0.14	1
Commd8	0.380169	0.0322236	0.205	0.249	1
Rpl18	0.664496	0.0322182	0.989	0.997	1
Il10rb	0.680051	0.0316558	0.12	0.112	1
Pip4k2a	0.713668	0.0314102	0.109	0.103	1
Fcgr3	0.885197	0.0312628	0.374	0.389	1
Atp6ap2	0.0245402	0.0309542	0.801	0.653	1
Ctsh	0.5863	0.0308053	0.38	0.435	1
Psap	0.493327	0.0295351	0.975	0.954	1
Ivns1abp	0.827259	0.0295101	0.104	0.1	1
Rpl23a	0.655245	0.029483	0.202	0.228	1
Gm2a	0.794413	0.0294477	0.221	0.246	1
Med28	0.764877	0.0294362	0.158	0.176	1
Atf4	0.848343	0.029156	0.15	0.161	1
Syt11	0.05886	0.0290164	0.803	0.696	1
Ndufa10	0.436837	0.0285695	0.082	0.103	1
Picalm	0.677601	0.0285042	0.189	0.216	1
Rtn3	0.117577	0.0284767	0.858	0.76	1
Ssr2	0.903473	0.0284607	0.115	0.122	1
Psenen	0.0117593	0.0277368	0.607	0.419	1
Mpc1	0.487236	0.0277255	0.885	0.799	1
Clec5a	0.958471	0.0275853	0.109	0.109	1
Rac1	0.993156	0.0274274	0.257	0.267	1
Mef2a	0.219912	0.0272644	0.112	0.085	1
Ctbp1	0.834293	0.0269558	0.123	0.122	1
Mdh1	0.000789512	0.0267357	0.541	0.319	1
Ddost	0.129791	0.0264327	0.257	0.195	1
Dynlt3	0.640728	0.0263211	0.107	0.097	1
Mapkapk2	0.837944	0.0261949	0.199	0.216	1
Taldo1	0.139921	0.0261755	0.464	0.362	1
Ndufb8	0.209173	0.0254991	0.754	0.608	1
Vegfb	0.742904	0.0254076	0.104	0.116	1
Mzt2	0.5279	0.0247983	0.107	0.125	1
Slc22a17	0.0386137	0.0247356	0.836	0.726	1
Ndufa7	0.0266733	0.0245429	0.863	0.702	1
Cnbp	0.000153868	0.0242298	0.516	0.289	1
Pgrmc1	0.0642418	0.0241742	0.844	0.739	1
Ptpn1	0.855221	0.0239465	0.128	0.125	1
Rpsa	0.407099	0.0238373	0.989	1	1
Higd1a	0.763596	0.023653	0.12	0.134	1
Papss1	0.925568	0.0233138	0.148	0.149	1
Rpl4	0.806352	0.0231535	0.891	0.766	1
Reep5	0.834619	0.0231022	0.874	0.815	1
Mpeg1	0.59063	0.0227711	0.156	0.179	1
Anp32b	0.822792	0.0227005	0.18	0.198	1
Gabarap	0.50511	0.0223754	0.97	0.954	1
Prdx2	0.0568573	0.0223699	0.773	0.608	1
Calr	0.189474	0.0222888	0.869	0.748	1
Sez6l2	0.000878686	0.0221365	0.12	0.046	1
Pfdn5	0.65708	0.0217467	0.992	0.979	1
Nupr1	0.947122	0.0216557	0.101	0.1	1
Tm6sf1	0.59622	0.0216351	0.137	0.155	1
Ndufv3	0.400858	0.0214855	0.224	0.267	1
Rab2a	0.130852	0.0213431	0.254	0.191	1
Nsa2	0.746119	0.0213158	0.369	0.416	1
Tsc22d4	0.504819	0.0212578	0.164	0.195	1
Ap3s1	0.363683	0.0211605	0.109	0.137	1
Bola3	0.500754	0.021155	0.087	0.106	1
Selplg	0.723439	0.0210915	0.478	0.52	1
Rrbp1	0.913673	0.02107	0.142	0.149	1
Cmc1	0.438939	0.0205414	0.09	0.112	1
Sat1	0.311708	0.0203978	0.915	0.809	1
Vdac2	0.00666636	0.0201761	0.691	0.462	1
Edf1	0.342983	0.019897	0.874	0.748	1
2010107E04Rik	0.392006	0.0194042	0.822	0.678	1
Cltc	0.873335	0.0191126	0.153	0.161	1
Psmb1	0.12422	0.0190859	0.445	0.347	1
Pdia3	0.00185771	0.0189506	0.366	0.216	1
2700060E02Rik	0.820546	0.0183701	0.26	0.274	1
Dynlrb1	0.200295	0.0182661	0.325	0.258	1
Hnrnpd	0.603991	0.0181452	0.101	0.116	1
Nudt9	0.809627	0.0181452	0.098	0.106	1
Slc25a4	0.241292	0.0180889	0.863	0.766	1
Itm2c	0.00798444	0.0179462	0.962	0.933	1
Hcfc1r1	0.830392	0.017694	0.172	0.185	1
Fth1	0.396201	0.0176372	1	1	1
mt-Nd4	0.990938	0.0172636	0.997	1	1
Serinc1	0.376746	0.0172498	0.861	0.781	1
Mrfap1	0.615449	0.0172458	0.94	0.903	1
Card19	0.849287	0.0170384	0.128	0.125	1
Mrpl33	0.391432	0.0170384	0.158	0.191	1
Sar1a	0.645914	0.0169807	0.096	0.109	1
Hmgb1	0.506515	0.0167608	0.918	0.845	1
Scamp2	0.637381	0.0166571	0.142	0.131	1
Usmg5	0.33599	0.0163153	0.926	0.86	1
Fam195b	0.547966	0.0160267	0.161	0.191	1
Uqcr11	0.903151	0.0159465	0.91	0.875	1
Tomm7	0.604243	0.0159102	0.932	0.878	1
Rnaseh2c	0.901722	0.0157487	0.131	0.137	1
Vapa	0.107088	0.0157234	0.811	0.638	1
Pin4	0.845192	0.0155553	0.12	0.128	1
Rpl27a	0.925787	0.0154646	0.997	1	1
Cdk4	0.423323	0.0152742	0.098	0.122	1
Snrpf	0.564242	0.0150849	0.276	0.319	1
Eif4g2	0.00166361	0.015043	0.765	0.541	1
Rab7	0.307993	0.0147249	0.169	0.207	1
mt-Nd3	0.929532	0.0145023	0.975	0.957	1
Canx	0.771989	0.0139404	0.888	0.842	1
Tmem219	0.646629	0.0137617	0.093	0.106	1
Mrpl12	0.482355	0.0134725	0.087	0.106	1
Dnajc19	0.669936	0.0133017	0.139	0.155	1
Apoa1bp	0.642566	0.0131452	0.098	0.112	1
Rps2	0.549531	0.013014	0.992	1	1
Rps25	0.567094	0.0130132	0.937	0.939	1
Ssu72	0.717383	0.0128981	0.104	0.116	1
Ndufb9	0.0803946	0.0128919	0.798	0.632	1
Lmo2	0.438205	0.0126878	0.158	0.191	1
Rpl10a	0.884936	0.0125959	0.992	1	1
Rabac1	0.907543	0.0125875	0.915	0.851	1
Ndufa2	0.567165	0.0124101	0.831	0.729	1
Ndufs3	0.687994	0.0123292	0.101	0.112	1
Khk	0.545095	0.012307	0.101	0.119	1
Hsp90aa1	0.363843	0.0116621	0.904	0.812	1
Rps13	0.80543	0.0107463	0.992	0.997	1
Ubb	0.78565	0.0104826	0.997	1	1
Wnk1	0.779269	0.0102573	0.18	0.195	1
Cd81	0.854578	0.0098894	0.97	0.96	1
RP23-81F19.2	0.554307	0.00983477	0.107	0.125	1
Aplp1	0.0950657	0.00968422	0.855	0.781	1
Atp6v1g1	0.833561	0.00942333	0.896	0.778	1
Caly	0.00591741	0.00920509	0.792	0.632	1
Erh	0.0141796	0.00918521	0.675	0.453	1
Etfb	0.407897	0.00906841	0.123	0.149	1
Ctsd	0.883219	0.00891761	0.967	0.927	1
Rpl13a	0.584115	0.00847596	0.956	0.927	1
Prnp	0.0281232	0.00827919	0.811	0.699	1
Vkorc1	0.61521	0.00789227	0.175	0.198	1
Ube2e3	0.63985	0.00729136	0.093	0.106	1
Rps16	0.617719	0.00707315	0.995	0.997	1
Klk8	0.736519	0.00706565	0.172	0.164	1
Xlr	0.641941	0.00693577	0.093	0.106	1
Gm9843	0.584426	0.00659747	0.183	0.207	1
Comt	0.701914	0.00652799	0.18	0.198	1
Gabarapl2	0.700833	0.00643057	0.943	0.86	1
Osgep	0.466606	0.00638953	0.087	0.106	1
Polr2f	0.619766	0.00638953	0.096	0.109	1
Tceb1	0.36259	0.00636483	0.164	0.204	1
Ptn	0.000175976	0.00606093	0.863	0.742	1
Junb	0.163486	0.00595519	0.915	0.848	1
Ube2s	0.00371103	0.00586461	0.454	0.283	1
Znrd1	0.337371	0.00573745	0.085	0.109	1
Ppfia4	0.297076	0.0050384	0.243	0.301	1
Fkbp3	0.478211	0.00439265	0.107	0.128	1
Rpl8	0.984716	0.00435244	0.992	1	1
Rpl26	0.855166	0.00428936	0.986	0.997	1
Rnf13	0.796289	0.00419328	0.169	0.179	1
Atp5g2	0.974064	0.0039578	0.962	0.939	1
Sumo2	0.548639	0.0038568	0.954	0.9	1
Tbca	0.363995	0.00379666	0.309	0.368	1
Strap	0.833019	0.00337487	0.115	0.122	1
Atp5f1	0.493734	0.00312333	0.779	0.65	1
1810022K09Rik	0.595019	0.00294294	0.128	0.146	1
D8Ertd738e	0.013287	0.00247655	0.59	0.404	1
Dda1	0.36855	0.00245466	0.115	0.143	1
Mkrn1	0.54642	0.0023591	0.087	0.103	1
Rps7	0.870427	0.00231851	0.997	1	1
Tyrobp	0.846852	0.00160871	0.945	0.921	1
Bmyc	0.503187	0.00141306	0.156	0.182	1
Trappc2l	0.673979	0.00139435	0.126	0.14	1
Csf1r	0.578979	0.00122785	0.467	0.511	1
Scoc	0.385939	0.000980324	0.221	0.264	1
Atp5j	0.335452	0.000365961	0.918	0.884	1
Gng10	0.206438	0.000254441	0.09	0.125	1
Atp5c1	0.333782	0.000124518	0.76	0.608	1
Atp5b	0.10642	8.27917e-05	0.765	0.614	1
Pcnp	0.144405	6.28885e-05	0.077	0.112	1
Cisd2	0.613292	-1.96096e-05	0.117	0.134	1
Nudt3	0.760765	-4.47918e-05	0.126	0.137	1
Mef2c	0.790311	-5.29518e-05	0.202	0.219	1
Abhd12	0.079745	-0.000267649	0.478	0.34	1
Rps15	0.230855	-0.000437764	0.503	0.392	1
Sdha	0.542965	-0.000469077	0.098	0.116	1
Nfe2l2	0.494017	-0.00053037	0.126	0.146	1
Rcbtb2	0.352852	-0.000978128	0.117	0.146	1
Arf6	0.271126	-0.00121507	0.104	0.137	1
Gmfg	0.242059	-0.00160349	0.221	0.271	1
Hmgb2	0.0912913	-0.001676	0.101	0.146	1
Sfr1	0.535298	-0.00169595	0.109	0.128	1
Marcks	0.212368	-0.00177326	0.847	0.687	1
Cox8a	0.633608	-0.00199586	0.997	0.994	1
Hspe1	0.531111	-0.00209155	0.842	0.714	1
Tmem251	0.534467	-0.00217246	0.107	0.125	1
Sptssa	0.42345	-0.00218078	0.216	0.255	1
1500011K16Rik	0.167202	-0.00219354	0.093	0.131	1
Sepp1	0.916502	-0.00246369	0.937	0.909	1
Syf2	0.513764	-0.00264466	0.123	0.143	1
Tcn2	0.677301	-0.00270872	0.104	0.116	1
Nedd8	0.86805	-0.00277879	0.795	0.69	1
Tm2d1	0.223812	-0.00291554	0.109	0.146	1
Cox5b	0.584559	-0.00320658	0.934	0.881	1
Ndufb11	0.151077	-0.0034497	0.787	0.623	1
Tmem59	0.455206	-0.00350962	0.902	0.863	1
Rhoa	0.370121	-0.00361718	0.926	0.869	1
Vimp	0.806557	-0.00368116	0.107	0.112	1
Ncf2	0.187903	-0.00370122	0.142	0.185	1
Rpl10	0.796721	-0.00381394	0.978	0.979	1
Scg5	0.221538	-0.0040763	0.833	0.742	1
Hnrnpc	0.537505	-0.00416058	0.098	0.116	1
Cfdp1	0.822008	-0.00416058	0.107	0.112	1
Bmp2k	0.852726	-0.0046456	0.139	0.146	1
Mob1a	0.682292	-0.00479289	0.093	0.103	1
Zfp36l1	0.276445	-0.00487138	0.093	0.122	1
St3gal6	0.358215	-0.00505307	0.202	0.24	1
Eif4e	0.338377	-0.00519319	0.09	0.116	1
Cox7c	0.949759	-0.00543529	0.964	0.948	1
Resp18	0.528053	-0.00594728	0.85	0.772	1
Ier5	0.587883	-0.00638061	0.093	0.106	1
Ccdc107	0.131228	-0.00673025	0.082	0.122	1
Psma2	0.447267	-0.00702631	0.322	0.274	1
Scg2	0.0541898	-0.00724587	0.79	0.65	1
Psma5	0.458819	-0.00753037	0.107	0.128	1
Calm2	0.336411	-0.00753221	0.973	0.942	1
Pet100	0.455367	-0.0076185	0.126	0.149	1
Zfand6	0.453017	-0.00790406	0.104	0.125	1
Rpl23	0.811534	-0.00796246	0.997	1	1
Atp6v1c1	0.291061	-0.00806198	0.117	0.149	1
Swi5	0.17551	-0.00807775	0.336	0.258	1
Uqcrb	0.988309	-0.00809917	0.866	0.79	1
Kdelr2	0.545756	-0.00813551	0.096	0.112	1
Timp2	0.673305	-0.00838356	0.899	0.845	1
Ifnar2	0.951144	-0.00910324	0.126	0.128	1
Tax1bp3	0.183392	-0.00917505	0.077	0.109	1
Asah1	0.358	-0.00920142	0.224	0.267	1
Timm10b	0.29932	-0.00956585	0.18	0.222	1
Nfia	0.815481	-0.00972576	0.104	0.097	1
Npc2	0.367724	-0.00977044	0.776	0.614	1
Irf8	0.351474	-0.00982995	0.123	0.149	1
Snf8	0.453475	-0.00988196	0.085	0.103	1
Wasf2	0.378867	-0.00991618	0.109	0.134	1
Becn1	0.375676	-0.0101153	0.085	0.106	1
0610010K14Rik	0.177131	-0.0103476	0.085	0.119	1
Atp5g1	0.550404	-0.0103917	0.828	0.714	1
Hspa8	0.645437	-0.0103976	0.978	0.973	1
Slc25a39	0.27795	-0.0105787	0.082	0.109	1
Sirt2	0.466021	-0.0106415	0.128	0.149	1
Dek	0.256472	-0.0108087	0.082	0.109	1
Slc11a1	0.668881	-0.0108087	0.093	0.103	1
Cpe	0.499425	-0.0112654	0.885	0.845	1
Tgif1	0.90714	-0.0112654	0.104	0.106	1
Ywhae	0.755056	-0.0113818	0.874	0.802	1
Rtn4	0.280285	-0.0114029	0.825	0.705	1
Mbd2	0.599286	-0.0117068	0.107	0.122	1
Nop10	0.286317	-0.0117972	0.213	0.252	1
Il1b	0.00649182	-0.0121966	0.123	0.204	1
Atg3	0.328614	-0.0123884	0.093	0.119	1
Arf5	0.505147	-0.0126438	0.82	0.666	1
Uqcrq	0.583384	-0.0127407	0.874	0.827	1
Tmed3	0.262708	-0.0127568	0.12	0.155	1
Rab18	0.383465	-0.0127926	0.109	0.134	1
Minos1	0.225086	-0.0129503	0.23	0.289	1
Mapk3	0.578328	-0.01322	0.115	0.131	1
Gpx4	0.471439	-0.013253	0.943	0.921	1
Adipor1	0.718778	-0.0133181	0.098	0.106	1
Erp29	0.626634	-0.013457	0.872	0.772	1
Gnai2	0.51557	-0.0134852	0.984	0.948	1
Mrps24	0.329482	-0.0135883	0.128	0.158	1
Med30	0.210122	-0.0135991	0.074	0.103	1
Cmpk1	0.232691	-0.0142023	0.167	0.213	1
Emp3	0.265838	-0.0142771	0.079	0.106	1
mt-Nd1	0.412137	-0.0144379	0.995	0.997	1
Tomm5	0.257878	-0.0145009	0.079	0.106	1
Daglb	0.226283	-0.0147236	0.093	0.125	1
Sparc	0.916985	-0.0148325	0.899	0.821	1
Gatm	0.974351	-0.0148952	0.265	0.255	1
Naa50	0.321523	-0.0149453	0.082	0.106	1
Ostc	0.368513	-0.0152423	0.178	0.21	1
Krcc1	0.374783	-0.0152842	0.101	0.125	1
Psmd7	0.182971	-0.0153853	0.09	0.125	1
Smdt1	0.943796	-0.0154014	0.899	0.809	1
Sirpa	0.538158	-0.0155156	0.175	0.195	1
Llph	0.235043	-0.0158104	0.12	0.155	1
Ptms	0.566217	-0.015866	0.945	0.912	1
Mrpl20	0.332616	-0.0159212	0.101	0.128	1
Gem	0.438166	-0.0160616	0.145	0.173	1
Rnaset2b	0.309629	-0.0161566	0.366	0.444	1
Pfdn2	0.961804	-0.0162131	0.311	0.298	1
Ndufv2	0.237703	-0.0163053	0.126	0.161	1
Adgrg1	0.638096	-0.0165494	0.107	0.119	1
Rps26	0.710345	-0.0165987	0.986	0.973	1
Cfh	0.610982	-0.0166509	0.148	0.164	1
Fam96a	0.132633	-0.0167013	0.126	0.173	1
Hcls1	0.342226	-0.0167717	0.15	0.182	1
Ppia	0.372927	-0.016958	0.992	1	1
Tmem119	0.454343	-0.0170149	0.224	0.252	1
Rps21	0.551417	-0.0171485	0.992	0.997	1
Tonsl	0.579777	-0.0179099	0.158	0.176	1
Rap1a	0.360159	-0.0179462	0.358	0.398	1
Fyb	0.254866	-0.0180222	0.123	0.155	1
Bcl2a1a	0.0730717	-0.0180604	0.12	0.176	1
Hsp90b1	0.72669	-0.0181383	0.929	0.857	1
Arl6ip4	0.0467601	-0.018283	0.068	0.116	1
Sf3b6	0.101378	-0.018283	0.068	0.106	1
Ppdpf	0.494763	-0.0183181	0.096	0.112	1
Tceb2	0.397809	-0.0183473	0.959	0.942	1
Dctn2	0.629745	-0.0186529	0.153	0.167	1
Smox	0.435297	-0.0187142	0.09	0.109	1
Cct2	0.145432	-0.0188	0.126	0.173	1
Rpl32	0.913678	-0.0190441	0.992	1	1
Mrps14	0.193216	-0.0195642	0.172	0.219	1
Fcgr2b	0.261671	-0.0195642	0.093	0.122	1
Snx3	0.644264	-0.0195642	0.891	0.79	1
Cib1	0.355949	-0.0195642	0.085	0.106	1
Rps18	0.739014	-0.0198957	0.989	0.997	1
Ppp2cb	0.204772	-0.020191	0.085	0.116	1
Slc3a2	0.140696	-0.0202971	0.126	0.17	1
Ybx1	0.8268	-0.0203152	0.869	0.763	1
Mlec	0.144095	-0.0208088	0.082	0.119	1
1810058I24Rik	0.065102	-0.020903	0.126	0.185	1
Chmp4b	0.279279	-0.0209201	0.191	0.234	1
Rps27rt	0.332641	-0.0210534	0.224	0.267	1
Gns	0.448774	-0.0210909	0.128	0.152	1
Cmtm7	0.206426	-0.0211214	0.189	0.24	1
Gfer	0.0749866	-0.021262	0.068	0.109	1
Rpl27	0.38023	-0.021407	0.995	0.982	1
Ptp4a2	0.241252	-0.0214966	0.202	0.249	1
Ninj1	0.516135	-0.0215385	0.199	0.225	1
Shfm1	0.472082	-0.0216414	0.943	0.872	1
Csde1	0.246875	-0.021779	0.145	0.182	1
Cmtm6	0.677317	-0.0220182	0.183	0.198	1
Lsm6	0.250871	-0.0224309	0.216	0.264	1
Mrpl54	0.0479553	-0.0224925	0.071	0.119	1
Ssb	0.209888	-0.0226102	0.09	0.122	1
Srsf5	0.64259	-0.0226261	0.891	0.769	1
Fam103a1	0.5609	-0.0226941	0.096	0.109	1
Cox7a2	0.311325	-0.0229065	0.937	0.884	1
Ctsc	0.0517481	-0.0231047	0.12	0.179	1
Tmbim6	0.335195	-0.0231488	0.915	0.863	1
Mydgf	0.245695	-0.023194	0.077	0.103	1
Snrpd2	0.0479424	-0.0232787	0.153	0.222	1
Myh9	0.194578	-0.0233981	0.082	0.112	1
Rsu1	0.289373	-0.0233981	0.082	0.106	1
Hcst	0.254589	-0.0235787	0.09	0.119	1
Ppig	0.0724198	-0.0236012	0.066	0.106	1
Arpp19	0.137455	-0.0241067	0.249	0.316	1
Dynll2	0.299183	-0.0242154	0.112	0.143	1
Med10	0.310508	-0.0244038	0.085	0.109	1
Sys1	0.0720327	-0.024525	0.09	0.137	1
Ddx5	0.788049	-0.0245624	0.915	0.863	1
Ralb	0.157491	-0.0247117	0.098	0.137	1
Nenf	0.538144	-0.0247649	0.85	0.745	1
Cryl1	0.175422	-0.0247993	0.085	0.119	1
Mrpl24	0.0540164	-0.0248498	0.09	0.143	1
Edem2	0.241963	-0.0254187	0.096	0.125	1
Atpif1	0.703083	-0.0254211	0.852	0.769	1
Ncl	0.49021	-0.0255837	0.235	0.201	1
Cct8	0.15069	-0.0256325	0.115	0.158	1
Tln1	0.303833	-0.0259632	0.101	0.128	1
Mrpl51	0.124818	-0.0263382	0.077	0.112	1
Use1	0.0656531	-0.0263439	0.09	0.14	1
Rab11b	0.1533	-0.0267156	0.104	0.143	1
Hsd17b10	0.261698	-0.0269082	0.096	0.125	1
Dpy30	0.21566	-0.0271114	0.082	0.112	1
Bcl7c	0.125383	-0.0271294	0.074	0.109	1
Rps15a	0.224684	-0.0273042	0.992	0.994	1
Gpx1	0.587122	-0.0275612	0.568	0.584	1
Rad23a	0.140815	-0.0276816	0.079	0.116	1
Cdk2ap2	0.0684418	-0.0276965	0.145	0.201	1
Emd	0.0727507	-0.028296	0.068	0.109	1
Arl6ip1	0.490291	-0.0283103	0.915	0.857	1
Sod2	0.236221	-0.0283234	0.109	0.143	1
H2afv	0.192673	-0.0283464	0.145	0.188	1
Hnrnpu	0.480918	-0.0283748	0.104	0.122	1
Abhd17a	0.405661	-0.0284293	0.096	0.116	1
Maf	0.147358	-0.0284293	0.074	0.106	1
Ewsr1	0.178854	-0.0285544	0.109	0.146	1
Ifi30	0.430093	-0.0287331	0.107	0.128	1
Slc25a11	0.0824823	-0.0290549	0.074	0.116	1
Pigp	0.336276	-0.0293442	0.096	0.119	1
Tpst2	0.19924	-0.0294289	0.087	0.119	1
Polr2k	0.273549	-0.0294496	0.145	0.179	1
Ap2s1	0.147435	-0.0295246	0.098	0.137	1
Yif1b	0.0885997	-0.02971	0.066	0.103	1
Tecr	0.340716	-0.0298913	0.893	0.875	1
Atp6v0b	0.805798	-0.0302632	0.934	0.909	1
Ctsf	0.0716765	-0.0304652	0.066	0.106	1
Pole4	0.108534	-0.0307098	0.087	0.128	1
Epb41l2	0.416329	-0.0307643	0.112	0.134	1
Gng5	0.283026	-0.0307903	0.989	0.967	1
Ang	0.0437089	-0.0308373	0.068	0.116	1
C1d	0.153401	-0.0308373	0.074	0.106	1
Mrps15	0.0713828	-0.0308894	0.087	0.134	1
Mtch1	0.486269	-0.0311929	0.861	0.736	1
Smarca5	0.148419	-0.0313887	0.074	0.106	1
Spop	0.132328	-0.0314229	0.09	0.128	1
Nfkbib	0.0926872	-0.0314851	0.109	0.158	1
Unc93b1	0.11392	-0.0317176	0.164	0.216	1
Rnaset2a	0.565081	-0.0317399	0.423	0.477	1
Eif3m	0.0802958	-0.0317956	0.112	0.164	1
Actr3	0.512977	-0.031852	0.161	0.182	1
Lamtor3	0.136251	-0.0319489	0.09	0.128	1
Ctsb	0.63619	-0.0320766	0.964	0.936	1
Bcas2	0.189794	-0.0321114	0.079	0.109	1
Eif3k	0.196358	-0.0324676	0.268	0.328	1
Hnrnpab	0.147349	-0.0326337	0.109	0.149	1
Hist1h1c	0.0911379	-0.0326503	0.071	0.109	1
Phf5a	0.172123	-0.033013	0.077	0.106	1
Ddx39b	0.0325321	-0.0330903	0.134	0.204	1
Sepw1	0.0417174	-0.0331043	0.937	0.936	1
Cox6b1	0.438452	-0.0333722	0.923	0.866	1
Pkm	0.752485	-0.0334614	0.874	0.745	1
Hmgn1	0.638229	-0.0337531	0.77	0.635	1
Hmox2	0.19508	-0.0338162	0.115	0.149	1
Prdx5	0.569731	-0.0338897	0.825	0.672	1
Isg15	0.00394156	-0.0339364	0.068	0.137	1
Cyb5a	0.144462	-0.0339699	0.232	0.298	1
Emc10	0.708323	-0.0341278	0.861	0.799	1
Mrpl42	0.17605	-0.0341986	0.096	0.131	1
Scand1	0.135655	-0.0345445	0.161	0.213	1
Smim14	0.174186	-0.0345445	0.169	0.219	1
Irf5	0.123047	-0.0346345	0.115	0.158	1
Sec11a	0.34182	-0.0347744	0.087	0.109	1
Gna13	0.352515	-0.0348686	0.107	0.131	1
Mcfd2	0.158299	-0.0350391	0.134	0.176	1
Eif3e	0.196773	-0.0351895	0.164	0.207	1
2210013O21Rik	0.151817	-0.0352046	0.071	0.103	1
Arf4	0.177358	-0.0355398	0.164	0.213	1
Rab11a	0.0590734	-0.0356238	0.087	0.137	1
Pon2	0.102424	-0.0356238	0.079	0.119	1
Pfdn1	0.154505	-0.0356888	0.104	0.143	1
Dap	0.0949542	-0.0357495	0.126	0.176	1
C1qbp	0.465247	-0.0358065	0.139	0.161	1
Ifi27	0.359243	-0.0360069	0.15	0.179	1
Ntpcr	0.190745	-0.0360687	0.276	0.331	1
Mrpl11	0.0786603	-0.0362436	0.074	0.116	1
Pgls	0.315381	-0.0362712	0.208	0.246	1
Slc1a2	0.24681	-0.036289	0.077	0.103	1
Ggh	0.15695	-0.0364138	0.077	0.109	1
Kxd1	0.0919917	-0.0364534	0.087	0.131	1
1810043H04Rik	0.110604	-0.0366486	0.115	0.161	1
Cd68	0.551347	-0.0370495	0.311	0.343	1
Tomm22	0.109805	-0.0370778	0.219	0.283	1
Sft2d1	0.293892	-0.0371032	0.251	0.298	1
Ift20	0.0887977	-0.0377465	0.087	0.131	1
Uqcrfs1	0.167814	-0.0381729	0.145	0.188	1
Cwc15	0.0169307	-0.0386852	0.156	0.243	1
Akirin1	0.045662	-0.0390853	0.117	0.179	1
Ociad1	0.228088	-0.0392425	0.077	0.103	1
Lair1	0.2254	-0.039378	0.139	0.176	1
H2-DMa	0.233718	-0.0397249	0.087	0.116	1
Mrpl34	0.0510054	-0.0398017	0.063	0.106	1
Dguok	0.0690047	-0.0398017	0.068	0.109	1
Rbbp4	0.204105	-0.0398074	0.101	0.134	1
Nabp2	0.0777415	-0.0398842	0.074	0.116	1
Golga7	0.17831	-0.0399608	0.107	0.143	1
Mrps16	0.0380769	-0.0401305	0.066	0.112	1
Cebpzos	0.0634213	-0.0402196	0.15	0.216	1
Usf2	0.159296	-0.0402411	0.145	0.188	1
Zfp706	0.304084	-0.040545	0.279	0.325	1
Cacybp	0.0892046	-0.0406176	0.068	0.106	1
Sarnp	0.0620678	-0.0407175	0.096	0.146	1
Gtf2h5	0.103328	-0.0407175	0.107	0.152	1
Taf10	0.0983438	-0.0409783	0.216	0.286	1
Eef1b2	0.171653	-0.0410934	0.975	0.973	1
Mrpl57	0.0235313	-0.0410977	0.071	0.125	1
Gnptg	0.119348	-0.0410977	0.074	0.109	1
Capzb	0.261985	-0.041237	0.484	0.517	1
Tmsb10	0.946255	-0.0417671	0.937	0.881	1
Prr13	0.0371915	-0.0417981	0.186	0.267	1
Clu	0.362831	-0.0418471	0.801	0.687	1
Nnat	0.668127	-0.0419639	0.888	0.842	1
Mrps36	0.0306203	-0.0420371	0.09	0.149	1
Psmd8	0.0648697	-0.0420371	0.066	0.106	1
mt-Co2	0.710915	-0.0420815	1	1	1
Gngt2	0.0731003	-0.0421295	0.322	0.419	1
Ndufs6	0.614389	-0.0423824	0.342	0.286	1
H2afz	0.550063	-0.0424136	0.948	0.921	1
Cdk2ap1	0.120644	-0.0425703	0.156	0.21	1
Atp1b1	0.98568	-0.042576	0.847	0.793	1
Metap2	0.0463791	-0.0426067	0.112	0.17	1
Ube2r2	0.0925872	-0.0427726	0.093	0.137	1
Pcbd2	0.0929245	-0.0427995	0.093	0.137	1
Akt1	0.18184	-0.0427995	0.09	0.122	1
Gdi2	0.0517901	-0.0428598	0.317	0.419	1
Mrpl30	0.0679965	-0.0429949	0.137	0.195	1
Cops6	0.0789156	-0.0430622	0.101	0.149	1
Mrps21	0.0767891	-0.0430947	0.161	0.225	1
Syngr2	0.0267893	-0.0430995	0.09	0.149	1
Slc39a1	0.132972	-0.0430995	0.093	0.131	1
Rplp2	0.270765	-0.043188	0.992	0.997	1
Saraf	0.579144	-0.0433677	0.839	0.781	1
Plek	0.379797	-0.0437196	0.268	0.301	1
Gng2	0.116163	-0.0438372	0.096	0.137	1
Ftl1	0.524155	-0.0438765	0.997	0.997	1
Ppib	0.481967	-0.043877	0.863	0.79	1
Dtnbp1	0.041157	-0.0439045	0.071	0.119	1
Mien1	0.0246492	-0.0441946	0.107	0.173	1
Timm17a	0.029889	-0.0442053	0.066	0.116	1
Rexo2	0.169856	-0.0442717	0.104	0.14	1
Zmat2	0.0228485	-0.044289	0.055	0.103	1
F11r	0.133198	-0.0444152	0.101	0.14	1
Pomp	0.916735	-0.0444176	0.806	0.672	1
Vamp4	0.0345948	-0.0444438	0.057	0.103	1
Lrp1	0.132969	-0.0447002	0.09	0.128	1
Gas6	0.184984	-0.0447881	0.123	0.161	1
Ptma	0.143145	-0.0448204	0.992	0.991	1
Rab14	0.127803	-0.044882	0.123	0.167	1
Ptgs1	0.326431	-0.0449826	0.115	0.14	1
Atp6v1f	0.452669	-0.0451845	0.929	0.848	1
Eif3a	0.0638476	-0.0452356	0.082	0.128	1
Purb	0.33764	-0.0452356	0.087	0.109	1
Nap1l1	0.173728	-0.045357	0.082	0.112	1
Ly6e	0.441785	-0.0456296	0.347	0.38	1
Zfos1	0.0438493	-0.0458035	0.071	0.119	1
Eif4h	0.124357	-0.0458194	0.123	0.167	1
Pnkd	0.023109	-0.0460977	0.071	0.125	1
Gng12	0.0451974	-0.0462558	0.063	0.106	1
Khdrbs1	0.0496754	-0.0465335	0.079	0.128	1
Rpl22	0.406768	-0.0467894	0.992	0.997	1
Hdgf	0.204628	-0.0468894	0.115	0.152	1
Nckap1l	0.0743209	-0.0470046	0.074	0.112	1
Ndufs7	0.121533	-0.0471522	0.123	0.167	1
Elof1	0.0550992	-0.0473867	0.085	0.134	1
Glud1	0.10961	-0.0477351	0.068	0.103	1
Tmem50a	0.158247	-0.0477947	0.153	0.198	1
Grb2	0.0815379	-0.0480131	0.18	0.243	1
Dram2	0.136694	-0.0480794	0.09	0.128	1
Zyx	0.0206891	-0.0483067	0.066	0.119	1
Ilk	0.0649596	-0.0483067	0.071	0.112	1
Skap2	0.34174	-0.048756	0.107	0.131	1
Cd37	0.0557102	-0.0492056	0.208	0.286	1
Apbb1ip	0.0455821	-0.0492807	0.082	0.131	1
Nme1	0.0433332	-0.0494172	0.426	0.283	1
Mapre1	0.0531642	-0.0494172	0.115	0.17	1
Sugt1	0.154281	-0.049553	0.085	0.119	1
Cyc1	0.0296399	-0.0496882	0.082	0.137	1
Lyn	0.0773362	-0.049778	0.156	0.213	1
H2-T23	0.177737	-0.0498067	0.104	0.14	1
Dynll1	0.407526	-0.0498802	0.937	0.869	1
Sdf2	0.213271	-0.0501189	0.077	0.103	1
Lamp1	0.146463	-0.050242	0.964	0.96	1
Sumo3	0.0950256	-0.0504441	0.109	0.155	1
Ran	0.675806	-0.0506525	0.787	0.647	1
Agpat3	0.016119	-0.050668	0.066	0.122	1
Dnajc8	0.0714792	-0.0509385	0.074	0.116	1
Rp9	0.174674	-0.0510728	0.082	0.112	1
Cd63	0.86688	-0.0510898	0.883	0.793	1
Celf2	0.124696	-0.0511458	0.071	0.103	1
Ndufa6	0.231461	-0.0511548	0.23	0.277	1
Eif1a	0.0865665	-0.0512064	0.071	0.109	1
Taf6l	0.0286568	-0.0513395	0.074	0.125	1
Aph1a	0.0346223	-0.0519714	0.063	0.109	1
Pdrg1	0.0158347	-0.0521067	0.055	0.106	1
Sod1	0.0469016	-0.0523751	0.066	0.109	1
Gpr34	0.265431	-0.0524168	0.24	0.286	1
Serpine2	0.0444148	-0.0526206	0.12	0.179	1
Atxn10	0.107331	-0.0526299	0.104	0.146	1
Gpi1	0.0805911	-0.0527164	0.186	0.252	1
Aldoa	0.0612557	-0.0528112	0.907	0.878	1
Apoe	0.545537	-0.0529203	0.964	0.942	1
Hnrnpdl	0.378069	-0.0531107	0.137	0.158	1
Pak2	0.111086	-0.0531648	0.068	0.103	1
Bax	0.0361518	-0.0533479	0.107	0.167	1
U2af1	0.0653571	-0.0533839	0.096	0.143	1
2810428I15Rik	0.0284451	-0.053423	0.063	0.112	1
Cldnd1	0.0537893	-0.0536786	0.071	0.116	1
Rhoc	0.0882064	-0.0539318	0.077	0.116	1
Bbip1	0.0582676	-0.054112	0.096	0.146	1
Kras	0.13792	-0.0542761	0.128	0.17	1
Bub3	0.0307545	-0.0543898	0.057	0.103	1
Scd2	0.909082	-0.0544144	0.817	0.757	1
Sf3b5	0.192976	-0.0545031	0.145	0.182	1
Itgb2	0.0586108	-0.0545544	0.082	0.128	1
Cope	0.103439	-0.0547281	0.131	0.179	1
Adprh	0.0652719	-0.0549209	0.085	0.131	1
Mpc2	0.979206	-0.0549768	0.235	0.219	1
Cox6c	0.124653	-0.0550455	0.967	0.96	1
C1qa	0.169822	-0.0552387	0.945	0.927	1
Mrpl17	0.0531311	-0.0552823	0.09	0.14	1
Tex261	0.229138	-0.0552823	0.093	0.122	1
Slc50a1	0.0476362	-0.0554073	0.074	0.119	1
Cflar	0.108621	-0.0554073	0.071	0.106	1
Ly6h	0.522299	-0.0556175	0.88	0.83	1
Eif5	0.0792251	-0.0556386	0.09	0.134	1
Rwdd1	0.0720471	-0.0557563	0.087	0.134	1
Dcun1d5	0.0396641	-0.0559013	0.068	0.116	1
Psmb3	0.149775	-0.0559062	0.167	0.216	1
Anapc13	0.0474447	-0.0561773	0.183	0.258	1
Hsp90ab1	0.619227	-0.05618	0.973	0.964	1
Morf4l1	0.112129	-0.0566172	0.932	0.881	1
Tpt1	0.0575891	-0.0566179	1	1	1
Mrpl23	0.0335956	-0.0566692	0.148	0.219	1
Arrb2	0.0157114	-0.0568141	0.057	0.109	1
Atp5l	0.0343234	-0.0568521	0.918	0.891	1
Akr1a1	0.971654	-0.0568831	0.735	0.599	1
H3f3a	0.073531	-0.057063	1	0.994	1
Anp32a	0.23303	-0.0572843	0.169	0.207	1
Ndufc2	0.309841	-0.0573384	0.896	0.848	1
Atp6v0d1	0.0335636	-0.0574586	0.093	0.149	1
Ppt1	0.14162	-0.0574586	0.112	0.152	1
Ube2b	0.119951	-0.0574729	0.128	0.173	1
Rbbp7	0.0795002	-0.0575462	0.068	0.106	1
Jtb	0.0292912	-0.0576718	0.082	0.137	1
Ubl3	0.145509	-0.0576817	0.137	0.179	1
Ppp1r14b	0.263624	-0.0577192	0.366	0.438	1
Tcf25	0.0582056	-0.0578985	0.09	0.137	1
Phgdh	0.0493296	-0.0580111	0.085	0.134	1
Ube2a	0.0713503	-0.0582145	0.123	0.176	1
G3bp1	0.0234241	-0.0584262	0.112	0.176	1
Cct4	0.0304907	-0.0584563	0.104	0.164	1
Ccl12	0.350475	-0.0585977	0.317	0.353	1
Mt2	0.0659423	-0.0586048	0.068	0.109	1
Ndufs4	0.0886191	-0.0586759	0.096	0.14	1
Glrx5	0.0540853	-0.0587196	0.077	0.122	1
Rbm3	0.636612	-0.0587704	0.727	0.565	1
Samsn1	0.25845	-0.0588935	0.098	0.125	1
Skil	0.325412	-0.0589475	0.156	0.185	1
Emc6	0.0940085	-0.0590607	0.082	0.122	1
Sf1	0.0549488	-0.0592442	0.063	0.103	1
Man2b1	0.0520628	-0.0593565	0.126	0.182	1
Dpm2	0.0216927	-0.0593618	0.057	0.106	1
Sh3kbp1	0.0766278	-0.0594789	0.071	0.109	1
Fcgrt	0.0150581	-0.0595954	0.055	0.106	1
1110004F10Rik	0.0708156	-0.0597286	0.079	0.122	1
Nfu1	0.0267127	-0.0599414	0.071	0.122	1
Adrbk1	0.154183	-0.0599523	0.126	0.167	1
Wbp2	0.0640884	-0.0600556	0.085	0.131	1
Tmem9b	0.062339	-0.0600556	0.071	0.112	1
Snrpb2	0.0310019	-0.060271	0.096	0.152	1
Slc25a3	0.0625609	-0.0604579	0.918	0.872	1
Tnfaip8	0.0388217	-0.0605068	0.082	0.131	1
Ndufb4	0.0272394	-0.0605214	0.156	0.231	1
Dazap2	0.070721	-0.0606659	0.134	0.188	1
Dennd5a	0.215195	-0.0608396	0.082	0.109	1
Sin3b	0.0555037	-0.0610096	0.101	0.152	1
Zeb2os	0.0730821	-0.0612476	0.169	0.231	1
Suclg1	0.0119251	-0.0612758	0.074	0.134	1
Lars2	0.0286924	-0.0613004	0.126	0.195	1
Eif3i	0.0187372	-0.0614256	0.169	0.252	1
Stx7	0.122167	-0.0617774	0.189	0.24	1
Aurkaip1	0.0374223	-0.0618254	0.112	0.17	1
Stmn1	0.902242	-0.0618968	0.828	0.736	1
Ndfip2	0.0721526	-0.0619148	0.085	0.128	1
Cyb5r3	0.0166952	-0.0620138	0.057	0.109	1
Ptprc	0.0828817	-0.0620196	0.077	0.116	1
Lamtor4	0.0518704	-0.0622697	0.246	0.331	1
Myeov2	0.838857	-0.0627288	0.413	0.377	1
Bcl2a1d	0.0653089	-0.062773	0.068	0.109	1
Atp5e	0.0800698	-0.0627996	0.986	0.976	1
Anapc11	0.0501809	-0.0628049	0.107	0.161	1
Hint1	0.048212	-0.0633162	0.951	0.93	1
Raly	0.0363754	-0.0633723	0.128	0.191	1
Ctsa	0.178599	-0.0635381	0.202	0.249	1
Polr1d	0.710223	-0.0637556	0.402	0.38	1
Cox7a2l	0.0484447	-0.063821	0.29	0.386	1
Psmb4	0.044893	-0.063834	0.12	0.179	1
Pebp1	0.332337	-0.0640649	0.891	0.836	1
Sf3b2	0.0762139	-0.0642163	0.087	0.131	1
Skp1a	0.0682158	-0.0643158	0.077	0.119	1
Plekhj1	0.0509326	-0.064394	0.115	0.17	1
Slc25a5	0.777775	-0.0644086	0.552	0.447	1
Rhog	0.0336484	-0.0646407	0.15	0.219	1
Mrps17	0.0215038	-0.0646459	0.06	0.109	1
Oaz1	0.137085	-0.0647285	1	0.994	1
Ywhaq	0.637084	-0.0648749	0.85	0.772	1
Capns1	0.0234515	-0.0649485	0.117	0.185	1
Maff	0.273974	-0.0649485	0.098	0.125	1
Ccl9	0.0177653	-0.0649539	0.063	0.116	1
Fundc2	0.0563616	-0.0649539	0.068	0.109	1
Guk1	0.0806327	-0.0653576	0.068	0.106	1
Cops4	0.0114484	-0.0653798	0.093	0.161	1
Mrpl18	0.0225436	-0.0654573	0.077	0.131	1
Lsm3	0.0645187	-0.0654573	0.077	0.119	1
Snrpd1	0.00895324	-0.0655676	0.093	0.164	1
Tmem160	0.0334106	-0.0656657	0.131	0.195	1
Tm9sf3	0.110876	-0.0656657	0.131	0.176	1
Chchd2	0.247056	-0.065874	0.978	0.982	1
Ppp1r18	0.0197539	-0.0662031	0.205	0.298	1
Lag3	0.109986	-0.0663335	0.09	0.128	1
Trappc3	0.0231531	-0.0665231	0.077	0.131	1
Chmp3	0.201168	-0.0665231	0.098	0.128	1
Commd10	0.0030282	-0.06667	0.044	0.103	1
Tgfbr1	0.0571069	-0.0668043	0.09	0.137	1
Spg21	0.015802	-0.0668681	0.057	0.109	1
Mrpl48	0.0103119	-0.0669664	0.055	0.109	1
Psmc3	0.0156841	-0.0670815	0.087	0.149	1
Ufm1	0.0437191	-0.0672642	0.09	0.143	1
Smim11	0.0457617	-0.0673549	0.12	0.176	1
Ndufs8	0.0624989	-0.0673549	0.093	0.14	1
Clec4a2	0.145735	-0.0673549	0.098	0.134	1
Srsf6	0.0750684	-0.0674452	0.098	0.143	1
Uqcrc2	0.00827249	-0.0674508	0.057	0.116	1
Srsf9	0.0985087	-0.067781	0.29	0.371	1
Gna12	0.0096791	-0.0678904	0.096	0.167	1
Tm2d2	0.0800975	-0.0680166	0.074	0.112	1
Sap18	0.077896	-0.0681093	0.134	0.188	1
Tmem234	0.0112357	-0.06838	0.148	0.234	1
Nudc	0.0647949	-0.0685963	0.131	0.185	1
Svbp	0.00841104	-0.0687559	0.131	0.216	1
Commd3	0.093262	-0.0688353	0.09	0.131	1
Mrpl43	0.00954105	-0.06893	0.055	0.109	1
Gaa	0.942415	-0.0690793	0.858	0.796	1
Tpm3	0.953928	-0.0691408	0.787	0.632	1
Nmt1	0.0652131	-0.0691492	0.139	0.195	1
Txn2	0.00873443	-0.0692496	0.112	0.191	1
Atp6v1e1	0.202939	-0.0693812	0.148	0.185	1
Ndufv1	0.0158131	-0.0693966	0.06	0.112	1
Ube2k	0.0214969	-0.0693966	0.06	0.109	1
Pdcd5	0.026015	-0.0696423	0.175	0.255	1
Dnajc15	0.0165944	-0.069671	0.06	0.112	1
Ppp1r11	0.090326	-0.0700682	0.18	0.243	1
Cox7b	0.652744	-0.0701503	0.434	0.356	1
Qdpr	0.193041	-0.0703543	0.134	0.17	1
Tnfaip8l2	0.0236823	-0.0703835	0.087	0.143	1
Cap1	0.0362234	-0.0704543	0.112	0.17	1
Polr2e	0.014028	-0.0706436	0.068	0.125	1
Rpl7a	0.0224907	-0.070657	0.981	0.976	1
Hypk	0.0307179	-0.0709	0.077	0.128	1
Capza2	0.0926239	-0.0709339	0.325	0.41	1
Dpm3	0.0624282	-0.0710442	0.142	0.198	1
Mrpl28	0.00454321	-0.071572	0.052	0.112	1
Churc1	0.0359134	-0.072129	0.087	0.14	1
Sec61g	0.014157	-0.0721329	0.959	0.933	1
Ndufa8	0.0196125	-0.072194	0.142	0.216	1
Setd3	0.00692648	-0.0722079	0.087	0.158	1
2020-09-15	0.0227574	-0.0724766	0.954	0.933	1
Prelid1	0.0184388	-0.0727415	0.161	0.243	1
Tmbim4	0.034732	-0.0727505	0.098	0.155	1
Rab5c	0.0282795	-0.0728882	0.137	0.207	1
Polr2j	0.0246665	-0.0731596	0.071	0.122	1
Iscu	0.0129568	-0.0732656	0.257	0.362	1
Higd2a	0.151587	-0.0736314	0.295	0.347	1
Glrx3	0.0389669	-0.0738573	0.126	0.185	1
Atp5h	0.0116253	-0.0739776	0.954	0.96	1
mt-Atp6	0.0686921	-0.0740086	1	1	1
Rap1b	0.0350047	-0.0740639	0.306	0.419	1
Pin1	0.003251	-0.0741942	0.052	0.116	1
Lman2	0.0381711	-0.0741942	0.063	0.106	1
Wdr83os	0.0975743	-0.0742841	0.186	0.243	1
Psmb2	0.791952	-0.0743147	0.279	0.267	1
Epn1	0.112073	-0.0744185	0.139	0.185	1
Trappc6b	0.0161401	-0.0745362	0.096	0.158	1
P2ry12	0.125362	-0.0746013	0.194	0.249	1
Rps12	0.0750831	-0.0746435	0.986	0.997	1
Etf1	0.0131658	-0.0748269	0.093	0.158	1
mt-Co1	0.0642653	-0.0749141	1	1	1
Vps29	0.0805099	-0.0749607	0.128	0.179	1
Lamp2	0.0375818	-0.0752904	0.139	0.201	1
Msn	0.103866	-0.0752904	0.156	0.204	1
Tnf	0.0659977	-0.0753772	0.145	0.201	1
Txn1	0.00840223	-0.075384	0.137	0.222	1
Ssr1	0.297828	-0.075668	0.148	0.17	1
Emg1	0.00194059	-0.0758039	0.071	0.149	1
Thoc7	0.00647204	-0.0759489	0.077	0.143	1
Pld4	0.0257628	-0.0759609	0.221	0.304	1
Naca	0.0266766	-0.0760431	0.984	0.985	1
Nars	0.0233251	-0.0760926	0.085	0.14	1
Rrp1	0.018493	-0.0761639	0.077	0.134	1
Ctss	0.0695696	-0.0762319	0.913	0.9	1
Tmem176b	0.839425	-0.0763807	0.623	0.526	1
Scp2	0.0322495	-0.0765114	0.219	0.301	1
Necap2	0.0727218	-0.0765304	0.142	0.191	1
Lat2	0.0240511	-0.0767226	0.131	0.201	1
Sf3b1	0.19985	-0.0769269	0.104	0.134	1
Fam104a	0.0168286	-0.0770168	0.066	0.119	1
Tspan31	0.022083	-0.0770168	0.063	0.112	1
Aprt	0.0245356	-0.0771284	0.104	0.164	1
Uqcrh	0.184169	-0.077323	0.921	0.881	1
Psma4	0.0103784	-0.0776579	0.071	0.131	1
Evi2a	0.0284504	-0.0777551	0.186	0.264	1
Rpl17	0.380982	-0.0777844	0.883	0.827	1
Lsm5	0.00367279	-0.0778655	0.074	0.146	1
Cct5	0.00759584	-0.0778655	0.071	0.134	1
Csnk2b	0.0247312	-0.0782718	0.087	0.143	1
Eno1	0.010229	-0.0783384	0.079	0.143	1
Rps6	0.0445243	-0.078382	0.954	0.903	1
Cox4i1	0.00535583	-0.0784978	0.951	0.945	1
Atp5j2	0.0227394	-0.0785625	0.943	0.918	1
Hnrnpa0	0.109942	-0.0785867	0.126	0.17	1
Cox14	0.00582133	-0.0786468	0.123	0.207	1
Tpm4	0.0489163	-0.0789241	0.09	0.14	1
Tuba1b	0.428021	-0.0791049	0.705	0.532	1
Phpt1	0.0148157	-0.0791187	0.123	0.198	1
Stra13	0.0110412	-0.0791229	0.172	0.264	1
Pcsk1n	0.189909	-0.0793365	0.943	0.924	1
H2afy	0.0636675	-0.0799619	0.139	0.195	1
Bola2	0.00980501	-0.0800589	0.178	0.271	1
Creg1	0.0294675	-0.0800589	0.186	0.261	1
Ubc	0.759072	-0.080109	0.97	0.942	1
Sfpq	0.126104	-0.0804148	0.087	0.122	1
Ms4a6d	0.0685486	-0.0805386	0.082	0.125	1
Arpc5l	0.0170557	-0.0807121	0.117	0.185	1
Stard3nl	0.0218938	-0.0808061	0.145	0.219	1
0610012G03Rik	0.00363246	-0.0815458	0.085	0.161	1
Reep3	0.0197358	-0.0818218	0.057	0.106	1
Cnpy3	0.0274601	-0.081883	0.063	0.109	1
Psmc2	0.00107701	-0.081883	0.052	0.125	1
Gusb	0.0158964	-0.0819438	0.068	0.122	1
Rtfdc1	0.00844809	-0.0820043	0.063	0.122	1
Gnb2	0.00865706	-0.0820846	0.91	0.863	1
Trmt112	0.0286706	-0.0821469	0.301	0.398	1
Hspa5	0.556574	-0.0828676	0.923	0.909	1
Srp19	0.00498819	-0.0829338	0.074	0.143	1
Smagp	0.00330214	-0.0829896	0.071	0.143	1
Efhd2	0.0441858	-0.0836913	0.407	0.511	1
Calm1	0.0387629	-0.0837392	0.959	0.93	1
Atp1b3	0.00996198	-0.0842698	0.06	0.116	1
Ccdc124	0.00460825	-0.0846502	0.066	0.131	1
2020-03-02	0.0047129	-0.0847035	0.066	0.131	1
Scarb2	0.0434685	-0.0859563	0.09	0.14	1
Spcs1	0.016055	-0.0861406	0.844	0.812	1
Smap2	0.0397606	-0.0862909	0.167	0.234	1
Acaa1a	0.00714854	-0.0869189	0.057	0.116	1
Mrps18c	0.0206342	-0.0869671	0.063	0.112	1
Gltscr2	0.00498927	-0.0870151	0.055	0.112	1
Cirbp	0.0172484	-0.087031	0.109	0.176	1
Snrpb	0.202969	-0.0870541	0.26	0.289	1
Magoh	0.00138602	-0.0872979	0.06	0.134	1
Cd86	0.0444856	-0.0874362	0.074	0.119	1
Tgfb1	0.0244851	-0.0880136	0.09	0.146	1
Tubb5	0.0134039	-0.0884313	0.609	0.383	1
Echs1	0.0067905	-0.0886379	0.101	0.176	1
Laptm4a	0.0856334	-0.0888311	0.855	0.802	1
Lamtor5	0.00199814	-0.088876	0.107	0.198	1
Cndp2	0.00697379	-0.0889651	0.049	0.103	1
Ufc1	0.0119702	-0.0890313	0.112	0.182	1
Samm50	0.00200101	-0.0890532	0.046	0.109	1
Pmp22	0.100446	-0.0891459	0.115	0.158	1
Tmem141	0.00280943	-0.0894393	0.057	0.125	1
Herpud1	0.0200538	-0.089626	0.12	0.185	1
Copz1	0.0171688	-0.089728	0.071	0.125	1
Cox6a1	0.103213	-0.0897998	0.205	0.258	1
Timm8b	0.00597607	-0.0905752	0.09	0.161	1
AW112010	0.00842455	-0.0912412	0.079	0.143	1
Ubl5	0.00647114	-0.0916722	0.926	0.869	1
Fam173a	0.00113541	-0.0917605	0.049	0.119	1
Snapc5	0.0041299	-0.0919412	0.063	0.128	1
Aldh2	0.0195734	-0.0919412	0.063	0.112	1
Phyh	0.00788614	-0.0920122	0.063	0.122	1
Fcgr1	0.0174634	-0.0920122	0.068	0.122	1
Ier3ip1	0.00834598	-0.0920374	0.145	0.228	1
Rplp1	0.014233	-0.0921463	0.997	1	1
Dbnl	0.00261404	-0.0925893	0.079	0.155	1
Naa38	0.00668708	-0.0928767	0.101	0.173	1
Aimp1	0.0342096	-0.0928767	0.09	0.143	1
Gadd45b	0.504441	-0.0933304	0.145	0.164	1
Hnrnpa3	0.0623471	-0.0936444	0.128	0.179	1
Fscn1	0.0141903	-0.0937549	0.115	0.185	1
S100a13	0.0271885	-0.0938635	0.128	0.191	1
Pitpna	0.00297726	-0.094131	0.194	0.304	1
Tmem14c	0.00555169	-0.0949023	0.169	0.264	1
Mcts1	0.0173308	-0.094934	0.09	0.149	1
Ifngr2	0.00344683	-0.094988	0.079	0.152	1
Lcp1	0.00164325	-0.0952504	0.082	0.161	1
Ncf1	0.0146636	-0.095276	0.104	0.167	1
Ldha	0.313032	-0.0953184	0.221	0.243	1
Zcrb1	0.00159791	-0.0956226	0.101	0.191	1
Chmp2a	0.0161857	-0.0956941	0.109	0.173	1
Vta1	0.000117908	-0.0962662	0.03	0.103	1
BC004004	0.00307973	-0.0966004	0.046	0.106	1
Ndufb6	0.00815814	-0.0973801	0.087	0.155	1
Cnpy2	0.00585269	-0.0974639	0.087	0.158	1
2310036O22Rik	0.0250018	-0.0974763	0.199	0.28	1
Ubxn1	0.00324432	-0.0977805	0.194	0.304	1
Ifngr1	0.678059	-0.0982248	0.142	0.152	1
Mdh2	0.0167038	-0.0983956	0.153	0.228	1
Atox1	0.299135	-0.098942	0.844	0.729	1
Lamtor2	0.0271424	-0.0991544	0.186	0.258	1
Actr2	0.00951488	-0.0991818	0.202	0.295	1
Eif4a1	0.33667	-0.0993028	0.822	0.699	1
H2-DMb1	0.00486752	-0.0993028	0.057	0.119	1
Dnajc7	0.021835	-0.0993204	0.068	0.119	1
Stub1	0.00626845	-0.0994242	0.066	0.128	1
Dnaja2	0.00236565	-0.0994581	0.082	0.158	1
Mbd3	0.0204447	-0.099525	0.079	0.134	1
Ctsz	0.412195	-0.0995972	0.71	0.669	1
Hexb	0.00352442	-0.0997705	0.828	0.845	1
Ecscr	0.016357	-0.0997959	0.09	0.152	1
Rps27l	0.00686776	-0.100155	0.249	0.362	1
Pea15a	0.0318497	-0.10028	0.123	0.182	1
Gltp	0.00527716	-0.100319	0.142	0.231	1
Ube2l3	0.00440046	-0.100332	0.134	0.222	1
Denr	0.0253503	-0.100345	0.128	0.191	1
mt-Co3	0.0460312	-0.100646	1	1	1
Hnrnpa1	0.00494359	-0.100823	0.169	0.267	1
Rpl12	0.0347173	-0.101463	0.97	0.976	1
Psmb10	0.00657977	-0.101924	0.093	0.161	1
Snrpd3	0.00536046	-0.101957	0.085	0.155	1
Plekho1	0.0106712	-0.10202	0.09	0.155	1
Ramp1	0.00428916	-0.102111	0.096	0.173	1
Ppp1r2	0.0123437	-0.102161	0.112	0.179	1
Chchd1	0.00228417	-0.10217	0.107	0.195	1
Rer1	0.00312419	-0.102535	0.142	0.24	1
Kif5b	0.0346746	-0.102639	0.145	0.21	1
Psma7	0.0139546	-0.102669	0.158	0.24	1
Uqcc2	0.404321	-0.103004	0.262	0.271	1
Lpcat2	0.0132129	-0.103292	0.232	0.328	1
Laptm5	0.0698678	-0.10384	0.53	0.62	1
Dnm2	0.00203109	-0.10406	0.049	0.112	1
Chchd10	0.00320856	-0.104085	0.049	0.109	1
Yaf2	0.00214957	-0.104097	0.052	0.116	1
Tuba1a	0.19618	-0.104103	0.874	0.821	1
Dnajb11	0.000366563	-0.104145	0.052	0.131	1
Pkib	0.0123895	-0.10418	0.074	0.131	1
Ghitm	0.00156162	-0.104192	0.063	0.137	1
Psma6	0.00586848	-0.104225	0.079	0.146	1
Psma1	0.00018765	-0.10429	0.082	0.182	1
Ldhb	0.914447	-0.104336	0.746	0.596	1
Lap3	0.00845273	-0.104561	0.153	0.24	1
Sub1	0.57323	-0.104593	0.921	0.802	1
Grn	0.0252574	-0.104782	0.205	0.277	1
Rnh1	0.000635571	-0.106576	0.055	0.131	1
Sdhb	0.00692706	-0.106576	0.142	0.225	1
Pycard	0.0389948	-0.106576	0.235	0.313	1
Vamp8	0.0391902	-0.106576	0.322	0.413	1
1110008F13Rik	0.00467945	-0.106576	0.142	0.228	1
Cd9	0.560324	-0.107695	0.861	0.763	1
Btf3	0.0020214	-0.10807	0.981	0.96	1
Cuedc2	0.00851612	-0.108719	0.112	0.188	1
Akr1b3	0.00607899	-0.108781	0.115	0.191	1
Sri	0.0153968	-0.108786	0.115	0.179	1
Mbnl1	0.0398073	-0.10882	0.098	0.149	1
Eif5a	0.0168825	-0.108882	0.959	0.948	1
Ccni	0.0047157	-0.108909	0.087	0.158	1
9530068E07Rik	0.00272988	-0.109042	0.057	0.122	1
Tsg101	0.00171427	-0.109048	0.052	0.119	1
Tmem256	0.609963	-0.109597	0.413	0.377	1
Rpl5	0.0169631	-0.109653	0.295	0.392	1
Hn1	0.027496	-0.110048	0.219	0.295	1
Vdac3	0.00405251	-0.11104	0.104	0.182	1
Bag1	0.0126219	-0.111209	0.27	0.386	1
Scn1b	0.0026818	-0.11127	0.074	0.146	1
Cst3	0.7276	-0.111357	1	0.988	1
Psme1	0.00402637	-0.111403	0.24	0.365	1
Ap1s1	0.0246919	-0.111454	0.063	0.109	1
Acp1	0.000491552	-0.111563	0.044	0.116	1
Wsb2	0.000776791	-0.111678	0.041	0.106	1
Nfkbia	0.129993	-0.112487	0.131	0.173	1
Pcbp1	0.00257046	-0.112885	0.12	0.21	1
Anxa5	0.00474668	-0.113265	0.093	0.167	1
Mtfr1l	0.00853852	-0.113417	0.09	0.155	1
Sdcbp	0.19293	-0.113535	0.429	0.435	1
Prdx3	0.00163328	-0.113676	0.074	0.149	1
Cltb	0.0015628	-0.113848	0.06	0.131	1
Eny2	0.00131015	-0.11392	0.057	0.128	1
Commd4	5.39563e-05	-0.114142	0.038	0.122	0.948606
Gps1	2.16388e-05	-0.114318	0.025	0.103	0.380432
Cd302	0.0010252	-0.114857	0.131	0.237	1
Ppp1cc	0.0247106	-0.114857	0.142	0.21	1
Gpsm3	0.00716495	-0.114874	0.15	0.231	1
Fkbp8	0.00414725	-0.115425	0.101	0.179	1
Tkt	0.00276249	-0.115445	0.09	0.17	1
Kctd12	0.00878222	-0.115983	0.175	0.264	1
Ube2d2a	0.00131058	-0.116127	0.164	0.274	1
Rps14	0.00339556	-0.116243	0.986	0.994	1
Txndc17	0.00625257	-0.116409	0.175	0.267	1
Bcl10	0.00789061	-0.117386	0.112	0.185	1
Ndufa12	0.00234676	-0.117481	0.107	0.191	1
C1qc	0.0103489	-0.117895	0.842	0.918	1
Ubald2	0.16368	-0.117926	0.098	0.131	1
H2afj	0.00750321	-0.118136	0.153	0.24	1
Lgals9	0.00505228	-0.118609	0.068	0.131	1
Pdlim4	0.00220466	-0.118638	0.057	0.125	1
Ndufb7	0.003368	-0.120024	0.156	0.252	1
Snx17	0.00141945	-0.120181	0.096	0.179	1
Snx5	0.00727758	-0.120234	0.175	0.261	1
Tbcb	0.00169512	-0.120401	0.082	0.161	1
Pnp	0.00490258	-0.121309	0.178	0.274	1
Ppp1ca	0.00454857	-0.121435	0.292	0.413	1
Ube2i	0.00341061	-0.121777	0.115	0.198	1
Id2	0.0239801	-0.122011	0.09	0.146	1
Idh3b	0.000717022	-0.122912	0.079	0.164	1
Gm16286	0.000583491	-0.123464	0.052	0.128	1
Pkig	0.00562493	-0.123525	0.221	0.334	1
Coa3	0.0031148	-0.123561	0.12	0.207	1
Eif2s1	0.000319133	-0.12367	0.049	0.128	1
Vti1b	0.0010481	-0.124054	0.046	0.112	1
Cdc37	0.00755879	-0.124314	0.109	0.179	1
Snrpe	0.00628277	-0.124683	0.24	0.347	1
Bin2	0.00964979	-0.124773	0.268	0.368	1
Abracl	0.00268525	-0.125026	0.205	0.307	1
Uqcrc1	0.000203843	-0.125444	0.066	0.155	1
Chmp5	0.00168941	-0.125745	0.12	0.213	1
Cebpa	0.00450004	-0.125853	0.066	0.128	1
Ms4a6b	0.000796769	-0.126184	0.046	0.116	1
Rgs10	0.017717	-0.126269	0.702	0.805	1
Cd53	0.00176089	-0.126497	0.161	0.264	1
Gnas	0.00442519	-0.126738	0.967	0.979	1
Pold4	0.00923475	-0.127003	0.197	0.286	1
Tmem258	0.00269971	-0.127054	0.221	0.337	1
Fam96b	0.00546791	-0.127195	0.09	0.161	1
Ctsl	0.00503517	-0.127844	0.913	0.894	1
Serf2	0.00369066	-0.127957	0.986	0.994	1
Ptpn18	0.0107501	-0.128579	0.473	0.578	1
Cyfip1	0.0393448	-0.128799	0.101	0.152	1
Gch1	0.000597162	-0.128881	0.041	0.109	1
Ndufa4	8.95972e-05	-0.128968	0.94	0.942	1
Tomm34	5.85196e-05	-0.129105	0.041	0.125	1
Ckb	0.0113228	-0.129169	0.948	0.97	1
Serp1	0.22971	-0.129477	0.178	0.213	1
Vcp	0.00181533	-0.130162	0.071	0.143	1
Vasp	0.00622043	-0.130309	0.117	0.191	1
Cdc42	0.00112601	-0.130318	0.937	0.897	1
Arpc1b	0.0156012	-0.130364	0.56	0.693	1
Blvrb	0.0054397	-0.13077	0.139	0.225	1
Mafb	0.00459888	-0.13138	0.079	0.146	1
Sap30	0.0165615	-0.132218	0.104	0.167	1
Dctn3	0.00142366	-0.132328	0.109	0.201	1
Psmd4	0.000579236	-0.132607	0.107	0.204	1
Psmb8	0.00803224	-0.133199	0.26	0.359	1
Aamp	0.00060728	-0.13385	0.085	0.173	1
Olfml3	0.00399894	-0.134063	0.235	0.343	1
Wdr1	0.000454196	-0.134227	0.082	0.17	1
Cetn3	0.00143434	-0.134385	0.112	0.204	1
Anapc5	1.38847e-05	-0.134819	0.027	0.109	0.244107
Cd14	0.00288814	-0.135014	0.145	0.24	1
Cuta	0.00165399	-0.135231	0.172	0.277	1
Sdhd	0.00030653	-0.135355	0.06	0.143	1
Txnl1	0.000203362	-0.13609	0.082	0.179	1
Fermt3	0.000185344	-0.136566	0.082	0.179	1
Blnk	0.000229439	-0.136705	0.068	0.158	1
Cct7	0.00246954	-0.136705	0.085	0.158	1
Grpel1	0.000568683	-0.136987	0.074	0.158	1
Ube2n	0.00173183	-0.137213	0.109	0.195	1
Pim1	0.0148455	-0.137213	0.087	0.146	1
Clic1	0.00463003	-0.137382	0.426	0.55	1
Snx6	0.000322446	-0.137567	0.063	0.146	1
C1qb	0.0179841	-0.138979	0.948	0.933	1
Myl12a	0.00283024	-0.139459	0.311	0.444	1
Rps8	0.000341087	-0.139509	0.986	0.994	1
Psme2	0.000283397	-0.139945	0.139	0.258	1
Hebp1	0.000457251	-0.141022	0.082	0.17	1
Sh3bgrl3	0.109263	-0.141473	0.964	0.888	1
Sec61b	0.00790963	-0.142098	0.333	0.438	1
M6pr	0.000579925	-0.142635	0.109	0.207	1
Atp5o	0.000841621	-0.142635	0.112	0.207	1
Itm2b	0.00645573	-0.1432	0.992	0.994	1
Polr2g	8.61344e-05	-0.143277	0.085	0.188	1
Psmb9	0.000229167	-0.143703	0.074	0.164	1
Psmb7	3.9261e-05	-0.143755	0.044	0.131	0.690247
Timm13	0.000236065	-0.143945	0.142	0.261	1
Srsf7	0.000189375	-0.144227	0.068	0.158	1
Odc1	0.00767061	-0.145882	0.085	0.149	1
Sh3glb1	0.00390768	-0.147139	0.366	0.489	1
Mbp	0.00877877	-0.147174	0.342	0.219	1
Pdcl3	0.00113899	-0.147961	0.082	0.161	1
Ms4a6c	0.00237406	-0.148096	0.046	0.106	1
Lsm4	0.00089995	-0.148335	0.128	0.228	1
Atp6v1d	0.00573022	-0.148335	0.117	0.195	1
Ier3	0.0250724	-0.148613	0.131	0.195	1
Gnb2l1	0.00299724	-0.149135	0.383	0.523	1
Ube2m	0.000605967	-0.151527	0.169	0.286	1
Top1	0.000409316	-0.15409	0.063	0.143	1
Tspo	0.00748336	-0.15505	0.257	0.356	1
Trem2	0.0779921	-0.156219	0.604	0.647	1
Commd1	8.48987e-05	-0.156408	0.063	0.155	1
Prdx1	0.00184094	-0.157177	0.932	0.915	1
Clta	7.67744e-05	-0.158036	0.948	0.957	1
Ostf1	0.00457179	-0.159465	0.287	0.392	1
Uba52	0.00165523	-0.160001	0.462	0.599	1
Hexa	0.00145842	-0.160815	0.23	0.353	1
Ssbp4	0.00350726	-0.16086	0.145	0.231	1
Rilpl2	0.000230402	-0.161679	0.049	0.128	1
Gm42418	0.00119152	-0.162056	0.997	1	1
Camk1	0.000972058	-0.162603	0.227	0.353	1
Esd	6.33264e-05	-0.163977	0.101	0.216	1
Gapdh	0.00127728	-0.165264	0.989	0.988	1
Adgre1	0.000203523	-0.165764	0.066	0.152	1
mt-Nd2	0.00809134	-0.165922	0.984	0.991	1
Sdf2l1	0.000209521	-0.166295	0.109	0.216	1
Rpl28	2.27109e-05	-0.166488	0.978	0.982	0.399281
Bcl2a1b	0.00388498	-0.166697	0.404	0.526	1
Lamtor1	0.000152404	-0.167424	0.175	0.304	1
Brk1	0.000520299	-0.169274	0.287	0.441	1
Phb2	8.76868e-06	-0.170671	0.068	0.182	0.154162
Arpc4	0.00130553	-0.172151	0.333	0.471	1
Cdkn1a	0.148658	-0.172443	0.101	0.134	1
Gm10076	7.31591e-06	-0.173119	0.096	0.222	0.128621
Cxcl16	7.2225e-06	-0.174757	0.055	0.161	0.126979
Cxcl2	0.181915	-0.176414	0.167	0.207	1
Ranbp1	9.34513e-05	-0.176707	0.115	0.231	1
Ccdc12	3.6936e-05	-0.179228	0.145	0.28	0.649372
2700029M09Rik	1.0098e-05	-0.179981	0.052	0.152	0.177533
Hpgd	0.00389959	-0.180684	0.194	0.292	1
Hck	0.000380594	-0.181905	0.071	0.152	1
Psmb5	6.87696e-05	-0.185008	0.139	0.258	1
Cox5a	0.000132736	-0.186128	0.128	0.243	1
Bst2	0.00288036	-0.186761	0.153	0.243	1
Fam49b	0.000329521	-0.187598	0.273	0.401	1
Bin1	0.0236671	-0.188326	0.426	0.486	1
Limd2	0.00251214	-0.188623	0.352	0.468	1
Bcap31	1.82281e-06	-0.190151	0.063	0.179	0.0320468
Map2k2	4.39806e-05	-0.191733	0.115	0.231	0.773224
Psmc5	8.35292e-07	-0.1949	0.071	0.204	0.0146853
Pfn1	0.00339627	-0.195473	0.986	0.979	1
Spi1	0.000155322	-0.195523	0.301	0.459	1
AY036118	5.80086e-07	-0.202254	0.926	0.936	0.0101985
Rgs1	0.050446	-0.203086	0.079	0.125	1
B2m	0.000577436	-0.204591	0.817	0.775	1
Ube2f	8.51383e-06	-0.205089	0.068	0.179	0.149682
H2-D1	0.196745	-0.205948	0.872	0.742	1
Hprt	2.86651e-06	-0.208482	0.153	0.316	0.0503962
Basp1	0.00114245	-0.213911	0.918	0.897	1
Hist1h2bc	7.04597e-08	-0.215209	0.068	0.213	0.00123875
Slfn2	2.7185e-05	-0.215625	0.098	0.216	0.47794
Anxa3	1.61377e-05	-0.215775	0.254	0.426	0.283717
Myl6	2.82329e-06	-0.220824	0.954	0.93	0.0496363
Arpc2	2.12024e-05	-0.222044	0.404	0.565	0.372759
Ifitm3	0.00311589	-0.222351	0.115	0.201	1
Pmepa1	1.53519e-05	-0.23254	0.153	0.286	0.269902
Fcrls	0.00445445	-0.234615	0.352	0.453	1
Coro1a	2.22381e-06	-0.23564	0.227	0.407	0.0390968
Cyba	7.97297e-06	-0.243445	0.53	0.705	0.140173
Dnajb6	0.00024066	-0.251239	0.12	0.222	1
Actg1	1.12625e-07	-0.253597	0.986	0.985	0.00198005
Fcer1g	5.8732e-05	-0.254212	0.844	0.903	1
Arpc3	6.10033e-05	-0.254496	0.331	0.489	1
Arpc5	1.24344e-05	-0.256858	0.18	0.325	0.218609
Tmem176a	0.00182916	-0.265258	0.301	0.413	1
Ccl3	0.600007	-0.265365	0.749	0.626	1
Arhgdib	1.3267e-05	-0.270579	0.333	0.498	0.233247
H2-K1	0.00492674	-0.280353	0.265	0.368	1
H3f3b	0.000741064	-0.281168	0.997	0.985	1
Il1a	0.00192035	-0.283506	0.249	0.356	1
Actb	1.13509e-06	-0.289118	1	1	0.019956
Tmsb4x	5.31518e-11	-0.291777	1	1	9.34462e-07
Cstb	0.000700484	-0.296409	0.224	0.347	1
Rcan1	2.39657e-05	-0.313643	0.202	0.347	0.42134
Cfl1	8.50019e-10	-0.314215	0.984	0.985	1.49442e-05
Wfdc17	1.19281e-06	-0.343604	0.046	0.158	0.0209707
Ifi27l2a	0.00650173	-0.346271	0.191	0.28	1
Cotl1	3.9057e-10	-0.351764	0.273	0.517	6.8666e-06
Ly86	1.88226e-07	-0.364489	0.656	0.784	0.00330919
Cd72	7.38252e-09	-0.389702	0.03	0.152	0.000129792
Lst1	2.87727e-06	-0.397023	0.243	0.413	0.0505852
Aif1	1.61402e-09	-0.430996	0.546	0.736	2.83761e-05
Rac2	7.44536e-07	-0.443048	0.254	0.422	0.0130897
Ccl2	0.000977424	-0.49104	0.284	0.395	1
Lyz2	0.0119042	-0.505903	0.309	0.407	1
Ccl7	0.000178369	-0.573704	0.128	0.234	1
Cd74	0.0245043	-0.738494	0.071	0.122	1
Cd52	1.05009e-13	-0.829331	0.306	0.562	1.84616e-09
Ptgds	2.59406e-20	-1.31473	0.462	0.112	4.56061e-16

## Sheet: Diff. cl2 Macrophages
	p_val	avg_logFC	pct.1	pct.2	p_val_adj
Ier3	0.00064402	0.778391	0.821	0.437	1
Jund	3.44731e-05	0.766311	0.974	0.859	0.606071
Crybb1	0.000103345	0.761174	0.59	0.268	1
Mt1	0.0483858	0.628971	0.897	0.746	1
Dusp1	0.00951689	0.608874	0.795	0.563	1
Rcan1	0.00216449	0.586848	0.897	0.662	1
Ccr1	0.00157401	0.553998	0.615	0.338	1
Il1a	0.00135492	0.547825	0.795	0.493	1
Hspa1a	4.18951e-05	0.547158	0.333	0.042	0.736557
Nr4a1	0.000276368	0.522578	0.564	0.239	1
Btg1	9.48694e-05	0.505136	0.949	0.901	1
Nlrp3	0.000513883	0.488453	0.615	0.324	1
Mapkapk2	0.000148395	0.462543	0.974	0.873	1
Kdm6b	0.00102355	0.460831	0.923	0.789	1
Cd163	0.112627	0.450698	0.231	0.127	1
Mcl1	6.14438e-06	0.450435	1	0.958	0.108024
Ier5	0.00085025	0.440894	0.846	0.648	1
Cd83	8.04524e-05	0.43668	1	1	1
Btg2	0.00733142	0.422495	0.538	0.31	1
Picalm	0.000109681	0.42186	0.949	0.817	1
Mef2c	0.00550031	0.42007	0.872	0.789	1
Fos	0.0326254	0.418856	0.359	0.183	1
Junb	0.000984563	0.417543	0.923	0.901	1
G3bp1	0.00165671	0.409497	0.667	0.423	1
Ddx3x	6.49498e-05	0.4086	0.692	0.31	1
Jun	0.0309122	0.408063	0.333	0.169	1
Pmp22	0.000552093	0.406294	0.923	0.746	1
Macf1	6.83438e-05	0.394818	0.641	0.268	1
Zfp36l1	0.000949716	0.37833	0.564	0.254	1
Sfpq	0.00168787	0.378224	0.667	0.423	1
AI607873	0.00552462	0.374237	0.923	0.831	1
Ppp1r15a	0.000466693	0.369932	0.846	0.592	1
Trib1	0.00216112	0.366024	0.59	0.31	1
Cdkn1a	0.0549913	0.363466	0.769	0.62	1
Pim3	0.00072063	0.357956	0.41	0.127	1
1810011O10Rik	0.181961	0.353283	0.128	0.056	1
Jmjd1c	0.000169633	0.346527	0.795	0.408	1
Rps27	1.02689e-05	0.340608	1	1	0.180537
Ndel1	0.000315984	0.339899	0.821	0.535	1
Ltc4s	0.0021085	0.337547	0.744	0.493	1
Ifrd1	0.0108711	0.329536	0.897	0.803	1
Siglech	0.00193024	0.329091	0.769	0.451	1
Ppp1cc	0.000416075	0.328472	0.615	0.296	1
Atf3	0.358114	0.328386	0.872	0.944	1
Sult1a1	6.04659e-05	0.327185	0.538	0.183	1
Clec4n	0.643493	0.326078	0.231	0.211	1
Trf	0.00646018	0.324079	0.974	0.775	1
Rps29	1.89774e-05	0.322251	1	1	0.333642
Bmp2	0.803912	0.319533	0.128	0.127	1
BC005537	0.00447063	0.31707	0.744	0.479	1
Bin1	0.00877408	0.315756	0.769	0.62	1
Lrp6	0.0194268	0.315543	0.282	0.113	1
Map2k3	0.00864783	0.315444	0.846	0.676	1
Crem	0.0111399	0.315014	0.462	0.268	1
Rgs2	0.0332328	0.314731	0.436	0.239	1
Tmem243	6.18113e-05	0.31449	0.821	0.437	1
Fcgr3	0.00346084	0.314143	0.949	0.845	1
Pnrc1	0.0263009	0.313504	0.769	0.606	1
Dnaja1	0.00286878	0.311436	0.564	0.296	1
Tnfrsf12a	0.00617016	0.311436	0.641	0.394	1
Mt3	0.00897101	0.311436	0.41	0.183	1
Serpine1	0.0332091	0.311436	0.103	0.014	1
Nr4a2	0.159418	0.311436	0.205	0.113	1
Ccl12	0.0538768	0.311046	0.795	0.62	1
Vmp1	0.0142584	0.309485	0.846	0.676	1
Pdgfa	0.562888	0.30461	0.282	0.254	1
Ccl3	0.0267291	0.303203	1	0.958	1
Strap	0.000233808	0.302852	0.385	0.099	1
Tagln2	0.0209843	0.302547	0.538	0.338	1
Rnase4	0.00089384	0.30222	0.718	0.423	1
Hnrnpu	0.00575388	0.301867	0.667	0.423	1
Sra1	0.0112049	0.300625	0.513	0.31	1
C5ar1	0.00528541	0.299014	0.949	0.732	1
Ywhah	0.00983195	0.297793	0.692	0.437	1
Hnrnph1	0.000983321	0.29745	0.564	0.239	1
Tanc2	0.000942504	0.296169	0.513	0.225	1
Gas6	0.00224209	0.294907	0.641	0.296	1
Usp2	0.00795495	0.294629	0.308	0.113	1
Hnrnpa0	0.00539196	0.291634	0.59	0.352	1
Klf6	0.149479	0.28942	0.769	0.592	1
Mef2d	0.00110257	0.288963	0.538	0.239	1
Fosl2	0.00721255	0.287906	0.436	0.211	1
Adamts1	8.307e-05	0.287682	0.205	0	1
Ldha	0.0269831	0.285461	0.538	0.38	1
Osm	0.449165	0.285461	0.615	0.606	1
Nfat5	0.00879248	0.283601	0.385	0.169	1
Gem	0.0249207	0.281877	0.487	0.282	1
Nfkbia	0.138017	0.281404	0.692	0.549	1
Hif1a	0.011441	0.280664	0.667	0.451	1
Fus	0.000943068	0.279348	0.615	0.296	1
Atp1a2	0.100229	0.278951	0.103	0.028	1
Irf2bp2	0.0306018	0.27845	0.59	0.408	1
Ptp4a1	0.00924796	0.278211	0.615	0.394	1
Plek	0.00905176	0.277857	1	1	1
Cebpb	0.110664	0.277035	1	0.972	1
Arf6	0.00420234	0.275891	0.615	0.338	1
Rps28	0.000589944	0.27529	1	1	1
Cd14	0.0156145	0.272434	1	0.958	1
Nrp1	0.0120748	0.268877	0.513	0.282	1
Matr3	0.000695527	0.267761	0.359	0.099	1
Tpd52	0.0291911	0.267584	0.821	0.845	1
Arid5b	0.00110911	0.267341	0.462	0.169	1
Qk	0.0139781	0.264369	0.667	0.437	1
Clta	0.00902645	0.263884	0.974	0.93	1
Ly6e	0.0168208	0.263612	0.897	0.634	1
Cd82	0.00100333	0.262646	0.462	0.169	1
Mapre1	0.0155043	0.262646	0.59	0.437	1
Eps8	0.00996666	0.260344	0.333	0.127	1
Eif3f	0.00645379	0.260028	0.923	0.676	1
Vapa	0.00897383	0.258792	0.846	0.718	1
Drap1	0.0141354	0.258514	0.538	0.338	1
Bnip3l	0.0108595	0.257815	0.359	0.155	1
Dynll1	0.089399	0.256628	0.462	0.324	1
Dazap1	0.00244423	0.255645	0.462	0.197	1
Marcksl1	0.0386956	0.255645	0.846	0.662	1
Agrp	0.00416192	0.254278	0.154	0.014	1
mt-Atp8	0.0131402	0.253757	0.923	0.873	1
Ndfip2	0.00161617	0.253617	0.538	0.254	1
Mrps18a	0.000392456	0.252842	0.436	0.127	1
Chd4	0.0037914	0.252494	0.59	0.31	1
Arpc1a	0.00208148	0.251717	0.564	0.268	1
Ogfrl1	0.000169554	0.249743	0.385	0.085	1
Zbtb20	0.00574101	0.249743	0.282	0.085	1
Casp4	0.0601086	0.248916	0.718	0.549	1
Usp9x	0.000546322	0.24772	0.436	0.141	1
Mertk	0.00614549	0.247142	0.513	0.282	1
Fcgr2b	0.062869	0.247142	0.795	0.775	1
Sepp1	0.00337718	0.245818	1	0.944	1
Zfp36	0.0124811	0.24576	0.897	0.817	1
Evi2a	0.164449	0.244472	0.846	0.789	1
Samd4b	0.00650994	0.244084	0.462	0.225	1
Ddx3y	0.031347	0.244084	0.359	0.183	1
Pcf11	0.0617868	0.244084	0.359	0.225	1
Zfhx3	0.0118287	0.243778	0.615	0.423	1
Cebpz	0.000383816	0.242443	0.41	0.113	1
Atrx	0.00379009	0.242443	0.487	0.211	1
Gpx3	0.067982	0.242443	0.205	0.085	1
Cnbp	0.00837704	0.241055	0.59	0.338	1
Cnot4	0.000598329	0.240721	0.462	0.155	1
Mycbp2	0.0199448	0.240721	0.333	0.155	1
Tmem251	0.0163151	0.24061	0.821	0.704	1
B4galt1	0.105708	0.239744	0.538	0.408	1
Tial1	0.00171015	0.237004	0.359	0.113	1
Amd1	0.00171015	0.237004	0.359	0.113	1
Hk2	0.236699	0.236213	0.41	0.296	1
Skil	0.0433583	0.235153	0.846	0.746	1
Cggbp1	0.0103739	0.234896	0.513	0.282	1
Azin1	0.0105676	0.231393	0.564	0.338	1
Gpr65	0.13877	0.231393	0.564	0.493	1
Nupr1	0.155903	0.231393	0.359	0.254	1
Smad7	0.00127238	0.230021	0.333	0.085	1
Dhx15	0.00765819	0.230021	0.333	0.127	1
Runx1	0.128763	0.229758	0.641	0.592	1
Ophn1	0.00342368	0.228744	0.436	0.183	1
Mknk1	0.0121304	0.228744	0.385	0.183	1
Nr4a3	0.0639125	0.228439	0.487	0.324	1
Irf8	0.0630886	0.225152	0.667	0.507	1
Gm26532	0.0120497	0.224425	0.41	0.183	1
Zfand5	0.305449	0.223685	0.923	0.859	1
Kif5b	0.0197461	0.223506	0.538	0.366	1
Eif1	0.000453029	0.221888	1	1	1
Pmaip1	0.0717538	0.220464	0.385	0.239	1
Hspa8	0.119902	0.219823	1	1	1
Pfdn2	0.0175011	0.219629	0.513	0.296	1
Cxcl1	0.465098	0.219629	0.205	0.155	1
Gpr34	0.258716	0.218346	0.487	0.38	1
Kdm2b	0.0278235	0.217751	0.308	0.141	1
Rsrc2	0.0115484	0.21691	0.385	0.169	1
Ggnbp2	0.0296747	0.21691	0.385	0.197	1
St13	0.0229327	0.216749	0.59	0.394	1
Sbds	0.00434953	0.215393	0.538	0.268	1
Csf1r	0.0231926	0.215217	1	0.958	1
Rpl18a	0.0102896	0.21448	1	1	1
Ppp2ca	0.00959911	0.213938	0.718	0.465	1
Pcbp2	0.0443909	0.213938	0.718	0.592	1
mt-Nd4l	0.0520114	0.213071	0.974	0.944	1
Nsf	0.00117913	0.212701	0.333	0.085	1
Erf	0.00217811	0.212701	0.333	0.099	1
Ttc14	0.00480328	0.212701	0.308	0.099	1
Pola2	0.610841	0.212701	0.128	0.099	1
Vcam1	0.304371	0.212611	0.462	0.394	1
Pcna	0.0148439	0.211835	0.667	0.423	1
Zcchc6	0.0285297	0.211353	0.333	0.155	1
Smap2	0.0464459	0.211353	0.59	0.437	1
Pts	0.34084	0.211353	0.256	0.183	1
Atp6v0d1	0.0256411	0.210895	0.641	0.479	1
Ube2f	0.046208	0.210895	0.667	0.521	1
Pabpc1	0.0375679	0.210047	0.923	0.901	1
Rgl1	0.305525	0.209967	0.615	0.507	1
Prrc2c	0.0212918	0.209157	0.513	0.296	1
Rhoh	0.0747662	0.209157	0.462	0.324	1
Trim8	0.0178979	0.208252	0.59	0.338	1
Chchd2	0.031992	0.208071	0.949	0.93	1
Tmem63a	0.000333085	0.207076	0.282	0.042	1
Srsf3	0.527428	0.207076	0.641	0.662	1
Hmgb1	0.021792	0.206392	0.641	0.437	1
Brk1	0.0381707	0.206392	0.692	0.549	1
Ccnl1	0.134432	0.205774	0.667	0.493	1
Gnb1	0.0407601	0.205214	0.795	0.634	1
Creb5	0.252625	0.205214	0.282	0.197	1
Hpgd	0.0401542	0.204953	0.667	0.437	1
Sumo3	0.0250971	0.204826	0.436	0.239	1
Cdk4	0.0699062	0.204826	0.359	0.211	1
Rela	0.0112629	0.204124	0.487	0.239	1
Tnfrsf11a	0.0307667	0.204124	0.513	0.31	1
Calm2	0.269031	0.202956	0.897	0.915	1
Neat1	0.405953	0.202542	0.641	0.592	1
Hn1	0.140298	0.201621	0.641	0.479	1
Dnajb4	0.000261515	0.200479	0.256	0.028	1
Gpr183	0.0230619	0.200387	0.821	0.62	1
Parvg	0.00594764	0.200211	0.256	0.07	1
Ptma	0.0922706	0.200059	1	0.972	1
Sft2d2	0.00213513	0.199962	0.359	0.113	1
Phlda1	0.0463743	0.199962	0.154	0.042	1
Gcnt2	0.0494939	0.199962	0.231	0.099	1
Rpl24	0.0122092	0.199822	1	0.986	1
Arih2	0.0111424	0.199732	0.333	0.127	1
P2ry13	0.0118708	0.199732	0.359	0.155	1
Irf2bpl	0.0752184	0.199732	0.256	0.127	1
Tra2a	0.0169878	0.199518	0.359	0.155	1
Dlgap4	0.0809844	0.199518	0.333	0.197	1
Nras	0.0912293	0.199319	0.359	0.225	1
Naga	0.0300021	0.199133	0.462	0.282	1
Egr2	0.0350253	0.198958	0.436	0.239	1
Csf1	0.0688209	0.198958	0.282	0.141	1
Kansl1l	0.0635773	0.198795	0.462	0.31	1
Lpar6	0.110316	0.198795	0.385	0.239	1
Rasgef1b	0.0243778	0.198107	0.641	0.423	1
Rps7	0.0162268	0.197514	1	0.986	1
Selk	0.0893171	0.195517	0.949	0.93	1
Dnajb1	0.00248564	0.193653	0.462	0.183	1
Ubtd1	0.00529009	0.193653	0.308	0.099	1
Rps3	0.00604777	0.193653	1	1	1
Cfap43	0.0112081	0.193653	0.282	0.099	1
Dpysl2	0.021053	0.193653	0.41	0.211	1
Cryba4	0.0270766	0.193653	0.385	0.197	1
Adgrg1	0.0291625	0.193653	0.333	0.155	1
Epn1	0.0447676	0.193653	0.538	0.38	1
Csrnp1	0.114676	0.193653	0.513	0.352	1
Ube2h	0.129166	0.193653	0.359	0.254	1
Txnip	0.550389	0.193653	0.179	0.155	1
Abca1	0.0627255	0.193653	0.718	0.549	1
Rpl9	0.00540551	0.191211	1	1	1
Prdm1	0.059947	0.189546	0.667	0.563	1
Rab7	0.0240898	0.189443	0.718	0.535	1
Dnajb6	0.10059	0.189333	0.615	0.479	1
Mknk2	0.0372416	0.189219	0.615	0.394	1
Ssbp4	0.10767	0.189097	0.564	0.465	1
Clint1	0.0205213	0.18869	0.564	0.324	1
Eif4h	0.122274	0.188538	0.462	0.366	1
Gadd45g	0.254612	0.187611	0.205	0.127	1
Ntan1	0.00558573	0.187384	0.333	0.113	1
Hectd1	0.00593609	0.187384	0.308	0.099	1
Mtx2	0.002628	0.187138	0.308	0.085	1
Anapc5	0.002628	0.187138	0.308	0.085	1
Tap1	0.002628	0.187138	0.308	0.085	1
Numb	0.0128424	0.187138	0.256	0.085	1
Ppp1r21	0.00244467	0.186873	0.231	0.042	1
Cxcl14	0.0916325	0.186873	0.128	0.042	1
Fau	0.00445633	0.186072	1	1	1
Epb41l2	0.102024	0.184174	0.513	0.38	1
Rps3a1	0.0352102	0.183978	1	1	1
Myh9	0.0895387	0.18329	0.462	0.31	1
Rab11b	0.00572864	0.182603	0.487	0.211	1
Ssb	0.0183296	0.182603	0.487	0.268	1
Eif4e	0.0161373	0.182417	0.821	0.535	1
Por	0.0405942	0.182224	0.41	0.239	1
Smim3	0.233707	0.181957	0.513	0.465	1
Ep300	0.0244435	0.181819	0.359	0.169	1
Ilk	0.0618209	0.181819	0.333	0.183	1
Isy1	0.0114294	0.181383	0.333	0.127	1
Sqrdl	0.0134499	0.181383	0.359	0.155	1
Rbm5	0.138405	0.181383	0.256	0.155	1
Luc7l3	0.00296477	0.180914	0.333	0.099	1
Zc3h15	0.00511854	0.180914	0.333	0.113	1
Fmnl1	0.0211391	0.180914	0.282	0.113	1
Pkp4	0.0443883	0.180914	0.256	0.113	1
Bcl2a1b	0.0769884	0.180773	0.923	0.972	1
Mrpl48	0.00276393	0.180408	0.282	0.07	1
Rpain	0.00641129	0.180408	0.256	0.07	1
Hsp90ab1	0.031393	0.1801	0.923	0.901	1
Akap13	0.114506	0.180047	0.564	0.451	1
Raly	0.0455182	0.179667	0.59	0.394	1
Rpl21	0.0553337	0.179521	0.974	0.986	1
Dazap2	0.0143438	0.178838	0.615	0.366	1
Gpbp1	0.0641401	0.178838	0.538	0.352	1
Oaz1	0.0556084	0.178339	1	0.986	1
Wnk1	0.015603	0.178268	0.821	0.549	1
Map1lc3b	0.0515871	0.177905	0.718	0.535	1
Aplp2	0.0688966	0.177905	0.41	0.239	1
Oat	0.0991322	0.177905	0.41	0.254	1
Ccl6	0.501904	0.177393	0.308	0.282	1
Top1	0.0957309	0.176958	0.744	0.634	1
Icam1	0.322089	0.176704	0.513	0.423	1
Mier1	0.0142989	0.176261	0.436	0.211	1
Cebpg	0.0790067	0.176261	0.308	0.169	1
Ndufs7	0.0990087	0.176261	0.333	0.197	1
Arl4c	0.0610689	0.175891	0.744	0.549	1
Rpl22l1	0.140051	0.175727	0.897	0.859	1
Snrnp27	0.0091741	0.175635	0.385	0.155	1
Scaf11	0.100461	0.175635	0.308	0.183	1
Pfkfb3	0.0550916	0.175304	0.538	0.352	1
Arpp19	0.324222	0.175304	0.513	0.479	1
Ski	0.00539908	0.174961	0.359	0.127	1
Ppid	0.00845386	0.174961	0.359	0.141	1
Pura	0.0942403	0.174961	0.256	0.141	1
Usp34	0.00581699	0.174235	0.308	0.099	1
Os9	0.00702727	0.174235	0.282	0.085	1
Gabarapl2	0.157424	0.174235	0.513	0.423	1
Rpl3	0.0272599	0.17385	1	0.958	1
Kras	0.142384	0.17385	0.821	0.746	1
Snx18	0.190104	0.173652	0.487	0.366	1
Ube2d3	0.121555	0.173566	0.923	0.789	1
Pfkl	0.00276434	0.17345	0.256	0.056	1
Ppp3r1	0.00276434	0.17345	0.256	0.056	1
Pycr2	0.00665055	0.17345	0.231	0.056	1
Efhd2	0.470158	0.17285	0.897	0.958	1
Samsn1	0.626828	0.172776	0.487	0.549	1
Sox4	0.0118403	0.1726	0.128	0.014	1
Syncrip	0.0399626	0.172376	0.487	0.296	1
Ptgs1	0.0629613	0.172376	0.436	0.268	1
Ctage5	0.227321	0.172376	0.385	0.296	1
Tsc22d2	0.175488	0.171674	0.359	0.254	1
Ppp1r2	0.211304	0.171674	0.359	0.268	1
Atf4	0.0889514	0.17118	0.667	0.549	1
Fcgr1	0.191746	0.170664	0.744	0.634	1
Fam168b	0.0304434	0.170123	0.385	0.197	1
Rrp1	0.0457849	0.170123	0.385	0.211	1
Chd1	0.0477643	0.170123	0.333	0.169	1
Tcn2	0.0241135	0.169786	0.641	0.394	1
Rps11	0.0270047	0.169645	1	1	1
Idh3g	0.050335	0.169262	0.308	0.155	1
Ubxn6	0.0681871	0.169262	0.308	0.169	1
Rpl36	0.0836136	0.169226	0.974	0.986	1
Rbm25	0.0622128	0.169082	0.538	0.366	1
Arhgap31	0.0887286	0.168335	0.231	0.113	1
Hnrnpk	0.0933844	0.168335	0.667	0.479	1
Npy	0.224238	0.168335	0.179	0.099	1
Srsf6	0.0789717	0.167678	0.615	0.479	1
Lsm2	0.00644091	0.167336	0.282	0.085	1
Fkbp1a	0.073822	0.166697	0.436	0.282	1
Agtrap	0.00647599	0.166254	0.179	0.028	1
Foxo3	0.00648283	0.166254	0.205	0.042	1
Plcl2	0.00648283	0.166254	0.205	0.042	1
Soga1	0.0157882	0.166254	0.179	0.042	1
Nifk	0.0165874	0.166254	0.179	0.042	1
Alox5ap	0.018137	0.166254	0.846	0.592	1
Parg	0.000247405	0.16508	0.179	0	1
Strn	0.000247405	0.16508	0.179	0	1
Pik3ca	0.000738579	0.16508	0.154	0	1
Dgkd	0.0738704	0.164833	0.359	0.211	1
Gch1	0.183284	0.164666	0.436	0.324	1
Mrfap1	0.106126	0.164454	0.744	0.662	1
Brd4	0.0376174	0.1638	0.359	0.183	1
Rbbp6	0.100183	0.1638	0.308	0.183	1
Rnf7	0.0275542	0.1638	0.615	0.394	1
Mlf2	0.0296747	0.1638	0.385	0.197	1
Srsf2	0.0565221	0.1638	0.923	0.803	1
Wasf2	0.142451	0.1638	0.487	0.38	1
Rps5	0.0225223	0.163256	1	1	1
Ube2d2a	0.0806024	0.162881	0.513	0.338	1
Rabggtb	0.0152051	0.162691	0.359	0.155	1
Sbf2	0.0258258	0.162691	0.308	0.127	1
Bcl6	0.0349779	0.162691	0.308	0.141	1
Adrb2	0.0349779	0.162691	0.308	0.141	1
Ube2s	0.126354	0.16219	0.564	0.423	1
Rheb	0.128822	0.162105	0.795	0.704	1
Rpl37	0.0411849	0.161985	0.974	1	1
M6pr	0.248384	0.161904	0.692	0.676	1
Sde2	0.0132931	0.161904	0.487	0.254	1
Rpl35	0.133711	0.161742	1	0.944	1
Pmepa1	0.295905	0.16172	0.795	0.648	1
Dbi	0.153104	0.16165	0.641	0.493	1
Arpc5l	0.0443871	0.161496	0.256	0.113	1
Siva1	0.0443871	0.161496	0.256	0.113	1
Socs3	0.157602	0.161318	0.462	0.324	1
Slc25a33	0.0585288	0.160863	0.462	0.282	1
Ncl	0.0657658	0.160501	0.718	0.577	1
Dusp3	0.125271	0.160396	0.564	0.394	1
Slc25a25	0.00690243	0.160205	0.256	0.07	1
Tceb3	0.00690243	0.160205	0.256	0.07	1
Rybp	0.00690243	0.160205	0.256	0.07	1
Commd10	0.00690243	0.160205	0.256	0.07	1
Plxna4os1	0.0153907	0.160205	0.231	0.07	1
Thoc7	0.0153907	0.160205	0.231	0.07	1
1810013L24Rik	0.0352747	0.160205	0.205	0.07	1
Selm	0.0678558	0.160205	0.179	0.07	1
Naa50	0.305189	0.160037	0.59	0.563	1
Serpine2	0.163704	0.159752	0.308	0.183	1
Ppp1r10	0.054692	0.15942	0.564	0.352	1
Tle3	0.0021547	0.158806	0.205	0.028	1
Homer1	0.0021547	0.158806	0.205	0.028	1
Cdk12	0.00572929	0.158806	0.179	0.028	1
Pttg1	0.0443795	0.158562	0.359	0.183	1
Gm2000	0.0739197	0.158562	0.359	0.211	1
Ube2j1	0.0832355	0.158562	0.359	0.211	1
Rrad	0.120712	0.158562	0.308	0.183	1
Gng5	0.0629205	0.158292	1	0.986	1
Rsrp1	0.408401	0.158251	0.513	0.423	1
Rpl22	0.0235479	0.158146	0.974	0.986	1
Jdp2	0.463844	0.158146	0.436	0.38	1
Plau	0.3773	0.157935	0.641	0.521	1
Nudt9	0.0461156	0.157285	0.333	0.169	1
Pde3b	0.100456	0.157285	0.308	0.183	1
Slc25a3	0.163111	0.157285	0.949	0.831	1
Chmp4b	0.0959514	0.156474	0.744	0.634	1
Snrpe	0.0868898	0.156382	0.718	0.606	1
Tob2	0.0266513	0.156115	0.513	0.296	1
Prelid1	0.110502	0.156115	0.462	0.324	1
Midn	0.0147075	0.155913	0.308	0.113	1
Notch1	0.0603846	0.155913	0.282	0.141	1
Zfx	0.0603846	0.155913	0.282	0.141	1
Fcho2	0.0603846	0.155913	0.282	0.141	1
Txn2	0.103548	0.155913	0.256	0.141	1
1700020I14Rik	0.0182943	0.155913	0.333	0.141	1
Map2k1	0.0182943	0.155913	0.333	0.141	1
Tiparp	0.0968005	0.155187	0.513	0.38	1
Cirbp	0.00402242	0.154432	0.282	0.07	1
Tmem65	0.0161121	0.154432	0.256	0.085	1
Smim19	0.0271907	0.154432	0.256	0.099	1
Med30	0.0271907	0.154432	0.256	0.099	1
Lrrc8a	0.052827	0.154432	0.231	0.099	1
Tmem222	0.052827	0.154432	0.231	0.099	1
Fdx1	0.105924	0.154432	0.205	0.099	1
Osgep	0.0347468	0.153533	0.436	0.239	1
Gpr84	0.144952	0.153533	0.308	0.183	1
Pmvk	0.00708058	0.152831	0.231	0.056	1
Hbb-bs	0.00708058	0.152831	0.231	0.056	1
Sec63	0.00708058	0.152831	0.231	0.056	1
Pelo	0.00708058	0.152831	0.231	0.056	1
Bmyc	0.0164041	0.152831	0.205	0.056	1
Zfp91	0.0802765	0.152831	0.513	0.324	1
Tcf25	0.0541577	0.152831	0.513	0.31	1
Cfh	0.208444	0.152831	0.59	0.535	1
Rpl6	0.0297811	0.152462	1	0.986	1
Ifi203	0.665435	0.152268	0.256	0.225	1
Rnaseh2c	0.0457849	0.152104	0.385	0.211	1
Egr1	0.0539105	0.152104	0.231	0.099	1
Gtf2a2	0.0573097	0.152104	0.359	0.197	1
Ndrg2	0.192028	0.152104	0.282	0.183	1
2310036O22Rik	0.128687	0.151806	0.615	0.535	1
Crot	0.00150293	0.151094	0.179	0.014	1
Ankle2	0.00150293	0.151094	0.179	0.014	1
Sf3b1	0.57023	0.150728	0.513	0.507	1
Tfe3	0.076178	0.15057	0.308	0.169	1
Cfdp1	0.076178	0.15057	0.308	0.169	1
Nnat	0.920593	0.15057	0.128	0.141	1
Nab1	0.101453	0.150168	0.436	0.296	1
Rpl29	0.0734074	0.15007	0.974	0.958	1
Fam134b	0.0774151	0.149851	0.538	0.352	1
Etv6	0.021753	0.148917	0.308	0.127	1
Fbrs	0.021753	0.148917	0.308	0.127	1
Rogdi	0.021753	0.148917	0.308	0.127	1
Plod3	0.0267611	0.148917	0.282	0.113	1
Usp25	0.0267611	0.148917	0.282	0.113	1
Synj1	0.0267611	0.148917	0.282	0.113	1
Rwdd1	0.040725	0.148917	0.282	0.127	1
Golm1	0.040725	0.148917	0.282	0.127	1
Hnrnpul2	0.040725	0.148917	0.282	0.127	1
Hmces	0.0732865	0.148917	0.256	0.127	1
Ppm1m	0.0732865	0.148917	0.256	0.127	1
Wac	0.24365	0.148917	0.205	0.127	1
Thrap3	0.108387	0.148702	0.41	0.268	1
Ewsr1	0.146302	0.148533	0.487	0.38	1
H2afy	0.176838	0.148533	0.462	0.352	1
Cxcl2	0.279501	0.148428	0.59	0.465	1
Lcp2	0.252853	0.148397	0.538	0.465	1
Lilr4b	0.205471	0.148111	0.564	0.437	1
Msl1	0.00811651	0.147133	0.256	0.07	1
Ppp5c	0.0150953	0.147133	0.256	0.085	1
Hipk1	0.0176375	0.147133	0.231	0.07	1
Orai2	0.0176375	0.147133	0.231	0.07	1
Cdc26	0.0312823	0.147133	0.231	0.085	1
Mogs	0.0312823	0.147133	0.231	0.085	1
P4hb	0.0340598	0.147133	0.436	0.239	1
Ddah2	0.0389115	0.147133	0.205	0.07	1
Ythdc1	0.0602972	0.147133	0.385	0.211	1
Stip1	0.0667259	0.147133	0.205	0.085	1
Abca9	0.0682411	0.147133	0.385	0.225	1
Slc38a2	0.0800552	0.147133	0.333	0.183	1
Pacsin2	0.0851612	0.147133	0.385	0.239	1
D8Ertd738e	0.110152	0.147133	0.744	0.648	1
Ubc	0.112474	0.147133	1	0.986	1
Acsl4	0.128467	0.147133	0.359	0.239	1
Gm26522	0.158159	0.147133	0.154	0.07	1
Lrrfip1	0.19607	0.147133	0.41	0.324	1
Dennd4a	0.408208	0.147133	0.513	0.451	1
Morf4l1	0.0765928	0.146356	0.846	0.803	1
Fosb	0.0484222	0.145797	0.333	0.169	1
Zfp706	0.22988	0.145644	0.41	0.324	1
Frmd4a	0.0426467	0.145451	0.359	0.183	1
Irak1	0.158517	0.145451	0.308	0.197	1
Tsc22d4	0.189082	0.145451	0.282	0.183	1
Higd1a	0.244938	0.145451	0.256	0.169	1
Dhx36	0.00681981	0.145201	0.205	0.042	1
Mlxipl	0.00681981	0.145201	0.205	0.042	1
Josd2	0.00681981	0.145201	0.205	0.042	1
Ngly1	0.00681981	0.145201	0.205	0.042	1
Nckap1l	0.148452	0.144382	0.538	0.423	1
Tra2b	0.341124	0.144382	0.462	0.423	1
U2af2	0.0455981	0.144056	0.462	0.254	1
Cwc15	0.0829649	0.144056	0.462	0.296	1
Mafb	0.1487	0.143982	0.795	0.634	1
Eif5	0.275056	0.14393	0.718	0.62	1
Zcchc11	0.0230937	0.143643	0.308	0.127	1
Stub1	0.0264391	0.143643	0.308	0.127	1
Tmem9b	0.0313188	0.143643	0.333	0.155	1
Cd164	0.0313188	0.143643	0.333	0.155	1
Ctc1	0.0313188	0.143643	0.333	0.155	1
Wdfy1	0.0388797	0.143643	0.308	0.141	1
Becn1	0.0550724	0.143643	0.308	0.155	1
Rab10os	0.0823154	0.143643	0.256	0.127	1
Zc3h4	0.000736603	0.143101	0.154	0	1
Csnk1e	0.0638832	0.14236	0.41	0.239	1
Rpsa	0.0893575	0.141854	1	1	1
Skp1a	0.0255451	0.141693	0.282	0.113	1
Jup	0.0485033	0.141693	0.256	0.113	1
Rpl38	0.050814	0.141655	1	0.986	1
Rps4x	0.0745201	0.141333	0.974	1	1
Il4ra	0.0553548	0.141285	0.487	0.282	1
Ago2	0.0407491	0.140543	0.385	0.197	1
Cux1	0.0656087	0.140543	0.359	0.197	1
Sypl	0.0942633	0.140543	0.359	0.211	1
Hnrnpdl	0.373999	0.140372	0.436	0.366	1
Snx3	0.122988	0.140097	0.923	0.803	1
Rps15a	0.160706	0.14006	1	1	1
Hexim1	0.00825981	0.139586	0.231	0.056	1
Pex2	0.0165081	0.139586	0.231	0.07	1
Gbp7	0.0165081	0.139586	0.231	0.07	1
Ddx6	0.048543	0.139586	0.487	0.296	1
Dst	0.0571696	0.139586	0.462	0.268	1
Jarid2	0.0722319	0.139586	0.179	0.07	1
Mob3c	0.0768122	0.139586	0.179	0.07	1
Dot1l	0.237305	0.138777	0.462	0.366	1
Wbp5	0.243107	0.138777	0.487	0.394	1
Mpc2	0.0695844	0.138593	0.333	0.183	1
Llph	0.0695844	0.138593	0.333	0.183	1
Fndc3a	0.0695844	0.138593	0.333	0.183	1
Rab24	0.112156	0.138593	0.308	0.183	1
Slbp	0.249751	0.138593	0.256	0.169	1
Rps9	0.107735	0.138164	1	1	1
Rab20	0.335746	0.137992	0.744	0.775	1
Eif5a	0.218515	0.137943	0.872	0.873	1
Hcar2	0.800687	0.137483	0.333	0.324	1
Exoc2	0.00594648	0.1373	0.179	0.028	1
Itsn2	0.00594648	0.1373	0.179	0.028	1
Fbxo4	0.0153827	0.1373	0.154	0.028	1
Ubald2	0.125672	0.137083	0.436	0.282	1
Vav2	0.0376413	0.136495	0.308	0.141	1
Aars	0.0376413	0.136495	0.308	0.141	1
H13	0.0666762	0.136495	0.282	0.141	1
Plekhb2	0.113549	0.136495	0.256	0.141	1
AU020206	0.124275	0.136495	0.256	0.141	1
Arl13b	0.240163	0.136495	0.205	0.127	1
Siah2	0.0316305	0.135834	0.436	0.225	1
Cyc1	0.0782122	0.135834	0.385	0.225	1
Ikbkb	0.0970068	0.135834	0.385	0.239	1
Sec61g	0.692414	0.135759	0.897	0.901	1
Rgs10	0.169238	0.135004	0.923	0.93	1
Atp1b3	0.0675424	0.13441	0.667	0.479	1
Zdhhc5	0.0295877	0.13423	0.256	0.099	1
Fbxl5	0.0295877	0.13423	0.256	0.099	1
Cbx3	0.0295877	0.13423	0.256	0.099	1
Snx4	0.0295877	0.13423	0.256	0.099	1
Ppp2r5a	0.0572024	0.13423	0.231	0.099	1
Ralbp1	0.0686103	0.13423	0.205	0.085	1
Emc6	0.0295668	0.133755	0.385	0.183	1
Prrc2a	0.0397945	0.133755	0.385	0.197	1
Psmc3	0.102615	0.133755	0.333	0.197	1
Ik	0.15692	0.133755	0.308	0.197	1
Ppp1r15b	0.173214	0.133755	0.308	0.197	1
Hnrnpl	0.173214	0.133755	0.308	0.197	1
Snx8	0.113884	0.133361	0.462	0.324	1
Rcbtb2	0.0647846	0.133029	0.513	0.324	1
Sf1	0.0645623	0.132744	0.615	0.423	1
Atp6v0e	0.418965	0.132499	0.949	0.972	1
Slc9a8	0.0174125	0.131778	0.205	0.056	1
Abce1	0.0174125	0.131778	0.205	0.056	1
Cep63	0.0174125	0.131778	0.205	0.056	1
Ccny	0.0387088	0.131778	0.179	0.056	1
0610007P14Rik	0.0824464	0.131778	0.154	0.056	1
AK010878	0.0824464	0.131778	0.154	0.056	1
Hspa1b	0.175497	0.131778	0.128	0.056	1
Rpl4	0.312656	0.131643	0.795	0.718	1
Tmem230	0.13701	0.131521	0.282	0.169	1
Tpd52l2	0.13701	0.131521	0.282	0.169	1
Taf7	0.13701	0.131521	0.282	0.169	1
Stk11	0.233077	0.131521	0.256	0.169	1
Anxa7	0.0362883	0.131521	0.333	0.155	1
Ebna1bp2	0.0506993	0.131521	0.333	0.169	1
Ube2v2	0.0506993	0.131521	0.333	0.169	1
Plekhj1	0.0415716	0.13131	0.436	0.239	1
Neurl3	0.148065	0.13131	0.385	0.254	1
Cd38	0.409098	0.13131	0.231	0.169	1
Xbp1	0.353846	0.131133	0.385	0.31	1
Eif1b	0.0534799	0.130982	0.564	0.338	1
Etv3	0.382169	0.130852	0.513	0.437	1
Pim1	0.341473	0.130512	0.795	0.732	1
Rplp0	0.102529	0.130016	1	1	1
Man1b1	0.00434254	0.129115	0.154	0.014	1
Cir1	0.00434254	0.129115	0.154	0.014	1
Rab6a	0.00434254	0.129115	0.154	0.014	1
Chchd10	0.00434254	0.129115	0.154	0.014	1
Fto	0.00434254	0.129115	0.154	0.014	1
Atg10	0.00434254	0.129115	0.154	0.014	1
Tmem245	0.0120973	0.129115	0.128	0.014	1
Arid4b	0.0293603	0.129115	0.282	0.113	1
Rbm18	0.0545057	0.129115	0.256	0.113	1
Atxn7l3b	0.0545057	0.129115	0.256	0.113	1
Dhx34	0.0801933	0.129115	0.256	0.127	1
Cers2	0.0951065	0.129115	0.359	0.211	1
Slco2b1	0.134833	0.129115	0.436	0.296	1
Hivep2	0.160151	0.129115	0.308	0.197	1
Rpl27	0.174221	0.129115	0.974	0.93	1
Serpinb8	0.458953	0.129115	0.308	0.239	1
Eef1b2	0.174904	0.128241	0.872	0.901	1
Srgn	0.0582535	0.128139	1	0.986	1
Clic4	0.146918	0.127695	0.667	0.535	1
Rtn4	0.282208	0.12761	0.564	0.465	1
Alyref	0.0550643	0.127278	0.59	0.408	1
Hnrnpa3	0.439092	0.127278	0.487	0.451	1
Glmp	0.122491	0.126962	0.41	0.268	1
Mrpl24	0.0641898	0.126759	0.359	0.197	1
Prdx4	0.0788649	0.126759	0.333	0.183	1
Lsm4	0.0788649	0.126759	0.333	0.183	1
Cacul1	0.0957959	0.126759	0.308	0.169	1
Timm17b	0.102634	0.126759	0.333	0.197	1
Nol7	0.102634	0.126759	0.333	0.197	1
Ankhd1	0.137404	0.126759	0.308	0.183	1
Zc3h12c	0.137649	0.126759	0.256	0.141	1
Nudt4	0.151986	0.126759	0.282	0.169	1
Mpdu1	0.158515	0.126759	0.308	0.197	1
Irf2	0.236519	0.126759	0.282	0.197	1
Prkra	0.0337228	0.126514	0.231	0.085	1
Dido1	0.0337228	0.126514	0.231	0.085	1
Pmm2	0.0337228	0.126514	0.231	0.085	1
Rb1	0.0667259	0.126514	0.205	0.085	1
Guk1	0.0667259	0.126514	0.205	0.085	1
Khsrp	0.0667259	0.126514	0.205	0.085	1
Cep170	0.254628	0.126514	0.154	0.085	1
Ppt1	0.139987	0.125334	0.538	0.366	1
Uqcrfs1	0.119918	0.125025	0.487	0.338	1
Sar1a	0.260611	0.125025	0.41	0.338	1
Rnf130	0.217867	0.12485	0.923	0.845	1
Litaf	0.0852009	0.124789	1	0.958	1
Nars	0.11048	0.12466	0.41	0.268	1
Akt1	0.398404	0.12466	0.308	0.254	1
Hax1	0.0310611	0.124225	0.282	0.113	1
Nolc1	0.0331578	0.124225	0.256	0.099	1
Mrpl30	0.0431313	0.124225	0.308	0.141	1
Srsf1	0.0431313	0.124225	0.308	0.141	1
Cdk14	0.0523301	0.124225	0.282	0.127	1
Mtpn	0.0612455	0.124225	0.308	0.155	1
Ndufv2	0.124882	0.124225	0.256	0.141	1
Ctbp1	0.15028	0.124225	0.231	0.127	1
Itpr2	0.166576	0.124225	0.256	0.155	1
Rev1	0.0174122	0.123695	0.179	0.042	1
Otud7b	0.0174122	0.123695	0.179	0.042	1
Fam53a	0.0174122	0.123695	0.179	0.042	1
Tyk2	0.0174122	0.123695	0.179	0.042	1
Sidt2	0.0174122	0.123695	0.179	0.042	1
Rnf5	0.0174122	0.123695	0.179	0.042	1
Sat1	0.821433	0.123403	1	1	1
2020-09-07	0.152092	0.123272	0.436	0.282	1
U2af1	0.293213	0.123272	0.436	0.38	1
Rap1a	0.381621	0.12318	0.769	0.732	1
Hmox2	0.112678	0.122779	0.462	0.31	1
Tmem37	0.133162	0.122779	0.41	0.282	1
Dyrk1a	0.134803	0.122779	0.436	0.296	1
Wbp2	0.275867	0.122779	0.385	0.296	1
Zcrb1	0.316972	0.122779	0.385	0.324	1
Hnrnpab	0.189218	0.122642	0.641	0.563	1
Neu1	0.323096	0.122642	0.615	0.563	1
Csf2rb	0.0741831	0.122194	0.359	0.197	1
Dynlrb1	0.0950678	0.122194	0.359	0.211	1
Clk4	0.0976584	0.122194	0.333	0.183	1
Tab2	0.119552	0.122194	0.359	0.225	1
Chchd1	0.119552	0.122194	0.359	0.225	1
Elp5	0.273108	0.122194	0.282	0.197	1
Pdgfb	0.986653	0.122194	0.513	0.535	1
Lbh	0.0336695	0.121491	0.256	0.099	1
Arfrp1	0.0529186	0.121491	0.256	0.113	1
Gtpbp2	0.0529186	0.121491	0.256	0.113	1
Filip1l	0.0636552	0.121491	0.231	0.099	1
Pvr	0.0958526	0.121491	0.231	0.113	1
Pnpla2	0.0958526	0.121491	0.231	0.113	1
Pnpla8	0.0958526	0.121491	0.231	0.113	1
Mark2	0.0958526	0.121491	0.231	0.113	1
Prcp	0.0625146	0.121082	0.538	0.338	1
Necap2	0.113803	0.121082	0.513	0.352	1
Tuba1c	0.163301	0.121082	0.821	0.69	1
Hnrnpc	0.252978	0.121082	0.462	0.366	1
Rsf1	0.00217439	0.120628	0.128	0	1
Mtif2	0.00217439	0.120628	0.128	0	1
2020-09-08	0.00217439	0.120628	0.128	0	1
4933433G15Rik	0.00640174	0.120628	0.103	0	1
Micall1	0.00640174	0.120628	0.103	0	1
Srrm2	0.204992	0.120628	0.744	0.634	1
Arglu1	0.0454889	0.120381	0.436	0.225	1
Vamp4	0.122593	0.120381	0.436	0.296	1
Paip2	0.228495	0.120381	0.359	0.254	1
Ddx24	0.0951694	0.119545	0.308	0.169	1
Copz1	0.0951694	0.119545	0.308	0.169	1
Nucks1	0.15072	0.119545	0.282	0.169	1
Sdcbp	0.178676	0.119545	0.923	1	1
Fam32a	0.192661	0.119545	0.282	0.183	1
Rps12-ps3	0.192661	0.119545	0.282	0.183	1
Rapgef6	0.194005	0.119545	0.256	0.155	1
Klf3	0.218165	0.119545	0.231	0.141	1
Ell2	0.277511	0.119545	0.436	0.352	1
Slc38a10	0.444685	0.119545	0.231	0.183	1
Pde4b	0.514845	0.119545	0.179	0.141	1
Cox7a2	0.22447	0.119545	0.821	0.69	1
P2ry12	0.153445	0.118752	0.385	0.268	1
Gpsm3	0.257574	0.118752	0.41	0.324	1
Hsd17b10	0.037669	0.118532	0.205	0.07	1
Ctps2	0.037669	0.118532	0.205	0.07	1
Pink1	0.037669	0.118532	0.205	0.07	1
Dse	0.037669	0.118532	0.205	0.07	1
Gm8730	0.037669	0.118532	0.205	0.07	1
Anxa11	0.037669	0.118532	0.205	0.07	1
Qars	0.037669	0.118532	0.205	0.07	1
Smarcd2	0.037669	0.118532	0.205	0.07	1
Arid1b	0.037669	0.118532	0.205	0.07	1
Srpk2	0.0768122	0.118532	0.179	0.07	1
Abhd6	0.0768122	0.118532	0.179	0.07	1
Zbtb10	0.0893829	0.118532	0.154	0.056	1
Sirpa	0.466303	0.118304	0.821	0.845	1
Cope	0.091023	0.117815	0.41	0.254	1
Dguok	0.321105	0.117815	0.308	0.239	1
Ctsb	0.108759	0.1177	1	1	1
Eef1d	0.0766825	0.11728	0.795	0.62	1
Eif3e	0.142147	0.11728	0.538	0.38	1
Pxdc1	0.290068	0.116866	0.462	0.338	1
Pla2g7	0.836376	0.116866	0.385	0.366	1
Ilkap	0.03363	0.116692	0.282	0.113	1
Vapb	0.0734813	0.116692	0.282	0.141	1
Anapc10	0.0734813	0.116692	0.282	0.141	1
Plcg2	0.0890299	0.116692	0.256	0.127	1
Mex3c	0.106829	0.116692	0.231	0.113	1
Arfgef1	0.124275	0.116692	0.256	0.141	1
Tmem185b	0.124275	0.116692	0.256	0.141	1
Hint2	0.124275	0.116692	0.256	0.141	1
Gm13251	0.124275	0.116692	0.256	0.141	1
Rbm22	0.124275	0.116692	0.256	0.141	1
Ythdf3	0.149879	0.116692	0.231	0.127	1
Diaph2	0.179617	0.116692	0.205	0.113	1
Sepn1	0.21872	0.116692	0.231	0.141	1
Rbm26	0.21872	0.116692	0.231	0.141	1
Aldoc	0.482567	0.116692	0.154	0.113	1
Rpl7	0.313629	0.116494	0.923	0.944	1
Slc7a8	0.218762	0.116266	0.41	0.31	1
Rpl35a	0.133824	0.116063	1	1	1
Peli1	0.160146	0.115944	0.538	0.408	1
Ube2l3	0.142544	0.115692	0.667	0.507	1
Tdrkh	0.0159479	0.115321	0.154	0.028	1
Camk2n1	0.0159479	0.115321	0.154	0.028	1
Tbc1d14	0.0159479	0.115321	0.154	0.028	1
Prkab1	0.0159479	0.115321	0.154	0.028	1
Fry	0.0159479	0.115321	0.154	0.028	1
Copg2	0.0159479	0.115321	0.154	0.028	1
1110001J03Rik	0.0159479	0.115321	0.154	0.028	1
Gm26853	0.0159479	0.115321	0.154	0.028	1
Ccnk	0.0159479	0.115321	0.154	0.028	1
Abcf3	0.0159479	0.115321	0.154	0.028	1
Pdcd11	0.0159479	0.115321	0.154	0.028	1
Senp2	0.0734197	0.115063	0.359	0.197	1
Dctn2	0.115084	0.115063	0.333	0.197	1
2020-03-05	0.174548	0.115063	0.308	0.197	1
Eif1ax	0.216016	0.115063	0.308	0.211	1
Dynlt3	0.239582	0.115063	0.308	0.211	1
Znrd1	0.279792	0.115063	0.282	0.197	1
Rbbp7	0.363781	0.115063	0.256	0.197	1
Dctn3	0.192873	0.114872	0.436	0.296	1
Rps10	0.193359	0.114795	1	1	1
Glul	0.404873	0.114438	0.59	0.493	1
Eif2s3x	0.0618557	0.11361	0.231	0.099	1
Zbtb8os	0.0618557	0.11361	0.231	0.099	1
Pitpnb	0.0618557	0.11361	0.231	0.099	1
Mcee	0.0618557	0.11361	0.231	0.099	1
Gga2	0.0618557	0.11361	0.231	0.099	1
Smad3	0.0618557	0.11361	0.231	0.099	1
Cables1	0.0618557	0.11361	0.231	0.099	1
Hdlbp	0.0698596	0.11361	0.436	0.254	1
Ash1l	0.0735639	0.11361	0.205	0.085	1
Mitf	0.0735639	0.11361	0.205	0.085	1
Akirin1	0.111825	0.11361	0.385	0.239	1
Fam208a	0.113888	0.11361	0.205	0.099	1
Ei24	0.113888	0.11361	0.205	0.099	1
Arcn1	0.113888	0.11361	0.205	0.099	1
Usp7	0.113888	0.11361	0.205	0.099	1
Vps8	0.113888	0.11361	0.205	0.099	1
C5ar2	0.200133	0.11361	0.179	0.099	1
Mink1	0.200133	0.11361	0.179	0.099	1
Dnm2	0.288055	0.11361	0.308	0.225	1
Xrn2	0.336323	0.11361	0.333	0.268	1
Rpl30	0.163081	0.113139	1	1	1
Ptpn1	0.472068	0.112834	0.821	0.676	1
Snrpg	0.177375	0.112684	0.692	0.606	1
Gm11808	0.482105	0.112463	0.462	0.465	1
Npl	0.0998345	0.112307	0.436	0.268	1
Sptssa	0.38539	0.112307	0.385	0.31	1
Pabpn1	0.0492455	0.112103	0.308	0.141	1
Eif3g	0.0693078	0.112103	0.308	0.155	1
Ttc28	0.0836314	0.112103	0.282	0.141	1
Exosc3	0.233075	0.112103	0.256	0.169	1
Rab18	0.233075	0.112103	0.256	0.169	1
Ntpcr	0.448474	0.111975	0.744	0.662	1
Rpl37a	0.129685	0.111067	1	1	1
Tbc1d15	0.0748572	0.110765	0.359	0.197	1
Rbm7	0.164895	0.110765	0.359	0.239	1
Rtfdc1	0.196342	0.110765	0.333	0.225	1
Xlr	0.253205	0.110765	0.308	0.211	1
Metap2	0.278704	0.110765	0.308	0.225	1
Smarce1	0.278704	0.110765	0.308	0.225	1
Mtch2	0.418519	0.110765	0.282	0.225	1
Tpm4	0.438444	0.110765	0.59	0.493	1
Tspyl1	0.0196475	0.110272	0.179	0.042	1
Kansl3	0.0409369	0.110272	0.179	0.056	1
Tsn	0.0409369	0.110272	0.179	0.056	1
Glrx2	0.0409369	0.110272	0.179	0.056	1
Fam188a	0.0409369	0.110272	0.179	0.056	1
Ttpal	0.0409369	0.110272	0.179	0.056	1
Uckl1	0.0409369	0.110272	0.179	0.056	1
Upf3b	0.0409369	0.110272	0.179	0.056	1
Uvssa	0.0409369	0.110272	0.179	0.056	1
Coq10a	0.0409369	0.110272	0.179	0.056	1
Mprip	0.0409369	0.110272	0.179	0.056	1
Abhd10	0.0409369	0.110272	0.179	0.056	1
Rnps1	0.0409369	0.110272	0.179	0.056	1
Mpnd	0.0409369	0.110272	0.179	0.056	1
Rpl9-ps6	0.0409369	0.110272	0.179	0.056	1
Actr1a	0.0409369	0.110272	0.179	0.056	1
Trmt10c	0.0448734	0.110272	0.154	0.042	1
Tuba4a	0.0868727	0.110272	0.154	0.056	1
Arl5b	0.0868727	0.110272	0.154	0.056	1
Kiz	0.0868727	0.110272	0.154	0.056	1
Ddx26b	0.0868727	0.110272	0.154	0.056	1
BC037034	0.0868727	0.110272	0.154	0.056	1
Gm6483	0.0868727	0.110272	0.154	0.056	1
Ktn1	0.0868727	0.110272	0.154	0.056	1
Spata13	0.0868727	0.110272	0.154	0.056	1
Helz	0.0868727	0.110272	0.154	0.056	1
Slc1a3	0.0868727	0.110272	0.154	0.056	1
Fbxl6	0.0868727	0.110272	0.154	0.056	1
Fgfr1op	0.0985473	0.110272	0.128	0.042	1
9930111J21Rik2	0.175493	0.110272	0.128	0.056	1
Nktr	0.151805	0.110066	0.487	0.324	1
Arhgap17	0.086272	0.10957	0.41	0.239	1
Ssh2	0.118064	0.10957	0.436	0.282	1
Ang	0.167009	0.10957	0.385	0.254	1
Cdk11b	0.255243	0.10957	0.385	0.282	1
Eif3j1	0.395018	0.10957	0.359	0.31	1
Rassf1	0.454919	0.10957	0.308	0.268	1
Rpl13a	0.467427	0.109266	0.769	0.817	1
Gapvd1	0.0593966	0.108912	0.256	0.113	1
Zfos1	0.0876003	0.108912	0.256	0.127	1
Elf4	0.0876003	0.108912	0.256	0.127	1
Mex3d	0.0876003	0.108912	0.256	0.127	1
Naa38	0.0876003	0.108912	0.256	0.127	1
Pcbd2	0.0876003	0.108912	0.256	0.127	1
Idnk	0.0876003	0.108912	0.256	0.127	1
Apopt1	0.0876003	0.108912	0.256	0.127	1
Inpp4a	0.105378	0.108912	0.231	0.113	1
Zfand6	0.105378	0.108912	0.231	0.113	1
Ppp2cb	0.105378	0.108912	0.231	0.113	1
Slc16a10	0.124035	0.108912	0.205	0.099	1
Angel2	0.149318	0.108912	0.231	0.127	1
Utp3	0.149318	0.108912	0.231	0.127	1
Ino80b	0.149318	0.108912	0.231	0.127	1
Matk	0.149318	0.108912	0.231	0.127	1
Stat6	0.149318	0.108912	0.231	0.127	1
Zmynd11	0.149318	0.108912	0.231	0.127	1
Ap2m1	0.149318	0.108912	0.231	0.127	1
Mobp	0.247957	0.108912	0.154	0.085	1
Ddx21	0.194499	0.108495	0.462	0.338	1
Crebbp	0.115057	0.107711	0.333	0.197	1
Ensa	0.138542	0.107711	0.308	0.183	1
Fbxw4	0.176223	0.107711	0.308	0.197	1
Ilf3	0.209999	0.107711	0.282	0.183	1
Suz12	0.260638	0.107711	0.282	0.197	1
Rpl34	0.331236	0.10764	1	1	1
Eif6	0.292813	0.107524	0.436	0.352	1
Scp2	0.402524	0.107524	0.41	0.352	1
Gm37800	0.0123529	0.106642	0.128	0.014	1
Pdha1	0.0123529	0.106642	0.128	0.014	1
Rnpc3	0.0123529	0.106642	0.128	0.014	1
Mrpl37	0.0123529	0.106642	0.128	0.014	1
Mad2l2	0.0123529	0.106642	0.128	0.014	1
Chchd4	0.0123529	0.106642	0.128	0.014	1
Polg	0.0123529	0.106642	0.128	0.014	1
Pex3	0.0123529	0.106642	0.128	0.014	1
Gnpat	0.0123529	0.106642	0.128	0.014	1
Cenpv	0.0123529	0.106642	0.128	0.014	1
2020-03-06	0.0123529	0.106642	0.128	0.014	1
Myg1	0.0123529	0.106642	0.128	0.014	1
Exoc6	0.0123529	0.106642	0.128	0.014	1
Psd	0.0123529	0.106642	0.128	0.014	1
F3	0.0339126	0.106642	0.103	0.014	1
Proscos	0.0339126	0.106642	0.103	0.014	1
Psd3	0.0339126	0.106642	0.103	0.014	1
Atp8a2	0.0339126	0.106642	0.103	0.014	1
Edem2	0.241437	0.106642	0.359	0.254	1
Tet2	0.253415	0.106642	0.333	0.239	1
Cox6a1	0.324677	0.106642	0.513	0.437	1
Cmip	0.537145	0.106642	0.282	0.239	1
Cst3	0.175062	0.105959	1	1	1
Eif4g2	0.108496	0.105948	0.718	0.521	1
Gabarap	0.28729	0.105837	1	0.986	1
Stx7	0.320759	0.105837	0.538	0.451	1
Pdcd10	0.112228	0.105684	0.462	0.296	1
Psma1	0.27682	0.105684	0.41	0.324	1
0610012G03Rik	0.72056	0.105684	0.308	0.282	1
Mgst3	0.0715183	0.10546	0.205	0.085	1
Ahctf1	0.0715183	0.10546	0.205	0.085	1
Pag1	0.0715183	0.10546	0.205	0.085	1
Pnisr	0.0715183	0.10546	0.205	0.085	1
Cpeb2	0.0715183	0.10546	0.205	0.085	1
Lsm8	0.0715183	0.10546	0.205	0.085	1
Tvp23b	0.0715183	0.10546	0.205	0.085	1
Mybbp1a	0.0715183	0.10546	0.205	0.085	1
Rbfa	0.0715183	0.10546	0.205	0.085	1
Pspc1	0.0839361	0.10546	0.179	0.07	1
Tmem183a	0.134516	0.10546	0.179	0.085	1
Alkbh3	0.134516	0.10546	0.179	0.085	1
Secisbp2l	0.134516	0.10546	0.179	0.085	1
Nacc1	0.134516	0.10546	0.179	0.085	1
Stard9	0.24064	0.10546	0.154	0.085	1
Cbx1	0.24064	0.10546	0.154	0.085	1
Smc3	0.448932	0.10546	0.128	0.085	1
Hnrnpa2b1	0.0686606	0.1051	0.641	0.394	1
Mtdh	0.120304	0.1051	0.641	0.465	1
Rab5c	0.152429	0.104822	0.513	0.366	1
mt-Nd5	0.178141	0.104822	0.923	0.775	1
Prkar1a	0.234201	0.104822	0.436	0.31	1
Arf4	0.324718	0.104706	0.718	0.606	1
Cnot6l	0.113484	0.104422	0.282	0.155	1
Epc1	0.113484	0.104422	0.282	0.155	1
Zfp516	0.113484	0.104422	0.282	0.155	1
Fbrsl1	0.136466	0.104422	0.256	0.141	1
Rnf19b	0.757966	0.103797	0.538	0.549	1
Sec14l1	0.16162	0.103502	0.333	0.211	1
Camk1d	0.235775	0.103502	0.308	0.211	1
St6galnac4	0.235775	0.103502	0.308	0.211	1
Sav1	0.235775	0.103502	0.308	0.211	1
Ppp3ca	0.261612	0.103502	0.282	0.197	1
Cacybp	0.299785	0.103502	0.282	0.197	1
Rpl18	0.138047	0.102681	1	1	1
Havcr2	0.150618	0.102681	0.333	0.211	1
Fam21	0.233064	0.102681	0.359	0.254	1
Slc23a2	0.494681	0.102681	0.308	0.254	1
Id2	0.801485	0.102279	0.897	0.901	1
Nmt1	0.189093	0.102086	0.615	0.479	1
Dusp8	0.0178993	0.101716	0.154	0.028	1
Wdr12	0.0426783	0.101716	0.154	0.042	1
Hnrnpr	0.0426783	0.101716	0.154	0.042	1
Gtf2i	0.0426783	0.101716	0.154	0.042	1
Pex5	0.0426783	0.101716	0.154	0.042	1
Zranb1	0.0426783	0.101716	0.154	0.042	1
Ankrd10	0.0426783	0.101716	0.154	0.042	1
Kat6a	0.0426783	0.101716	0.154	0.042	1
Cfap36	0.0426783	0.101716	0.154	0.042	1
Usp36	0.0426783	0.101716	0.154	0.042	1
Golga5	0.0426783	0.101716	0.154	0.042	1
Adssl1	0.0426783	0.101716	0.154	0.042	1
Naprt	0.0426783	0.101716	0.154	0.042	1
Tnrc6b	0.0426783	0.101716	0.154	0.042	1
0610011F06Rik	0.0426783	0.101716	0.154	0.042	1
Pknox1	0.0426783	0.101716	0.154	0.042	1
Clk2	0.0956313	0.101716	0.128	0.042	1
Hgf	0.0956313	0.101716	0.128	0.042	1
Aatf	0.0956313	0.101716	0.128	0.042	1
E430025E21Rik	0.0956313	0.101716	0.128	0.042	1
Gart	0.0956313	0.101716	0.128	0.042	1
Calu	0.203962	0.101716	0.103	0.042	1
Rad17	0.203962	0.101716	0.103	0.042	1
Etf1	0.255795	0.101716	0.769	0.676	1
Rel	0.342185	0.101604	0.872	0.803	1
Spag9	0.195746	0.101538	0.641	0.479	1
Fkbp2	0.670613	0.10128	0.385	0.38	1
Eml4	0.0427396	0.100871	0.231	0.085	1
Ddit3	0.0687643	0.100871	0.231	0.099	1
Was	0.103804	0.100871	0.231	0.113	1
Fam220a	0.103804	0.100871	0.231	0.113	1
Armc5	0.103804	0.100871	0.231	0.113	1
Tom1	0.103804	0.100871	0.231	0.113	1
Wdr45b	0.103804	0.100871	0.231	0.113	1
Mocs2	0.103804	0.100871	0.231	0.113	1
Dhrs7	0.103804	0.100871	0.231	0.113	1
Rhoq	0.103804	0.100871	0.231	0.113	1
Sp140	0.124035	0.100871	0.205	0.099	1
Smim10l1	0.146995	0.100871	0.179	0.085	1
Col27a1	0.178779	0.100871	0.205	0.113	1
Tardbp	0.178779	0.100871	0.205	0.113	1
G3bp2	0.178779	0.100871	0.205	0.113	1
Rac3	0.178779	0.100871	0.205	0.113	1
Actr10	0.178779	0.100871	0.205	0.113	1
Fmnl3	0.178779	0.100871	0.205	0.113	1
Clip1	0.21394	0.100871	0.179	0.099	1
Nfam1	0.293779	0.100871	0.179	0.113	1
Abcf2	0.313238	0.100871	0.179	0.113	1
Ppm1a	0.485589	0.100871	0.154	0.113	1
N4bp2l1	0.512828	0.100871	0.154	0.113	1
Kdm2a	0.0844569	0.100127	0.282	0.141	1
Ppp2r4	0.13872	0.100127	0.308	0.183	1
Ogfr	0.165982	0.100127	0.282	0.169	1
Naa15	0.19715	0.100127	0.256	0.155	1
Tm2d2	0.251599	0.100127	0.256	0.169	1
Churc1	0.251599	0.100127	0.256	0.169	1
Pdia4	0.479888	0.100127	0.231	0.183	1
Malat1	0.580185	0.0997124	0.974	1	1
Usp8	0.135249	0.0994659	0.359	0.225	1
Mgat4a	0.183311	0.0994659	0.359	0.239	1
Rala	0.183311	0.0994659	0.359	0.239	1
Rock2	0.301728	0.0994659	0.308	0.225	1
Ccnd1	0.642432	0.0994659	0.231	0.211	1
Nhp2l1	0.285231	0.0991623	0.59	0.465	1
Ptms	0.481407	0.0990371	0.795	0.831	1
Aff4	0.113171	0.0988747	0.436	0.268	1
Cnpy3	0.250432	0.0988747	0.41	0.31	1
Hnrnph2	0.251859	0.0988747	0.385	0.282	1
Pdxk	0.591085	0.0988747	0.333	0.31	1
Ccl4	0.491544	0.0985927	0.949	0.859	1
Oser1	0.526167	0.0983429	0.359	0.324	1
Lmnb1	0.469874	0.0983429	0.333	0.282	1
Cyb5a	0.895581	0.0978621	0.359	0.38	1
Kifap3	0.00639494	0.0976385	0.103	0	1
Cse1l	0.00639494	0.0976385	0.103	0	1
Tpk1	0.00639494	0.0976385	0.103	0	1
Pik3r2	0.00639494	0.0976385	0.103	0	1
Gm2237	0.00639494	0.0976385	0.103	0	1
Ero1l	0.00639494	0.0976385	0.103	0	1
Kbtbd7	0.00639494	0.0976385	0.103	0	1
Cog1	0.00639494	0.0976385	0.103	0	1
Fam151b	0.00639494	0.0976385	0.103	0	1
Enc1	0.00639494	0.0976385	0.103	0	1
Decr2	0.00639494	0.0976385	0.103	0	1
Dym	0.00639494	0.0976385	0.103	0	1
Carnmt1	0.00639494	0.0976385	0.103	0	1
P2ry6	0.548722	0.0974251	0.436	0.423	1
Pom121	0.0453747	0.0970263	0.179	0.056	1
Pcnt	0.0453747	0.0970263	0.179	0.056	1
Ccdc186	0.0453747	0.0970263	0.179	0.056	1
Rabl6	0.0816022	0.0970263	0.179	0.07	1
Fndc3b	0.0816022	0.0970263	0.179	0.07	1
Adap1	0.0816022	0.0970263	0.179	0.07	1
St3gal5	0.0816022	0.0970263	0.179	0.07	1
Btbd1	0.0816022	0.0970263	0.179	0.07	1
Trim12a	0.0816022	0.0970263	0.179	0.07	1
Gamt	0.0816022	0.0970263	0.179	0.07	1
Gm10073	0.0816022	0.0970263	0.179	0.07	1
4931406C07Rik	0.0816022	0.0970263	0.179	0.07	1
Vps13c	0.0816022	0.0970263	0.179	0.07	1
Trio	0.0816022	0.0970263	0.179	0.07	1
2310009B15Rik	0.157881	0.0970263	0.154	0.07	1
Ptpn12	0.157881	0.0970263	0.154	0.07	1
Hnrnph3	0.157881	0.0970263	0.154	0.07	1
Hagh	0.157881	0.0970263	0.154	0.07	1
Tgoln1	0.138265	0.0970263	0.59	0.408	1
Ddx5	0.15675	0.0968658	0.949	0.944	1
Sub1	0.492425	0.0965914	0.821	0.873	1
Fam102b	0.0971181	0.0964894	0.256	0.127	1
Polb	0.0971181	0.0964894	0.256	0.127	1
Kpnb1	0.0971181	0.0964894	0.256	0.127	1
Phpt1	0.135756	0.0964894	0.256	0.141	1
Dusp16	0.135756	0.0964894	0.256	0.141	1
Slc25a39	0.135756	0.0964894	0.256	0.141	1
Map3k1	0.135756	0.0964894	0.256	0.141	1
Nfe2l1	0.162393	0.0964894	0.231	0.127	1
Hps4	0.21872	0.0964894	0.231	0.141	1
Rasgrp3	0.21872	0.0964894	0.231	0.141	1
Tnfsf9	0.319044	0.0964894	0.128	0.07	1
Mgea5	0.337577	0.0964894	0.205	0.141	1
Rbm42	0.193606	0.0960147	0.308	0.197	1
Sugt1	0.281699	0.0960147	0.282	0.197	1
Slc25a11	0.128708	0.0960147	0.333	0.197	1
Srpr	0.162898	0.0960147	0.333	0.211	1
Zranb2	0.323679	0.0955919	0.333	0.254	1
Trappc3	0.325255	0.0955919	0.359	0.282	1
Ube2q1	0.170587	0.0955919	0.385	0.254	1
Grina	0.203571	0.0955919	0.385	0.268	1
Zbtb7a	0.235181	0.095213	0.41	0.296	1
Usmg5	0.38506	0.095213	0.769	0.746	1
Aamp	0.434893	0.095213	0.385	0.324	1
Ndufb7	0.434893	0.095213	0.385	0.324	1
Clk1	0.43729	0.095213	0.308	0.239	1
Atp5k	0.370433	0.0948716	0.41	0.324	1
Cisd2	0.583718	0.0948716	0.385	0.352	1
Ppp4r2	0.163984	0.0945622	0.538	0.38	1
Ssr2	0.171511	0.0945622	0.538	0.408	1
Ehd4	0.622672	0.0942806	0.487	0.437	1
Nab2	0.628975	0.0942806	0.436	0.423	1
Tnpo3	0.223846	0.0940233	0.564	0.423	1
Tpra1	0.01383	0.0928484	0.128	0.014	1
Ddx31	0.0414144	0.0928484	0.128	0.028	1
Fmnl2	0.0414144	0.0928484	0.128	0.028	1
Ube2l6	0.0414144	0.0928484	0.128	0.028	1
Zfp335	0.0414144	0.0928484	0.128	0.028	1
Tceal1	0.0414144	0.0928484	0.128	0.028	1
Rbm12b2	0.0414144	0.0928484	0.128	0.028	1
Rngtt	0.0414144	0.0928484	0.128	0.028	1
Smim8	0.0414144	0.0928484	0.128	0.028	1
Inpp5b	0.0414144	0.0928484	0.128	0.028	1
Ap5z1	0.0414144	0.0928484	0.128	0.028	1
Ing3	0.0414144	0.0928484	0.128	0.028	1
Arid3a	0.0414144	0.0928484	0.128	0.028	1
Appl2	0.0414144	0.0928484	0.128	0.028	1
Clgn	0.0414144	0.0928484	0.128	0.028	1
St3gal2	0.0414144	0.0928484	0.128	0.028	1
Gm26782	0.0414144	0.0928484	0.128	0.028	1
Rpl13-ps3	0.0414144	0.0928484	0.128	0.028	1
Slc44a2	0.0414144	0.0928484	0.128	0.028	1
Atr	0.0414144	0.0928484	0.128	0.028	1
Flot2	0.0414144	0.0928484	0.128	0.028	1
Heatr1	0.0414144	0.0928484	0.128	0.028	1
Mtpap	0.0414144	0.0928484	0.128	0.028	1
Lrp5	0.0414144	0.0928484	0.128	0.028	1
Pla2g16	0.0414144	0.0928484	0.128	0.028	1
Tmem150a	0.100229	0.0928484	0.103	0.028	1
Dag1	0.100229	0.0928484	0.103	0.028	1
Slc38a6	0.100229	0.0928484	0.103	0.028	1
Zfp942	0.100229	0.0928484	0.103	0.028	1
Zfand2b	0.0787823	0.092557	0.205	0.085	1
9930022D16Rik	0.0787823	0.092557	0.205	0.085	1
Map4	0.0915491	0.092557	0.179	0.07	1
Dennd1b	0.122292	0.092557	0.205	0.099	1
Ino80	0.122292	0.092557	0.205	0.099	1
Gdi1	0.122292	0.092557	0.205	0.099	1
Lage3	0.122292	0.092557	0.205	0.099	1
Trnau1ap	0.122292	0.092557	0.205	0.099	1
Rab28	0.122292	0.092557	0.205	0.099	1
Paics	0.122292	0.092557	0.205	0.099	1
Wdfy3	0.122292	0.092557	0.205	0.099	1
Tk2	0.122292	0.092557	0.205	0.099	1
B230219D22Rik	0.122292	0.092557	0.205	0.099	1
Triobp	0.122292	0.092557	0.205	0.099	1
Ccnt1	0.122292	0.092557	0.205	0.099	1
Sssca1	0.122292	0.092557	0.205	0.099	1
Xaf1	0.145183	0.092557	0.179	0.085	1
Ythdf1	0.213508	0.092557	0.179	0.099	1
Ctbs	0.213508	0.092557	0.179	0.099	1
Emc3	0.213508	0.092557	0.179	0.099	1
Ipo7	0.213508	0.092557	0.179	0.099	1
Setd2	0.213508	0.092557	0.179	0.099	1
Nufip2	0.213508	0.092557	0.179	0.099	1
Zfp36l2	0.213508	0.092557	0.179	0.099	1
Rpl27-ps3	0.254979	0.092557	0.154	0.085	1
Eef2k	0.354176	0.092557	0.154	0.099	1
Tpm3	0.288617	0.092468	0.949	0.986	1
Mid1ip1	0.0356091	0.0923006	0.256	0.099	1
Rufy3	0.082286	0.0923006	0.282	0.141	1
Psma4	0.0918735	0.0923006	0.282	0.141	1
Sdf2	0.125654	0.0923006	0.282	0.155	1
Ubr5	0.125654	0.0923006	0.282	0.155	1
Eps15	0.149496	0.0923006	0.256	0.141	1
Eif4g3	0.16641	0.0923006	0.282	0.169	1
Ap2b1	0.16641	0.0923006	0.282	0.169	1
Setd3	0.19806	0.0923006	0.256	0.155	1
Brd7	0.254457	0.0923006	0.256	0.169	1
Fbxl3	0.254457	0.0923006	0.256	0.169	1
Kdelr2	0.374217	0.0923006	0.231	0.169	1
Wdr43	0.374217	0.0923006	0.231	0.169	1
Slc25a36	0.404054	0.0923006	0.231	0.169	1
Plk3	0.101127	0.0920733	0.333	0.183	1
Ndfip1	0.21927	0.0920733	0.333	0.225	1
Rlim	0.386389	0.0920733	0.282	0.211	1
Mbd2	0.457429	0.0920733	0.282	0.225	1
Il10ra	0.0974534	0.0918704	0.359	0.211	1
Hmha1	0.152498	0.0918704	0.385	0.254	1
Pkn1	0.222412	0.0918704	0.41	0.296	1
Glyr1	0.258458	0.0918704	0.385	0.282	1
Snrpd1	0.277823	0.0918704	0.359	0.268	1
Dpm3	0.550647	0.0918704	0.333	0.296	1
Pgam1	0.108782	0.0916882	0.487	0.31	1
Ddrgk1	0.121038	0.0916882	0.436	0.296	1
Rbbp4	0.194023	0.0916882	0.436	0.296	1
Purb	0.230528	0.0916882	0.436	0.324	1
Maff	0.33574	0.0916882	0.359	0.282	1
Ly96	0.401489	0.0916882	0.41	0.352	1
Ube2m	0.474695	0.0916882	0.385	0.338	1
Inpp5d	0.538068	0.0915236	0.436	0.408	1
Ppp1r11	0.789279	0.0913743	0.462	0.479	1
Ptges3	0.665462	0.0912381	0.487	0.493	1
Ms4a6b	0.297348	0.0911135	0.59	0.465	1
Rpl19	0.219687	0.0895838	1	1	1
Cd81	0.390562	0.0889825	0.923	0.901	1
Bcl2l11	0.13951	0.0882926	0.256	0.141	1
Rab22a	0.153552	0.0882926	0.308	0.183	1
Csnk1d	0.153552	0.0882926	0.308	0.183	1
Gmfb	0.195366	0.0882926	0.308	0.197	1
Pan3	0.230847	0.0882926	0.282	0.183	1
Tbc1d9	0.230847	0.0882926	0.282	0.183	1
Pum2	0.230847	0.0882926	0.282	0.183	1
Ccnt2	0.286412	0.0882926	0.282	0.197	1
Pitpnc1	0.405302	0.0882926	0.256	0.197	1
Ddx39b	0.418417	0.0882926	0.41	0.352	1
Nbn	0.0914623	0.0882926	0.154	0.056	1
Smarcad1	0.0914623	0.0882926	0.154	0.056	1
Spr	0.0914623	0.0882926	0.154	0.056	1
Alox5	0.0914623	0.0882926	0.154	0.056	1
Shkbp1	0.0914623	0.0882926	0.154	0.056	1
Kcnk6	0.0914623	0.0882926	0.154	0.056	1
Wtip	0.0914623	0.0882926	0.154	0.056	1
Ctr9	0.0914623	0.0882926	0.154	0.056	1
Nfyb	0.0914623	0.0882926	0.154	0.056	1
Gm21092	0.0914623	0.0882926	0.154	0.056	1
Dctn6	0.0914623	0.0882926	0.154	0.056	1
Eri1	0.0914623	0.0882926	0.154	0.056	1
Ube2e1	0.0914623	0.0882926	0.154	0.056	1
1810011H11Rik	0.0914623	0.0882926	0.154	0.056	1
Slc25a37	0.0914623	0.0882926	0.154	0.056	1
Imp3	0.0914623	0.0882926	0.154	0.056	1
Msl2	0.0914623	0.0882926	0.154	0.056	1
Vps53	0.0914623	0.0882926	0.154	0.056	1
Plxdc1	0.0914623	0.0882926	0.154	0.056	1
Amz2	0.0914623	0.0882926	0.154	0.056	1
Pbx2	0.0914623	0.0882926	0.154	0.056	1
Pex6	0.0914623	0.0882926	0.154	0.056	1
S1pr1	0.10282	0.0882926	0.128	0.042	1
Ubash3b	0.113983	0.0882926	0.231	0.113	1
H2afv	0.113983	0.0882926	0.231	0.113	1
Tnrc18	0.134824	0.0882926	0.205	0.099	1
Esf1	0.16173	0.0882926	0.231	0.127	1
E2f4	0.16173	0.0882926	0.231	0.127	1
Nr1d2	0.16173	0.0882926	0.231	0.127	1
Pcnp	0.16173	0.0882926	0.231	0.127	1
Ing5	0.183909	0.0882926	0.128	0.056	1
Xpr1	0.183909	0.0882926	0.128	0.056	1
Crcp	0.183909	0.0882926	0.128	0.056	1
Timm44	0.183909	0.0882926	0.128	0.056	1
Tsnax	0.183909	0.0882926	0.128	0.056	1
Idh3a	0.183909	0.0882926	0.128	0.056	1
Ankrd40	0.183909	0.0882926	0.128	0.056	1
Apoa1bp	0.19264	0.0882926	0.205	0.113	1
Bcl10	0.219538	0.0882926	0.744	0.606	1
Pds5a	0.261933	0.0882926	0.205	0.127	1
Pofut2	0.261933	0.0882926	0.205	0.127	1
Qrich1	0.261933	0.0882926	0.205	0.127	1
Csf2rb2	0.261933	0.0882926	0.205	0.127	1
Ier2	0.362423	0.0882926	0.333	0.282	1
Bcas1	0.363042	0.0882926	0.103	0.056	1
S100a1	0.431113	0.0882926	0.179	0.127	1
Atp6ap1	0.457681	0.0882926	0.436	0.366	1
Atp1a1	0.557603	0.0882926	0.41	0.352	1
Cep83	0.59616	0.0882926	0.154	0.127	1
Cldnd1	0.167284	0.0882926	0.359	0.225	1
Dnajc7	0.20309	0.0882926	0.359	0.239	1
Rpl13	0.21841	0.0882926	0.949	1	1
Vps18	0.386116	0.0882926	0.333	0.268	1
Nrros	0.378389	0.0862946	0.795	0.775	1
Gnb2	0.494648	0.0861672	0.795	0.761	1
C4b	0.188871	0.0858566	0.564	0.38	1
Pafah1b1	0.433028	0.0858566	0.744	0.648	1
Serinc3	0.34569	0.0856645	0.923	0.901	1
Nfkbiz	0.18242	0.0854395	0.564	0.423	1
Srsf7	0.522752	0.0854395	0.513	0.451	1
Rabac1	0.420224	0.0854395	0.513	0.451	1
Pla2g15	0.464643	0.0851725	0.487	0.408	1
Minos1	0.279671	0.0851725	0.513	0.394	1
Erbb2ip	0.492819	0.0850193	0.436	0.394	1
Eif4e2	0.375555	0.0848503	0.41	0.338	1
Ndufb3	0.378488	0.0848503	0.385	0.31	1
Rps27rt	0.452783	0.0848503	0.359	0.31	1
Hcfc1r1	0.474046	0.0848503	0.359	0.31	1
Gpr35	0.24127	0.0846628	0.359	0.254	1
Pdcd6ip	0.283381	0.0846628	0.359	0.268	1
Eif2s3y	0.264983	0.0846628	0.385	0.282	1
Pak1ip1	0.44167	0.0846628	0.333	0.268	1
Mrps28	0.212118	0.0844538	0.308	0.197	1
Fxr1	0.247735	0.0844538	0.282	0.183	1
Nudc	0.315056	0.0844538	0.308	0.225	1
Phf11d	0.877211	0.0844538	0.205	0.211	1
Ebp	0.180389	0.0844538	0.333	0.211	1
Psmd13	0.180389	0.0844538	0.333	0.211	1
Gnaq	0.180389	0.0844538	0.333	0.211	1
Cuedc2	0.471618	0.0844538	0.282	0.225	1
Desi2	0.107391	0.0842193	0.256	0.127	1
Dennd4b	0.19879	0.0842193	0.256	0.155	1
Mkrn1	0.19879	0.0842193	0.256	0.155	1
Bag6	0.19879	0.0842193	0.256	0.155	1
Srf	0.19879	0.0842193	0.256	0.155	1
Mapre2	0.19879	0.0842193	0.256	0.155	1
Rnf10	0.304029	0.0842193	0.231	0.155	1
Znrf1	0.304029	0.0842193	0.231	0.155	1
Wdr81	0.304029	0.0842193	0.231	0.155	1
Ppp1r9b	0.304029	0.0842193	0.231	0.155	1
Mlec	0.477509	0.0842193	0.205	0.155	1
Zfp638	0.477509	0.0842193	0.205	0.155	1
B930036N10Rik	0.143236	0.0839542	0.179	0.085	1
Orc4	0.143236	0.0839542	0.179	0.085	1
Mkks	0.143236	0.0839542	0.179	0.085	1
Tex10	0.143236	0.0839542	0.179	0.085	1
Mul1	0.143236	0.0839542	0.179	0.085	1
Gatad1	0.143236	0.0839542	0.179	0.085	1
Idua	0.143236	0.0839542	0.179	0.085	1
Fkbp4	0.143236	0.0839542	0.179	0.085	1
Ap1g1	0.143236	0.0839542	0.179	0.085	1
Uchl3	0.143236	0.0839542	0.179	0.085	1
Dvl2	0.143236	0.0839542	0.179	0.085	1
Ndufv1	0.143236	0.0839542	0.179	0.085	1
2810403A07Rik	0.254628	0.0839542	0.154	0.085	1
Arhgef3	0.254628	0.0839542	0.154	0.085	1
Arl11	0.254628	0.0839542	0.154	0.085	1
Ezr	0.254628	0.0839542	0.154	0.085	1
Hgsnat	0.448932	0.0839542	0.128	0.085	1
1810030O07Rik	0.0891125	0.0839542	0.179	0.07	1
Stk24	0.168923	0.0839542	0.154	0.07	1
Ddx46	0.168923	0.0839542	0.154	0.07	1
Dscr3	0.168923	0.0839542	0.154	0.07	1
Rpe	0.0346164	0.0836522	0.103	0.014	1
Dusp23	0.0346164	0.0836522	0.103	0.014	1
Fbxo28	0.0346164	0.0836522	0.103	0.014	1
Tmem203	0.0346164	0.0836522	0.103	0.014	1
Ttf1	0.0346164	0.0836522	0.103	0.014	1
Fkbp7	0.0346164	0.0836522	0.103	0.014	1
Stk35	0.0346164	0.0836522	0.103	0.014	1
Cxx1a	0.0346164	0.0836522	0.103	0.014	1
Gm14698	0.0346164	0.0836522	0.103	0.014	1
Haus7	0.0346164	0.0836522	0.103	0.014	1
E2f5	0.0346164	0.0836522	0.103	0.014	1
Atp11b	0.0346164	0.0836522	0.103	0.014	1
Cog6	0.0346164	0.0836522	0.103	0.014	1
Mllt11	0.0346164	0.0836522	0.103	0.014	1
Usp33	0.0346164	0.0836522	0.103	0.014	1
Col15a1	0.0346164	0.0836522	0.103	0.014	1
Mthfr	0.0346164	0.0836522	0.103	0.014	1
Klhl21	0.0346164	0.0836522	0.103	0.014	1
Tgfa	0.0346164	0.0836522	0.103	0.014	1
Chchd6	0.0346164	0.0836522	0.103	0.014	1
Crbn	0.0346164	0.0836522	0.103	0.014	1
Nop2	0.0346164	0.0836522	0.103	0.014	1
Myo7a	0.0346164	0.0836522	0.103	0.014	1
Trmt11	0.0346164	0.0836522	0.103	0.014	1
Tpgs1	0.0346164	0.0836522	0.103	0.014	1
Zfp938	0.0346164	0.0836522	0.103	0.014	1
Timp3	0.0346164	0.0836522	0.103	0.014	1
Cand1	0.0346164	0.0836522	0.103	0.014	1
Rwdd4a	0.0346164	0.0836522	0.103	0.014	1
Usp38	0.0346164	0.0836522	0.103	0.014	1
Atxn7	0.0346164	0.0836522	0.103	0.014	1
Camk2g	0.0346164	0.0836522	0.103	0.014	1
Phf7	0.0346164	0.0836522	0.103	0.014	1
Ints6	0.0346164	0.0836522	0.103	0.014	1
Fancl	0.0346164	0.0836522	0.103	0.014	1
Cdkn2aipnl	0.0346164	0.0836522	0.103	0.014	1
Ube2g1	0.0346164	0.0836522	0.103	0.014	1
Dhrs11	0.0346164	0.0836522	0.103	0.014	1
Map4k5	0.0346164	0.0836522	0.103	0.014	1
2410089E03Rik	0.0346164	0.0836522	0.103	0.014	1
Csmd3	0.0346164	0.0836522	0.103	0.014	1
Tmem184b	0.0346164	0.0836522	0.103	0.014	1
Cdip1	0.0346164	0.0836522	0.103	0.014	1
Trmt2a	0.0346164	0.0836522	0.103	0.014	1
Mut	0.0346164	0.0836522	0.103	0.014	1
Kat2b	0.0346164	0.0836522	0.103	0.014	1
Dnajc18	0.0346164	0.0836522	0.103	0.014	1
Avpi1	0.0346164	0.0836522	0.103	0.014	1
Arl5c	0.666202	0.0833051	0.359	0.408	1
Hmgn2	0.16842	0.0831112	0.667	0.507	1
Wsb1	0.207222	0.0829018	0.615	0.493	1
Tmed10	0.393988	0.0829018	0.667	0.577	1
Pkib	0.49491	0.0824275	0.487	0.437	1
Snap23	0.242602	0.0818617	0.513	0.394	1
Atp5a1	0.408518	0.0818617	0.487	0.408	1
Caprin1	0.389185	0.0815358	0.41	0.324	1
Cttnbp2nl	0.712377	0.0815358	0.385	0.366	1
Rragc	0.512254	0.0814197	0.718	0.732	1
Cdv3	0.28525	0.0811751	0.41	0.31	1
Map3k8	0.372027	0.0811751	0.359	0.282	1
Elf1	0.422503	0.0811751	0.359	0.296	1
Cxcr4	0.869387	0.0811751	0.282	0.31	1
Mxi1	0.144421	0.0807738	0.333	0.197	1
Sun2	0.240458	0.0807738	0.333	0.225	1
Reep3	0.247829	0.0807738	0.359	0.254	1
Timm13	0.392038	0.0807738	0.308	0.239	1
Psmd7	0.560965	0.0807738	0.282	0.239	1
Tspan3	0.121821	0.0803244	0.231	0.113	1
Golga7	0.182365	0.0803244	0.282	0.169	1
Acin1	0.21487	0.0803244	0.256	0.155	1
Akirin2	0.274184	0.0803244	0.256	0.169	1
Dhps	0.274184	0.0803244	0.256	0.169	1
Slc25a28	0.274184	0.0803244	0.256	0.169	1
Uap1	0.397168	0.0803244	0.231	0.169	1
Acbd5	0.397168	0.0803244	0.231	0.169	1
Med13l	0.397168	0.0803244	0.231	0.169	1
Aig1	0.472287	0.0803244	0.205	0.155	1
Whsc1l1	0.89609	0.0803244	0.179	0.183	1
Klf2	0.55181	0.079818	0.231	0.183	1
Gm13166	0.133053	0.079818	0.205	0.099	1
Ppp1r9a	0.133053	0.079818	0.205	0.099	1
Mvp	0.133053	0.079818	0.205	0.099	1
Stk4	0.192039	0.079818	0.205	0.113	1
Ppp1cb	0.192039	0.079818	0.205	0.113	1
Atxn2l	0.192039	0.079818	0.205	0.113	1
Mrpl42	0.192039	0.079818	0.205	0.113	1
Rbmxl1	0.192039	0.079818	0.205	0.113	1
Dynll2	0.228014	0.079818	0.179	0.099	1
Brox	0.313238	0.079818	0.179	0.113	1
Epb41	0.313238	0.079818	0.179	0.113	1
Rgl2	0.313238	0.079818	0.179	0.113	1
Spire1	0.313238	0.079818	0.179	0.113	1
Diaph1	0.372019	0.079818	0.154	0.099	1
Ywhae	0.203123	0.0796345	0.615	0.479	1
Lypla1	0.0997441	0.0792428	0.128	0.042	1
Mrps9	0.0997441	0.0792428	0.128	0.042	1
Camsap2	0.0997441	0.0792428	0.128	0.042	1
Lefty1	0.0997441	0.0792428	0.128	0.042	1
Anapc2	0.0997441	0.0792428	0.128	0.042	1
Tubgcp4	0.0997441	0.0792428	0.128	0.042	1
Car13	0.0997441	0.0792428	0.128	0.042	1
Bach2os	0.0997441	0.0792428	0.128	0.042	1
Lyrm2	0.0997441	0.0792428	0.128	0.042	1
Faf1	0.0997441	0.0792428	0.128	0.042	1
Eri3	0.0997441	0.0792428	0.128	0.042	1
Gpatch3	0.0997441	0.0792428	0.128	0.042	1
Gpn3	0.0997441	0.0792428	0.128	0.042	1
Mlxip	0.0997441	0.0792428	0.128	0.042	1
Zfp68	0.0997441	0.0792428	0.128	0.042	1
Klhdc10	0.0997441	0.0792428	0.128	0.042	1
Raf1	0.0997441	0.0792428	0.128	0.042	1
2410002F23Rik	0.0997441	0.0792428	0.128	0.042	1
Alg8	0.0997441	0.0792428	0.128	0.042	1
Mob2	0.0997441	0.0792428	0.128	0.042	1
Ilvbl	0.0997441	0.0792428	0.128	0.042	1
Klf16	0.0997441	0.0792428	0.128	0.042	1
Ncln	0.0997441	0.0792428	0.128	0.042	1
Tln2	0.0997441	0.0792428	0.128	0.042	1
Snrk	0.0997441	0.0792428	0.128	0.042	1
Poldip2	0.0997441	0.0792428	0.128	0.042	1
Msi2	0.0997441	0.0792428	0.128	0.042	1
Nop16	0.0997441	0.0792428	0.128	0.042	1
Desi1	0.0997441	0.0792428	0.128	0.042	1
Mapk8ip3	0.0997441	0.0792428	0.128	0.042	1
Taf11	0.0997441	0.0792428	0.128	0.042	1
Mrps10	0.0997441	0.0792428	0.128	0.042	1
Cxxc5	0.0997441	0.0792428	0.128	0.042	1
Wdr55	0.0997441	0.0792428	0.128	0.042	1
Gm4951	0.0997441	0.0792428	0.128	0.042	1
Atp9b	0.0997441	0.0792428	0.128	0.042	1
Gpr137	0.0997441	0.0792428	0.128	0.042	1
St8sia6	0.211882	0.0792428	0.103	0.042	1
Usp24	0.211882	0.0792428	0.103	0.042	1
Pmpcb	0.211882	0.0792428	0.103	0.042	1
Cd3eap	0.211882	0.0792428	0.103	0.042	1
Il18bp	0.211882	0.0792428	0.103	0.042	1
Rab3ip	0.211882	0.0792428	0.103	0.042	1
Ddx60	0.211882	0.0792428	0.103	0.042	1
Fxr2	0.211882	0.0792428	0.103	0.042	1
Bmp2k	0.31944	0.0792428	0.718	0.592	1
Lilrb4a	0.760292	0.0786837	0.718	0.746	1
Rbpj	0.340036	0.0785838	0.718	0.62	1
Cx3cr1	0.935686	0.0784403	0.615	0.704	1
Itgav	0.598186	0.0783423	0.41	0.38	1
Nfkbid	0.171859	0.0783423	0.462	0.31	1
Wsb2	0.286047	0.0778213	0.385	0.282	1
Csnk1a1	0.48934	0.0778213	0.385	0.338	1
Sarnp	0.266865	0.0772428	0.359	0.254	1
Gpcpd1	0.415665	0.0772428	0.333	0.268	1
Rps19	0.476568	0.0772122	1	1	1
Snrnp70	0.198585	0.0765966	0.282	0.169	1
Vwa5a	0.264919	0.0765966	0.308	0.211	1
Rabep1	0.373281	0.0765966	0.282	0.211	1
Gnpda1	0.373281	0.0765966	0.282	0.211	1
Dennd5a	0.464183	0.0765966	0.256	0.197	1
Sh3gl1	0.55018	0.0765966	0.256	0.211	1
Fam63b	0.175654	0.0758701	0.231	0.127	1
Tmem168	0.236678	0.0758701	0.231	0.141	1
Copb2	0.236678	0.0758701	0.231	0.141	1
Eci2	0.236678	0.0758701	0.231	0.141	1
Itga5	0.236678	0.0758701	0.231	0.141	1
Slc12a2	0.236678	0.0758701	0.231	0.141	1
Ulk2	0.279604	0.0758701	0.205	0.127	1
Tulp4	0.279604	0.0758701	0.205	0.127	1
Tox4	0.362317	0.0758701	0.205	0.141	1
Nsmce2	0.362317	0.0758701	0.205	0.141	1
Larp7	0.425689	0.0758701	0.179	0.127	1
Isyna1	0.449568	0.0758701	0.179	0.127	1
Gm16286	0.474275	0.0758701	0.513	0.451	1
Gltp	0.632949	0.0752631	0.462	0.423	1
Mtus1	0.519252	0.0750474	0.103	0.07	1
Ell	0.519252	0.0750474	0.103	0.07	1
Trnt1	0.0990627	0.0750474	0.154	0.056	1
Slc4a7	0.0990627	0.0750474	0.154	0.056	1
Tfg	0.0990627	0.0750474	0.154	0.056	1
Dnpep	0.16672	0.0750474	0.154	0.07	1
Ssrp1	0.16672	0.0750474	0.154	0.07	1
Smim12	0.16672	0.0750474	0.154	0.07	1
Emc1	0.16672	0.0750474	0.154	0.07	1
Rbm33	0.16672	0.0750474	0.154	0.07	1
Gpn1	0.16672	0.0750474	0.154	0.07	1
Akr1b10	0.16672	0.0750474	0.154	0.07	1
Gsg1	0.16672	0.0750474	0.154	0.07	1
Prkrir	0.16672	0.0750474	0.154	0.07	1
Csnk1g2	0.16672	0.0750474	0.154	0.07	1
Ccl22	0.16672	0.0750474	0.154	0.07	1
Wdfy4	0.16672	0.0750474	0.154	0.07	1
Zmym5	0.16672	0.0750474	0.154	0.07	1
Mrpl55	0.16672	0.0750474	0.154	0.07	1
Fbxl20	0.16672	0.0750474	0.154	0.07	1
Nol11	0.16672	0.0750474	0.154	0.07	1
Mrpl38	0.16672	0.0750474	0.154	0.07	1
Pitrm1	0.16672	0.0750474	0.154	0.07	1
Ccnh	0.16672	0.0750474	0.154	0.07	1
AW549877	0.16672	0.0750474	0.154	0.07	1
Txnrd2	0.16672	0.0750474	0.154	0.07	1
Glo1	0.16672	0.0750474	0.154	0.07	1
Wiz	0.16672	0.0750474	0.154	0.07	1
Ldlrad4	0.16672	0.0750474	0.154	0.07	1
Sh3pxd2a	0.16672	0.0750474	0.154	0.07	1
Trim35	0.195122	0.0750474	0.128	0.056	1
Myo1b	0.303699	0.0750474	0.128	0.07	1
Eid1	0.303699	0.0750474	0.128	0.07	1
Hltf	0.303699	0.0750474	0.128	0.07	1
Atad3a	0.303699	0.0750474	0.128	0.07	1
Phf14	0.303699	0.0750474	0.128	0.07	1
Prpf31	0.303699	0.0750474	0.128	0.07	1
Zfp710	0.303699	0.0750474	0.128	0.07	1
Stx11	0.303699	0.0750474	0.128	0.07	1
Tmem259	0.303699	0.0750474	0.128	0.07	1
Ip6k1	0.303699	0.0750474	0.128	0.07	1
Med11	0.303699	0.0750474	0.128	0.07	1
Cdca4	0.303699	0.0750474	0.128	0.07	1
Eif1ad	0.303699	0.0750474	0.128	0.07	1
Lpin2	0.167836	0.0745938	0.462	0.296	1
Stk40	0.501203	0.0745938	0.41	0.366	1
Abl2	0.560126	0.0745938	0.359	0.324	1
Fam174a	0.59	0.0745938	0.359	0.338	1
Mrpl23	0.608329	0.0745938	0.385	0.366	1
Tsc22d3	0.793902	0.0745938	0.256	0.239	1
Eif1a	0.473922	0.0745938	0.564	0.69	1
Eef1a1	0.256068	0.0744228	1	1	1
Dock2	0.436731	0.0738519	0.359	0.296	1
Lrrc58	0.436731	0.0738519	0.359	0.296	1
Aes	0.385545	0.0736938	0.564	0.493	1
Rin2	0.213677	0.0730251	0.308	0.197	1
Pip4k2a	0.294211	0.0730251	0.333	0.239	1
Pten	0.294211	0.0730251	0.333	0.239	1
Il18	0.326895	0.0730251	0.282	0.197	1
Ube2k	0.459955	0.0730251	0.282	0.225	1
Ndufa12	0.459955	0.0730251	0.282	0.225	1
Smim7	0.459955	0.0730251	0.282	0.225	1
Rabgef1	0.608056	0.0730251	0.462	0.437	1
Pbdc1	0.143498	0.0730251	0.333	0.197	1
Maz	0.159465	0.0730251	0.333	0.197	1
Pcbp1	0.408879	0.0730251	0.718	0.634	1
Fis1	0.527236	0.0722923	0.487	0.437	1
Clptm1	0.0971181	0.0720979	0.256	0.127	1
Kdm3a	0.148841	0.0720979	0.256	0.141	1
Poldip3	0.215772	0.0720979	0.256	0.155	1
R3hdm4	0.277162	0.0720979	0.256	0.169	1
Iah1	0.277162	0.0720979	0.256	0.169	1
Fam129a	0.324654	0.0720979	0.231	0.155	1
Dip2b	0.324654	0.0720979	0.231	0.155	1
Cox20	0.404054	0.0720979	0.231	0.169	1
Mrpl20	0.404054	0.0720979	0.231	0.169	1
Amdhd2	0.404054	0.0720979	0.231	0.169	1
Mafk	0.56586	0.0720979	0.205	0.169	1
Luc7l2	0.395319	0.0717633	0.564	0.479	1
Pgls	0.323291	0.0714855	0.41	0.31	1
Mfsd12	0.350233	0.0714855	0.359	0.268	1
Tspan31	0.428406	0.0714855	0.41	0.338	1
Prpf38b	0.439434	0.0714855	0.41	0.324	1
Mrc1	0.557636	0.071295	0.436	0.38	1
Hnrnpa1	0.578577	0.0710508	0.487	0.479	1
Nrbp1	0.154465	0.0710508	0.179	0.085	1
Slc1a5	0.154465	0.0710508	0.179	0.085	1
Ctcf	0.154465	0.0710508	0.179	0.085	1
Rnpepl1	0.227486	0.0710508	0.179	0.099	1
Slc30a1	0.227486	0.0710508	0.179	0.099	1
Ccndbp1	0.227486	0.0710508	0.179	0.099	1
Itpripl1	0.227486	0.0710508	0.179	0.099	1
Pdrg1	0.227486	0.0710508	0.179	0.099	1
Snta1	0.227486	0.0710508	0.179	0.099	1
Prkacb	0.227486	0.0710508	0.179	0.099	1
Mpv17	0.227486	0.0710508	0.179	0.099	1
0610040J01Rik	0.227486	0.0710508	0.179	0.099	1
Fip1l1	0.227486	0.0710508	0.179	0.099	1
Alkbh6	0.227486	0.0710508	0.179	0.099	1
Mrpl3	0.227486	0.0710508	0.179	0.099	1
Tbc1d16	0.227486	0.0710508	0.179	0.099	1
Uimc1	0.227486	0.0710508	0.179	0.099	1
Smek1	0.227486	0.0710508	0.179	0.099	1
Snhg9	0.227486	0.0710508	0.179	0.099	1
Anks1	0.227486	0.0710508	0.179	0.099	1
Ube2w	0.374613	0.0710508	0.154	0.099	1
1600020E01Rik	0.374613	0.0710508	0.154	0.099	1
Cul5	0.374613	0.0710508	0.154	0.099	1
Rffl	0.374613	0.0710508	0.154	0.099	1
Pik3cg	0.374613	0.0710508	0.154	0.099	1
Nup50	0.374613	0.0710508	0.154	0.099	1
Tmem106c	0.374613	0.0710508	0.154	0.099	1
St6gal1	0.374613	0.0710508	0.154	0.099	1
Dennd1a	0.445632	0.0710508	0.128	0.085	1
Ocel1	0.463629	0.0710508	0.128	0.085	1
Gstm5	0.582921	0.0710508	0.128	0.099	1
Atp5d	0.69221	0.0710508	0.513	0.549	1
Ivns1abp	0.392911	0.070593	0.385	0.296	1
Ndufa5	0.454888	0.070593	0.359	0.296	1
Ppp4c	0.567474	0.070593	0.359	0.324	1
Cited2	0.280361	0.0702741	0.41	0.282	1
Tmem119	0.631308	0.0702741	0.436	0.394	1
Mylip	0.78847	0.0702741	0.462	0.465	1
Prr13	0.946734	0.0702741	0.462	0.479	1
Tex30	0.103478	0.0698589	0.103	0.028	1
Tcp11l1	0.103478	0.0698589	0.103	0.028	1
Qser1	0.103478	0.0698589	0.103	0.028	1
Ndrg3	0.103478	0.0698589	0.103	0.028	1
Zdhhc9	0.103478	0.0698589	0.103	0.028	1
Atp11c	0.103478	0.0698589	0.103	0.028	1
Gprasp1	0.103478	0.0698589	0.103	0.028	1
Vps45	0.103478	0.0698589	0.103	0.028	1
Npnt	0.103478	0.0698589	0.103	0.028	1
Itgb3bp	0.103478	0.0698589	0.103	0.028	1
Lrrc41	0.103478	0.0698589	0.103	0.028	1
Rere	0.103478	0.0698589	0.103	0.028	1
Nom1	0.103478	0.0698589	0.103	0.028	1
Prr14l	0.103478	0.0698589	0.103	0.028	1
Uchl1	0.103478	0.0698589	0.103	0.028	1
Sart3	0.103478	0.0698589	0.103	0.028	1
Taf6	0.103478	0.0698589	0.103	0.028	1
Creb3l2	0.103478	0.0698589	0.103	0.028	1
Rmnd5a	0.103478	0.0698589	0.103	0.028	1
Zfp865	0.103478	0.0698589	0.103	0.028	1
Qpctl	0.103478	0.0698589	0.103	0.028	1
Map3k10	0.103478	0.0698589	0.103	0.028	1
Med25	0.103478	0.0698589	0.103	0.028	1
Bcl2l12	0.103478	0.0698589	0.103	0.028	1
Bcat2	0.103478	0.0698589	0.103	0.028	1
Igf1r	0.103478	0.0698589	0.103	0.028	1
Med16	0.103478	0.0698589	0.103	0.028	1
Arhgap9	0.103478	0.0698589	0.103	0.028	1
Tnpo2	0.103478	0.0698589	0.103	0.028	1
Dhodh	0.103478	0.0698589	0.103	0.028	1
Gpalpp1	0.103478	0.0698589	0.103	0.028	1
Dbr1	0.103478	0.0698589	0.103	0.028	1
Gatsl3	0.103478	0.0698589	0.103	0.028	1
0610010F05Rik	0.103478	0.0698589	0.103	0.028	1
Hba-a1	0.103478	0.0698589	0.103	0.028	1
Pex12	0.103478	0.0698589	0.103	0.028	1
Ghdc	0.103478	0.0698589	0.103	0.028	1
Acbd4	0.103478	0.0698589	0.103	0.028	1
Map2k6	0.103478	0.0698589	0.103	0.028	1
Galk1	0.103478	0.0698589	0.103	0.028	1
Engase	0.103478	0.0698589	0.103	0.028	1
Fam208b	0.103478	0.0698589	0.103	0.028	1
Simc1	0.103478	0.0698589	0.103	0.028	1
Arid4a	0.103478	0.0698589	0.103	0.028	1
2410016O06Rik	0.103478	0.0698589	0.103	0.028	1
Gpaa1	0.103478	0.0698589	0.103	0.028	1
Csad	0.103478	0.0698589	0.103	0.028	1
Senp5	0.103478	0.0698589	0.103	0.028	1
Traf7	0.103478	0.0698589	0.103	0.028	1
Trip10	0.103478	0.0698589	0.103	0.028	1
Cep120	0.103478	0.0698589	0.103	0.028	1
Hmgxb3	0.103478	0.0698589	0.103	0.028	1
Adnp2	0.103478	0.0698589	0.103	0.028	1
Cpt1a	0.103478	0.0698589	0.103	0.028	1
Ms4a14	0.103478	0.0698589	0.103	0.028	1
Plagl2	0.227526	0.0696005	0.359	0.239	1
Taf1d	0.420225	0.0696005	0.308	0.239	1
Fli1	0.485532	0.0696005	0.308	0.254	1
Casp1	0.552123	0.0696005	0.256	0.211	1
Cox7c	0.46814	0.0694241	0.923	0.901	1
Smarca5	0.69437	0.0694241	0.436	0.408	1
Ubl3	0.423595	0.0691989	0.641	0.606	1
Usp16	0.677275	0.06849	0.205	0.183	1
Slc2a1	0.776988	0.06849	0.205	0.197	1
Dnttip2	0.253121	0.06849	0.282	0.183	1
Blvra	0.439457	0.06849	0.462	0.394	1
Nhp2	0.439874	0.06849	0.41	0.352	1
Tomm34	0.440087	0.06849	0.256	0.197	1
Srp19	0.440087	0.06849	0.256	0.197	1
Aurkaip1	0.505792	0.06849	0.231	0.183	1
Foxp1	0.717685	0.06849	0.205	0.183	1
Ppp1r14b	0.576676	0.0676124	0.462	0.408	1
Ndufa6	0.335437	0.0674585	0.41	0.31	1
Zfp703	0.352273	0.0674585	0.385	0.296	1
Fnip2	0.769716	0.0674585	0.282	0.352	1
Cops7a	0.206687	0.0672392	0.205	0.113	1
Ddx50	0.206687	0.0672392	0.205	0.113	1
Nufip1	0.230109	0.0672392	0.179	0.099	1
Camta1	0.243148	0.0672392	0.179	0.099	1
Pogk	0.281121	0.0672392	0.205	0.127	1
Rassf2	0.281121	0.0672392	0.205	0.127	1
Ndufa9	0.281121	0.0672392	0.205	0.127	1
Senp6	0.281121	0.0672392	0.205	0.127	1
Peak1	0.331485	0.0672392	0.179	0.113	1
Trabd	0.331485	0.0672392	0.179	0.113	1
Rnf20	0.431113	0.0672392	0.179	0.127	1
Utp15	0.431113	0.0672392	0.179	0.127	1
Zfp131	0.431113	0.0672392	0.179	0.127	1
Plin3	0.431113	0.0672392	0.179	0.127	1
Map3k2	0.431113	0.0672392	0.179	0.127	1
Jmjd6	0.629139	0.0672392	0.154	0.127	1
Npepl1	0.662877	0.0672392	0.154	0.127	1
Scamp1	0.871223	0.0672392	0.128	0.127	1
Entpd1	0.98943	0.0670904	0.615	0.648	1
Smagp	0.21825	0.0666534	0.513	0.352	1
Cbr2	0.612075	0.0666534	0.256	0.211	1
Tgfbr1	0.412093	0.0663137	0.641	0.563	1
Fam104a	0.341404	0.0663137	0.359	0.268	1
Yrdc	0.387829	0.0663137	0.333	0.254	1
Tecr	0.534784	0.0663137	0.256	0.211	1
2020-03-07	0.572897	0.0663137	0.333	0.296	1
Tacc1	0.678631	0.0663137	0.282	0.254	1
Rpl23a	0.309778	0.0660076	0.667	0.535	1
Gpx1	0.816722	0.0660076	0.872	0.831	1
Plcl1	0.192584	0.0658198	0.128	0.056	1
Bmpr2	0.192584	0.0658198	0.128	0.056	1
Acsl3	0.192584	0.0658198	0.128	0.056	1
Pyhin1	0.192584	0.0658198	0.128	0.056	1
Lpgat1	0.192584	0.0658198	0.128	0.056	1
Ntmt1	0.192584	0.0658198	0.128	0.056	1
Phf21a	0.192584	0.0658198	0.128	0.056	1
Acot8	0.192584	0.0658198	0.128	0.056	1
Hcfc1	0.192584	0.0658198	0.128	0.056	1
Ubap2	0.192584	0.0658198	0.128	0.056	1
Rnf38	0.192584	0.0658198	0.128	0.056	1
AI314180	0.192584	0.0658198	0.128	0.056	1
6330416G13Rik	0.192584	0.0658198	0.128	0.056	1
Bsdc1	0.192584	0.0658198	0.128	0.056	1
Slc9a1	0.192584	0.0658198	0.128	0.056	1
Cdk6	0.192584	0.0658198	0.128	0.056	1
Coq2	0.192584	0.0658198	0.128	0.056	1
Zfp444	0.192584	0.0658198	0.128	0.056	1
Strn4	0.192584	0.0658198	0.128	0.056	1
Xrcc1	0.192584	0.0658198	0.128	0.056	1
Gm26526	0.192584	0.0658198	0.128	0.056	1
Smpd1	0.192584	0.0658198	0.128	0.056	1
Tbc1d10b	0.192584	0.0658198	0.128	0.056	1
Babam1	0.192584	0.0658198	0.128	0.056	1
Cnep1r1	0.192584	0.0658198	0.128	0.056	1
Wwp2	0.192584	0.0658198	0.128	0.056	1
Cmc2	0.192584	0.0658198	0.128	0.056	1
Parp4	0.192584	0.0658198	0.128	0.056	1
Zbtb4	0.192584	0.0658198	0.128	0.056	1
Snx11	0.192584	0.0658198	0.128	0.056	1
Srp68	0.192584	0.0658198	0.128	0.056	1
Arl10	0.192584	0.0658198	0.128	0.056	1
Asxl2	0.192584	0.0658198	0.128	0.056	1
Rictor	0.192584	0.0658198	0.128	0.056	1
Mfng	0.192584	0.0658198	0.128	0.056	1
Ncaph2	0.192584	0.0658198	0.128	0.056	1
Grasp	0.192584	0.0658198	0.128	0.056	1
Nudt16l1	0.192584	0.0658198	0.128	0.056	1
Ppil2	0.192584	0.0658198	0.128	0.056	1
Xpnpep1	0.192584	0.0658198	0.128	0.056	1
Ssna1	0.363042	0.0658198	0.103	0.056	1
Cask	0.363042	0.0658198	0.103	0.056	1
Mtmr10	0.363042	0.0658198	0.103	0.056	1
Chd8	0.363042	0.0658198	0.103	0.056	1
Maml2	0.363042	0.0658198	0.103	0.056	1
2310033P09Rik	0.363042	0.0658198	0.103	0.056	1
Cdk5r1	0.363042	0.0658198	0.103	0.056	1
Parp9	0.363042	0.0658198	0.103	0.056	1
Dynlt1f	0.363042	0.0658198	0.103	0.056	1
Pgp	0.363042	0.0658198	0.103	0.056	1
Sdhb	0.516094	0.0656012	0.436	0.394	1
Ywhab	0.435174	0.0656012	0.436	0.352	1
Rbm17	0.310941	0.0650357	0.282	0.197	1
Crtc3	0.332401	0.0650357	0.282	0.197	1
Trp53	0.347258	0.0650357	0.308	0.225	1
Ndufa10	0.399418	0.0650357	0.282	0.211	1
Bud31	0.399418	0.0650357	0.282	0.211	1
Spty2d1	0.435911	0.0650357	0.256	0.197	1
Abhd17a	0.620293	0.0650357	0.256	0.225	1
Tuba1a	0.78431	0.0650357	0.205	0.197	1
Stab1	0.95443	0.0650357	0.385	0.408	1
Psmb3	0.398938	0.0644414	0.436	0.352	1
Rpl7l1	0.648189	0.0644414	0.385	0.366	1
Scarb2	0.983325	0.0639753	0.436	0.493	1
Usp14	0.190383	0.0636	0.231	0.127	1
Elk3	0.254552	0.0636	0.231	0.141	1
Cib1	0.328383	0.0636	0.231	0.155	1
Cryl1	0.328383	0.0636	0.231	0.155	1
Tmem261	0.383567	0.0636	0.205	0.141	1
Ptk2b	0.383567	0.0636	0.205	0.141	1
Sh2b3	0.477509	0.0636	0.205	0.155	1
Susd3	0.798482	0.0636	0.154	0.141	1
Zeb2os	0.462398	0.0632913	0.667	0.62	1
Fbl	0.528407	0.0631566	0.359	0.31	1
Capza1	0.589369	0.0631566	0.359	0.324	1
Cdk9	0.676196	0.0631566	0.308	0.282	1
Irs2	0.178328	0.0631566	0.385	0.239	1
Ifi35	0.240796	0.0631566	0.41	0.282	1
Mir155hg	0.869618	0.0631566	0.256	0.254	1
Tollip	0.937682	0.0631566	0.282	0.31	1
Rpl36al	0.432742	0.0628135	0.974	0.859	1
Rpl10	0.364883	0.0624609	0.949	0.986	1
Tnfaip3	0.908251	0.0623171	0.487	0.507	1
Cyp20a1	0.269138	0.0619753	0.154	0.085	1
Cntrl	0.269138	0.0619753	0.154	0.085	1
Trim44	0.269138	0.0619753	0.154	0.085	1
Pfdn4	0.269138	0.0619753	0.154	0.085	1
Mrpl9	0.269138	0.0619753	0.154	0.085	1
Pabpc4	0.269138	0.0619753	0.154	0.085	1
Fam193a	0.269138	0.0619753	0.154	0.085	1
Mfsd10	0.269138	0.0619753	0.154	0.085	1
Tmem165	0.269138	0.0619753	0.154	0.085	1
Ltv1	0.269138	0.0619753	0.154	0.085	1
Cib2	0.269138	0.0619753	0.154	0.085	1
Oaz2	0.269138	0.0619753	0.154	0.085	1
Mtmr3	0.269138	0.0619753	0.154	0.085	1
Camta2	0.269138	0.0619753	0.154	0.085	1
Sp2	0.269138	0.0619753	0.154	0.085	1
Mpp5	0.269138	0.0619753	0.154	0.085	1
D15Ertd621e	0.269138	0.0619753	0.154	0.085	1
Eci1	0.269138	0.0619753	0.154	0.085	1
D17Wsu92e	0.269138	0.0619753	0.154	0.085	1
Nfkbil1	0.269138	0.0619753	0.154	0.085	1
Apc	0.269138	0.0619753	0.154	0.085	1
Lars	0.269138	0.0619753	0.154	0.085	1
Frmd8	0.269138	0.0619753	0.154	0.085	1
Dusp12	0.448932	0.0619753	0.128	0.085	1
Gm13391	0.448932	0.0619753	0.128	0.085	1
Gm561	0.448932	0.0619753	0.128	0.085	1
Fcrl1	0.448932	0.0619753	0.128	0.085	1
Ilf2	0.448932	0.0619753	0.128	0.085	1
Bola3	0.448932	0.0619753	0.128	0.085	1
Ddt	0.448932	0.0619753	0.128	0.085	1
Fam207a	0.448932	0.0619753	0.128	0.085	1
Trpm2	0.448932	0.0619753	0.128	0.085	1
Top2b	0.448932	0.0619753	0.128	0.085	1
Psme4	0.448932	0.0619753	0.128	0.085	1
Nup153	0.448932	0.0619753	0.128	0.085	1
Srsf4	0.318833	0.0619753	0.128	0.07	1
4931406P16Rik	0.318833	0.0619753	0.128	0.07	1
Prr14	0.318833	0.0619753	0.128	0.07	1
Nudcd3	0.318833	0.0619753	0.128	0.07	1
Josd1	0.318833	0.0619753	0.128	0.07	1
Tonsl	0.499533	0.0617256	0.308	0.254	1
5031439G07Rik	0.499533	0.0617256	0.308	0.254	1
Grpel1	0.563742	0.0617256	0.282	0.239	1
Csnk2b	0.859088	0.0617256	0.256	0.254	1
Polr2k	0.26695	0.0617256	0.333	0.225	1
Galnt1	0.31991	0.0617256	0.333	0.239	1
Fam50a	0.377764	0.0617256	0.333	0.254	1
Trip12	0.608678	0.0617256	0.282	0.239	1
Rbm8a	0.384028	0.0615352	0.462	0.38	1
Hnrnpm	0.372948	0.0613852	0.59	0.479	1
Arf5	0.454299	0.0611639	0.769	0.69	1
Arih1	0.262011	0.0601217	0.41	0.282	1
0610010K14Rik	0.298109	0.0601217	0.256	0.169	1
Birc6	0.298109	0.0601217	0.256	0.169	1
Cct2	0.311386	0.0601217	0.359	0.254	1
Irf9	0.428119	0.0601217	0.231	0.169	1
Gspt1	0.428119	0.0601217	0.231	0.169	1
Cdk2ap1	0.516583	0.0601217	0.231	0.183	1
Dok1	0.516583	0.0601217	0.231	0.183	1
Nrip1	0.591675	0.0601217	0.205	0.169	1
Kpna4	0.598472	0.0601217	0.308	0.268	1
Jtb	0.604545	0.0601217	0.359	0.324	1
Ndufb8	0.598252	0.0601217	0.436	0.394	1
Cd33	0.710823	0.0601217	0.41	0.38	1
Ypel3	0.309039	0.0588787	0.564	0.423	1
Ccr5	0.601722	0.0587338	0.333	0.296	1
Gnl3	0.435013	0.0587338	0.487	0.408	1
Jak1	0.452769	0.0587338	0.462	0.38	1
Dek	0.198784	0.0585506	0.333	0.211	1
Chmp3	0.349793	0.0585506	0.359	0.268	1
Ufc1	0.397625	0.0585506	0.333	0.254	1
Kmt2e	0.505732	0.0585506	0.282	0.225	1
Tmem50b	0.0501855	0.0583118	0.179	0.056	1
Speg	0.154465	0.0583118	0.179	0.085	1
Xpo6	0.166297	0.0583118	0.179	0.085	1
Tmem206	0.242703	0.0583118	0.179	0.099	1
Trim27	0.242703	0.0583118	0.179	0.099	1
Uchl5	0.333504	0.0583118	0.179	0.113	1
Arrdc1	0.333504	0.0583118	0.179	0.113	1
Ttc39b	0.333504	0.0583118	0.179	0.113	1
Spen	0.333504	0.0583118	0.179	0.113	1
Lpcat3	0.333504	0.0583118	0.179	0.113	1
Zfp384	0.333504	0.0583118	0.179	0.113	1
Akt2	0.333504	0.0583118	0.179	0.113	1
Dapk3	0.333504	0.0583118	0.179	0.113	1
Ift20	0.333504	0.0583118	0.179	0.113	1
Mrps23	0.333504	0.0583118	0.179	0.113	1
Donson	0.333504	0.0583118	0.179	0.113	1
Snap29	0.393126	0.0583118	0.154	0.099	1
BC005561	0.512828	0.0583118	0.154	0.113	1
Mettl9	0.512828	0.0583118	0.154	0.113	1
Wash1	0.512828	0.0583118	0.154	0.113	1
Pdcd2	0.746147	0.0583118	0.128	0.113	1
St3gal6	0.827464	0.0577771	0.513	0.535	1
Brd2	0.520673	0.0575209	0.513	0.465	1
Tpst2	0.562259	0.0575209	0.513	0.451	1
Alkbh5	0.0995649	0.0567939	0.256	0.127	1
Acot13	0.274125	0.0567939	0.282	0.183	1
Btf3	0.330677	0.0567939	0.923	0.887	1
Dcxr	0.337779	0.0567939	0.282	0.197	1
Smim11	0.55018	0.0567939	0.256	0.211	1
N4bp2l2	0.564969	0.0567939	0.231	0.183	1
Trappc6b	0.564969	0.0567939	0.231	0.183	1
Ramp1	0.623576	0.0567939	0.231	0.197	1
Dnajc5	0.664498	0.0567939	0.231	0.197	1
Nsa2	0.363179	0.0565439	0.795	0.662	1
Ppil3	0.219984	0.0562533	0.103	0.042	1
Pecr	0.219984	0.0562533	0.103	0.042	1
Utp14b	0.219984	0.0562533	0.103	0.042	1
Kif1a	0.219984	0.0562533	0.103	0.042	1
Dtymk	0.219984	0.0562533	0.103	0.042	1
Mgat5	0.219984	0.0562533	0.103	0.042	1
Tmem9	0.219984	0.0562533	0.103	0.042	1
Kin	0.219984	0.0562533	0.103	0.042	1
Gpd2	0.219984	0.0562533	0.103	0.042	1
Chd6	0.219984	0.0562533	0.103	0.042	1
Gmeb2	0.219984	0.0562533	0.103	0.042	1
Pqbp1	0.219984	0.0562533	0.103	0.042	1
Aifm1	0.219984	0.0562533	0.103	0.042	1
Tuft1	0.219984	0.0562533	0.103	0.042	1
Ap1ar	0.219984	0.0562533	0.103	0.042	1
Shb	0.219984	0.0562533	0.103	0.042	1
Stx17	0.219984	0.0562533	0.103	0.042	1
Padi2	0.219984	0.0562533	0.103	0.042	1
Mapre3	0.219984	0.0562533	0.103	0.042	1
Fryl	0.219984	0.0562533	0.103	0.042	1
Cpsf4	0.219984	0.0562533	0.103	0.042	1
Usp39	0.219984	0.0562533	0.103	0.042	1
Ogg1	0.219984	0.0562533	0.103	0.042	1
Mgst1	0.219984	0.0562533	0.103	0.042	1
Asun	0.219984	0.0562533	0.103	0.042	1
Mark4	0.219984	0.0562533	0.103	0.042	1
Aamdc	0.219984	0.0562533	0.103	0.042	1
Cog7	0.219984	0.0562533	0.103	0.042	1
Phkg2	0.219984	0.0562533	0.103	0.042	1
Lrrc3	0.219984	0.0562533	0.103	0.042	1
Haus8	0.219984	0.0562533	0.103	0.042	1
Micu2	0.219984	0.0562533	0.103	0.042	1
Extl3	0.219984	0.0562533	0.103	0.042	1
Ednrb	0.219984	0.0562533	0.103	0.042	1
Chordc1	0.219984	0.0562533	0.103	0.042	1
Prorsd1	0.219984	0.0562533	0.103	0.042	1
Cluh	0.219984	0.0562533	0.103	0.042	1
Tsr1	0.219984	0.0562533	0.103	0.042	1
Gosr1	0.219984	0.0562533	0.103	0.042	1
Psmd3	0.219984	0.0562533	0.103	0.042	1
Dusp22	0.219984	0.0562533	0.103	0.042	1
Nnt	0.219984	0.0562533	0.103	0.042	1
Bag5	0.219984	0.0562533	0.103	0.042	1
Stk3	0.219984	0.0562533	0.103	0.042	1
Deptor	0.219984	0.0562533	0.103	0.042	1
Jam2	0.219984	0.0562533	0.103	0.042	1
Def6	0.219984	0.0562533	0.103	0.042	1
0610009O20Rik	0.219984	0.0562533	0.103	0.042	1
Fbxo38	0.219984	0.0562533	0.103	0.042	1
Clcf1	0.219984	0.0562533	0.103	0.042	1
Bloc1s2	0.219984	0.0562533	0.103	0.042	1
Dpcd	0.219984	0.0562533	0.103	0.042	1
Rps27a	0.420788	0.0562533	1	0.986	1
Tle4	0.659722	0.0560317	0.436	0.408	1
Ctss	0.630251	0.0555937	1	1	1
Cndp2	1	0.0555028	0.513	0.549	1
Scoc	0.237762	0.0555028	0.385	0.254	1
Rad23b	0.280558	0.0555028	0.385	0.268	1
Sec11a	0.485097	0.0555028	0.359	0.296	1
Fblim1	0.608397	0.0555028	0.333	0.296	1
Bin2	0.704808	0.0555028	0.513	0.465	1
Rbm15	0.805175	0.0555028	0.308	0.296	1
Flcn	0.832752	0.0555028	0.256	0.296	1
Cycs	0.154286	0.0550066	0.59	0.394	1
Tnfaip8l2	0.206687	0.0548167	0.205	0.113	1
4933434E20Rik	0.299701	0.0548167	0.205	0.127	1
Ogt	0.334108	0.0548167	0.179	0.113	1
Mt2	0.370606	0.0548167	0.103	0.056	1
Nfic	0.388155	0.0548167	0.205	0.141	1
Gmpr2	0.388155	0.0548167	0.205	0.141	1
Ugp2	0.388155	0.0548167	0.205	0.141	1
Klf10	0.388155	0.0548167	0.205	0.141	1
Rpp21	0.388155	0.0548167	0.205	0.141	1
Phax	0.388155	0.0548167	0.205	0.141	1
Gpr107	0.452634	0.0548167	0.179	0.127	1
2410004B18Rik	0.452634	0.0548167	0.179	0.127	1
Pigx	0.452634	0.0548167	0.179	0.127	1
Lyve1	0.562944	0.0548167	0.103	0.07	1
Slc25a4	0.563016	0.0548167	0.179	0.141	1
Tmem88	0.778712	0.0548167	0.154	0.141	1
Myo9b	0.818052	0.0548167	0.154	0.141	1
Hbp1	0.926811	0.0548167	0.128	0.127	1
Rpl5	0.548547	0.0546542	0.667	0.592	1
H2-Q6	0.401757	0.0543911	0.359	0.268	1
Tnfsf12	0.632575	0.0543911	0.41	0.38	1
Lamp1	0.457834	0.0536536	1	0.986	1
Tpt1	0.348738	0.0536298	1	1	1
Zfp106	0.500991	0.053607	0.282	0.225	1
Chmp5	0.500991	0.053607	0.282	0.225	1
Chd7	0.650852	0.053607	0.256	0.225	1
Rpgrip1	0.650852	0.053607	0.256	0.225	1
Dstn	0.362423	0.0534238	0.436	0.324	1
Higd2a	0.974352	0.0534238	0.385	0.437	1
Srp9	0.520507	0.0534238	0.462	0.394	1
Tnf	0.379825	0.0530984	0.846	0.845	1
Sertad1	0.307445	0.0525745	0.333	0.225	1
Agfg1	0.318482	0.0525745	0.128	0.07	1
Elk4	0.318482	0.0525745	0.128	0.07	1
Rbm12	0.318482	0.0525745	0.128	0.07	1
Kdm5c	0.318482	0.0525745	0.128	0.07	1
Rps6ka3	0.318482	0.0525745	0.128	0.07	1
Mtx1	0.318482	0.0525745	0.128	0.07	1
Adar	0.318482	0.0525745	0.128	0.07	1
[truncated: 3,211 more rows]

## Sheet: Diff. cl3 Neurons 
	p_val	avg_logFC	pct.1	pct.2	p_val_adj
Gal	0.0317618	0.36856	0.205	0.142	1
Ptgds	1.95014e-07	0.33161	0.591	0.377	0.00342853
Penk	0.386056	0.228298	0.116	0.096	1
Serpini1	0.0383397	0.21948	0.351	0.291	1
Cntnap2	0.00739711	0.209988	0.351	0.266	1
Bnip3l	2.90435e-08	0.195745	0.305	0.124	0.000510614
Gm42418	0.00160273	0.195194	1	1	1
Map1lc3a	1.63543e-06	0.194274	0.386	0.203	0.0287525
Malat1	0.0048214	0.192079	0.977	0.992	1
mt-Atp8	0.00395741	0.189834	0.988	0.992	1
Tcf4	4.30817e-10	0.189546	0.185	0.035	7.5742e-06
Cnnm3	0.000123571	0.171702	0.143	0.056	1
Asic2	0.0341277	0.170743	0.174	0.122	1
Tpi1	4.57701e-05	0.169157	0.429	0.256	0.804684
Pcbp2	1.10678e-05	0.168436	0.475	0.301	0.194584
Ctsz	1.52157e-05	0.166555	0.355	0.19	0.267507
Ube2s	7.18073e-08	0.163575	0.432	0.218	0.00126244
Mrpl52	2.68627e-05	0.156634	0.575	0.395	0.472274
Spock2	0.00886345	0.155191	0.888	0.785	1
Ppp1r15a	7.62499e-08	0.152687	0.405	0.208	0.00134055
Hnrnpf	8.07052e-07	0.151529	0.629	0.43	0.0141888
Atf3	6.85238e-06	0.148483	0.664	0.478	0.120472
Ypel3	1.51173e-06	0.147929	0.297	0.132	0.0265777
Ndufs6	2.87896e-05	0.146057	0.336	0.18	0.50615
Mcl1	1.38825e-06	0.144621	0.668	0.466	0.0244069
St13	1.46825e-06	0.140593	0.278	0.122	0.0258134
Dpysl2	9.82413e-05	0.14031	0.629	0.448	1
Ndufa1	0.000399738	0.137689	0.614	0.443	1
Slc6a6	0.0336076	0.137127	0.139	0.089	1
Vstm2l	0.427232	0.135246	0.324	0.322	1
Vdac2	1.56749e-05	0.131764	0.68	0.489	0.275581
Dstn	6.8416e-07	0.130566	0.409	0.213	0.0120282
Myl12b	6.39957e-05	0.129999	0.73	0.544	1
Scn2a1	0.208139	0.129165	0.432	0.403	1
Tmem9b	0.0376136	0.128088	0.236	0.172	1
Ptprj	0.0783736	0.127986	0.135	0.096	1
Ywhab	0.00173668	0.127656	0.425	0.281	1
Slc38a2	0.000107587	0.127258	0.181	0.076	1
Bin1	1.71926e-05	0.127197	0.193	0.073	0.302264
Tpm3	2.55308e-05	0.126292	0.664	0.484	0.448857
Lingo1	0.10279	0.125728	0.205	0.165	1
mt-Nd6	0.0939447	0.125611	0.224	0.175	1
Srp9	3.7313e-06	0.125464	0.375	0.195	0.0656
Aplp2	0.104496	0.124912	0.915	0.881	1
Snrpb	4.32916e-07	0.124546	0.178	0.051	0.0076111
Epha4	0.255237	0.123326	0.17	0.144	1
Akr1a1	0.00143041	0.122366	0.726	0.58	1
Nipa1	0.0211822	0.121383	0.108	0.061	1
Pcdh19	0.217069	0.121192	0.336	0.311	1
Pdgfa	0.346869	0.121146	0.189	0.17	1
Cbx3	0.000453441	0.120717	0.73	0.595	1
Rhob	2.52593e-05	0.120066	0.672	0.499	0.444083
Ptov1	0.000118244	0.119964	0.571	0.397	1
Dusp1	3.33179e-05	0.119777	0.764	0.615	0.585762
Arhgap36	0.892431	0.119694	0.181	0.195	1
Btg2	8.79406e-07	0.119268	0.618	0.41	0.0154608
Eif4a2	0.000459902	0.118729	0.66	0.494	1
Kdm6b	1.01961e-10	0.118062	0.158	0.02	1.79257e-06
Eef1d	0.000120103	0.117917	0.595	0.413	1
Psmb6	0.000398361	0.117656	0.475	0.324	1
Gabrb1	0.160631	0.117116	0.637	0.587	1
Gpx3	0.416692	0.116504	0.537	0.537	1
Pgam1	0.000434744	0.11587	0.672	0.494	1
Grina	0.0781022	0.115859	0.768	0.711	1
P4htm	0.081837	0.115633	0.398	0.342	1
Hmgn2	7.66025e-05	0.114719	0.452	0.289	1
Selm	0.0101349	0.113585	0.892	0.808	1
Alcam	0.456934	0.11207	0.378	0.367	1
St8sia3	0.193501	0.111017	0.452	0.425	1
Eef2	0.000856897	0.111002	0.649	0.486	1
Prrt3	0.0856079	0.110744	0.127	0.089	1
Ywhag	0.172329	0.110325	0.174	0.142	1
Chrnb2	0.120504	0.110136	0.178	0.139	1
Sdcbp	1.2643e-06	0.109822	0.228	0.084	0.0222277
Ndufb3	5.01798e-05	0.109623	0.386	0.223	0.88221
Tmod2	0.140676	0.109613	0.131	0.099	1
Cuedc2	0.0100144	0.109231	0.104	0.051	1
Map2	0.29977	0.109107	0.147	0.124	1
Gabra2	0.466043	0.109095	0.49	0.484	1
Psma2	6.74927e-05	0.108068	0.212	0.094	1
Egr1	0.000105218	0.107037	0.699	0.549	1
Eif1b	0.00104545	0.106609	0.768	0.625	1
App	0.05465	0.106313	1	0.997	1
Qk	0.00297131	0.105219	0.784	0.678	1
Ube2d3	0.000185759	0.105088	0.537	0.37	1
Rbm3	7.96068e-05	0.105035	0.614	0.428	1
Nbea	0.176023	0.104962	0.104	0.076	1
Jund	0.000295359	0.104805	0.965	0.965	1
Marcksl1	4.72959e-05	0.10457	0.71	0.537	0.831508
Tmed10	0.0160966	0.103905	0.923	0.861	1
Vopp1	0.108158	0.103866	0.131	0.094	1
Polr1d	0.000227747	0.103604	0.263	0.137	1
Ifrd1	7.7769e-05	0.1032	0.683	0.514	1
Scn3b	0.188845	0.102959	0.224	0.187	1
Dnajc18	0.224854	0.102827	0.127	0.101	1
Nrsn1	0.292942	0.102388	0.305	0.281	1
Meg3	0.469272	0.10201	0.919	0.919	1
Psmb2	1.15134e-05	0.101729	0.212	0.084	0.202418
Erh	0.00012086	0.101518	0.695	0.516	1
Syngr1	0.174176	0.100617	0.479	0.443	1
Grin1	0.114298	0.100309	0.637	0.572	1
Pgap1	0.431815	0.0999464	0.317	0.301	1
Gprasp1	0.229943	0.0994425	0.232	0.2	1
Spock1	0.408135	0.0993816	0.429	0.413	1
Lsamp	0.273237	0.0992189	0.761	0.694	1
Pcdh10	0.315307	0.099016	0.282	0.261	1
Eif4g2	0.0127916	0.0986327	0.78	0.671	1
Ost4	0.000125708	0.0985295	0.506	0.339	1
Swi5	0.000214158	0.0984436	0.27	0.139	1
Nlgn1	0.42598	0.0977495	0.236	0.223	1
Slc43a2	0.102335	0.0976338	0.112	0.076	1
Slc25a5	1.30652e-05	0.0958968	0.371	0.203	0.2297
Drap1	4.93417e-05	0.0956881	0.645	0.443	0.867476
Jun	0.0219798	0.0955485	0.938	0.891	1
Pam16	0.0518262	0.0950447	0.139	0.091	1
Cdh2	0.604135	0.0943439	0.328	0.329	1
Psenen	0.00105069	0.0941314	0.691	0.519	1
Eif3h	0.00152701	0.0937517	0.347	0.215	1
Os9	0.167991	0.0935536	0.382	0.342	1
Pigt	0.775609	0.0932375	0.293	0.306	1
Atp1a3	0.0922044	0.0928852	0.768	0.739	1
Sdf4	0.101599	0.0926216	0.792	0.701	1
Ndufa11	0.00108625	0.0925415	0.533	0.372	1
Serbp1	9.988e-05	0.0924459	0.344	0.19	1
Nhp2l1	0.0169927	0.0921125	0.764	0.661	1
Xk	0.106508	0.0921001	0.104	0.071	1
Cebpb	0.000168677	0.0916762	0.687	0.524	1
Clstn1	0.036803	0.091372	0.965	0.881	1
Eif3f	0.0123711	0.0912299	0.795	0.686	1
Ldhb	0.0041545	0.0906008	0.737	0.587	1
Tmem256	6.82304e-05	0.0905524	0.259	0.127	1
Ckb	0.0274856	0.0902803	0.969	0.975	1
Psma3	0.000163258	0.0896588	0.718	0.539	1
C1qa	0.00511664	0.0896588	0.463	0.329	1
Set	0.00261527	0.0896177	0.691	0.542	1
D8Ertd738e	0.00012273	0.0892212	0.533	0.354	1
Erp44	0.533178	0.0890477	0.154	0.144	1
Npc2	0.00136258	0.0889133	0.676	0.511	1
Rnf187	0.00176847	0.0877414	0.313	0.19	1
Ppp2ca	0.00353802	0.0874794	0.556	0.418	1
Ntm	0.886434	0.0873383	0.305	0.316	1
Csnk1a1	0.00359511	0.0872289	0.517	0.382	1
Grm5	0.393915	0.0871715	0.363	0.344	1
Megf8	0.441703	0.0867767	0.394	0.39	1
Cadm3	0.262612	0.0862564	0.575	0.549	1
Park7	0.00128935	0.0861617	0.722	0.57	1
Dpp10	0.633244	0.0855855	0.286	0.281	1
Pik3ip1	0.284898	0.0851678	0.12	0.096	1
Ttyh3	0.361484	0.0844152	0.154	0.137	1
Slc2a13	0.279633	0.0841138	0.185	0.157	1
Atp2a2	0.179236	0.0839329	0.463	0.428	1
Zbtb20	0.013491	0.0838795	0.71	0.587	1
Tprgl	0.000110293	0.0836568	0.278	0.142	1
Grm1	0.366008	0.0836304	0.151	0.132	1
Bri3	0.0013686	0.0833069	0.753	0.613	1
Arf1	0.0194978	0.0830823	0.807	0.704	1
Nrxn2	0.214401	0.0825625	0.915	0.904	1
2610524H06Rik	0.103031	0.0820859	0.112	0.076	1
Uqcc2	0.00243506	0.0819292	0.259	0.149	1
Synpr	0.417762	0.0815121	0.104	0.089	1
Atp2b4	0.661396	0.0815024	0.189	0.182	1
Prdx6	0.00304508	0.0813512	0.448	0.319	1
Zfand5	0.000253774	0.0812751	0.699	0.534	1
Hrh3	0.682524	0.0811311	0.151	0.142	1
Pafah1b1	0.000168178	0.0809649	0.386	0.225	1
Ebp	0.0896008	0.0801541	0.135	0.094	1
Lrtm2	0.149169	0.0801541	0.131	0.096	1
Rasgrf1	0.472413	0.0800825	0.228	0.22	1
C1qb	1.46751e-05	0.0797432	0.61	0.41	0.258004
Gpx1	0.00141669	0.0796857	0.158	0.073	1
Rabac1	0.0488797	0.0793592	1	0.982	1
Nrsn2	0.407254	0.0793223	0.803	0.772	1
Cox7a2	0.256113	0.0793091	0.95	0.889	1
Slc39a6	0.316142	0.0792436	0.305	0.289	1
Dynll2	0.331728	0.0788349	0.251	0.223	1
Gabra1	0.759711	0.0787827	0.483	0.478	1
PISD	0.335997	0.0786783	0.139	0.116	1
Pabpc1	9.07634e-05	0.0786142	0.429	0.263	1
Asic1	0.332095	0.0781505	0.205	0.18	1
Mat2a	9.57803e-05	0.0778634	0.405	0.241	1
Lpgat1	0.46121	0.0773181	0.212	0.2	1
Rbm39	0.00529633	0.0772172	0.834	0.722	1
Atp6v0a1	0.378551	0.0771679	0.552	0.562	1
Slitrk4	0.376773	0.077118	0.208	0.18	1
Taldo1	2.7845e-05	0.0766205	0.282	0.137	0.489543
Ap2m1	0.360402	0.0759961	0.116	0.096	1
2410015M20Rik	0.00230717	0.0759792	0.255	0.147	1
Mal2	0.27774	0.0759197	0.143	0.116	1
Ubqln2	0.254135	0.0754929	0.12	0.094	1
Sema6b	0.315226	0.0753863	0.239	0.215	1
Cxx1a	0.02034	0.0749182	0.764	0.608	1
B3galt5	0.305624	0.07446	0.104	0.084	1
Enho	0.361921	0.0742539	0.127	0.106	1
Fxyd6	0.518184	0.0742309	0.371	0.362	1
Glul	0.0063433	0.0740834	0.849	0.749	1
Tma7	0.000568633	0.073751	0.591	0.418	1
Arf5	0.00332176	0.0731931	0.811	0.681	1
Tmem130	0.487281	0.0730903	0.981	0.934	1
Tmx4	0.175614	0.0724491	0.985	0.972	1
Rpl8	0.0537115	0.07227	0.988	0.987	1
Snhg11	0.146735	0.0722123	0.745	0.656	1
Srrm2	0.00637282	0.0720325	0.749	0.635	1
Snrpn	0.070147	0.0716872	0.552	0.446	1
Cox17	0.000119012	0.0715992	0.232	0.106	1
Kcnq2	0.378261	0.0713365	0.251	0.228	1
Ptn	0.238527	0.0697941	0.942	0.922	1
Ybx1	0.00366864	0.0692363	0.792	0.663	1
Cycs	0.00137507	0.0691025	0.436	0.286	1
Ly6e	0.813212	0.0689809	0.301	0.304	1
Eef1a2	0.419444	0.0687548	0.293	0.268	1
Arhgdia	0.00805617	0.0687517	0.506	0.37	1
Krtcap2	0.0583979	0.0687158	0.521	0.42	1
Wbp5	0.00545202	0.0685879	0.243	0.144	1
Erdr1	0.00111609	0.0685523	0.637	0.461	1
G6pc3	0.725651	0.0685005	0.301	0.306	1
Rps15	0.00654898	0.0684644	0.459	0.319	1
Nceh1	0.101481	0.0683477	0.425	0.377	1
B2m	0.000694491	0.0680562	0.444	0.294	1
Fosb	0.00619283	0.0678499	0.83	0.734	1
Ccl3	6.08588e-05	0.0676348	0.645	0.453	1
Ldha	0.0546193	0.0675531	0.193	0.132	1
Nrxn1	0.271605	0.0674397	0.857	0.792	1
Hexb	0.0156396	0.0672669	0.328	0.22	1
Emc1	0.323374	0.0671138	0.444	0.413	1
Spns1	0.373024	0.0670234	0.154	0.132	1
Ndufc1	0.00203615	0.0668801	0.382	0.246	1
Fkbp3	0.345666	0.0668544	0.112	0.091	1
Scn2b	0.651474	0.0666994	0.324	0.319	1
Tmem245	0.415587	0.0663709	0.208	0.19	1
Kdelr2	0.404171	0.0662378	0.139	0.119	1
Atp5k	0.000800336	0.0660028	0.68	0.496	1
Tsc22d1	0.0103889	0.0651979	0.815	0.694	1
Paip2	0.0038315	0.0646549	0.51	0.372	1
Tmem63b	0.127782	0.0640591	0.274	0.223	1
Pnrc1	0.00274568	0.0639345	0.792	0.666	1
Atp9a	0.586518	0.0639345	0.637	0.643	1
Chst2	0.306231	0.0638455	0.108	0.086	1
Atp5b	0.0995372	0.0637394	0.846	0.739	1
Prkar1a	0.0302738	0.0636337	0.425	0.314	1
Ywhaz	0.00445463	0.0636066	0.436	0.296	1
Stxbp1	0.841949	0.0633016	0.104	0.104	1
Srsf2	0.0076359	0.0631764	0.815	0.699	1
Plppr1	0.240827	0.062124	0.112	0.086	1
Vapa	0.00137882	0.0621	0.83	0.684	1
Rufy3	0.22597	0.061983	0.108	0.081	1
Rbx1	0.00531718	0.0619206	0.795	0.666	1
Ktn1	0.380532	0.0617275	0.139	0.119	1
Apoe	0.398535	0.0613337	0.961	0.965	1
Ank	0.200846	0.0613094	0.139	0.106	1
Lrfn1	0.773662	0.0612247	0.104	0.101	1
Dlk1	0.384635	0.0606546	0.479	0.451	1
Cntn2	0.488769	0.0605235	0.135	0.122	1
1810037I17Rik	0.00278712	0.0600187	0.811	0.689	1
Atp1b2	0.520996	0.0599919	0.297	0.294	1
Rab3c	0.149847	0.0597937	0.131	0.096	1
Tmem178b	0.685811	0.0596918	0.197	0.195	1
Map1lc3b	0.0043149	0.0596024	0.764	0.641	1
Tmem109	0.915106	0.0595586	0.212	0.22	1
Rps28	0.0738215	0.0594696	0.981	0.987	1
Sat1	0.0106886	0.058895	0.803	0.704	1
Adam22	0.716265	0.0587382	0.324	0.337	1
Tuba4a	0.107835	0.0583523	0.12	0.081	1
Rplp0	0.084219	0.0582086	0.958	0.967	1
1500011B03Rik	0.611624	0.0579519	0.147	0.137	1
Pura	0.768578	0.0578106	0.201	0.2	1
Shisa9	0.41545	0.0576541	0.127	0.109	1
Cnbp	0.00470211	0.0572817	0.494	0.354	1
Bmpr2	0.389382	0.0570393	0.166	0.144	1
Tmem132a	0.577979	0.0569676	0.282	0.276	1
mt-Nd4	0.133362	0.0568294	1	1	1
Slc45a1	0.156675	0.0563073	0.147	0.109	1
Rps13	0.0337366	0.0562435	0.969	0.949	1
Ndufb2	0.00940941	0.0560267	0.66	0.496	1
Rsrp1	0.0382125	0.0559967	0.815	0.729	1
Ugcg	0.397733	0.0558904	0.135	0.116	1
Ric3	0.758933	0.0558509	0.139	0.137	1
Reep2	0.781349	0.0556834	0.317	0.327	1
Slc1a4	0.657537	0.0555645	0.178	0.17	1
Wscd1	0.302228	0.0554921	0.112	0.089	1
Snrpg	0.0162462	0.0554817	0.44	0.324	1
Cadm2	0.708165	0.0552383	0.278	0.276	1
L1cam	0.480263	0.0551786	0.359	0.357	1
Tmsb10	0.782727	0.0551356	0.965	0.911	1
Mpc2	0.017612	0.0547444	0.228	0.144	1
Ptma	0.0979028	0.0542493	0.965	0.977	1
Peg3	0.790758	0.0537103	0.274	0.278	1
Arpc1a	0.00741488	0.0536987	0.695	0.547	1
Acsl4	0.331252	0.0536339	0.108	0.086	1
Abhd12	0.153837	0.0534653	0.625	0.539	1
3632451O06Rik	0.688619	0.0534066	0.104	0.096	1
Psmb1	0.00222968	0.0532023	0.39	0.248	1
Ganab	0.398955	0.0529321	0.27	0.253	1
Tcf25	0.697491	0.052928	0.17	0.162	1
Gm561	0.457527	0.0521985	0.104	0.089	1
Tmco1	0.769798	0.0520895	0.201	0.195	1
Marcks	0.0347795	0.0514614	0.819	0.709	1
Epha5	0.748839	0.0511046	0.224	0.218	1
Mfsd5	0.291854	0.0510248	0.104	0.081	1
Fkbp2	0.510319	0.0509217	0.903	0.863	1
Rnf7	0.00134254	0.0508356	0.822	0.686	1
Cyb561	0.768026	0.0502925	0.317	0.329	1
Tgoln1	0.173168	0.0501637	0.83	0.742	1
Ndufa2	0.0811034	0.0499391	0.846	0.772	1
Atp5a1	0.0806857	0.0497933	0.726	0.608	1
Mycbp2	0.312246	0.04963	0.135	0.109	1
Atp5h	0.476974	0.0494155	0.954	0.916	1
Mrps33	0.00323706	0.0491073	0.158	0.078	1
Ctsd	0.289169	0.0490723	0.996	0.997	1
Mt1	0.0904046	0.0483678	0.95	0.949	1
Nat8l	0.52949	0.0481979	0.166	0.152	1
Ndufs7	0.964607	0.0480276	0.162	0.165	1
Celf4	0.600282	0.0480088	0.181	0.167	1
Prdx1	0.500355	0.0478896	0.942	0.916	1
Slc38a1	0.794238	0.0477991	0.351	0.352	1
Ndufb8	0.160046	0.047791	0.811	0.727	1
Ctsb	0.221766	0.0472714	1	0.992	1
Psap	0.380618	0.0472024	1	1	1
Tspan17	0.627657	0.047002	0.135	0.124	1
Pak3	0.233412	0.0469901	0.12	0.091	1
Syp	0.831657	0.0469405	0.803	0.815	1
mt-Nd4l	0.468535	0.0465676	0.988	1	1
Myeov2	0.00647754	0.0465508	0.27	0.167	1
Ncl	0.0190092	0.0464149	0.158	0.091	1
Rac1	0.535434	0.046232	0.104	0.091	1
Dpm3	0.883624	0.0461829	0.208	0.213	1
Junb	0.0386675	0.046115	0.946	0.899	1
Usp9x	0.481023	0.0460933	0.124	0.106	1
Chst12	0.558916	0.0460065	0.166	0.154	1
Sel1l	0.800052	0.0457917	0.344	0.359	1
Ptges3	0.0171536	0.0457492	0.691	0.559	1
Gatm	0.000445403	0.04571	0.12	0.043	1
Sec61g	0.0661326	0.0455801	0.938	0.878	1
Gria4	0.612942	0.0446915	0.193	0.182	1
Reep1	0.684397	0.0446915	0.197	0.192	1
Atp5c1	0.0170256	0.0446505	0.772	0.653	1
Pfn2	0.0110898	0.0446154	0.282	0.177	1
Cpe	0.304045	0.0445222	1	1	1
Pcdh1	0.869872	0.0445014	0.104	0.104	1
Ctss	0.000168013	0.0442673	0.29	0.152	1
Shisa4	0.767136	0.0442673	0.189	0.185	1
Ndufb10	0.0147468	0.0442142	0.425	0.304	1
Tagln3	0.817333	0.0440992	0.124	0.122	1
Luzp2	0.401896	0.0437787	0.127	0.106	1
Cox4i1	0.66388	0.0437017	0.977	0.977	1
Ndufab1	0.0276559	0.0435637	0.676	0.537	1
Lmtk3	0.915523	0.0435	0.108	0.114	1
Dpp6	0.938891	0.0430647	0.703	0.77	1
Ermp1	0.357519	0.0430632	0.104	0.084	1
Zfp706	0.26704	0.0428833	0.12	0.091	1
Slc24a2	0.721058	0.0425681	0.178	0.2	1
Gpr162	0.776052	0.0425681	0.17	0.165	1
Sdc3	0.281045	0.0415939	0.301	0.271	1
H3f3b	0.0242565	0.0415354	0.961	0.967	1
Pcdh9	0.521031	0.0413617	0.232	0.213	1
Dnajb14	0.927498	0.0412384	0.139	0.144	1
Atox1	0.0449279	0.0409416	0.73	0.63	1
Hspe1	0.0300809	0.0403289	0.842	0.732	1
Mdh1	0.0109847	0.0401523	0.683	0.519	1
Fkbp1a	0.0232511	0.0399539	0.857	0.734	1
Megf9	0.833515	0.0399472	0.139	0.152	1
Podxl2	0.628052	0.0398803	0.992	0.985	1
Rpl13a	0.338601	0.0398314	0.923	0.868	1
Rpl15	0.630249	0.0397509	0.934	0.906	1
Scamp5	0.925033	0.0396883	0.309	0.322	1
Fos	0.0164988	0.0396379	0.946	0.901	1
Rpl31	0.212309	0.0396228	0.834	0.77	1
Gabrq	0.732315	0.0395201	0.282	0.281	1
Pdyn	0.376433	0.0390655	0.162	0.197	1
Sppl3	0.486373	0.0390655	0.166	0.149	1
Dkk3	0.677253	0.0390655	0.151	0.142	1
Plp1	0.0183522	0.0388157	0.71	0.582	1
Mogs	0.346921	0.0386597	0.127	0.104	1
Atp5d	0.0209175	0.0381287	0.699	0.559	1
Chst10	0.55109	0.0380988	0.112	0.099	1
Slc2a3	0.838271	0.0380988	0.112	0.111	1
Plxdc2	0.897413	0.038015	0.108	0.116	1
Ptprt	0.615833	0.0375829	0.112	0.101	1
Acp2	0.833676	0.0374434	0.216	0.235	1
Srsf5	0.120631	0.0374139	0.869	0.818	1
Syn1	0.932868	0.0372545	0.1	0.101	1
Tenm3	0.599705	0.0366333	0.116	0.104	1
Rps25	0.295067	0.0365306	0.888	0.863	1
Ndufa3	0.140964	0.0363952	0.846	0.744	1
Cd83	0.229747	0.0363242	0.475	0.392	1
Gnas	0.712922	0.0362695	1	0.99	1
Cox7b	0.00213761	0.0361736	0.336	0.208	1
Cant1	0.981309	0.0360485	0.124	0.129	1
Creg2	0.75674	0.0359943	0.201	0.192	1
Yipf5	0.555832	0.035957	0.158	0.142	1
Nell1	0.997091	0.0357576	0.193	0.203	1
Grin3a	0.762562	0.0355154	0.185	0.18	1
Clta	0.14317	0.0354716	0.911	0.866	1
Rpl38	0.683349	0.035361	0.985	0.985	1
Amigo2	0.901758	0.0352393	0.185	0.195	1
Cntnap5a	0.718072	0.0351899	0.185	0.18	1
Rheb	0.0257618	0.0349677	0.722	0.597	1
Tm7sf3	0.310436	0.0349417	0.116	0.091	1
Gfra2	0.489808	0.0348834	0.197	0.18	1
Gpat4	0.784388	0.03472	0.116	0.111	1
Pvrl1	0.500875	0.0345035	0.124	0.106	1
Cd99l2	0.37997	0.0344959	0.359	0.324	1
Rhoa	0.0539688	0.0340858	0.876	0.81	1
Uqcrb	0.417683	0.0340366	0.876	0.82	1
Extl3	0.814067	0.0335902	0.131	0.139	1
Mfsd6	0.93484	0.0334771	0.228	0.241	1
Dnm1	0.824407	0.0332515	0.12	0.129	1
Rnf149	0.514213	0.0331905	0.108	0.094	1
Pam	0.305461	0.0329809	0.969	0.922	1
Xpr1	0.572405	0.0327563	0.178	0.162	1
Gabbr1	0.605118	0.0323571	0.985	0.982	1
Dynlrb1	0.00953728	0.0323264	0.239	0.144	1
Thsd7a	0.430659	0.03231	0.127	0.109	1
H3f3a	0.0408085	0.0322638	0.946	0.947	1
Rnf128	0.821379	0.0320369	0.124	0.122	1
Dnajb9	0.700584	0.0319013	0.166	0.154	1
Atp5g3	0.0357012	0.0318601	0.811	0.684	1
Aldoc	0.127018	0.031802	0.741	0.646	1
Slc6a7	0.794408	0.0315775	0.181	0.18	1
Tmem8b	0.844682	0.0315406	0.12	0.116	1
Ndufa5	0.025277	0.0315328	0.73	0.577	1
Faim2	0.810875	0.0310313	0.973	0.962	1
Sqstm1	0.0762253	0.0309723	0.846	0.744	1
Susd2	0.836674	0.0307772	0.139	0.139	1
Rpl18	0.0545783	0.0306482	0.977	0.972	1
Basp1	0.215297	0.0306398	0.954	0.901	1
Ywhah	0.0405722	0.0306324	0.641	0.496	1
Canx	0.565717	0.0303049	1	0.997	1
Rps7	0.338213	0.0300441	0.969	0.965	1
Sparcl1	0.0268441	0.0299707	0.575	0.43	1
Hmgn1	0.0562114	0.029737	0.764	0.653	1
Gns	0.923194	0.0296647	0.274	0.281	1
Car10	0.685462	0.0296123	0.108	0.099	1
Dag1	0.425616	0.0295345	0.124	0.104	1
Rab6a	0.567783	0.029496	0.162	0.147	1
Son	0.0196994	0.029496	0.722	0.595	1
Slc3a2	0.961671	0.0289537	0.201	0.208	1
Ncam1	0.713681	0.0287539	0.981	0.952	1
Ckap4	0.864185	0.028714	0.116	0.114	1
Rpl6	0.46067	0.0285688	0.977	0.98	1
Ccpg1	0.674819	0.0282886	0.135	0.127	1
St8sia4	0.616297	0.0282781	0.158	0.147	1
Lgi1	0.492519	0.0280964	0.216	0.197	1
Kdelr1	1	0.0278287	0.147	0.149	1
Mia3	0.6797	0.0277372	0.193	0.187	1
Pgrmc2	0.913547	0.027732	0.108	0.109	1
Sema4f	0.697042	0.0276801	0.181	0.2	1
Rps17	0.173623	0.0275616	0.842	0.744	1
2020-09-07	0.0623201	0.0275287	0.838	0.765	1
Cd47	0.672816	0.0273612	0.919	0.866	1
Tnr	0.824452	0.0269389	0.212	0.213	1
Dbi	0.155676	0.0268875	0.942	0.942	1
Mpc1	0.162062	0.0267838	0.846	0.77	1
Adam15	0.748825	0.0266338	0.139	0.154	1
Stt3b	0.748841	0.0266338	0.143	0.157	1
C1qtnf4	0.638437	0.026565	0.521	0.539	1
Itm2a	0.377519	0.0265035	0.077	0.101	1
2010107E04Rik	0.301245	0.0261256	0.792	0.699	1
Tmx1	0.64071	0.0260534	0.355	0.357	1
Prune2	0.381822	0.0260415	0.104	0.084	1
Sh3bgrl3	0.0761458	0.025858	0.761	0.673	1
Yipf1	0.81551	0.025753	0.104	0.114	1
Sorl1	0.842781	0.0250574	0.239	0.235	1
Scg3	0.56269	0.0248776	0.544	0.537	1
Tmem205	0.9838	0.0248457	0.162	0.167	1
P4ha1	0.980989	0.0245134	0.116	0.119	1
Tm2d1	0.98211	0.0243346	0.174	0.175	1
Atp8a1	0.583828	0.0241972	0.417	0.463	1
Rpl36al	0.7509	0.0240021	0.865	0.83	1
Tspan6	0.815178	0.0239546	0.193	0.21	1
Neo1	0.781806	0.0238259	0.17	0.165	1
Abca2	0.782033	0.0237101	0.22	0.241	1
Creb3	0.778073	0.0232245	0.143	0.157	1
Ssr1	0.7451	0.0227035	0.548	0.537	1
Abca5	0.946894	0.0226349	0.108	0.111	1
Ndfip1	0.92966	0.0225628	0.108	0.114	1
Tenm2	0.801783	0.0225361	0.22	0.238	1
Gabrg2	0.906624	0.0224896	0.475	0.499	1
Col25a1	0.923006	0.0223897	0.12	0.119	1
Igsf8	0.602325	0.0222691	0.78	0.701	1
Ptdss2	0.716734	0.0222583	0.151	0.142	1
Poglut1	0.79484	0.0219834	0.162	0.175	1
Clptm1	0.648402	0.0219834	0.432	0.425	1
Gpm6b	0.0557253	0.0219545	0.788	0.696	1
Nlgn3	0.912049	0.0217114	0.266	0.281	1
Ephb1	0.952858	0.0216406	0.1	0.101	1
Sepw1	0.711393	0.0215666	0.961	0.947	1
Hspa13	0.988166	0.0215589	0.282	0.294	1
Arf3	0.456679	0.0215211	0.108	0.134	1
Hiat1	0.927964	0.0214922	0.124	0.129	1
Gpc3	0.88972	0.0212201	0.112	0.109	1
Uqcrh	0.631667	0.0210769	0.896	0.858	1
Syt13	0.638407	0.0210233	0.17	0.157	1
Lhfpl4	0.445543	0.0209537	0.154	0.187	1
Stoml1	0.545869	0.0208425	0.185	0.22	1
Vps8	0.781174	0.020742	0.104	0.099	1
Tubb5	0.0460234	0.0205687	0.66	0.511	1
Snx3	0.190361	0.020553	0.846	0.78	1
Gria3	0.677299	0.0204491	0.197	0.218	1
Btg1	0.540653	0.0204462	0.865	0.825	1
Fis1	0.048303	0.0204167	0.822	0.699	1
Impad1	0.94305	0.0201182	0.432	0.463	1
Prdx5	0.273378	0.0198341	0.761	0.676	1
Sgpp1	0.781701	0.0197323	0.093	0.101	1
Cd200	0.654014	0.0193976	0.568	0.557	1
Cldnd1	0.883804	0.0192772	0.154	0.154	1
Tm9sf3	0.674938	0.0192002	0.297	0.329	1
Slit2	0.988549	0.0191534	0.166	0.167	1
Asah1	0.924265	0.0191275	0.193	0.192	1
Tmem176b	0.033637	0.0189936	0.541	0.403	1
Eef1b2	0.870802	0.0186781	0.911	0.886	1
Adgrl2	0.763843	0.0186272	0.097	0.106	1
Rtn3	0.355059	0.0177795	1	0.987	1
Uqcr11	0.63241	0.0176825	0.907	0.889	1
Mrgpre	0.722291	0.0175482	0.135	0.149	1
Suco	0.898254	0.0175482	0.131	0.139	1
Sv2a	0.724079	0.0173056	0.888	0.846	1
Parm1	0.552493	0.0172401	0.247	0.278	1
Rpl4	0.206522	0.0172135	0.788	0.691	1
Gabarapl2	0.965667	0.0171261	0.938	0.909	1
Ppia	0.816945	0.0170602	0.985	0.99	1
Golt1b	0.944259	0.0165926	0.104	0.104	1
Pcsk1	0.336866	0.0165926	0.116	0.094	1
Acot7	0.374084	0.0165926	0.116	0.144	1
Tmem248	0.967632	0.0165926	0.151	0.154	1
Resp18	0.826646	0.0165054	1	0.995	1
Chst1	0.904031	0.0160287	0.378	0.392	1
Ptprf	0.629722	0.0158666	0.259	0.286	1
Sema5a	0.600357	0.0158635	0.208	0.233	1
Ctsf	0.915248	0.0158472	0.266	0.271	1
Adgrb2	0.944069	0.0157739	0.212	0.225	1
Eno2	0.938206	0.0156212	0.127	0.132	1
Cyp51	0.998826	0.015604	0.124	0.127	1
Abcc5	0.837763	0.0155799	0.108	0.116	1
Tmem60	0.701844	0.0155737	0.093	0.104	1
Rer1	0.486281	0.0150854	0.247	0.223	1
Tubb3	0.989984	0.0145243	0.1	0.101	1
Erlec1	0.568339	0.0143069	0.266	0.246	1
9530068E07Rik	0.742704	0.0141265	0.328	0.367	1
Hnrnpk	0.0137646	0.0139714	0.371	0.251	1
Pcsk1n	0.988013	0.0136274	1	1	1
Kcna6	0.699188	0.013612	0.104	0.119	1
Sepp1	0.0856014	0.0132977	0.826	0.737	1
Bsg	0.589067	0.0132787	1	1	1
Pfn1	0.249209	0.01309	0.927	0.886	1
Atp6v0e	0.00721003	0.0129161	0.332	0.215	1
Tmem181a	0.916439	0.0128119	0.143	0.149	1
Capzb	0.0156959	0.0127903	0.216	0.129	1
Thy1	0.768525	0.0127091	0.467	0.496	1
Wrb	0.720454	0.0126556	0.127	0.119	1
0610007P14Rik	0.579747	0.0126322	0.097	0.111	1
Slc7a1	0.978519	0.0126085	0.12	0.122	1
Ppp1ca	0.870515	0.0125846	0.1	0.106	1
Tspan5	0.896803	0.0125846	0.108	0.114	1
Brinp3	0.876758	0.011801	0.124	0.122	1
Nomo1	0.84953	0.0117205	0.367	0.365	1
Plbd2	0.675375	0.0116543	0.205	0.228	1
Lgi2	0.603281	0.0115395	0.104	0.122	1
Qdpr	0.620182	0.0112875	0.12	0.109	1
Slc4a10	0.818017	0.0112875	0.17	0.167	1
Chst8	0.765924	0.0106579	0.1	0.109	1
Fuca2	0.586291	0.0105503	0.174	0.197	1
Atp2b2	0.842468	0.0104102	0.228	0.246	1
Rnf121	0.981261	0.010362	0.1	0.101	1
Adgrl1	0.78966	0.010323	0.432	0.435	1
Romo1	0.0704682	0.00994805	0.772	0.648	1
Slc35c2	0.974638	0.00965157	0.12	0.122	1
Dpy19l4	0.593563	0.00948236	0.093	0.109	1
Elovl4	0.930575	0.00948236	0.112	0.111	1
Ppp2r1a	0.77503	0.00943876	0.1	0.109	1
Nedd8	0.272778	0.00941475	0.764	0.681	1
Gstm5	0.892016	0.00934994	0.097	0.101	1
Hmgb1	0.387163	0.00912987	0.896	0.853	1
BC004004	0.627605	0.008988	0.359	0.339	1
Man1a2	0.68159	0.00894925	0.185	0.208	1
Fam69a	0.868877	0.00891501	0.124	0.129	1
Cntnap1	0.840256	0.00878006	0.116	0.124	1
Ccdc107	0.373383	0.00845585	0.178	0.215	1
H2afy	0.791773	0.00827077	0.127	0.137	1
Mdh2	0.871319	0.0081774	0.143	0.149	1
Atp5o	0.815971	0.00812992	0.139	0.132	1
Eif1	0.367925	0.00806449	0.973	0.975	1
Eef1g	0.058836	0.00771082	0.32	0.225	1
Slc4a8	0.79149	0.00767723	0.112	0.122	1
Zdhhc17	0.651026	0.00762393	0.108	0.124	1
Amigo1	0.956368	0.00762393	0.112	0.116	1
Sccpdh	0.905429	0.00756998	0.112	0.109	1
Endod1	0.812457	0.00734397	0.378	0.395	1
Lman1	0.850252	0.00727286	0.151	0.159	1
Scap	0.737304	0.00723215	0.097	0.106	1
Ddrgk1	0.240461	0.00708004	0.668	0.554	1
Rpl36	0.642932	0.0070166	0.973	0.985	1
Nalcn	0.965722	0.00681039	0.178	0.182	1
mt-Nd5	0.644918	0.00675792	0.985	0.99	1
Dirc2	0.906196	0.0066025	0.112	0.116	1
Edf1	0.577013	0.00650424	0.838	0.777	1
Atp5g1	0.239018	0.00643416	0.849	0.765	1
Nop10	0.81812	0.00629384	0.097	0.104	1
Agrn	0.740843	0.00614119	0.131	0.144	1
Cox8a	0.550453	0.00608335	0.981	0.977	1
Ddx5	0.660167	0.00552529	0.942	0.916	1
Calr	0.827122	0.00522625	0.992	0.985	1
Vcp	0.785025	0.0051639	0.124	0.134	1
Sumo1	0.0240052	0.00486226	0.656	0.514	1
Gng5	0.276445	0.00463073	0.919	0.878	1
Arpc2	0.328137	0.00454426	0.135	0.106	1
Insr	0.602924	0.00401381	0.089	0.104	1
Lrp1b	0.637209	0.00396494	0.108	0.124	1
Arl6ip1	0.937139	0.0039342	0.988	0.985	1
Ept1	0.495421	0.00356916	0.143	0.167	1
Yipf4	0.666015	0.0035546	0.166	0.185	1
Timp2	0.908149	0.00336197	0.992	0.992	1
Astn1	0.528109	0.00334737	0.583	0.633	1
Creld1	0.572659	0.00329705	0.34	0.382	1
Clstn3	0.397225	0.00325906	0.672	0.754	1
Rpl34	0.350663	0.00323258	0.961	0.967	1
Sst	0.137554	0.00321161	0.116	0.159	1
Calm3	0.582016	0.00311451	0.734	0.656	1
Glb1	0.986806	0.00303963	0.139	0.139	1
Myl6	0.732406	0.0027109	0.954	0.909	1
Rpl41	0.977707	0.00270705	0.992	0.997	1
Tspan33	0.586416	0.00258186	0.17	0.195	1
Igf1r	0.653365	0.00237916	0.097	0.109	1
Ndufa7	0.42303	0.00236408	0.846	0.775	1
Uqcrq	0.795807	0.00192241	0.907	0.871	1
Srsf3	0.158235	0.00187233	0.849	0.767	1
Izumo4	0.706667	0.00186479	0.124	0.137	1
Slc5a3	0.533828	0.00172243	0.131	0.154	1
Rnf215	0.464659	0.00165102	0.081	0.101	1
Cacna2d2	0.5383	0.00158695	0.247	0.278	1
Cdh4	0.765385	0.00155472	0.174	0.187	1
Stmn1	0.3352	0.00129844	0.938	0.927	1
Sparc	0.106959	0.00118032	0.819	0.727	1
Ece2	0.79623	0.00108841	0.189	0.203	1
Ero1l	0.903119	0.000926478	0.185	0.192	1
Pkm	0.499487	0.000797597	0.903	0.884	1
Apmap	0.575067	0.000617814	0.216	0.248	1
Matr3	0.992248	0.000419736	0.143	0.144	1
Grik5	0.717303	0.000384785	0.208	0.225	1
Adgrg1	0.568078	0.000356076	0.236	0.268	1
Tmem132b	0.379073	0.000206686	0.112	0.142	1
Adam10	0.90328	0.000144856	0.205	0.213	1
Cct7	0.853156	6.32931e-05	0.097	0.101	1
Prdx4	0.619027	6.32931e-05	0.139	0.154	1
Rps3	0.340501	-5.90385e-05	0.977	0.98	1
Rpl35	0.780425	-0.000150202	0.954	0.944	1
Rnft2	0.344013	-0.000181355	0.104	0.134	1
Actb	0.0368367	-0.000295623	0.977	0.987	1
Tmx2	0.979988	-0.000309216	0.494	0.494	1
Cadm1	0.373684	-0.000363211	0.942	0.873	1
Rpl7a	0.581729	-0.000454835	0.934	0.899	1
Csmd3	0.789268	-0.000588222	0.093	0.101	1
Slc9a8	0.528903	-0.000799148	0.093	0.111	1
Ergic2	0.949447	-0.00100317	0.131	0.129	1
Mpdu1	0.657224	-0.00121203	0.116	0.132	1
Gpaa1	0.896435	-0.00136121	0.178	0.182	1
Unc5c	0.942143	-0.00175654	0.108	0.106	1
Rpl13	0.491806	-0.0018207	0.988	0.992	1
Mgat2	0.763209	-0.00191743	0.139	0.129	1
Nedd4	0.90379	-0.00191743	0.12	0.124	1
Cox7c	0.686101	-0.00193965	0.961	0.939	1
Fam174a	0.625966	-0.0021873	0.212	0.235	1
Gabrb3	0.50563	-0.00224453	0.386	0.435	1
Mdga2	0.262961	-0.00233541	0.077	0.106	1
Ptms	0.494451	-0.00233541	0.927	0.891	1
Omg	0.963411	-0.00255774	0.247	0.248	1
Mapt	0.4209	-0.00271302	0.116	0.142	1
Tenm4	0.366914	-0.00272762	0.166	0.203	1
Chchd2	0.485651	-0.00282549	0.977	0.987	1
Hapln4	0.61988	-0.00304338	0.124	0.139	1
Dnaja1	0.548702	-0.00304693	0.822	0.757	1
Olfm1	0.978029	-0.00312782	0.398	0.425	1
Mettl9	0.479573	-0.00318941	0.085	0.104	1
Gabarapl1	0.528788	-0.0032271	0.158	0.182	1
Plppr4	0.39186	-0.00334162	0.232	0.276	1
Snrpd2	0.696301	-0.00372741	0.112	0.124	1
Slitrk1	0.565194	-0.00384607	0.116	0.132	1
Glce	0.590579	-0.00438053	0.127	0.147	1
Dnajc10	0.54284	-0.00455978	0.22	0.251	1
Slc39a7	0.738025	-0.00508008	0.232	0.256	1
Asph	0.844928	-0.00514739	0.154	0.162	1
Arxes1	0.663535	-0.00547727	0.274	0.301	1
Cdc42	0.700307	-0.00554412	0.919	0.891	1
Sigmar1	0.607212	-0.00564128	0.127	0.144	1
Selt	0.788575	-0.00573973	0.17	0.177	1
Atpif1	0.645307	-0.00576431	0.838	0.762	1
Galnt16	0.535574	-0.00591001	0.486	0.529	1
Slc9a6	0.498728	-0.00594357	0.263	0.306	1
St3gal5	0.175158	-0.00595823	0.162	0.22	1
H2afz	0.932664	-0.00602549	0.938	0.899	1
Srpr	0.611899	-0.00620632	0.093	0.106	1
Mt3	0.292769	-0.00622493	0.973	0.952	1
Fuca1	0.72378	-0.00633668	0.313	0.334	1
Ache	0.949115	-0.00633835	0.498	0.516	1
mt-Nd1	0.815007	-0.00660165	0.988	0.995	1
BC031181	0.671593	-0.0066257	0.807	0.729	1
Ccl4	0.0188165	-0.00667509	0.776	0.651	1
Pom121	0.508457	-0.00672321	0.093	0.111	1
2020-03-06	0.743175	-0.00690105	0.425	0.466	1
Selk	0.515625	-0.0071445	0.981	0.98	1
Unc5d	0.997325	-0.00723474	0.243	0.251	1
Adgrl3	0.899708	-0.00729933	0.181	0.187	1
Cdh22	0.698512	-0.00736065	0.112	0.124	1
Fam134a	0.609013	-0.00762166	0.344	0.38	1
Pbxip1	0.506919	-0.00770688	0.162	0.187	1
Mgat3	0.59004	-0.00779886	0.1	0.116	1
Atp5j2	0.904036	-0.00818743	0.958	0.924	1
Ociad1	0.893087	-0.00854758	0.382	0.387	1
Apbb1	0.430027	-0.00872521	0.097	0.119	1
Btf3	0.708964	-0.00898425	0.938	0.899	1
Hsp90aa1	0.776334	-0.00910298	0.977	0.957	1
Atp6v0b	0.689502	-0.00930217	0.992	1	1
Rps4x	0.123214	-0.0095838	0.985	0.99	1
Efna5	0.938935	-0.00964504	0.112	0.114	1
Snap25	0.261884	-0.00972471	0.181	0.228	1
Ggt7	0.720865	-0.00978597	0.228	0.241	1
Sub1	0.71814	-0.00998116	0.876	0.856	1
Zcchc18	0.735363	-0.0100757	0.193	0.208	1
Stt3a	0.465827	-0.0100757	0.104	0.129	1
Nfe2l1	0.539906	-0.0101776	0.317	0.349	1
Flrt3	0.613865	-0.0103955	0.097	0.111	1
Gabbr2	0.538047	-0.0104479	0.162	0.187	1
Pnmal2	0.681768	-0.0108748	0.193	0.21	1
Pomp	0.762787	-0.011178	0.768	0.696	1
Gabrg1	0.354352	-0.0113813	0.255	0.301	1
Cacna1e	0.929866	-0.0114204	0.147	0.149	1
Mgat4c	0.251879	-0.0116351	0.089	0.122	1
Mcoln1	0.627994	-0.0117558	0.089	0.101	1
Crim1	0.283657	-0.0118453	0.178	0.22	1
Emb	0.629833	-0.0118699	0.181	0.203	1
Slc27a4	0.854984	-0.0120231	0.131	0.137	1
Celsr2	0.705215	-0.0121175	0.332	0.354	1
Cd9	0.212566	-0.0122976	0.861	0.803	1
Oprl1	0.802145	-0.0123068	0.239	0.258	1
Slc24a3	0.65628	-0.012371	0.193	0.215	1
Gabra5	0.856163	-0.012371	0.174	0.182	1
Gng3	0.964603	-0.0124715	0.166	0.167	1
Ppp3ca	0.61481	-0.0125859	0.12	0.137	1
Wbscr17	0.442214	-0.0126442	0.158	0.187	1
Morf4l2	0.477306	-0.0127172	0.097	0.116	1
Galnt13	0.909757	-0.012735	0.127	0.124	1
Tomm7	0.640194	-0.0128386	0.9	0.843	1
Cnr1	0.430883	-0.0129491	0.143	0.172	1
Erlin2	0.566756	-0.0132604	0.1	0.116	1
Scarb2	0.867404	-0.0132604	0.332	0.349	1
Ptprs	0.621256	-0.0132604	0.479	0.527	1
Tmem87b	0.631993	-0.0132604	0.135	0.154	1
Cyhr1	0.646156	-0.0134397	0.108	0.122	1
Camta1	0.468198	-0.013588	0.131	0.154	1
Atp2c1	0.475432	-0.0136094	0.116	0.139	1
Fam213a	0.661971	-0.0137398	0.154	0.172	1
AU040320	0.392696	-0.0137703	0.135	0.167	1
Bace1	0.608029	-0.0139441	0.124	0.142	1
2020-09-15	0.484413	-0.0139908	0.988	0.954	1
Sh3bp1	0.445827	-0.0139908	0.089	0.109	1
Itfg1	0.629459	-0.0140681	0.502	0.544	1
Rps20	0.160475	-0.0142318	0.977	0.98	1
Igfbp5	0.588503	-0.0142349	0.124	0.142	1
mt-Cytb	0.642747	-0.0144878	1	1	1
Ndufa4	0.322555	-0.0148055	0.977	0.97	1
Tomm20	0.672232	-0.0149943	0.9	0.833	1
Atrn	0.412571	-0.0150503	0.181	0.218	1
Pea15a	0.471809	-0.0153882	0.139	0.165	1
Tmub2	0.391574	-0.0156851	0.089	0.111	1
Nat14	0.229587	-0.0157428	0.135	0.177	1
Ext2	0.586521	-0.0158611	0.181	0.208	1
Laptm4b	0.384396	-0.0161103	0.151	0.187	1
Egfl7	0.362749	-0.0166161	0.174	0.208	1
Atp5f1	0.259257	-0.0166822	0.803	0.706	1
Tm9sf4	0.316896	-0.016921	0.193	0.233	1
Ptpn5	0.732048	-0.0171743	0.104	0.114	1
Aldoa	0.82907	-0.0171851	0.981	0.934	1
Grin2b	0.66724	-0.017309	0.247	0.273	1
Lamtor2	0.717601	-0.017309	0.093	0.101	1
Tmem214	0.282446	-0.0174408	0.116	0.149	1
Slc6a17	0.849816	-0.0177048	0.282	0.291	1
Tmem145	0.3677	-0.0177635	0.174	0.21	1
Atp6v0d1	0.678638	-0.0178427	0.108	0.119	1
Mesdc2	0.487636	-0.0179737	0.436	0.476	1
Hsd17b12	0.80959	-0.0179877	0.158	0.167	1
Spcs3	0.881926	-0.0180472	0.131	0.134	1
Tmem246	0.491957	-0.0181703	0.286	0.324	1
Shfm1	0.831212	-0.0183053	0.865	0.825	1
Lrig2	0.499623	-0.0183871	0.085	0.101	1
Plxnc1	0.295198	-0.0184373	0.154	0.192	1
Paqr9	0.549506	-0.0186442	0.093	0.109	1
Rab2a	0.0746046	-0.0187852	0.243	0.167	1
Tmem255a	0.284188	-0.0188285	0.228	0.281	1
Glg1	0.80928	-0.0188323	0.529	0.544	1
Rnf167	0.606776	-0.0188901	0.1	0.114	1
Zfyve27	0.362123	-0.019088	0.085	0.109	1
Slc1a1	0.437596	-0.0191894	0.166	0.195	1
Sys1	0.659891	-0.0192035	0.17	0.187	1
Atp1b1	0.374809	-0.0194228	1	0.997	1
Tceb2	0.514472	-0.0194561	0.958	0.944	1
Rpl27	0.961274	-0.0195465	0.946	0.916	1
Atp1b3	0.539479	-0.019775	0.232	0.263	1
Sec11a	0.61171	-0.019775	0.193	0.213	1
Oaz1	0.607389	-0.0198644	0.969	0.98	1
Derl1	0.260375	-0.0199345	0.22	0.268	1
Apoa1bp	0.696612	-0.0199969	0.112	0.122	1
H13	0.506878	-0.0201763	0.328	0.37	1
Large	0.705761	-0.0201976	0.124	0.134	1
Stub1	0.668132	-0.0202092	0.097	0.109	1
Cntn1	0.961273	-0.020416	0.888	0.823	1
Gpx4	0.361736	-0.0205312	0.958	0.922	1
Nptn	0.186137	-0.0205597	0.903	0.899	1
Grik3	0.492164	-0.0206301	0.104	0.124	1
Sumf1	0.464037	-0.0208801	0.097	0.116	1
Fam155a	0.652648	-0.0208801	0.093	0.104	1
Bex1	0.682537	-0.0209118	0.097	0.106	1
Rps8	0.751105	-0.0211168	0.965	0.965	1
Atp6v0e2	0.661488	-0.0213636	0.44	0.458	1
Txndc15	0.970533	-0.021467	0.849	0.772	1
Rps6	0.766614	-0.0217436	0.876	0.828	1
Herpud1	0.181571	-0.0219254	0.127	0.175	1
Slc6a15	0.311225	-0.0219307	0.112	0.142	1
Tmem160	0.517867	-0.0221604	0.104	0.122	1
Gprasp2	0.482844	-0.022344	0.147	0.17	1
AY036118	0.364518	-0.0223953	0.996	0.995	1
Slc23a2	0.496931	-0.0224668	0.1	0.119	1
Mlec	0.593807	-0.0228617	0.251	0.276	1
Olfm3	0.768372	-0.0229654	0.181	0.192	1
Rps18	0.621149	-0.0229769	0.954	0.957	1
Uqcrc1	0.39105	-0.0230165	0.1	0.124	1
Man1b1	0.61182	-0.0230165	0.112	0.127	1
Rps29	0.979367	-0.0231552	0.988	0.987	1
B4galnt1	0.778823	-0.0231787	0.232	0.248	1
Tmem179	0.621287	-0.0233209	0.645	0.648	1
Fam134b	0.763966	-0.0234929	0.104	0.111	1
Tubb2a	0.472302	-0.0235545	0.201	0.233	1
Pebp1	0.363701	-0.0235615	0.934	0.901	1
Hspa8	0.719758	-0.0236969	0.992	0.987	1
Por	0.506794	-0.0237355	0.104	0.122	1
Cx3cl1	0.673744	-0.0237695	0.459	0.506	1
Nrcam	0.424228	-0.0238364	0.297	0.342	1
Scn3a	0.188841	-0.0240132	0.151	0.203	1
Ncam2	0.761486	-0.0241078	0.112	0.119	1
Tmed4	0.461956	-0.0243173	0.259	0.296	1
P3h4	0.250277	-0.0245655	0.139	0.18	1
Gas6	0.388627	-0.0245897	0.232	0.273	1
Tenm1	0.655496	-0.024595	0.32	0.344	1
Gnao1	0.406614	-0.0247926	0.135	0.162	1
Inafm1	0.580906	-0.0247926	0.154	0.175	1
Pigs	0.63355	-0.0249006	0.216	0.233	1
Srebf2	0.332447	-0.0249564	0.112	0.142	1
Mtch1	0.688278	-0.0250175	0.927	0.904	1
Camk2n1	0.459029	-0.0251013	0.097	0.116	1
Dync1h1	0.32923	-0.0254556	0.097	0.124	1
Tmem57	0.402027	-0.0256164	0.097	0.119	1
Hmgcr	0.2384	-0.0256402	0.112	0.149	1
Tmeff1	0.746249	-0.0257268	0.135	0.144	1
Serf2	0.631528	-0.0258281	0.946	0.924	1
Pja2	0.850114	-0.0258988	0.208	0.215	1
Slc17a6	0.469506	-0.025916	0.278	0.301	1
Cers4	0.380398	-0.025967	0.185	0.22	1
Ackr1	0.808241	-0.0262099	0.131	0.137	1
Usmg5	0.433684	-0.0262274	0.931	0.904	1
Aig1	0.524505	-0.0263324	0.255	0.289	1
Bscl2	0.693	-0.0265493	0.413	0.443	1
Vkorc1l1	0.249741	-0.0265651	0.1	0.134	1
Uqcr10	0.5706	-0.0267355	0.846	0.805	1
Tmbim6	0.365011	-0.0267775	0.973	0.947	1
Rpl10	0.789719	-0.027028	0.95	0.906	1
Rps14	0.318364	-0.0270913	0.95	0.934	1
Atp13a1	0.316023	-0.0272413	0.081	0.106	1
Clcn4	0.526747	-0.0273705	0.151	0.172	1
Plxna4	0.247103	-0.0274199	0.151	0.19	1
B3gat3	0.507114	-0.027509	0.216	0.243	1
Pcdh11x	0.382398	-0.0275668	0.104	0.129	1
Lgmn	0.629421	-0.0275668	0.776	0.676	1
Pofut2	0.4268	-0.0278995	0.147	0.175	1
Cuta	0.304477	-0.0279492	0.089	0.116	1
Rcn2	0.774972	-0.0280117	0.641	0.582	1
Smdt1	0.725715	-0.0281653	0.876	0.851	1
Pgrmc1	0.267159	-0.0284824	0.985	0.99	1
Cept1	0.620587	-0.0285574	0.116	0.129	1
Frrs1l	0.972108	-0.0286279	0.32	0.314	1
Got1	0.255556	-0.0287499	0.077	0.106	1
Cmas	0.256088	-0.028776	0.093	0.124	1
Qsox1	0.454173	-0.028801	0.1	0.119	1
Kcna2	0.102706	-0.0288478	0.1	0.149	1
Sec61a2	0.398536	-0.0288478	0.116	0.142	1
Pcdh7	0.521801	-0.0288573	0.332	0.365	1
Chpf	0.45578	-0.0289031	0.251	0.291	1
Manf	0.179535	-0.0289494	0.56	0.428	1
Chid1	0.254274	-0.028978	0.286	0.344	1
Svop	0.380817	-0.0290774	0.228	0.266	1
Serinc1	0.682086	-0.0290861	0.996	0.992	1
Hnrnpa2b1	0.38376	-0.0291534	0.722	0.63	1
Nenf	0.300899	-0.0292169	0.992	0.987	1
Rpl17	0.854858	-0.0292169	0.776	0.714	1
Minpp1	0.262909	-0.0292538	0.201	0.256	1
Syt4	0.753641	-0.0293445	0.506	0.527	1
Cmip	0.652046	-0.0293813	0.124	0.137	1
mt-Nd3	0.589874	-0.0296173	0.977	0.985	1
Manbal	0.310172	-0.0296406	0.097	0.124	1
Igf2r	0.232623	-0.0296527	0.116	0.152	1
Emc4	0.620636	-0.0296967	0.201	0.22	1
Gria2	0.183237	-0.0299274	0.919	0.909	1
Ndufs5	0.818728	-0.0300967	0.819	0.757	1
Slc7a4	0.436456	-0.0301692	0.181	0.21	1
Cacna1b	0.29513	-0.0302054	0.112	0.144	1
P4ha2	0.281181	-0.0302245	0.077	0.104	1
Ngfrap1	0.493955	-0.0304075	0.819	0.719	1
Susd4	0.339183	-0.030609	0.189	0.23	1
Mobp	0.299835	-0.030612	0.174	0.142	1
Sec62	0.453686	-0.0306889	0.9	0.878	1
Paqr7	0.229113	-0.0307199	0.127	0.165	1
Man2a2	0.451277	-0.0311777	0.236	0.273	1
Ier3ip1	0.22206	-0.0313359	0.166	0.21	1
Grik2	0.396798	-0.0315399	0.127	0.154	1
Ube2m	0.271447	-0.0316466	0.081	0.109	1
Pcp4	0.178992	-0.0316741	0.127	0.17	1
Spcs1	0.258561	-0.0317043	0.938	0.942	1
Opcml	0.833106	-0.0317147	0.324	0.332	1
Grid1	0.388701	-0.031744	0.131	0.159	1
Lrrc24	0.130788	-0.031889	0.259	0.327	1
Chpf2	0.486111	-0.0321025	0.12	0.139	1
Slitrk5	0.754289	-0.0321025	0.12	0.127	1
Atp6v1g1	0.848488	-0.0322285	0.842	0.777	1
Uggt1	0.423181	-0.0322483	0.089	0.109	1
Rpl11	0.689109	-0.0326075	0.977	0.987	1
Oprk1	0.0976425	-0.032738	0.073	0.116	1
Sez6	0.230682	-0.0327791	0.135	0.177	1
2020-03-02	0.250593	-0.0328002	0.077	0.106	1
Prdx2	0.79535	-0.0330454	0.834	0.759	1
Npm1	0.223223	-0.033589	0.9	0.886	1
Syt1	0.250028	-0.0337884	0.378	0.446	1
Tmem198	0.326073	-0.0338202	0.077	0.101	1
Tmem59l	0.233218	-0.0338591	0.988	0.99	1
Ppp3r1	0.44438	-0.0339597	0.085	0.104	1
Lhfpl5	0.342826	-0.0341038	0.197	0.235	1
Gdi2	0.335231	-0.0341797	0.089	0.114	1
Hsbp1	0.712157	-0.0341984	0.846	0.772	1
Tmem43	0.456922	-0.0342089	0.127	0.149	1
Gpm6a	0.378759	-0.0342205	0.923	0.929	1
Hsp90ab1	0.973653	-0.0343798	0.988	0.987	1
Thra	0.243911	-0.0345997	0.1	0.134	1
Cntfr	0.535816	-0.0347949	0.151	0.172	1
Ebpl	0.448742	-0.0348002	0.12	0.142	1
Bex2	0.526821	-0.0348002	0.819	0.714	1
Gpld1	0.113977	-0.0348062	0.077	0.119	1
Atp13a2	0.197935	-0.0354371	0.147	0.19	1
Fam20b	0.31104	-0.0354779	0.135	0.17	1
Brinp2	0.188526	-0.0355746	0.069	0.101	1
Tro	0.162367	-0.0358388	0.085	0.122	1
Tmem258	0.447391	-0.0358872	0.158	0.182	1
H2-Q2	0.548145	-0.0358976	0.108	0.124	1
Eif3k	0.368173	-0.0359697	0.085	0.106	1
Sdha	0.263024	-0.036158	0.093	0.124	1
Psmc5	0.188858	-0.0362969	0.073	0.104	1
Tmem9	0.474458	-0.0363298	0.359	0.39	1
Kcnc1	0.40159	-0.0364535	0.151	0.18	1
Gm1673	0.764633	-0.0365412	0.876	0.82	1
Ppt1	0.208181	-0.0366234	0.224	0.278	1
Ttc3	0.307392	-0.0367626	0.958	0.967	1
Plppr3	0.371069	-0.0367726	0.255	0.301	1
Magee1	0.312608	-0.0367819	0.077	0.101	1
Nudc	0.267	-0.0368326	0.1	0.132	1
Fstl5	0.38656	-0.0369146	0.147	0.177	1
Fau	0.911585	-0.0370824	1	0.992	1
Hsp90b1	0.268916	-0.0371302	1	0.997	1
Tuba1b	0.808562	-0.0371456	0.838	0.744	1
Gabarap	0.49218	-0.0372101	0.938	0.924	1
Sar1a	0.184989	-0.0373212	0.116	0.157	1
Ndufa13	0.331001	-0.037546	0.954	0.934	1
Tsn	0.891971	-0.0376237	0.151	0.152	1
Cpt1c	0.374484	-0.037629	0.131	0.159	1
Atp5j	0.518394	-0.0376472	0.923	0.891	1
Gdpd1	0.224694	-0.0381178	0.201	0.248	1
Rpl9	0.452954	-0.0383452	0.977	0.982	1
Rab14	0.438516	-0.0384672	0.093	0.111	1
Vamp2	0.607277	-0.0385358	0.127	0.142	1
Rpl5	0.442825	-0.0388062	0.093	0.111	1
Gnb1	0.935024	-0.0388504	0.822	0.762	1
Pcnx	0.12456	-0.0389492	0.089	0.132	1
Glt8d1	0.377224	-0.0389492	0.104	0.127	1
Casd1	0.254926	-0.0389542	0.185	0.233	1
Ly6h	0.131536	-0.0390859	1	1	1
Tex264	0.258073	-0.0390878	0.108	0.142	1
Abca3	0.0999753	-0.0391611	0.12	0.175	1
Pomgnt2	0.498646	-0.0392879	0.305	0.339	1
Hint1	0.386899	-0.0392879	0.961	0.937	1
Sez6l2	0.842979	-0.0395375	0.73	0.716	1
Chl1	0.850227	-0.0396157	0.402	0.413	1
Zfr	0.0902461	-0.0397154	0.062	0.101	1
Gabra3	0.485266	-0.0397294	0.243	0.281	1
Camk2n2	0.523541	-0.0397603	0.093	0.109	1
Mmp17	0.183283	-0.039886	0.097	0.134	1
Dnajc16	0.227733	-0.039886	0.104	0.142	1
Slc48a1	0.393184	-0.0399778	0.093	0.114	1
G3bp2	0.351992	-0.0400079	0.097	0.122	1
Prkcsh	0.465316	-0.0402634	0.313	0.347	1
Rpl39	0.62165	-0.0402703	0.996	0.982	1
Nrp2	0.281487	-0.0403523	0.124	0.159	1
Tram1	0.159411	-0.0405658	0.116	0.157	1
Hs6st2	0.563648	-0.0405658	0.286	0.316	1
Ctsa	0.325471	-0.0405658	0.185	0.225	1
Atad1	0.350534	-0.0405658	0.181	0.215	1
Cadm4	0.539535	-0.0406593	0.205	0.225	1
Slc4a3	0.218338	-0.0406681	0.147	0.19	1
Adam23	0.451334	-0.0407361	0.251	0.284	1
Pfdn5	0.347869	-0.0410481	0.95	0.924	1
Atp6ap1	0.205576	-0.0410567	0.911	0.886	1
Stmn3	0.891716	-0.0411934	0.911	0.863	1
Hyou1	0.188539	-0.0413452	0.181	0.233	1
Rpl24	0.40991	-0.04141	0.981	0.982	1
Prr7	0.31348	-0.04141	0.077	0.101	1
Atp5g2	0.602278	-0.0414864	0.927	0.901	1
Plxdc1	0.539642	-0.041515	0.089	0.104	1
Calm2	0.190733	-0.0415894	0.992	0.97	1
Anapc5	0.258881	-0.0416937	0.143	0.182	1
Ltbp3	0.388189	-0.0417154	0.097	0.119	1
Gpr27	0.216426	-0.0418109	0.1	0.137	1
Dhcr24	0.482113	-0.0420352	0.197	0.228	1
Scn8a	0.159757	-0.0420693	0.085	0.122	1
Kcnb1	0.0856001	-0.0421536	0.066	0.109	1
Gabre	0.469162	-0.0421748	0.166	0.192	1
Adcyap1	0.37279	-0.0424814	0.116	0.142	1
Cyp46a1	0.244391	-0.0428954	0.201	0.243	1
Aatk	0.168043	-0.0430979	0.116	0.157	1
Slc25a3	0.317338	-0.043185	0.9	0.889	1
Ywhaq	0.736891	-0.0433055	0.915	0.868	1
Ubc	0.66327	-0.0434254	0.969	0.962	1
Calu	0.277958	-0.043599	0.089	0.116	1
Tmem30a	0.239425	-0.0436419	0.892	0.868	1
Pigk	0.401959	-0.0437207	0.336	0.385	1
Scg5	0.328658	-0.043828	0.996	0.995	1
Slc1a6	0.261102	-0.0438726	0.162	0.203	1
Erp29	0.43357	-0.0439055	0.981	0.972	1
Vma21	0.180025	-0.044032	0.097	0.134	1
Ndrg4	0.29076	-0.0440824	0.185	0.228	1
Nptx1	0.396146	-0.0441794	0.162	0.192	1
Map1b	0.764677	-0.0441923	0.154	0.162	1
Cpd	0.173611	-0.0442428	0.158	0.208	1
Hnrnpa1	0.513928	-0.0443452	0.089	0.104	1
Pfdn2	0.288467	-0.0445618	0.259	0.2	1
Ntrk2	0.505513	-0.044603	0.907	0.861	1
Fam173a	0.481716	-0.0447079	0.394	0.428	1
Efnb1	0.215444	-0.0447253	0.073	0.104	1
Pet100	0.204779	-0.0447764	0.093	0.127	1
Ptpra	0.372401	-0.0449253	0.17	0.205	1
Serinc3	0.357577	-0.0449905	0.737	0.595	1
Naca	0.278258	-0.0450516	0.958	0.954	1
Psmb5	0.228465	-0.0450635	0.073	0.101	1
Abhd16a	0.570709	-0.0455056	0.154	0.175	1
Fut9	0.311035	-0.0456036	0.158	0.195	1
Tmem47	0.0905815	-0.0457505	0.154	0.215	1
Ndufb5	0.928	-0.0459425	0.88	0.79	1
Hprt	0.298281	-0.0463212	0.077	0.101	1
Rnf130	0.262853	-0.0463724	0.085	0.114	1
Eif4a1	0.398424	-0.0464204	0.822	0.729	1
Ppib	0.385325	-0.0466564	0.907	0.884	1
mt-Co1	0.255829	-0.0468432	1	1	1
Insig1	0.185913	-0.046892	0.127	0.17	1
Elmod1	0.424687	-0.0470331	0.208	0.238	1
Casc4	0.337693	-0.0470755	0.239	0.284	1
Cox5b	0.224991	-0.0471858	0.938	0.924	1
Mageh1	0.289992	-0.0472082	0.108	0.139	1
Il6st	0.197309	-0.0475515	0.097	0.132	1
Sulf1	0.0725114	-0.0475577	0.069	0.114	1
Dnajc3	0.57508	-0.0476006	0.166	0.182	1
Tial1	0.0946111	-0.0479459	0.085	0.132	1
Snap47	0.169574	-0.0479459	0.127	0.17	1
Ubl5	0.308311	-0.0479459	0.884	0.866	1
Gnptg	0.559029	-0.0479459	0.301	0.327	1
Cd81	0.224841	-0.0480134	0.996	1	1
Rps24	0.446142	-0.048113	0.981	0.992	1
Rpl14	0.315738	-0.0483184	0.942	0.937	1
Smim19	0.239883	-0.048327	0.104	0.137	1
Arsa	0.27977	-0.0483452	0.097	0.124	1
Rps9	0.452672	-0.0486036	0.965	0.977	1
Ncdn	0.249487	-0.0490515	0.12	0.154	1
Morf4l1	0.407986	-0.0491588	0.946	0.919	1
Ergic1	0.28917	-0.0494508	0.216	0.263	1
Srp14	0.845166	-0.049608	0.838	0.772	1
Cd320	0.219693	-0.0497825	0.131	0.17	1
Tmed9	0.338914	-0.0498525	0.625	0.61	1
Gap43	0.364832	-0.0499022	0.181	0.213	1
Sncb	0.222229	-0.04996	0.077	0.106	1
H2-D1	0.237687	-0.0499636	0.799	0.699	1
Neto2	0.129568	-0.0500271	0.066	0.101	1
B4galt6	0.255576	-0.0500534	0.266	0.319	1
Slc39a10	0.279775	-0.0502399	0.178	0.22	1
Atp6v1f	0.850327	-0.0502581	0.869	0.795	1
Prnp	0.203453	-0.050338	0.985	0.98	1
Txndc12	0.308255	-0.0505467	0.116	0.147	1
Eef1a1	0.088521	-0.0506859	0.992	1	1
Tmem50a	0.160418	-0.0506894	0.32	0.395	1
Rsph9	0.0648507	-0.0507668	0.135	0.2	1
Tmed7	0.160136	-0.0507828	0.247	0.309	1
Lgi3	0.252238	-0.0511055	0.185	0.233	1
Gaa	0.127993	-0.05115	1	1	1
B3galt6	0.112082	-0.0511828	0.135	0.19	1
Cacna2d1	0.206881	-0.0514385	0.525	0.6	1
Fam234b	0.207048	-0.0514445	0.336	0.395	1
Tmx3	0.0688197	-0.0515296	0.166	0.238	1
Atp5l	0.449137	-0.0515351	0.903	0.878	1
Lgals3bp	0.0543856	-0.0515452	0.081	0.132	1
Rpl37	0.619804	-0.0517137	0.988	0.995	1
Glrb	0.29075	-0.0517652	0.286	0.337	1
Slc25a4	0.0814717	-0.0519163	0.919	0.916	1
Rpl10a	0.351429	-0.0519178	0.965	0.957	1
Nipal3	0.0961195	-0.0519274	0.166	0.228	1
Plppr2	0.0986096	-0.0520057	0.112	0.165	1
Fam3c	0.268349	-0.0520924	0.151	0.187	1
Prkacb	0.154373	-0.0521146	0.181	0.235	1
Ap1s1	0.385549	-0.0522605	0.093	0.114	1
Tbca	0.391101	-0.0523293	0.089	0.109	1
Luc7l3	0.275411	-0.0524003	0.077	0.104	1
Slc8a2	0.147084	-0.0524674	0.1	0.142	1
Chchd10	0.197924	-0.0525913	0.127	0.167	1
Lrfn3	0.262806	-0.0526815	0.089	0.116	1
Araf	0.375351	-0.0528642	0.236	0.271	1
B4gat1	0.175416	-0.0528703	0.448	0.565	1
Rps27	0.190112	-0.0528896	0.985	0.982	1
Cox7a2l	0.108887	-0.053027	0.089	0.132	1
Tmem33	0.174908	-0.0531407	0.151	0.197	1
Aes	0.55303	-0.0531691	0.83	0.782	1
Sorcs1	0.200734	-0.0532833	0.097	0.132	1
Tm9sf2	0.319096	-0.0534803	0.29	0.327	1
Eid1	0.278398	-0.0535957	0.124	0.154	1
Rpl7	0.18196	-0.0536986	0.946	0.939	1
Kcnd2	0.131127	-0.0540688	0.112	0.157	1
Grn	0.214708	-0.0540688	0.124	0.162	1
Insig2	0.121899	-0.0540746	0.073	0.111	1
Atp13a3	0.107228	-0.0541765	0.066	0.104	1
Ftl1	0.291039	-0.0542633	0.965	0.967	1
Ecel1	0.507289	-0.0543125	0.29	0.316	1
Rpl22l1	0.262156	-0.0544406	0.958	0.952	1
Tmem101	0.241188	-0.0545612	0.131	0.167	1
Asphd2	0.175585	-0.0549745	0.089	0.124	1
Abcg1	0.31964	-0.0554101	0.093	0.116	1
Sv2c	0.149343	-0.0554931	0.093	0.132	1
Sdc2	0.100952	-0.0555967	0.239	0.314	1
Pcyox1	0.123373	-0.0558468	0.263	0.332	1
C1galt1c1	0.100373	-0.0558625	0.12	0.17	1
Rpl32	0.652874	-0.0559781	0.958	0.967	1
Sorcs3	0.186741	-0.0560713	0.224	0.273	1
Rnf14	0.0865607	-0.0562447	0.062	0.101	1
Ran	0.954731	-0.0563533	0.819	0.742	1
Gnb2	0.0784594	-0.0564073	0.903	0.873	1
Rcn1	0.316798	-0.0564993	0.228	0.266	1
Etnk1	0.389349	-0.0565169	0.116	0.139	1
Qsox2	0.162749	-0.056589	0.147	0.192	1
Kif5b	0.247059	-0.056589	0.135	0.172	1
Clcn5	0.0974633	-0.0566108	0.085	0.127	1
Rpl36a	0.0587412	-0.0572254	0.946	0.929	1
Fxyd7	0.258117	-0.0573651	0.093	0.122	1
Dpy19l1	0.160495	-0.0575154	0.135	0.18	1
Rpl23	0.324872	-0.0576067	0.969	0.98	1
Rps10	0.656233	-0.057707	0.961	0.977	1
Tpst1	0.0809631	-0.0578307	0.066	0.106	1
Tmem50b	0.0980831	-0.0579761	0.081	0.124	1
Tor2a	0.117167	-0.0579761	0.077	0.116	1
Ptpro	0.31902	-0.0582413	0.251	0.296	1
Ubb	0.241246	-0.058243	0.988	0.992	1
Ssr4	0.340191	-0.0584272	0.95	0.894	1
Sptbn1	0.288558	-0.0585697	0.081	0.106	1
Kcnk1	0.084736	-0.058915	0.073	0.116	1
Clcn6	0.152959	-0.0589706	0.108	0.149	1
Ndufc2	0.117862	-0.0589989	0.985	0.949	1
Cdh13	0.145089	-0.0590161	0.278	0.344	1
Rps19	0.60522	-0.0590345	0.973	0.982	1
Gpr107	0.12424	-0.0590962	0.069	0.106	1
Slc1a2	0.429726	-0.0591408	0.085	0.104	1
Cd164	0.28208	-0.0592091	0.093	0.119	1
Slc7a14	0.266158	-0.0593746	0.255	0.296	1
mt-Co2	0.080986	-0.0594399	1	1	1
Fam20c	0.164673	-0.0594771	0.189	0.246	1
Mrfap1	0.0753423	-0.0595477	0.95	0.937	1
AI504432	0.217074	-0.0595965	0.104	0.137	1
2210013O21Rik	0.12023	-0.0598778	0.066	0.101	1
Rps27a	0.756964	-0.0598954	0.988	0.992	1
Tmed3	0.281236	-0.0599701	0.27	0.314	1
Leprotl1	0.207095	-0.0602664	0.154	0.197	1
Npdc1	0.40605	-0.0602988	0.965	0.972	1
Entpd6	0.0923578	-0.0603055	0.174	0.238	1
Sumf2	0.143603	-0.0603684	0.069	0.104	1
Rpl19	0.761658	-0.0603996	0.988	0.99	1
Adcyap1r1	0.231204	-0.060417	0.32	0.38	1
Scd2	0.31534	-0.0606476	0.961	0.944	1
Rpl3	0.521363	-0.0608638	0.977	0.99	1
Pcyox1l	0.216663	-0.0615252	0.093	0.124	1
Vgf	0.918638	-0.0616246	0.232	0.238	1
Hap1	0.527228	-0.0618043	0.232	0.251	1
Qpct	0.466408	-0.0621504	0.332	0.354	1
Rps26	0.301062	-0.0622361	0.946	0.914	1
Gpr158	0.15185	-0.0622804	0.108	0.149	1
Ndufb7	0.366495	-0.0625	0.1	0.122	1
Tspan3	0.161366	-0.0625082	0.992	0.987	1
Ostm1	0.0674255	-0.062761	0.112	0.167	1
Plxna2	0.19858	-0.0627771	0.127	0.167	1
Sil1	0.169695	-0.0628211	0.166	0.215	1
Cnpy3	0.132382	-0.062883	0.197	0.253	1
Hacd3	0.231751	-0.0631839	0.386	0.443	1
Ptprd	0.532569	-0.0632602	0.197	0.218	1
Ntng1	0.179061	-0.0634501	0.093	0.129	1
Emc10	0.0453037	-0.0636531	0.988	0.987	1
Blcap	0.126954	-0.0639829	0.228	0.289	1
Lrrc4b	0.180478	-0.0640034	0.367	0.433	1
Gabrg3	0.0375389	-0.0642951	0.143	0.218	1
Slit1	0.409113	-0.0643547	0.131	0.154	1
Kif1a	0.0740639	-0.0643993	0.085	0.134	1
Tpt1	0.221426	-0.0644233	0.985	0.987	1
Actg1	0.217062	-0.0644992	0.985	0.99	1
Rps21	0.871466	-0.0645724	0.977	0.982	1
Ptdss1	0.151474	-0.0648147	0.127	0.172	1
Scoc	0.206223	-0.0648824	0.1	0.134	1
Cacna2d3	0.320823	-0.0648824	0.104	0.129	1
Cnih1	0.221578	-0.0649283	0.224	0.271	1
Lamp1	0.1708	-0.0649668	1	0.995	1
Nrgn	0.256909	-0.0651055	0.085	0.114	1
D430041D05Rik	0.0520579	-0.0653245	0.089	0.142	1
Cspg5	0.329624	-0.065692	0.942	0.937	1
Tmem150c	0.0816938	-0.0657026	0.077	0.122	1
Cds2	0.401412	-0.0657161	0.51	0.537	1
Adgrb1	0.189534	-0.0659041	0.212	0.263	1
Rpl21	0.646403	-0.0662951	0.988	0.985	1
Rpl18a	0.669544	-0.0666565	0.965	0.977	1
Ndufa12	0.163463	-0.0666604	0.073	0.106	1
Car11	0.165601	-0.0667082	0.112	0.152	1
Mif	0.490896	-0.0667209	0.892	0.838	1
Gpr108	0.112753	-0.066789	0.097	0.139	1
Saraf	0.0937616	-0.0668152	0.985	0.985	1
Nisch	0.108848	-0.0670834	0.093	0.134	1
Igsf1	0.171251	-0.0671455	0.139	0.182	1
Cox6a1	0.615551	-0.0673002	0.135	0.144	1
Rpl29	0.210957	-0.0673871	0.954	0.929	1
Clcn3	0.40933	-0.0678457	0.259	0.291	1
Atp1a1	0.133954	-0.067988	0.934	0.919	1
Rpl37a	0.497748	-0.0682321	0.985	0.995	1
Dad1	0.204867	-0.0683977	0.969	0.942	1
Pianp	0.263203	-0.0684512	0.344	0.395	1
Tnfrsf21	0.111343	-0.0685067	0.143	0.195	1
Lrp11	0.157369	-0.0685114	0.17	0.218	1
Bcap29	0.0880313	-0.0687339	0.147	0.205	1
Zdhhc20	0.13566	-0.0690212	0.147	0.195	1
Cd63	0.217496	-0.0690852	0.927	0.901	1
Hexa	0.121886	-0.0692388	0.228	0.294	1
Cntn6	0.0278753	-0.0693498	0.069	0.124	1
Fth1	0.70075	-0.0695604	0.996	1	1
Ndfip2	0.240496	-0.0695615	0.185	0.225	1
Nap1l5	0.21511	-0.0695893	0.907	0.873	1
Kifap3	0.0692231	-0.0696677	0.062	0.104	1
Cfl1	0.0343647	-0.0699248	0.95	0.949	1
Ndufb11	0.433937	-0.0699565	0.876	0.81	1
Cntnap4	0.113708	-0.0700637	0.089	0.129	1
Rrp1	0.331593	-0.0700758	0.104	0.129	1
Cox6c	0.0279374	-0.0701122	0.954	0.959	1
Tecr	0.0928519	-0.0702513	0.977	1	1
Sema4a	0.0328311	-0.0702644	0.139	0.215	1
Ndufv2	0.155835	-0.0706039	0.069	0.101	1
Ahi1	0.347845	-0.0709103	0.239	0.276	1
Rpn2	0.290651	-0.0709943	0.737	0.711	1
Lrp3	0.0917841	-0.0710683	0.131	0.185	1
Prlr	0.483466	-0.0712933	0.143	0.162	1
Atp6v1d	0.0600638	-0.0713087	0.077	0.124	1
Ormdl3	0.180136	-0.0713469	0.151	0.195	1
Nucb2	0.132449	-0.0714074	0.127	0.175	1
Scn9a	0.0375096	-0.0715619	0.1	0.162	1
Lrrn2	0.138353	-0.0715731	0.27	0.334	1
Amfr	0.306364	-0.0720435	0.208	0.243	1
Impact	0.21037	-0.0722386	0.158	0.197	1
Epdr1	0.374634	-0.0723404	0.297	0.334	1
Rab3a	0.194813	-0.0723549	0.127	0.167	1
Degs1	0.365415	-0.0728252	0.197	0.228	1
Psmb4	0.264691	-0.0729573	0.081	0.106	1
Pnck	0.122804	-0.073112	0.085	0.124	1
B4galt3	0.134167	-0.0732174	0.127	0.172	1
Ndufv3	0.104476	-0.0733117	0.104	0.149	1
Nell2	0.166061	-0.0734089	0.324	0.385	1
Gdi1	0.208216	-0.0735585	0.085	0.116	1
Ndufb9	0.464252	-0.0737993	0.819	0.749	1
Gdf11	0.129208	-0.073818	0.081	0.119	1
Rps15a	0.992058	-0.0740075	0.958	0.967	1
Lars2	0.526107	-0.0741409	0.498	0.527	1
Rps11	0.943811	-0.0741691	0.977	0.977	1
Tcp1	0.109318	-0.0742366	0.073	0.111	1
Klc1	0.0623659	-0.0742429	0.093	0.144	1
Fam8a1	0.194267	-0.0742486	0.116	0.152	1
Ids	0.157573	-0.074451	0.405	0.473	1
Alg2	0.0856945	-0.0744756	0.247	0.324	1
Zdhhc3	0.0291923	-0.0745256	0.058	0.109	1
Caml	0.0698192	-0.0748096	0.066	0.109	1
Extl2	0.0751961	-0.0751694	0.178	0.243	1
Dst	0.0822991	-0.0751791	0.093	0.139	1
Atl1	0.0669575	-0.075215	0.077	0.124	1
Serp2	0.0785841	-0.0755227	0.069	0.111	1
Atp2b1	0.206466	-0.0760289	0.324	0.382	1
Rplp2	0.00689905	-0.0763705	0.958	0.957	1
Dpm2	0.0763287	-0.076474	0.081	0.127	1
Ndrg2	0.453504	-0.0765193	0.104	0.124	1
Zcchc12	0.0834869	-0.077043	0.1	0.149	1
Hs2st1	0.0275866	-0.0771505	0.1	0.165	1
Tmed2	0.0563928	-0.077388	0.9	0.873	1
Cmtm4	0.111157	-0.0774616	0.124	0.172	1
Vkorc1	0.1093	-0.0776257	0.143	0.195	1
Sumo2	0.230294	-0.0778389	0.934	0.894	1
mt-Nd2	0.0545201	-0.0780329	1	0.997	1
Cbarp	0.168676	-0.0782415	0.386	0.458	1
Uba52	0.0476449	-0.078324	0.058	0.104	1
Ndn	0.0581598	-0.0783719	0.992	0.987	1
6330403K07Rik	0.464504	-0.0785361	0.873	0.79	1
Galnt1	0.0843262	-0.0785361	0.116	0.167	1
Ywhae	0.0572117	-0.0787696	0.903	0.896	1
Dynll1	0.0658104	-0.0790705	0.954	0.924	1
Brinp1	0.0217082	-0.0792253	0.147	0.23	1
Syt5	0.726031	-0.0792311	0.421	0.425	1
Efnb3	0.082519	-0.0792795	0.367	0.453	1
Rps23	0.937764	-0.0793319	0.965	0.965	1
Sdf2	0.145742	-0.0794221	0.394	0.453	1
Pigu	0.0156025	-0.0795147	0.069	0.132	1
Gnai2	0.0366146	-0.0796056	0.946	0.934	1
Tspan13	0.727957	-0.080103	0.714	0.653	1
Jtb	0.0558081	-0.0801214	0.066	0.111	1
Hnrnpa3	0.171709	-0.0801214	0.073	0.104	1
Nfasc	0.174248	-0.0803112	0.282	0.339	1
Sv2b	0.101117	-0.0804532	0.089	0.132	1
Gpi1	0.102757	-0.0804691	0.158	0.21	1
Tmem259	0.182968	-0.0807016	0.29	0.347	1
Lrpap1	0.047872	-0.0807226	0.965	0.939	1
Rpsa	0.443616	-0.0807559	0.992	0.99	1
Cox5a	0.0559832	-0.0807605	0.097	0.149	1
Tmem121	0.0664326	-0.081576	0.073	0.119	1
Agpat4	0.101812	-0.0817871	0.127	0.177	1
Mboat7	0.0707632	-0.0822588	0.486	0.565	1
Tkt	0.0638778	-0.0823592	0.189	0.261	1
Slc6a1	0.455997	-0.0828682	0.205	0.228	1
Clu	0.165284	-0.0829798	0.992	0.992	1
Naaa	0.0502182	-0.0830372	0.089	0.142	1
Rnf13	0.0519027	-0.0831447	0.089	0.142	1
Comt	0.0731827	-0.0832481	0.104	0.154	1
Arl8a	0.0807811	-0.0832481	0.1	0.149	1
Plpp1	0.0401388	-0.0833843	0.058	0.106	1
Rtn4	0.101188	-0.0834526	0.95	0.919	1
Emc3	0.155301	-0.0843833	0.1	0.137	1
Cisd1	0.124176	-0.084442	0.212	0.273	1
5330417C22Rik	0.0221747	-0.0848386	0.069	0.127	1
Crtac1	0.0350714	-0.0848894	0.224	0.314	1
Yipf3	0.249612	-0.0850769	0.189	0.228	1
Atraid	0.517144	-0.0855226	0.768	0.709	1
Atxn10	0.11386	-0.0855369	0.081	0.119	1
Ggh	0.0958343	-0.0858224	0.135	0.185	1
Spcs2	0.046467	-0.0860725	0.892	0.899	1
Jam3	0.0537567	-0.0861415	0.069	0.116	1
Cnnm1	0.0552298	-0.0862411	0.085	0.137	1
Nme1	0.620678	-0.0864066	0.452	0.377	1
Tmem147	0.1247	-0.0865308	0.317	0.387	1
Arsb	0.08796	-0.0865555	0.158	0.213	1
Ostc	0.148913	-0.0866334	0.27	0.332	1
Huwe1	0.028079	-0.0867659	0.062	0.114	1
Atcay	0.0689918	-0.0867659	0.069	0.111	1
Xbp1	0.0824511	-0.086829	0.205	0.271	1
Rpl12	0.284306	-0.0869381	0.861	0.823	1
Laptm4a	0.0796707	-0.0869964	0.958	0.957	1
Tmeff2	0.0367445	-0.0876112	0.112	0.177	1
Ttc13	0.0526548	-0.0881184	0.077	0.127	1
B3galnt1	0.0748869	-0.0881914	0.143	0.2	1
Dgcr2	0.0687348	-0.0883194	0.259	0.329	1
Eif5a	0.0713214	-0.0887679	0.938	0.916	1
Unc50	0.0465691	-0.0887679	0.104	0.162	1
Maneal	0.0442347	-0.0887679	0.073	0.122	1
Mfsd11	0.0504431	-0.0894526	0.058	0.101	1
Pcdh17	0.254917	-0.0897983	0.363	0.413	1
Kcnk2	0.00851554	-0.0901463	0.05	0.111	1
Pcmt1	0.153004	-0.0904332	0.147	0.19	1
mt-Atp6	0.00874239	-0.0905512	1	1	1
Tmem131	0.0238294	-0.090552	0.12	0.19	1
2700060E02Rik	0.0346732	-0.0907462	0.066	0.116	1
Adcy3	0.107857	-0.0907462	0.081	0.119	1
Adgrb3	0.0454173	-0.0911603	0.12	0.18	1
Ap2s1	0.0489236	-0.0914222	0.069	0.116	1
Camkv	0.0537454	-0.0914489	0.058	0.101	1
Rpl28	0.177189	-0.0919543	0.923	0.884	1
Aplp1	0.0179912	-0.0921116	1	1	1
Dzip3	0.0490142	-0.0926818	0.077	0.127	1
Rps12	0.148887	-0.0929393	0.931	0.911	1
Nucb1	0.0856979	-0.0937555	0.251	0.311	1
Rpl22	0.217806	-0.093883	0.931	0.911	1
C2cd2l	0.0298674	-0.0940001	0.069	0.124	1
Mrap2	0.086818	-0.0940001	0.077	0.119	1
Syvn1	0.019914	-0.0941588	0.058	0.111	1
Csde1	0.13318	-0.0944659	0.081	0.116	1
Arl6ip5	0.122474	-0.0945068	0.792	0.765	1
Acsl3	0.0430378	-0.0953577	0.147	0.218	1
Sod1	0.0875042	-0.095556	0.097	0.142	1
Itm2b	0.0293213	-0.096	0.996	1	1
Gria1	0.097671	-0.0969621	0.394	0.473	1
Ttyh1	0.0418546	-0.0972842	0.066	0.114	1
Cox6b1	0.0761328	-0.097426	0.911	0.873	1
Mgat5	0.122947	-0.097426	0.127	0.172	1
Scamp3	0.0523056	-0.0980703	0.104	0.159	1
Spint2	0.0513685	-0.0982467	0.475	0.595	1
Mlf2	0.521536	-0.098866	0.151	0.159	1
Fam73a	0.0486942	-0.0990244	0.058	0.101	1
Colgalt1	0.0105861	-0.0998538	0.069	0.137	1
Arhgdig	0.115138	-0.0998824	0.135	0.18	1
Cbln1	0.190683	-0.100086	0.124	0.159	1
Slc25a14	0.0510701	-0.100174	0.193	0.266	1
Fam171b	0.124862	-0.100226	0.34	0.397	1
Nxf1	0.0423714	-0.100351	0.073	0.124	1
Surf4	0.0278724	-0.100367	0.151	0.225	1
Praf2	0.0122232	-0.100765	0.108	0.187	1
Nsg2	0.0262494	-0.100987	0.541	0.673	1
Sar1b	0.0243411	-0.101302	0.104	0.17	1
Pcsk2	0.434126	-0.101481	0.459	0.499	1
Rps3a1	0.903099	-0.101583	0.988	0.985	1
Rnaset2a	0.114162	-0.101626	0.116	0.159	1
Nptxr	0.0279107	-0.101682	0.475	0.592	1
Atp1a2	0.0193976	-0.101797	0.05	0.104	1
Fam171a2	0.0598336	-0.102051	0.127	0.185	1
Tmem176a	0.121052	-0.102467	0.12	0.165	1
Stard3nl	0.0795146	-0.102671	0.193	0.256	1
Ildr2	0.192876	-0.10324	0.139	0.175	1
Snrpe	0.0744335	-0.103425	0.062	0.101	1
Icam5	0.0673785	-0.103682	0.151	0.215	1
Disp2	0.0525014	-0.10379	0.579	0.661	1
Scn1b	0.120827	-0.103832	0.259	0.314	1
Jkamp	0.0256634	-0.103923	0.197	0.276	1
Tmem158	0.115777	-0.104035	0.317	0.39	1
Ptprz1	0.0811517	-0.104139	0.197	0.261	1
Vimp	0.0518535	-0.104177	0.089	0.139	1
Sez6l	0.0562118	-0.1048	0.359	0.466	1
Txndc5	0.0668787	-0.104815	0.205	0.273	1
Zwint	0.0655115	-0.104865	0.282	0.354	1
Atp6v1b2	0.0306977	-0.104923	0.073	0.127	1
Prkar1b	0.0597714	-0.104999	0.124	0.177	1
Scamp1	0.0413249	-0.105231	0.29	0.38	1
Plxnb2	0.034357	-0.105488	0.12	0.185	1
Sec11c	0.169654	-0.105652	0.884	0.825	1
Stmn4	0.0876337	-0.105871	0.158	0.213	1
Rhbdd2	0.0852447	-0.105909	0.317	0.385	1
Ubxn4	0.0118109	-0.105921	0.05	0.106	1
Sulf2	0.0592685	-0.106334	0.089	0.139	1
Lrrtm2	0.0109251	-0.106608	0.058	0.119	1
Uchl1	0.12247	-0.10664	0.293	0.352	1
Pdia4	0.0325816	-0.10784	0.108	0.17	1
Hsph1	0.0174199	-0.10798	0.062	0.119	1
Tmem14c	0.0322148	-0.10822	0.108	0.17	1
Rtn1	0.00431253	-0.108996	1	0.997	1
Mbp	0.0162562	-0.109276	0.402	0.284	1
Pcnxl4	0.0025493	-0.109779	0.05	0.122	1
Pdia3	0.354534	-0.109853	0.676	0.628	1
Ppm1l	0.0467927	-0.10993	0.124	0.185	1
Ajap1	0.0107311	-0.110676	0.069	0.134	1
Msmo1	0.0527598	-0.110795	0.232	0.301	1
Slc22a17	0.00341786	-0.111536	0.996	0.995	1
P4hb	0.0166095	-0.112025	0.228	0.322	1
Ikbip	0.00799611	-0.11224	0.089	0.165	1
Rps16	0.377739	-0.112391	0.954	0.962	1
Snrpf	0.0148164	-0.112619	0.05	0.104	1
Creg1	0.0869851	-0.112787	0.151	0.205	1
Wdr6	0.0333994	-0.113	0.1	0.159	1
Serpine2	0.205688	-0.113337	0.143	0.18	1
Uxs1	0.0299147	-0.113461	0.089	0.147	1
Mydgf	0.0816371	-0.113583	0.208	0.271	1
Rnaset2b	0.00136098	-0.113769	0.069	0.159	1
Baiap3	0.00957062	-0.113795	0.054	0.114	1
Cnpy2	0.0281497	-0.113964	0.328	0.423	1
Gapdh	0.226636	-0.114287	0.985	0.977	1
Sgce	0.0258285	-0.114307	0.089	0.149	1
Rpl30	0.611064	-0.114665	0.981	0.975	1
Tmem151a	0.0102847	-0.114743	0.12	0.203	1
Atp6v1a	0.098722	-0.114787	0.131	0.18	1
Ssr2	0.0653497	-0.115427	0.382	0.468	1
Creld2	0.00644002	-0.115525	0.058	0.124	1
Mcfd2	0.0335594	-0.116029	0.351	0.443	1
Emc7	0.0381066	-0.116059	0.938	0.884	1
Adgra1	0.0317134	-0.11615	0.097	0.154	1
Timm8b	0.0166584	-0.116658	0.054	0.109	1
Pigp	0.0509013	-0.116698	0.127	0.187	1
Neu1	0.031613	-0.116707	0.147	0.215	1
Gng2	0.00632408	-0.117232	0.046	0.106	1
Gpr101	0.299651	-0.117378	0.131	0.159	1
Kidins220	0.0120738	-0.117387	0.166	0.253	1
Syngr3	0.0827131	-0.118311	0.398	0.478	1
Pomgnt1	0.000714708	-0.11836	0.046	0.129	1
Mllt11	0.00602834	-0.119722	0.066	0.134	1
Atg9a	0.0214368	-0.119826	0.1	0.165	1
Rps5	0.335319	-0.119904	0.958	0.972	1
Ddost	0.124054	-0.12009	0.483	0.516	1
Cct5	0.0136938	-0.120429	0.05	0.104	1
Dnajb11	0.0188646	-0.120845	0.143	0.22	1
Caly	0.018668	-0.120892	0.992	0.997	1
Il34	0.00307417	-0.121558	0.042	0.109	1
Hspa5	0.0092789	-0.12193	1	1	1
Agpat3	0.0164391	-0.122547	0.104	0.172	1
Lrrn3	0.0264707	-0.122827	0.17	0.251	1
Shisa5	0.040738	-0.122986	0.1	0.154	1
Cthrc1	0.00652653	-0.123018	0.042	0.101	1
Ntrk3	0.111005	-0.124236	0.228	0.281	1
Syt11	0.0552597	-0.124319	0.981	0.965	1
Lman2l	0.00498934	-0.124339	0.139	0.233	1
Calm1	0.0302159	-0.12435	0.973	0.957	1
Slc35b1	0.00254654	-0.124819	0.093	0.182	1
Ergic3	0.00993707	-0.124819	0.834	0.818	1
Fgfr1	0.00498688	-0.124997	0.077	0.154	1
Tram1l1	0.0127699	-0.125011	0.197	0.294	1
Maged1	0.0575306	-0.125191	0.931	0.884	1
Tm2d2	0.0074382	-0.125809	0.255	0.372	1
Nsf	0.00923657	-0.126064	0.069	0.134	1
Sort1	0.0169341	-0.126239	0.104	0.175	1
Bri3bp	0.00643128	-0.126375	0.112	0.195	1
Mtdh	0.00495517	-0.126582	0.066	0.137	1
Lhfpl3	0.0169012	-0.126727	0.069	0.129	1
Minos1	0.0120059	-0.126868	0.077	0.142	1
Sqle	0.0032825	-0.127005	0.085	0.17	1
Cyc1	0.0100986	-0.127195	0.058	0.116	1
Jagn1	0.0143312	-0.127876	0.127	0.203	1
Rps2	0.236041	-0.128265	0.965	0.98	1
Abhd8	0.00187299	-0.128526	0.039	0.106	1
Nsg1	0.0144252	-0.128609	0.815	0.828	1
Nptx2	0.0206872	-0.12874	0.108	0.177	1
Tuba1a	0.00223754	-0.128945	0.958	0.962	1
Arxes2	0.0715764	-0.129092	0.405	0.468	1
Ssr3	0.00903401	-0.12959	0.139	0.225	1
Lrrn1	0.0206945	-0.130508	0.073	0.132	1
Rpl27a	0.0172401	-0.131614	0.985	0.985	1
Cnih2	0.0559499	-0.131761	0.135	0.192	1
Smpd1	0.0513673	-0.133235	0.386	0.466	1
Slc32a1	0.09531	-0.13356	0.282	0.344	1
Nxph1	0.0038993	-0.13411	0.089	0.172	1
Unc5a	0.0153812	-0.135259	0.077	0.139	1
Rpl35a	0.0793216	-0.135385	0.981	0.985	1
Rplp1	0.27912	-0.135416	0.981	0.992	1
Slc38a10	0.00761047	-0.135544	0.147	0.235	1
Sdhb	0.0138696	-0.135677	0.073	0.134	1
Slc12a5	0.100457	-0.136239	0.429	0.504	1
Nrxn3	0.156664	-0.136243	0.398	0.443	1
Lmbrd1	0.0528038	-0.136405	0.301	0.38	1
Pcdh8	0.056493	-0.137146	0.12	0.172	1
mt-Co3	0.000107382	-0.137887	1	1	1
Gde1	0.0372175	-0.138222	0.216	0.296	1
Spock3	0.0512272	-0.138303	0.367	0.441	1
Adprh	0.0317588	-0.13858	0.224	0.304	1
Tmem59	0.00885984	-0.138604	0.985	0.97	1
Ptprn	0.00721492	-0.139513	0.9	0.909	1
Yif1b	0.00636329	-0.139781	0.097	0.175	1
Dnajb6	0.0012952	-0.140061	0.035	0.104	1
Atp5e	0.000574378	-0.140152	0.961	0.944	1
Tmem38a	0.00687374	-0.140184	0.108	0.187	1
Ece1	0.00307554	-0.140392	0.069	0.147	1
Sun1	0.00261761	-0.140688	0.089	0.177	1
Itgb1	0.0106931	-0.140763	0.139	0.22	1
Rpl26	0.00399217	-0.140795	0.958	0.97	1
Nlgn2	0.0256688	-0.140963	0.185	0.261	1
Edil3	0.0241638	-0.141318	0.263	0.347	1
Stmn2	0.0127206	-0.142273	0.185	0.276	1
Rnf145	0.00203876	-0.142294	0.1	0.195	1
Vldlr	0.0196237	-0.142321	0.189	0.271	1
Tspan7	0.0120681	-0.142435	0.981	0.98	1
Tmem35	0.0579485	-0.14244	0.32	0.41	1
Nrp1	0.00178593	-0.142968	0.073	0.159	1
Pxylp1	0.000532519	-0.143019	0.042	0.124	1
Reep5	0.00335574	-0.1433	0.985	0.982	1
M6pr	0.0176589	-0.144057	0.274	0.375	1
Ctsl	0.0412079	-0.144452	0.973	0.967	1
Cgref1	0.0635537	-0.144636	0.162	0.218	1
Tmem208	0.00322908	-0.145137	0.124	0.218	1
Vstm2a	0.0305255	-0.147087	0.166	0.241	1
Hn1	0.0157469	-0.147568	0.05	0.101	1
Enpp5	0.0388947	-0.148337	0.402	0.486	1
Cdipt	0.0067057	-0.149222	0.232	0.334	1
Rpn1	0.0115588	-0.149849	0.456	0.552	1
Ccdc47	0.0111535	-0.150821	0.236	0.327	1
Scg2	0.0484924	-0.150825	0.981	0.995	1
Cst3	0.181057	-0.151396	1	0.997	1
Clstn2	0.00445274	-0.152373	0.108	0.195	1
Vat1	0.020616	-0.155258	0.108	0.17	1
Bcas1	0.303633	-0.155459	0.104	0.129	1
Clptm1l	0.00384862	-0.156719	0.174	0.276	1
Wfs1	0.0242986	-0.156851	0.247	0.337	1
Lamp5	0.0195842	-0.157761	0.062	0.116	1
Lman2	0.00730193	-0.158488	0.181	0.276	1
Ldlr	0.00116161	-0.158571	0.058	0.139	1
Atp6ap2	0.000699504	-0.159127	0.985	0.975	1
Gnb2l1	0.000691582	-0.159765	0.062	0.149	1
Gfra1	0.0532131	-0.160794	0.081	0.127	1
Sirpa	0.00219784	-0.16146	0.386	0.524	1
Tm2d3	0.0109279	-0.162382	0.421	0.524	1
Dner	0.0136873	-0.164433	0.591	0.694	1
Negr1	0.0141838	-0.165729	0.355	0.443	1
Pdia6	0.0185326	-0.165962	0.884	0.866	1
Tubb4b	0.00883836	-0.167143	0.089	0.157	1
Fam69b	0.00139693	-0.168057	0.22	0.349	1
Serpina3n	0.203791	-0.172125	0.093	0.124	1
Tmem106b	0.00152541	-0.172228	0.205	0.332	1
Tmem222	0.00863273	-0.172308	0.224	0.319	1
Tusc3	6.57844e-05	-0.174308	0.911	0.939	1
Pnoc	0.0043178	-0.176103	0.062	0.132	1
Slc35g2	0.00130754	-0.178546	0.185	0.301	1
Itm2c	4.47012e-05	-0.179282	1	1	0.785892
Pnmal1	0.000285477	-0.17971	0.062	0.154	1
Nnat	0.0694993	-0.180498	0.958	0.944	1
Bcap31	0.00415084	-0.181319	0.286	0.397	1
Lrp1	0.00163808	-0.190475	0.305	0.433	1
Pld3	0.00136831	-0.200648	0.938	0.932	1
Tmbim4	0.000130296	-0.221153	0.131	0.256	1
Vmp1	9.90782e-05	-0.222231	0.154	0.289	1
Tspan31	0.000258008	-0.229024	0.139	0.258	1
Chga	4.19029e-05	-0.250359	0.363	0.547	0.736695
Cartpt	0.17124	-0.26004	0.158	0.203	1
Chgb	0.000173136	-0.261682	0.548	0.666	1
Tmsb4x	0.321679	-0.301986	0.992	0.992	1
Tac1	0.0465999	-0.354346	0.12	0.175	1

## Sheet: Diff. cl4 Neurons
	p_val	avg_logFC	pct.1	pct.2	p_val_adj
Penk	0.632292	0.228731	0.16	0.151	1
Fth1	0.0145788	0.201833	0.997	0.97	1
Btg1	1.25191e-11	0.197938	0.64	0.409	2.20099e-07
Ftl1	3.53422e-09	0.193824	0.91	0.786	6.21351e-05
H3f3b	7.52913e-07	0.171991	0.89	0.78	0.013237
Pcsk2	0.0105574	0.164608	0.607	0.553	1
Actb	2.92373e-05	0.162311	0.957	0.89	0.514022
Atp5d	3.11465e-05	0.160578	0.423	0.286	0.547587
Mpc1	3.55947e-09	0.158352	0.557	0.346	6.25791e-05
Rhoa	8.78809e-08	0.15724	0.61	0.421	0.00154503
Aes	4.82473e-06	0.154428	0.627	0.464	0.0848235
Rbm3	8.78819e-07	0.154173	0.29	0.154	0.0154505
Eif5a	7.32435e-08	0.153963	0.8	0.601	0.00128769
Ccl4	3.59843e-05	0.151235	0.4	0.259	0.63264
Pnrc1	4.1849e-07	0.150141	0.427	0.263	0.00735748
Btg2	1.12284e-09	0.149303	0.25	0.099	1.97406e-05
Meg3	0.777132	0.148773	0.757	0.731	1
Rbm39	2.66803e-06	0.148653	0.497	0.335	0.0469067
Glul	5.59938e-08	0.148653	0.52	0.33	0.000984427
Rpl36	0.000737247	0.146369	0.917	0.851	1
Tmsb10	0.000198767	0.145388	0.883	0.72	1
Lhfpl3	0.0127113	0.140572	0.21	0.153	1
Sec61g	2.93671e-06	0.139558	0.737	0.56	0.0516303
Dusp1	1.16665e-07	0.138899	0.393	0.226	0.00205109
Uqcr11	1.85021e-05	0.137721	0.737	0.574	0.325286
Gng5	4.5841e-09	0.137691	0.723	0.505	8.05931e-05
Usmg5	0.00129528	0.137618	0.793	0.664	1
Prdx5	6.32359e-05	0.135632	0.447	0.305	1
Uqcr10	2.11238e-05	0.135096	0.63	0.462	0.371377
Vapa	5.74126e-05	0.13499	0.483	0.344	1
Sepp1	6.39012e-08	0.134883	0.49	0.303	0.00112345
Rpl18a	8.85223e-05	0.134747	0.913	0.854	1
Srsf2	6.75961e-08	0.133194	0.507	0.318	0.00118841
Sh3bgrl3	1.84671e-05	0.132711	0.407	0.263	0.324669
Fosb	8.38928e-08	0.132377	0.503	0.319	0.00147492
Eif1b	3.63338e-06	0.130514	0.477	0.311	0.0638784
Clta	1.02177e-05	0.130218	0.707	0.527	0.179638
Marcks	4.89597e-05	0.12951	0.497	0.349	0.860761
Ndufa3	8.79288e-05	0.12938	0.7	0.544	1
Tfrc	0.00746622	0.128886	0.15	0.094	1
Srsf5	1.02914e-05	0.128621	0.647	0.478	0.180932
Rps3a1	0.00318726	0.128591	0.963	0.907	1
Ptn	0.00376269	0.128359	0.87	0.733	1
Ngfrap1	0.00332578	0.128205	0.583	0.47	1
Hbb-bs	0.00364181	0.127543	0.13	0.074	1
Rps20	0.00709099	0.127453	0.92	0.836	1
Eif1	1.39438e-05	0.127382	0.95	0.838	0.245146
Edf1	0.000185286	0.127195	0.563	0.423	1
Sat1	9.46952e-07	0.126701	0.457	0.288	0.0166484
Scn3b	0.0627734	0.126518	0.373	0.336	1
Sema5a	0.109159	0.126391	0.323	0.283	1
Cd9	1.20061e-07	0.124714	0.587	0.395	0.00211079
Rsrp1	2.24699e-06	0.124359	0.563	0.382	0.0395043
Rplp0	3.20132e-05	0.123831	0.873	0.758	0.562824
Map1lc3a	0.0153959	0.123398	0.247	0.182	1
Ptma	3.33574e-06	0.122285	0.893	0.77	0.0586456
Mt1	0.000153664	0.122225	0.847	0.703	1
Rpl27a	0.023117	0.121112	0.943	0.909	1
Uqcrq	0.000596081	0.120046	0.737	0.583	1
Cebpb	3.61901e-07	0.119606	0.297	0.153	0.00636258
Rnf7	3.62612e-05	0.118573	0.48	0.335	0.637508
Rpl10a	0.0015509	0.118301	0.87	0.761	1
2020-09-07	3.52531e-05	0.118266	0.533	0.377	0.619785
Rps27	0.00154437	0.117397	0.963	0.885	1
Rnf150	0.0949177	0.117294	0.167	0.135	1
Romo1	0.00214767	0.117109	0.47	0.362	1
Hmgb1	1.83643e-06	0.115427	0.657	0.476	0.0322862
Fkbp1a	0.000638438	0.114995	0.547	0.414	1
Ndufa11	0.0251618	0.114524	0.357	0.289	1
Egr1	2.54683e-07	0.114406	0.33	0.175	0.00447758
Fos	7.01496e-07	0.113789	0.8	0.632	0.012333
Gabrb1	0.165322	0.113554	0.76	0.788	1
Basp1	0.000298884	0.113329	0.817	0.66	1
Psenen	0.0192329	0.11278	0.573	0.498	1
Junb	3.21701e-09	0.112437	0.79	0.575	5.65582e-05
Rps28	0.000845895	0.112423	0.94	0.86	1
Atp6v1f	0.000278853	0.112235	0.613	0.472	1
Atox1	5.0716e-05	0.112083	0.377	0.244	0.891639
Qk	2.29291e-06	0.112083	0.433	0.269	0.0403117
Fau	0.0241078	0.111275	0.963	0.918	1
Jun	1.88544e-08	0.111211	0.77	0.563	0.00033148
Atf3	7.58309e-07	0.110385	0.263	0.131	0.0133318
Atp5j2	0.00148252	0.110368	0.82	0.668	1
mt-Atp8	0.0901816	0.109874	0.99	0.964	1
Rps3	0.000502019	0.109841	0.92	0.851	1
Ptges3	0.000180525	0.109562	0.337	0.217	1
Jund	4.92932e-07	0.109491	0.913	0.772	0.00866623
Map1lc3b	0.000128521	0.108984	0.407	0.275	1
Ndufa2	0.000861925	0.108913	0.583	0.451	1
Cox6b1	5.03899e-05	0.108258	0.707	0.528	0.885905
Cox6c	0.0103661	0.108217	0.897	0.797	1
Cbln2	0.0814631	0.107749	0.14	0.104	1
Pam	0.381296	0.107613	0.92	0.896	1
Sqstm1	0.00046661	0.107558	0.567	0.42	1
Rpl15	7.22284e-06	0.107507	0.803	0.623	0.126985
Tomm7	0.000285672	0.107147	0.65	0.505	1
Rpl38	0.0103792	0.107037	0.953	0.899	1
Marcksl1	6.28843e-05	0.106885	0.347	0.217	1
Nnat	0.0142172	0.106443	0.867	0.744	1
Nptx1	0.119771	0.10554	0.203	0.167	1
Fis1	0.000352797	0.105443	0.493	0.354	1
Set	0.000359616	0.105416	0.363	0.242	1
Tspan17	0.225949	0.105336	0.21	0.19	1
Uqcrh	0.000207177	0.105026	0.71	0.553	1
Sumo2	4.15117e-05	0.104554	0.767	0.593	0.729817
Rpl7a	2.07368e-05	0.103414	0.793	0.61	0.364573
Ybx1	9.02233e-06	0.102411	0.43	0.275	0.158622
Calb2	0.605111	0.102375	0.097	0.113	1
Cbx3	1.69842e-05	0.101778	0.413	0.263	0.2986
Rpl41	0.0817703	0.101533	0.98	0.969	1
Zfand5	0.000103472	0.101133	0.337	0.211	1
Nedd8	0.00103749	0.100391	0.473	0.347	1
Rheb	0.000430631	0.100059	0.387	0.256	1
Malat1	0.00447783	0.0995315	0.98	0.972	1
Psmb6	0.000976002	0.0994869	0.267	0.17	1
Syt3	0.0344166	0.0994707	0.14	0.097	1
Rpl28	0.000453289	0.0990216	0.74	0.585	1
Rpl35	0.000121905	0.0977936	0.85	0.686	1
App	0.00311285	0.0976535	1	1	1
Rpl31	0.000105974	0.0972711	0.583	0.417	1
Hs6st2	0.823672	0.0968026	0.45	0.483	1
Tpm3	3.88384e-05	0.0966859	0.28	0.16	0.682818
Prkacb	0.257314	0.0965415	0.287	0.266	1
Ntng1	0.624392	0.0960932	0.183	0.178	1
Serf2	0.000304498	0.0958243	0.81	0.657	1
Rps29	0.0165911	0.0957827	0.967	0.918	1
Pcdh20	0.955782	0.0952894	0.157	0.164	1
Rpl19	0.0095432	0.0938599	0.953	0.923	1
Ptms	0.000217756	0.0936199	0.783	0.608	1
Paip2	0.00100953	0.0933178	0.267	0.168	1
Rpl22	2.8661e-06	0.0932988	0.787	0.596	0.0503889
Hmgn1	0.000336429	0.0932415	0.407	0.278	1
Son	4.4738e-05	0.0932333	0.343	0.209	0.786539
Rhob	3.55507e-05	0.0931852	0.31	0.182	0.625017
Oaz1	0.00798509	0.0927127	0.923	0.83	1
Jtb	0.160121	0.0924186	0.19	0.16	1
Rpl6	0.0116333	0.0916509	0.937	0.876	1
Snhg11	0.725788	0.0914211	0.613	0.642	1
Naca	0.0144659	0.0913465	0.873	0.774	1
Synpr	0.928281	0.0912752	0.16	0.171	1
Tmem245	0.310238	0.0912616	0.28	0.266	1
Myl6	0.00728169	0.09111	0.797	0.679	1
Ifrd1	1.06242e-05	0.0906762	0.287	0.159	0.186783
Txndc16	0.139285	0.0905491	0.203	0.171	1
Comt	0.096539	0.0902205	0.27	0.23	1
Tapbp	0.107617	0.0901677	0.21	0.173	1
Tceb2	0.0999756	0.0898	0.847	0.742	1
Ndufb8	0.00694648	0.0897612	0.61	0.495	1
Ywhaq	0.0020815	0.0894858	0.783	0.635	1
D8Ertd738e	0.000129748	0.0894403	0.227	0.124	1
Kcnk3	0.0266891	0.0893595	0.153	0.105	1
Zbtb20	0.0010929	0.0892169	0.343	0.231	1
Prdx2	0.0010532	0.0890119	0.567	0.436	1
Serpini1	0.877242	0.0889357	0.393	0.431	1
Pabpc1	7.27416e-05	0.0887845	0.16	0.074	1
Ifngr2	0.149907	0.0886744	0.13	0.102	1
Cox7a2	0.00248832	0.088586	0.777	0.638	1
Arpc1a	0.00188041	0.0885233	0.367	0.259	1
Nhp2l1	0.00203626	0.0884219	0.477	0.352	1
Rpl24	0.0148512	0.0883424	0.94	0.868	1
Ran	0.00106214	0.0881219	0.577	0.439	1
Ndufb9	0.00380795	0.0880645	0.52	0.404	1
Igf2r	0.172419	0.0879095	0.207	0.176	1
Tulp4	0.0712199	0.0878808	0.127	0.091	1
Bnip3l	0.000212165	0.0873407	0.103	0.041	1
Mcl1	8.02482e-06	0.0872564	0.27	0.145	0.141084
Gabarap	9.76408e-05	0.0865765	0.813	0.642	1
Uqcrb	0.00554806	0.086546	0.603	0.476	1
Nlgn3	0.385693	0.0864865	0.393	0.395	1
H2afz	0.00925835	0.0863212	0.837	0.698	1
Ywhab	0.10123	0.0862066	0.287	0.241	1
Serbp1	0.0307321	0.0857756	0.157	0.108	1
Rpl3	0.0328783	0.0855452	0.98	0.945	1
Dbi	0.000153959	0.0853918	0.84	0.698	1
Cdc42	5.412e-05	0.0852732	0.717	0.542	0.951483
Ppp1r15a	2.69606e-07	0.0850164	0.12	0.033	0.00473994
Lrrc8a	0.0790861	0.0844484	0.147	0.11	1
Ndufa5	0.00942952	0.0840896	0.44	0.344	1
Sparcl1	0.248367	0.0839113	0.37	0.329	1
Eif3f	0.0022844	0.0835355	0.49	0.368	1
Calm3	0.0167537	0.0831334	0.433	0.341	1
Gpx4	7.70399e-05	0.0830171	0.857	0.679	1
Cyhr1	0.293424	0.0829062	0.23	0.211	1
Rps15	0.0494226	0.0827418	0.267	0.209	1
Dnaja1	0.000712241	0.0824597	0.557	0.415	1
Ddx5	0.00144465	0.0824028	0.83	0.679	1
Rplp1	0.106871	0.0823182	0.95	0.873	1
Ndufb2	0.00435695	0.0819005	0.367	0.263	1
Mobp	0.422595	0.0817442	0.113	0.097	1
Ttc13	0.228457	0.0810927	0.2	0.176	1
Hnrnpf	2.78654e-05	0.0810124	0.25	0.135	0.489902
Nap1l5	0.10121	0.0809358	0.797	0.742	1
Ndufa7	0.00106615	0.0808965	0.55	0.412	1
Rpl17	0.00569994	0.0808078	0.483	0.373	1
Dkk3	0.341114	0.0807418	0.153	0.135	1
Rps24	0.0939127	0.0802293	0.967	0.915	1
Dpysl2	0.0572923	0.0799148	0.32	0.255	1
Arf5	0.00770831	0.0796655	0.467	0.362	1
Eef1d	0.00566283	0.0795863	0.247	0.167	1
Pgr15l	0.380243	0.0793223	0.123	0.105	1
Cox7b	0.0364865	0.0792185	0.193	0.14	1
Mrpl52	0.00103507	0.0787639	0.283	0.182	1
Sepw1	0.00925579	0.0786639	0.87	0.744	1
Rnf187	0.0904596	0.0784716	0.24	0.192	1
Rps13	0.0204793	0.0784173	0.9	0.786	1
1810037I17Rik	0.000118028	0.0782474	0.463	0.314	1
Lnpep	0.17753	0.0778902	0.143	0.115	1
Ppp2ca	0.0277108	0.0775932	0.253	0.19	1
Eif4g2	0.00905013	0.0775621	0.43	0.33	1
Prdx1	0.000617317	0.0770526	0.817	0.665	1
St13	0.0191937	0.0765922	0.107	0.063	1
Slc2a13	0.522631	0.076565	0.303	0.302	1
Ndufs5	0.00855211	0.0764512	0.58	0.456	1
Rps26	0.00365808	0.0763145	0.837	0.689	1
Rpl36al	0.0114718	0.075789	0.59	0.483	1
Cntnap1	0.475909	0.0755008	0.203	0.192	1
Eef1b2	0.00119585	0.0752185	0.71	0.552	1
Vdac2	0.0027578	0.0751898	0.35	0.244	1
Sorcs1	0.338867	0.074853	0.22	0.2	1
Rps27a	0.0300004	0.0747908	0.973	0.934	1
Rps14	0.000577832	0.0743797	0.843	0.682	1
Snx3	8.00635e-05	0.0743658	0.59	0.415	1
Gapdh	0.0574149	0.0742766	0.963	0.91	1
Rps9	0.0105853	0.07423	0.903	0.821	1
Capzb	0.182808	0.0741844	0.14	0.113	1
Arhgdia	0.0146957	0.0736812	0.26	0.186	1
Slc25a4	0.00218645	0.0732842	0.807	0.649	1
Rpl27	0.000873713	0.0732475	0.827	0.66	1
Sparc	0.000317222	0.0729289	0.493	0.347	1
Cntn1	0.183745	0.0728136	0.913	0.906	1
Atp5h	0.00373874	0.0725958	0.84	0.689	1
Rpl8	0.101062	0.0724471	0.963	0.896	1
Rbx1	0.0109754	0.0721952	0.427	0.33	1
Plp1	5.59331e-05	0.0721902	0.35	0.214	0.983359
Cfl1	0.0604481	0.07136	0.843	0.75	1
Morf4l1	0.0132509	0.0712909	0.79	0.656	1
Rpl39	0.0033927	0.0712561	0.937	0.862	1
Npm1	0.00199717	0.0709113	0.72	0.579	1
Nxph1	0.721283	0.0706658	0.193	0.19	1
Clstn1	0.147087	0.07056	0.92	0.917	1
Atp6v0e	0.0158622	0.070539	0.137	0.085	1
Cnbp	0.0972199	0.0703903	0.23	0.184	1
Pebp1	0.0110117	0.0701613	0.827	0.692	1
Peg3	0.149159	0.0701435	0.383	0.349	1
Eef2	0.0186287	0.0698663	0.377	0.288	1
Ndufa1	0.263557	0.0696976	0.463	0.428	1
Tsc22d1	0.0699717	0.0692635	0.463	0.381	1
Eef1a1	0.341211	0.0692596	0.983	0.986	1
Myl12b	0.0180352	0.0687843	0.39	0.3	1
Thy1	0.161918	0.0684558	0.54	0.495	1
Ccl3	4.14224e-05	0.0682192	0.28	0.159	0.728247
Sumo1	0.0245686	0.0680783	0.37	0.283	1
B3galt1	0.887643	0.0677928	0.163	0.181	1
Sub1	0.00119025	0.0676989	0.68	0.516	1
Mmp17	0.842141	0.0676807	0.187	0.193	1
Srsf3	0.000594779	0.0675906	0.533	0.385	1
Ndufb10	0.028431	0.0674644	0.25	0.184	1
Cntn4	0.101741	0.0673305	0.147	0.11	1
Cox5b	0.0226729	0.0672108	0.8	0.667	1
Pfdn5	0.057859	0.0668773	0.823	0.712	1
Rpl36a	0.00278263	0.0666627	0.83	0.671	1
Mif	0.0572363	0.0663011	0.653	0.552	1
Rps6	0.00350003	0.066181	0.667	0.511	1
Rpl37a	0.0307391	0.0657471	0.967	0.92	1
Smdt1	0.00143235	0.0657177	0.637	0.483	1
Srp14	0.0149486	0.0656901	0.57	0.458	1
Akr1a1	0.00650657	0.0656646	0.413	0.307	1
Slc17a6	0.329208	0.0653583	0.28	0.25	1
Bri3	0.00289782	0.0651734	0.37	0.259	1
Sv2b	0.572988	0.0650333	0.193	0.187	1
Rps11	0.158738	0.0641623	0.93	0.869	1
Atp5l	0.0136278	0.0639855	0.713	0.596	1
Rps5	0.0789606	0.0639604	0.937	0.855	1
Sorl1	0.758141	0.0634818	0.357	0.363	1
Serpine2	0.937935	0.0634476	0.173	0.176	1
Tpt1	0.0289726	0.0632045	0.933	0.858	1
Drap1	0.00968288	0.0628772	0.313	0.223	1
Mt3	0.349677	0.0628772	0.89	0.821	1
Slc25a3	0.00808026	0.0626262	0.683	0.55	1
Ppp3cb	0.486438	0.0623422	0.11	0.099	1
Chl1	0.353698	0.0623257	0.577	0.575	1
Dnaja2	0.614577	0.0622345	0.117	0.11	1
Fat3	0.270381	0.0622345	0.127	0.105	1
Rps23	0.0230211	0.0619567	0.897	0.829	1
Rpl32	0.0385887	0.0618987	0.91	0.808	1
B2m	0.00508176	0.0618899	0.23	0.149	1
Grin1	0.329393	0.0618524	0.74	0.775	1
Ntm	0.831018	0.0616484	0.44	0.451	1
Ubb	0.784545	0.0611835	0.977	0.972	1
Atp5g3	0.0159331	0.060932	0.533	0.417	1
Ube2d3	0.0129178	0.0607658	0.233	0.16	1
Atp5k	0.0236458	0.0603631	0.38	0.289	1
H3f3a	0.00244731	0.0598524	0.847	0.715	1
Ptprz1	0.968957	0.0597968	0.36	0.379	1
Ost4	0.0185659	0.0596549	0.16	0.104	1
Dstn	0.0178923	0.0596285	0.15	0.096	1
Snrpg	0.00683346	0.0595996	0.177	0.108	1
Nbea	0.464022	0.0595787	0.133	0.121	1
Pet100	0.235754	0.059526	0.17	0.143	1
Aldoa	0.325971	0.0595088	0.863	0.794	1
Lrfn1	0.561947	0.0595012	0.163	0.154	1
Sigmar1	0.905758	0.0593265	0.247	0.277	1
Pfn1	6.88982e-05	0.0592057	0.727	0.539	1
Atp5g2	0.000550529	0.0591096	0.77	0.593	1
Scn2b	0.712775	0.0590384	0.423	0.437	1
Tomm20	0.142572	0.0588902	0.75	0.673	1
Cox8a	0.32063	0.0588161	0.923	0.873	1
Stt3b	0.505046	0.0582689	0.31	0.302	1
Mrfap1	0.00651455	0.0575414	0.837	0.689	1
Lrrn3	0.87065	0.0574275	0.37	0.382	1
Gria4	0.931351	0.0573982	0.353	0.385	1
Rpl4	0.0129205	0.0572754	0.5	0.387	1
Pcdh11x	0.837339	0.0572124	0.197	0.197	1
Adgrl2	0.480162	0.0570381	0.17	0.156	1
Cycs	0.0292925	0.057032	0.22	0.156	1
Ywhae	0.015551	0.0566309	0.727	0.608	1
Gnai2	0.0568741	0.0563151	0.87	0.764	1
Acsl3	0.535465	0.0562092	0.28	0.272	1
Park7	0.0593457	0.0560687	0.357	0.283	1
Lgals3bp	0.795783	0.0560541	0.217	0.22	1
Galnt13	0.73854	0.0559936	0.203	0.201	1
Btf3	0.00162998	0.0558169	0.807	0.646	1
Ptprj	0.523067	0.0556816	0.14	0.129	1
Tmem192	0.393704	0.0556749	0.15	0.134	1
Camk2n1	0.424511	0.0555699	0.107	0.093	1
Cuedc2	0.629377	0.0555552	0.11	0.104	1
Ndufa13	0.108249	0.0551259	0.917	0.816	1
Selm	0.133552	0.0548027	0.77	0.681	1
Ppib	0.22464	0.0547291	0.8	0.766	1
Pcbp2	0.00838549	0.0543499	0.203	0.132	1
Fam171a1	0.493731	0.0542769	0.127	0.115	1
Rps12	0.00148078	0.0542383	0.777	0.61	1
Slc12a6	0.934066	0.0541789	0.097	0.102	1
Rplp2	0.0572964	0.0534793	0.883	0.774	1
Erlec1	0.902299	0.0534727	0.413	0.469	1
Cnr1	0.395655	0.0534145	0.153	0.134	1
Srp9	0.0296228	0.0531407	0.18	0.124	1
Rab3c	0.645035	0.0529356	0.12	0.113	1
Ldhb	0.0187188	0.0528722	0.387	0.291	1
Tmsb4x	0.387381	0.0525709	0.963	0.932	1
Lmbr1	0.532137	0.0518954	0.153	0.143	1
Gria3	0.495113	0.0518202	0.293	0.285	1
Rps10	0.160079	0.051639	0.923	0.871	1
Ywhah	0.165112	0.0515863	0.4	0.346	1
Tmem222	0.72039	0.051396	0.48	0.503	1
Qsox1	0.451882	0.0513485	0.233	0.219	1
Adcy2	0.831484	0.0513325	0.183	0.182	1
Aplp2	0.276771	0.0510977	0.867	0.83	1
Cox7c	0.176886	0.0508239	0.87	0.756	1
Tsn	0.418801	0.0505554	0.237	0.22	1
Hspe1	0.0297846	0.0504411	0.517	0.418	1
Tpi1	0.553605	0.0503793	0.313	0.308	1
Gnb1	0.0180133	0.0502206	0.537	0.421	1
Slc36a4	0.593393	0.0496852	0.173	0.165	1
Nat8l	0.945113	0.0493203	0.223	0.242	1
Rpl34	0.0169576	0.0491838	0.897	0.805	1
Timm22	0.801283	0.0490279	0.13	0.131	1
Ndfip1	0.50268	0.0488126	0.203	0.19	1
Slc25a17	0.939791	0.048803	0.107	0.113	1
C1qa	0.00116443	0.0487773	0.153	0.08	1
Gpld1	0.707503	0.0480241	0.177	0.198	1
Ncdn	0.438977	0.047986	0.137	0.121	1
Cnnm3	0.499772	0.0478521	0.14	0.127	1
Gabarapl2	0.0527699	0.0477504	0.803	0.679	1
Gpr27	0.596387	0.0475609	0.19	0.182	1
Rims3	0.748481	0.0473398	0.09	0.101	1
Cd81	0.247505	0.0472833	1	0.998	1
Rpl7	0.0235004	0.0472365	0.827	0.69	1
Atp6v1g1	0.00181076	0.0472191	0.56	0.42	1
Arl6ip1	0.465756	0.0471613	0.993	0.987	1
Pvrl2	0.847225	0.0471371	0.157	0.17	1
Pcdh17	0.853429	0.0471227	0.603	0.632	1
Rpl10	0.0114346	0.046918	0.82	0.698	1
Hnrnpa3	0.559987	0.0468547	0.143	0.134	1
Slc29a1	0.873572	0.0468257	0.14	0.151	1
B3gat1	0.804377	0.0467965	0.137	0.149	1
Mat2a	0.0627705	0.0466484	0.18	0.131	1
Shisa7	0.958976	0.0464032	0.123	0.126	1
Rps15a	0.00472288	0.045911	0.897	0.777	1
Adcy6	0.407049	0.0457077	0.103	0.088	1
Aldoc	0.0220614	0.0456372	0.41	0.313	1
Mgat4c	0.884762	0.0455299	0.197	0.203	1
Hint1	0.0333468	0.0449587	0.87	0.745	1
Rps16	0.0967712	0.0447072	0.88	0.814	1
Vsnl1	0.596936	0.0443991	0.103	0.096	1
Slc25a5	0.0917612	0.0442434	0.117	0.082	1
Rps25	0.0283166	0.0441593	0.65	0.535	1
Sdhd	0.500308	0.0441571	0.123	0.146	1
Pfn2	0.214141	0.0440169	0.207	0.171	1
Hnrnpa2b1	0.0492476	0.0439908	0.383	0.302	1
Sema6b	0.920851	0.0438664	0.32	0.344	1
Shfm1	0.006852	0.0437232	0.65	0.503	1
Srrm2	0.0314213	0.0436701	0.377	0.291	1
Crim1	0.477835	0.043645	0.3	0.347	1
Enpp5	0.739346	0.0435936	0.64	0.698	1
Ywhaz	0.345384	0.0433347	0.24	0.214	1
Ubqln2	0.486737	0.0433128	0.113	0.101	1
Kcnh2	0.589114	0.0431898	0.107	0.097	1
Ociad2	0.585862	0.0431483	0.107	0.097	1
Rps4x	0.500742	0.0430512	0.93	0.882	1
Atp5e	0.0576963	0.0428784	0.84	0.712	1
Spag9	0.562435	0.0428444	0.14	0.129	1
Gnb2	0.0117807	0.0425481	0.687	0.553	1
Selt	0.869695	0.0423703	0.247	0.255	1
C1qb	0.000922136	0.0422686	0.24	0.143	1
Csmd3	0.569586	0.0421894	0.163	0.153	1
Elmod1	0.609647	0.0415461	0.363	0.418	1
Hs3st1	0.638587	0.0415267	0.11	0.126	1
Ncam1	0.388841	0.0414962	0.987	0.97	1
Csnk1a1	0.0383631	0.0414618	0.25	0.182	1
Clcc1	0.880757	0.0410385	0.12	0.121	1
Ccdc107	0.549342	0.040932	0.437	0.431	1
Slc50a1	0.750246	0.040434	0.143	0.14	1
Atp5j	0.0353005	0.0404321	0.76	0.635	1
Gm42418	0.292152	0.0402762	1	1	1
Nell2	0.761831	0.0401658	0.417	0.458	1
Edil3	0.719047	0.0400927	0.443	0.456	1
Gpm6b	0.0190208	0.0400682	0.467	0.363	1
Rps18	0.119623	0.0396837	0.867	0.777	1
Slc9a1	0.706082	0.0394258	0.117	0.112	1
Aatk	0.962749	0.0393479	0.227	0.237	1
Gabrg3	0.88234	0.0393289	0.303	0.311	1
B3galt5	0.81147	0.0391722	0.15	0.151	1
Igfbp5	0.838789	0.0389171	0.163	0.162	1
Hsbp1	0.0392389	0.0388508	0.61	0.492	1
Hspa8	0.478668	0.0388428	0.977	0.94	1
Rpl22l1	0.0766656	0.0384663	0.933	0.824	1
Calm1	0.510734	0.0382854	0.903	0.852	1
Mfsd5	0.851989	0.0381677	0.15	0.162	1
Gabarapl1	0.995926	0.0380207	0.203	0.212	1
Slc6a7	0.92278	0.0375642	0.247	0.264	1
Pomp	0.0295062	0.0374781	0.447	0.352	1
Eif4a1	0.0296242	0.0374038	0.523	0.415	1
Unc5a	0.469882	0.0370982	0.193	0.231	1
Psma3	0.0501018	0.0368548	0.38	0.296	1
Gnai1	0.919847	0.0368204	0.11	0.116	1
Prdx6	0.0145555	0.0367627	0.18	0.116	1
Dnm1	0.9427	0.0367081	0.143	0.151	1
Ndufs6	0.33844	0.0366594	0.197	0.17	1
Ptprd	0.798239	0.0366414	0.277	0.303	1
Cxx1a	0.985787	0.0365414	0.627	0.619	1
Gpr101	0.91903	0.0363435	0.37	0.379	1
Nt5c3	0.619652	0.0362615	0.15	0.142	1
Yipf5	0.490223	0.0362208	0.25	0.291	1
Alcam	0.890591	0.0362009	0.513	0.547	1
Timm8b	0.644034	0.036147	0.133	0.126	1
Megf8	0.69714	0.0358257	0.54	0.541	1
Olfm1	0.366016	0.0357254	0.54	0.61	1
Pgam1	0.297679	0.0357079	0.4	0.347	1
Csde1	0.605274	0.0353104	0.097	0.113	1
Gsk3b	0.551456	0.0353104	0.11	0.099	1
Ubac2	0.86172	0.0352205	0.137	0.148	1
Tmod2	0.808144	0.0351857	0.103	0.101	1
2410015M20Rik	0.561483	0.0351197	0.217	0.204	1
Ndufc1	0.335424	0.0350263	0.197	0.17	1
Cbx5	0.522449	0.0349322	0.103	0.091	1
Resp18	0.84812	0.0346995	1	0.998	1
Cachd1	0.551222	0.0346147	0.113	0.102	1
Entpd3	0.783414	0.0340793	0.147	0.159	1
Plxna4	0.799446	0.0338504	0.227	0.228	1
Slc39a6	0.801414	0.0338112	0.513	0.527	1
Nup210	0.883461	0.0337111	0.097	0.102	1
Wdfy3	0.869818	0.0335763	0.11	0.11	1
Xk	0.803783	0.03344	0.103	0.099	1
Creg2	0.712769	0.0334291	0.267	0.297	1
Nme1	0.303803	0.0331798	0.327	0.291	1
2610524H06Rik	0.739375	0.033163	0.19	0.187	1
Atpif1	0.0303366	0.0331485	0.61	0.497	1
Cd83	0.296911	0.0330787	0.46	0.428	1
Lrrtm1	0.768892	0.0329848	0.12	0.116	1
Plxnc1	0.865161	0.0328055	0.367	0.396	1
Tmem178b	0.52285	0.0325076	0.257	0.292	1
AW551984	0.943192	0.0324347	0.11	0.112	1
Fam174a	0.99511	0.0323703	0.44	0.456	1
Celsr2	0.72559	0.0323331	0.42	0.465	1
Cdh2	0.546083	0.0323248	0.537	0.546	1
Npc2	0.157964	0.0317603	0.487	0.42	1
Cd164	0.85906	0.0316931	0.2	0.204	1
Nxf1	0.915757	0.0316007	0.173	0.184	1
Dynll1	0.0695822	0.0313212	0.85	0.719	1
Vps8	0.693649	0.0312402	0.113	0.107	1
Atp5a1	0.21349	0.0312402	0.4	0.346	1
Mrpl20	0.428769	0.031167	0.12	0.104	1
St8sia1	0.744244	0.031153	0.133	0.146	1
Ubc	0.686932	0.0310644	0.907	0.858	1
Fam177a	0.543512	0.0308699	0.11	0.099	1
Gabra2	0.714053	0.0307421	0.633	0.653	1
Serinc3	0.490363	0.0306445	0.657	0.642	1
2020-09-15	0.225949	0.0305919	0.95	0.888	1
Zcchc18	0.95887	0.0305444	0.28	0.289	1
Hnrnpa1	0.671281	0.030211	0.097	0.11	1
Rps17	0.0561129	0.0301799	0.533	0.429	1
Acvr1c	0.359686	0.0298799	0.087	0.108	1
Pafah1b1	0.569582	0.0298544	0.18	0.164	1
Tenm1	0.668723	0.0298184	0.443	0.486	1
Kcnf1	0.79137	0.0298064	0.143	0.138	1
Xbp1	0.954194	0.0297072	0.393	0.42	1
Gramd1a	0.973945	0.0294268	0.153	0.16	1
Ntrk3	0.885876	0.029328	0.383	0.412	1
Svop	0.830308	0.0291406	0.44	0.442	1
Rpl23	0.495845	0.0290037	0.92	0.888	1
Rps7	0.212865	0.0289694	0.91	0.825	1
Tmx4	0.658349	0.0288522	0.987	0.978	1
Mboat7	0.826324	0.0287101	0.703	0.742	1
Hacd3	0.895529	0.0286571	0.6	0.66	1
Rnf11	0.882362	0.0284967	0.103	0.11	1
Erh	0.0559721	0.0283472	0.327	0.25	1
Rab6b	0.704172	0.0283347	0.097	0.108	1
Oaz2	0.666472	0.0281709	0.107	0.099	1
Lrfn2	0.92057	0.0280053	0.103	0.104	1
Galnt9	0.889326	0.0279218	0.1	0.105	1
Fam171b	0.970082	0.0277973	0.553	0.591	1
Ace	0.966152	0.0277423	0.12	0.123	1
Trappc2l	0.663219	0.0276611	0.103	0.118	1
mt-Nd4l	0.906657	0.0276587	0.993	0.983	1
Tmem205	0.934107	0.027619	0.297	0.31	1
Ckb	0.258435	0.0276152	0.903	0.832	1
Grcc10	0.318099	0.0275831	0.103	0.083	1
Qpctl	0.626454	0.0274972	0.133	0.153	1
Rpl13	0.573956	0.027417	0.953	0.914	1
Igsf3	0.687277	0.0271643	0.1	0.112	1
Rpl12	0.0179412	0.0270902	0.607	0.473	1
Pam16	0.657902	0.0269788	0.163	0.182	1
Ndufc2	0.946139	0.0269674	0.957	0.923	1
Ank3	0.672756	0.0268241	0.093	0.107	1
Atp6v1b2	0.344345	0.0265202	0.16	0.197	1
Slc5a3	0.784116	0.0264854	0.22	0.239	1
Ndufab1	0.0867964	0.0262491	0.37	0.294	1
Tnr	0.679189	0.0261806	0.273	0.266	1
Cox17	0.609982	0.0258875	0.163	0.151	1
Tenm4	0.166168	0.0258117	0.24	0.305	1
Nap1l1	0.654498	0.0256502	0.127	0.118	1
Tmem87b	0.891525	0.0254791	0.28	0.294	1
Fam234b	0.562312	0.0254333	0.527	0.524	1
Sema6a	0.67283	0.0253128	0.137	0.154	1
Elovl6	0.545562	0.0249752	0.12	0.14	1
Anapc5	0.675757	0.024439	0.233	0.259	1
Rpl37	0.786471	0.0243809	0.94	0.932	1
2010107E04Rik	0.111031	0.0243345	0.477	0.398	1
Ntrk2	0.616533	0.0242677	0.847	0.811	1
Vwa1	0.538059	0.0242289	0.093	0.11	1
Hmgn2	0.0245844	0.0241359	0.157	0.101	1
Rpl18	0.443382	0.0240389	0.907	0.81	1
Pex14	0.884744	0.02401	0.13	0.129	1
Eif3h	0.296305	0.0238047	0.16	0.132	1
D430041D05Rik	0.806792	0.0236799	0.173	0.187	1
Lrp1b	0.775152	0.0233358	0.197	0.212	1
Arf1	0.110012	0.0233102	0.517	0.434	1
Rpsa	0.684044	0.0231456	0.963	0.91	1
Susd2	0.322267	0.0230953	0.17	0.212	1
Acsl4	0.469443	0.0230069	0.167	0.195	1
Actg1	0.224712	0.0229295	0.94	0.903	1
Rnf139	0.932972	0.0226974	0.107	0.107	1
Gm561	0.826175	0.0225302	0.183	0.197	1
Cd99l2	0.892542	0.0223369	0.507	0.552	1
Ttc14	0.896559	0.0220476	0.11	0.115	1
Tex264	0.424051	0.0217728	0.18	0.215	1
Ebpl	0.709804	0.0216206	0.303	0.33	1
Tm2d1	0.891987	0.0215429	0.347	0.366	1
Stub1	0.461581	0.0212498	0.153	0.179	1
Scap	0.581662	0.0212498	0.18	0.208	1
Prrt1	0.783051	0.0211512	0.093	0.102	1
Bsg	0.555721	0.0210709	1	1	1
Hsp90ab1	0.70317	0.0210331	0.95	0.917	1
Mycbp2	0.438667	0.0209975	0.127	0.151	1
Lrp11	0.599789	0.0208496	0.363	0.41	1
Kif1b	0.655084	0.0206266	0.117	0.132	1
Slc35b4	0.617837	0.0206266	0.123	0.142	1
Tmtc1	0.790849	0.0201315	0.117	0.126	1
Shisa4	0.249267	0.0200733	0.25	0.305	1
Cacna1e	0.827388	0.0198847	0.247	0.264	1
Rps19	0.194309	0.0198322	0.95	0.884	1
Ubl5	0.21547	0.0196209	0.67	0.574	1
St3gal3	0.80528	0.0195199	0.103	0.112	1
Cadm2	0.832128	0.0194955	0.367	0.373	1
Plppr1	0.724801	0.0194069	0.19	0.208	1
Ndufv1	0.876771	0.0193751	0.103	0.102	1
Ngb	0.589885	0.0191965	0.137	0.156	1
Gabbr1	0.732305	0.0191526	0.997	0.991	1
St3gal2	0.678211	0.0189951	0.107	0.119	1
Nomo1	0.394548	0.0189454	0.503	0.574	1
Bex1	0.395125	0.0188137	0.167	0.201	1
Yipf3	0.564818	0.0188074	0.36	0.399	1
Trpv2	0.736934	0.0187811	0.107	0.118	1
Calcr	0.595107	0.0186506	0.18	0.197	1
Tmx1	0.575204	0.0186471	0.513	0.575	1
Psap	0.662011	0.0186024	1	1	1
Grm7	0.854786	0.0185964	0.133	0.142	1
Slc24a2	0.590659	0.0185854	0.217	0.242	1
Sdcbp	0.564669	0.0185649	0.107	0.094	1
Atp5f1	0.232521	0.0183997	0.477	0.418	1
Fam134b	0.239305	0.0181194	0.23	0.286	1
Cntn6	0.653841	0.0179612	0.143	0.159	1
Tial1	0.558537	0.0179176	0.187	0.215	1
Cmip	0.751733	0.0176479	0.153	0.168	1
Lrfn3	0.560586	0.0174469	0.17	0.193	1
mt-Nd6	0.961383	0.0174469	0.177	0.184	1
Casd1	0.776715	0.0174469	0.36	0.399	1
Plxna3	0.641735	0.0172235	0.1	0.113	1
Sc5d	0.76599	0.0171218	0.123	0.135	1
Celf4	0.601917	0.017093	0.22	0.247	1
Stmn2	0.410019	0.0170074	0.313	0.366	1
L1cam	0.842821	0.0169433	0.57	0.607	1
Ywhag	0.685433	0.0168674	0.177	0.195	1
Gpc4	0.456743	0.0168122	0.103	0.124	1
Stt3a	0.448391	0.0166829	0.247	0.289	1
Mrgpre	0.878046	0.0166197	0.22	0.222	1
Oprk1	0.935994	0.0165962	0.113	0.113	1
Prrt3	0.651523	0.0165962	0.127	0.143	1
Dnajc16	0.669598	0.0165505	0.22	0.245	1
Eef1g	0.701526	0.0165257	0.233	0.223	1
Asic1	0.856378	0.0165092	0.27	0.27	1
Sgta	0.738595	0.0162288	0.103	0.113	1
Mgat5b	0.655792	0.0161977	0.13	0.146	1
Lsamp	0.711773	0.0161727	0.8	0.764	1
Lgi1	0.622681	0.0157879	0.29	0.325	1
Cnnm2	0.358587	0.0157677	0.083	0.105	1
Tmem97	0.240894	0.0156025	0.13	0.17	1
Sez6l	0.90655	0.0155482	0.597	0.634	1
Lamp5	0.579673	0.0153638	0.137	0.156	1
Brinp1	0.454282	0.0151794	0.28	0.322	1
Rpl29	0.00644845	0.0150741	0.837	0.668	1
Rpl13a	0.107249	0.0150276	0.7	0.585	1
Yipf2	0.824929	0.0147838	0.117	0.113	1
Atp1b2	0.935991	0.0145938	0.417	0.429	1
Pik3ip1	0.365776	0.0145938	0.127	0.156	1
Ap2a2	0.976353	0.0145461	0.103	0.104	1
Rpl23a	0.44879	0.0144263	0.083	0.102	1
Grm5	0.645043	0.014412	0.413	0.415	1
Cacna2d1	0.76013	0.0142477	0.527	0.58	1
Samd8	0.8282	0.0141632	0.14	0.148	1
Hnrnpk	0.249831	0.0139298	0.173	0.14	1
Lrig2	0.626144	0.0139267	0.167	0.189	1
Rpl21	0.485437	0.013902	0.953	0.901	1
Ap2s1	0.85674	0.0138171	0.123	0.131	1
Rnf13	0.908802	0.0137205	0.227	0.239	1
Fam195b	0.779349	0.013697	0.11	0.119	1
Chchd10	0.95436	0.0136025	0.17	0.175	1
Mia3	0.666819	0.0135738	0.327	0.373	1
Bace1	0.951952	0.0135187	0.223	0.23	1
Kcnk2	0.30125	0.0135187	0.167	0.204	1
Tspyl1	0.693473	0.0133328	0.1	0.112	1
Ctsf	0.642131	0.013041	0.39	0.432	1
Atp5c1	0.104231	0.0129937	0.433	0.351	1
Fzd5	0.572164	0.012895	0.123	0.142	1
Ptov1	0.510091	0.0128317	0.283	0.256	1
Cuta	0.278086	0.01278	0.163	0.203	1
Ccdc126	0.782803	0.0127124	0.097	0.105	1
Pigp	0.380877	0.0125415	0.313	0.368	1
Pianp	0.85703	0.0124419	0.597	0.618	1
Minos1	0.906374	0.0124194	0.13	0.129	1
Ndufb3	0.53682	0.0123836	0.177	0.159	1
Cdh11	0.576943	0.0123425	0.133	0.153	1
Rpl9	0.651152	0.0121699	0.97	0.926	1
Tmed1	0.656337	0.0121548	0.15	0.168	1
Fkbp8	0.857417	0.0119337	0.11	0.116	1
Tmem43	0.554608	0.0117489	0.227	0.253	1
Tmco1	0.634509	0.0116766	0.407	0.451	1
Kcnq2	0.994889	0.011626	0.367	0.387	1
Sema6d	0.587349	0.0116212	0.09	0.104	1
Atp5o	0.416097	0.0114834	0.18	0.214	1
Slc39a7	0.339475	0.0114585	0.393	0.47	1
Cct2	0.351773	0.0113638	0.083	0.105	1
Lhfpl4	0.884238	0.011352	0.263	0.275	1
Cers6	0.636367	0.0111856	0.103	0.116	1
Pofut2	0.554757	0.0111773	0.263	0.291	1
Gdi1	0.405046	0.0111722	0.147	0.176	1
Arf3	0.982958	0.0109758	0.143	0.146	1
Pkm	0.237494	0.0108803	0.693	0.607	1
Tmem184c	0.956914	0.0108545	0.147	0.148	1
B3gat3	0.484933	0.0108357	0.373	0.431	1
[truncated: 1,571 more rows]

## Sheet: Diff. cl5 Neurons
	p_val	avg_logFC	pct.1	pct.2	p_val_adj
[truncated: 2,516 more rows]

[truncated: 14 more sheets: Diff. cl6 Oxt, Diff. cl7 Tanycytes sup., Diff. cl8 Nsc, Diff. cl9 Egr4 neurons , Diff. cl10 OPC subpop, Diff. cl11 Oligodendr, Diff. cl12 Pars tuberal, Diff. cl13 Tanycytes, Diff. cl14 Astrocytes, Diff. cl15 Leptomeningeal, diff_ cl_16 endothelia, Diff. cl17 Endothl regen., Diff. cll18 OPC, Diff. cl19 Pericytes]
