# Supplementary material for: Critical changes in hypothalamic gene networks in response to pancreatic cancer as found by single-cell RNA sequencing
Source: Mol Metab. 2022 Jan 11;58:101441. doi: 10.1016/j.molmet.2022.101441 (PMC8851272; doi:10.1016/j.molmet.2022.101441)
Supplement: Multimedia component 5 [file mmc5.xlsx]

## Sheet: cl0 cons
	TUMOR_p_val	TUMOR_avg_logFC	TUMOR_pct.1	TUMOR_pct.2	TUMOR_p_val_adj	SHAM_p_val	SHAM_avg_logFC	SHAM_pct.1	SHAM_pct.2	SHAM_p_val_adj	max_pval	minimump_p_val
Ccl3	0	3.40053	1	0.15	0	0	3.44804	0.997	0.162	0	0	0
Tnf	0	2.99686	0.984	0.039	0	0	3.05365	0.975	0.046	0	0	0
Il1a	0	2.83228	0.987	0.06	0	0	2.88912	0.994	0.066	0	0	0
Ccl2	0	2.62365	0.912	0.082	0	0	2.62026	0.95	0.103	0	0	0
Plek	0	2.4395	0.997	0.069	0	0	2.37739	0.994	0.066	0	0	0
Ccrl2	0	2.28937	0.931	0.06	0	0	2.35423	0.947	0.071	0	0	0
Csf1r	0	2.21114	1	0.08	0	0	2.31583	0.994	0.078	0	0	0
Rgs1	0	2.1917	0.761	0.026	0	0	2.02978	0.754	0.037	0	0	0
Bcl2a1b	0	2.16014	0.974	0.074	0	0	2.27732	0.984	0.087	0	0	0
Cd14	0	2.11729	0.938	0.042	0	0	2.33393	0.975	0.057	0	0	0
Srgn	0	2.00376	0.997	0.117	0	0	2.11116	0.991	0.128	0	0	0
Gpr183	0	1.94287	0.863	0.021	0	0	2.0665	0.944	0.024	0	0	0
Laptm5	0	1.9239	0.997	0.088	0	0	2.08901	0.997	0.095	0	0	0
Cx3cr1	0	1.92375	0.958	0.033	0	0	1.99695	0.966	0.029	0	0	0
C3ar1	0	1.92187	0.958	0.023	0	0	1.86881	0.963	0.033	0	0	0
Rel	0	1.82065	0.964	0.075	0	0	1.80257	0.969	0.083	0	0	0
Selplg	0	1.81097	0.99	0.076	0	0	1.96523	0.988	0.071	0	0	0
Nlrp3	0	1.78033	0.866	0.02	0	0	1.78635	0.903	0.019	0	0	0
Ccl12	0	1.70724	0.863	0.061	0	0	2.24299	0.863	0.059	0	0	0
Spi1	0	1.65828	0.98	0.058	0	0	1.80162	0.994	0.072	0	0	0
P2ry12	0	1.62631	0.922	0.039	0	0	1.71554	0.96	0.036	0	0	0
Siglech	0	1.62214	0.98	0.053	0	0	1.88194	0.975	0.044	0	0	0
C5ar1	0	1.58476	0.879	0.024	0	0	1.71747	0.922	0.025	0	0	0
Tgif1	0	1.54067	0.922	0.085	0	0	1.51575	0.894	0.097	0	0	0
Icam1	0	1.52323	0.889	0.048	0	0	1.50798	0.854	0.064	0	0	0
Lcp1	0	1.52003	0.886	0.032	0	0	1.36155	0.882	0.047	0	0	0
Tmem119	0	1.51331	0.925	0.037	0	0	1.46671	0.897	0.042	0	0	0
Bcl2a1a	0	1.50731	0.768	0.028	0	0	1.63801	0.841	0.035	0	0	0
Fcgr3	0	1.48353	0.971	0.067	0	0	1.56873	0.969	0.061	0	0	0
Slfn2	0	1.47687	0.778	0.034	0	0	1.51262	0.826	0.057	0	0	0
Osm	0	1.45793	0.752	0.015	0	0	1.46189	0.782	0.021	0	0	0
Ctsc	0	1.45632	0.85	0.057	0	0	1.39862	0.847	0.065	0	0	0
Itgam	0	1.42835	0.902	0.034	0	0	1.49036	0.903	0.032	0	0	0
Fcrls	0	1.42496	0.895	0.06	0	0	1.68323	0.96	0.069	0	0	0
Pld4	0	1.42247	0.941	0.042	0	0	1.49567	0.969	0.051	0	0	0
Gpr34	0	1.41723	0.895	0.042	0	0	1.66913	0.95	0.041	0	0	0
Cd53	0	1.41258	0.925	0.034	0	0	1.51938	0.96	0.045	0	0	0
Slc15a3	0	1.40058	0.81	0.017	0	0	1.30684	0.835	0.026	0	0	0
Hpgds	0	1.39813	0.824	0.03	0	0	1.29056	0.835	0.029	0	0	0
Nfkbid	0	1.39774	0.843	0.034	0	0	1.36114	0.801	0.028	0	0	0
Cd86	0	1.37671	0.827	0.023	0	0	1.4048	0.9	0.034	0	0	0
Prdm1	0	1.37022	0.706	0.018	0	0	1.35248	0.782	0.029	0	0	0
Cd180	0	1.36122	0.748	0.017	0	0	1.58144	0.832	0.025	0	0	0
Irf8	0	1.3584	0.837	0.037	0	0	1.33899	0.813	0.048	0	0	0
Plaur	0	1.34725	0.863	0.063	0	0	1.59199	0.925	0.071	0	0	0
Tlr2	0	1.34651	0.765	0.032	0	0	1.46904	0.813	0.039	0	0	0
Mpeg1	0	1.31177	0.846	0.032	0	0	1.42476	0.894	0.039	0	0	0
Vsir	0	1.28913	0.866	0.075	0	0	1.23672	0.86	0.069	0	0	0
Lyn	0	1.26672	0.869	0.065	0	0	1.18547	0.888	0.07	0	0	0
Blnk	0	1.26508	0.827	0.022	0	0	1.29711	0.869	0.034	0	0	0
Bcl2a1d	0	1.26461	0.729	0.02	0	0	1.24204	0.754	0.026	0	0	0
Unc93b1	0	1.23114	0.882	0.052	0	0	1.33292	0.91	0.064	0	0	0
AF251705	0	1.22827	0.931	0.067	0	0	1.3338	0.95	0.067	0	0	0
Runx1	0	1.22601	0.778	0.027	0	0	1.12357	0.763	0.044	0	0	0
Samsn1	0	1.22421	0.729	0.023	0	2.52207e-285	0.82975	0.598	0.03	4.67945e-281	2.52207e-285	0
Lair1	0	1.21879	0.84	0.049	0	0	1.20919	0.863	0.044	0	0	0
Olfml3	0	1.21425	0.889	0.057	0	0	1.4536	0.941	0.084	0	0	0
Casp4	0	1.20805	0.791	0.026	0	0	1.34355	0.826	0.035	0	0	0
Il10ra	0	1.20666	0.742	0.012	0	0	1.09485	0.695	0.012	0	0	0
Plau	0	1.20144	0.611	0.017	0	0	1.35562	0.632	0.02	0	0	0
Cxcl16	0	1.18522	0.735	0.033	0	1.08577e-306	1.0316	0.776	0.059	2.01453e-302	1.08577e-306	0
Ptprc	0	1.17872	0.82	0.024	0	0	1.16169	0.798	0.031	0	0	0
Ncf1	0	1.16557	0.706	0.027	0	0	1.07889	0.766	0.032	0	0	0
Cd33	0	1.16306	0.752	0.014	0	0	1.0165	0.698	0.021	0	0	0
Cfh	0	1.14274	0.882	0.067	0	0	1.23686	0.888	0.072	0	0	0
Rab20	0	1.11587	0.778	0.031	0	0	1.21879	0.816	0.047	0	0	0
Ltc4s	0	1.10269	0.879	0.065	0	0	1.1358	0.822	0.051	0	0	0
Irf5	0	1.10048	0.775	0.029	0	0	1.20758	0.807	0.039	0	0	0
Fyb	0	1.09101	0.765	0.033	0	0	0.940991	0.71	0.042	0	0	0
Gpr84	0	1.0691	0.556	0.011	0	0	1.38213	0.673	0.01	0	0	0
Slco2b1	0	1.05098	0.814	0.05	0	8.84823e-302	0.952551	0.723	0.052	1.6417e-297	8.84823e-302	0
Ptgs1	0	1.04962	0.761	0.027	0	0	1.07095	0.782	0.028	0	0	0
Inpp5d	0	1.00945	0.699	0.026	0	0	0.845028	0.639	0.026	0	0	0
Cd84	0	1.00611	0.647	0.017	0	0	1.04917	0.692	0.021	0	0	0
Ncf2	0	0.996124	0.755	0.04	0	0	1.11213	0.822	0.047	0	0	0
Fermt3	0	0.981025	0.725	0.026	0	0	0.905258	0.707	0.035	0	0	0
Tagap	0	0.965165	0.539	0.007	0	0	1.08648	0.636	0.01	0	0	0
Hck	0	0.959068	0.693	0.02	0	0	0.833483	0.707	0.033	0	0	0
Itgb2	0	0.862201	0.673	0.019	0	0	0.944801	0.707	0.027	0	0	0
Cd37	0	0.852692	0.761	0.041	0	0	1.05205	0.841	0.044	0	0	0
Nckap1l	0	0.820557	0.614	0.019	0	0	0.815999	0.654	0.023	0	0	0
Rhoh	1.98663e-307	0.907736	0.559	0.012	3.68599e-303	0	1.02865	0.651	0.016	0	1.98663e-307	0
Apbb1ip	1.03857e-305	1.01873	0.725	0.041	1.92696e-301	0	1.12944	0.804	0.053	0	1.03857e-305	0
Entpd1	6.51383e-303	1.45322	0.856	0.079	1.20858e-298	0	1.37902	0.888	0.074	0	6.51383e-303	0
Bin2	6.43676e-301	0.917428	0.781	0.046	1.19428e-296	0	1.05087	0.835	0.05	0	6.43676e-301	0
Ptafr	3.54183e-299	0.947138	0.582	0.016	6.57151e-295	0	1.01884	0.607	0.021	0	3.54183e-299	0
Nrros	7.76526e-299	1.16656	0.693	0.037	1.44077e-294	0	1.19717	0.757	0.04	0	7.76526e-299	0
Trem2	2.85279e-298	1.5478	0.99	0.102	5.29307e-294	0	1.89355	0.997	0.097	0	2.85279e-298	0
Slc11a1	1.24186e-295	0.84118	0.647	0.026	2.30415e-291	0	0.951232	0.729	0.028	0	1.24186e-295	0
Ly86	3.03007e-295	1.60726	0.997	0.109	5.62199e-291	0	1.65466	1	0.113	0	3.03007e-295	0
P2ry13	4.59795e-295	0.810783	0.569	0.015	8.53104e-291	0	0.831543	0.579	0.01	0	4.59795e-295	0
Crybb1	2.47648e-294	1.34797	0.928	0.086	4.59487e-290	0	1.27096	0.798	0.048	0	2.47648e-294	0
Ccr5	1.42211e-291	0.832813	0.539	0.012	2.63857e-287	0	0.830733	0.551	0.011	0	1.42211e-291	0
Alox5ap	2.44157e-290	1.12086	0.873	0.076	4.53008e-286	0	1.14455	0.872	0.05	0	2.44157e-290	0
Ctss	6.98814e-278	2.0306	1	0.15	1.29658e-273	0	2.34487	1	0.155	0	6.98814e-278	0
Ccl4	2.39033e-276	2.92743	0.997	0.189	4.43501e-272	0	3.15757	1	0.175	0	2.39033e-276	0
Fgd2	7.62839e-274	0.783389	0.549	0.017	1.41537e-269	0	0.75089	0.586	0.022	0	7.62839e-274	0
Hcls1	7.01067e-272	0.759755	0.637	0.03	1.30076e-267	0	0.863433	0.726	0.037	0	7.01067e-272	0
Cxcl2	8.39419e-272	2.94402	0.683	0.046	1.55746e-267	0	3.06323	0.732	0.052	0	8.39419e-272	0
Lpcat2	1.3852e-263	1.38165	0.954	0.143	2.57011e-259	0	1.55813	0.981	0.14	0	1.3852e-263	0
Hpgd	2.05856e-261	1.05005	0.725	0.054	3.81945e-257	0	1.01258	0.785	0.059	0	2.05856e-261	0
Rasal3	4.5689e-252	0.595497	0.448	0.008	8.47713e-248	0	0.689339	0.505	0.01	0	4.5689e-252	0
Cd68	1.17097e-249	1.186	0.876	0.104	2.17263e-245	0	1.44517	0.941	0.089	0	1.17097e-249	0
Dusp2	2.19121e-239	1.22429	0.644	0.047	4.06558e-235	0	1.34868	0.676	0.033	0	2.19121e-239	0
Plekho2	7.4342e-230	0.888275	0.65	0.053	1.37934e-225	0	0.991946	0.763	0.053	0	7.4342e-230	0
Pdgfb	2.10723e-229	1.23639	0.693	0.064	3.90976e-225	0	1.33592	0.813	0.073	0	2.10723e-229	0
Ccl7	6.80993e-229	1.77894	0.559	0.031	1.26351e-224	0	1.9047	0.766	0.054	0	6.80993e-229	0
Klk8	8.0783e-224	0.638011	0.549	0.028	1.49885e-219	0	0.859895	0.67	0.026	0	8.0783e-224	0
Edn1	4.31234e-200	1.71285	0.542	0.039	8.00112e-196	0	2.08941	0.679	0.038	0	4.31234e-200	0
Tnfaip3	3.22785e-298	1.50154	0.745	0.051	5.98895e-294	6.59066e-308	1.26112	0.729	0.054	1.22283e-303	3.22785e-298	1.31813e-307
Kctd12	9.96526e-274	1.82476	0.961	0.153	1.84895e-269	2.25222e-307	1.95405	0.956	0.143	4.17876e-303	9.96526e-274	4.50443e-307
Slc2a5	7.07852e-211	0.61029	0.389	0.008	1.31335e-206	2.28079e-307	0.599275	0.48	0.009	4.23178e-303	7.07852e-211	4.56159e-307
Il1b	1.85908e-243	1.6181	0.592	0.032	3.44935e-239	1.05731e-305	2.06728	0.67	0.04	1.96173e-301	1.85908e-243	2.11462e-305
Fcgr1	2.10402e-232	0.677775	0.51	0.02	3.9038e-228	2.58273e-305	0.784079	0.62	0.029	4.792e-301	2.10402e-232	5.16546e-305
Coro1a	1.70524e-294	1.29136	0.922	0.102	3.1639e-290	1.76267e-304	1.22391	0.928	0.103	3.27046e-300	1.70524e-294	3.52534e-304
C1qc	5.16642e-273	1.94678	1	0.147	9.58578e-269	4.96286e-303	2.06356	1	0.147	9.20809e-299	5.16642e-273	9.92572e-303
Abl2	4.22961e-206	1.08281	0.676	0.079	7.84762e-202	1.37699e-302	1.17413	0.776	0.072	2.55486e-298	4.22961e-206	2.75398e-302
Tnfaip2	6.2228e-234	0.926666	0.441	0.011	1.15458e-229	1.6872e-302	0.970334	0.545	0.019	3.13042e-298	6.2228e-234	3.37439e-302
Mylip	1.14222e-256	1.01155	0.729	0.062	2.11927e-252	2.28755e-302	1.04918	0.766	0.065	4.24433e-298	1.14222e-256	4.57511e-302
Tgfbr1	8.86968e-277	1.45635	0.899	0.118	1.64568e-272	5.57824e-302	1.53649	0.925	0.128	1.03499e-297	8.86968e-277	1.11565e-301
Tlr7	3.25094e-270	0.741978	0.5	0.011	6.0318e-266	2.46371e-298	0.685412	0.498	0.013	4.57117e-294	3.25094e-270	4.92743e-298
Sla	1.82312e-204	0.615598	0.399	0.01	3.38261e-200	3.85829e-298	0.824989	0.548	0.02	7.15867e-294	1.82312e-204	7.71658e-298
Cyth4	5.92622e-298	0.803052	0.592	0.018	1.09955e-293	2.44956e-246	0.628803	0.526	0.027	4.54491e-242	2.44956e-246	1.18524e-297
Hk2	5.22431e-256	1.30249	0.667	0.048	9.69319e-252	7.85416e-297	1.11196	0.629	0.036	1.45726e-292	5.22431e-256	1.57083e-296
Fam46c	4.69172e-296	1.24229	0.758	0.054	8.70501e-292	1.26476e-294	1.12569	0.745	0.065	2.34663e-290	1.26476e-294	9.38344e-296
Tbxas1	8.33191e-220	0.579494	0.438	0.013	1.5459e-215	4.58106e-295	0.674994	0.511	0.015	8.4997e-291	8.33191e-220	9.16212e-295
Rnase4	2.1717e-234	1.10377	0.912	0.132	4.02937e-230	2.49261e-292	1.16551	0.891	0.103	4.62478e-288	2.1717e-234	4.98521e-292
C1qa	5.01192e-253	1.87979	1	0.164	9.29911e-249	1.64119e-289	2.04341	1	0.157	3.04507e-285	5.01192e-253	3.28239e-289
Pde3b	1.1228e-288	0.971184	0.673	0.038	2.08324e-284	7.91931e-286	0.79686	0.636	0.039	1.46935e-281	7.91931e-286	2.2456e-288
Rcan1	6.03805e-225	2.63227	0.931	0.214	1.1203e-220	2.37891e-288	2.88434	0.966	0.191	4.41382e-284	6.03805e-225	4.75781e-288
Tgfb1	7.42328e-233	0.866963	0.716	0.063	1.37732e-228	1.87053e-287	1.05986	0.807	0.078	3.47057e-283	7.42328e-233	3.74105e-287
Zc3h12a	3.24143e-285	1.10815	0.719	0.049	6.01415e-281	5.78222e-287	0.948488	0.695	0.053	1.07283e-282	3.24143e-285	1.15644e-286
Nfkb1	9.56997e-276	1.50857	0.905	0.123	1.77561e-271	8.22213e-286	1.46894	0.907	0.135	1.52553e-281	9.56997e-276	1.64443e-285
Dock2	1.09262e-216	0.603883	0.444	0.014	2.02724e-212	1.0307e-285	0.57812	0.474	0.012	1.91235e-281	1.09262e-216	2.06139e-285
Lag3	5.35617e-159	0.697822	0.575	0.068	9.93783e-155	1.59056e-284	0.937793	0.704	0.055	2.95112e-280	5.35617e-159	3.18112e-284
Tyrobp	2.20313e-227	1.56413	0.997	0.163	4.0877e-223	4.61181e-284	1.85949	1	0.151	8.55676e-280	2.20313e-227	9.22363e-284
Adgre1	7.33818e-284	0.787304	0.569	0.017	1.36153e-279	6.92267e-246	0.694774	0.579	0.036	1.28443e-241	6.92267e-246	1.46764e-283
Igsf6	1.38481e-264	0.905764	0.539	0.017	2.56938e-260	8.59408e-284	0.931704	0.539	0.021	1.59455e-279	1.38481e-264	1.71882e-283
Fcer1g	7.85767e-253	1.6605	0.997	0.141	1.45791e-248	1.47119e-283	1.68371	0.997	0.137	2.72964e-279	7.85767e-253	2.94237e-283
C1qb	1.47437e-248	1.94557	1	0.171	2.73555e-244	3.96143e-283	2.11426	1	0.17	7.35003e-279	1.47437e-248	7.92286e-283
Lcp2	8.14121e-220	0.738215	0.497	0.023	1.51052e-215	1.37333e-281	0.693689	0.526	0.02	2.54808e-277	8.14121e-220	2.74666e-281
Il17ra	6.45078e-229	0.753937	0.529	0.026	1.19688e-224	4.10824e-281	0.755468	0.555	0.026	7.62242e-277	6.45078e-229	8.21647e-281
Plekho1	1.09134e-190	0.998687	0.696	0.092	2.02488e-186	6.76763e-280	1.08303	0.804	0.085	1.25567e-275	1.09134e-190	1.35353e-279
Lyz2	1.51182e-247	0.650455	0.781	0.066	2.80503e-243	7.68409e-280	0.426244	0.819	0.073	1.42571e-275	1.51182e-247	1.53682e-279
Ikzf1	2.53251e-261	0.644619	0.454	0.007	4.69883e-257	9.05932e-280	0.626477	0.477	0.013	1.68087e-275	2.53251e-261	1.81186e-279
Csf3r	1.09377e-277	0.691927	0.516	0.012	2.02939e-273	3.39722e-261	0.575378	0.433	0.011	6.3032e-257	3.39722e-261	2.18755e-277
Arl5c	2.66399e-254	1.304	0.605	0.034	4.94277e-250	1.9904e-275	1.16535	0.598	0.035	3.69298e-271	2.66399e-254	3.9808e-275
Havcr2	2.44565e-267	0.7566	0.497	0.011	4.53766e-263	1.32235e-274	0.720038	0.455	0.011	2.45349e-270	2.44565e-267	2.6447e-274
Itgb5	2.20762e-249	1.5507	0.984	0.181	4.09603e-245	1.33195e-274	1.56196	0.963	0.169	2.4713e-270	2.20762e-249	2.6639e-274
Aif1	6.87876e-261	0.930088	0.928	0.093	1.27629e-256	2.06863e-268	0.97591	0.947	0.109	3.83814e-264	6.87876e-261	4.13726e-268
Hmha1	5.57471e-214	0.549278	0.454	0.016	1.03433e-209	6.2166e-263	0.564806	0.452	0.013	1.15343e-258	5.57471e-214	1.24332e-262
Epb41l2	6.72469e-201	1.05972	0.817	0.134	1.2477e-196	1.95964e-261	1.20252	0.863	0.122	3.63592e-257	6.72469e-201	3.91929e-261
Map2k3	1.26335e-223	1.08819	0.807	0.109	2.34402e-219	5.53894e-260	1.22875	0.854	0.12	1.02769e-255	1.26335e-223	1.10779e-259
Fam105a	8.31905e-198	0.786126	0.595	0.052	1.54352e-193	8.74048e-260	0.8543	0.682	0.055	1.62171e-255	8.31905e-198	1.7481e-259
Tnfrsf1b	1.1399e-201	0.645557	0.503	0.028	2.11497e-197	2.46398e-259	0.769404	0.548	0.029	4.57167e-255	1.1399e-201	4.92796e-259
Clec5a	5.27603e-195	0.599804	0.451	0.02	9.78915e-191	6.23944e-259	0.587628	0.492	0.019	1.15767e-254	5.27603e-195	1.24789e-258
Il6ra	1.55572e-182	0.660976	0.507	0.038	2.88648e-178	2.63456e-258	0.761261	0.555	0.031	4.88817e-254	1.55572e-182	5.26913e-258
Rgs10	3.41906e-209	1.21488	0.977	0.175	6.34373e-205	4.94728e-255	1.37813	0.994	0.172	9.17918e-251	3.41906e-209	9.89455e-255
Zeb2os	3.69217e-239	0.875457	0.683	0.053	6.85046e-235	1.02929e-254	0.781347	0.695	0.059	1.90975e-250	3.69217e-239	2.05858e-254
Dock8	2.54976e-192	0.585185	0.435	0.02	4.73082e-188	3.28874e-254	0.591964	0.492	0.021	6.10192e-250	2.54976e-192	6.57748e-254
Rac2	1.46346e-240	0.65841	0.657	0.042	2.7153e-236	5.4332e-254	0.537154	0.741	0.063	1.00808e-249	1.46346e-240	1.08664e-253
Nfe2l2	8.53286e-253	1.58749	0.971	0.175	1.58319e-248	5.85867e-243	1.48454	0.96	0.197	1.08702e-238	5.85867e-243	1.70657e-252
Anxa3	1.29689e-247	1.01902	0.889	0.099	2.40625e-243	9.76437e-246	1.11408	0.907	0.121	1.81168e-241	9.76437e-246	2.59378e-247
H2-Q6	2.03783e-210	0.575614	0.422	0.013	3.781e-206	1.16984e-246	0.650652	0.489	0.022	2.17052e-242	2.03783e-210	2.33968e-246
Abca9	9.6885e-219	0.660596	0.474	0.019	1.7976e-214	1.58677e-245	0.609801	0.474	0.02	2.9441e-241	9.6885e-219	3.17355e-245
Rasgef1b	1.92181e-245	1.10773	0.673	0.055	3.56573e-241	1.7152e-218	0.979552	0.626	0.063	3.18239e-214	1.7152e-218	3.84363e-245
Nfkbiz	5.28177e-242	1.48594	0.83	0.114	9.7998e-238	3.7119e-245	1.18759	0.785	0.105	6.88707e-241	5.28177e-242	7.42381e-245
Mapkapk2	1.85099e-233	1.60761	0.948	0.189	3.43432e-229	7.40183e-245	1.58177	0.935	0.193	1.37333e-240	1.85099e-233	1.48037e-244
Pou2f2	3.42943e-202	0.963922	0.65	0.069	6.36296e-198	5.00911e-244	0.993616	0.664	0.061	9.2939e-240	3.42943e-202	1.00182e-243
Lat2	2.64323e-235	0.737816	0.575	0.031	4.90424e-231	4.48917e-243	0.701469	0.586	0.038	8.3292e-239	2.64323e-235	8.97833e-243
Tnfaip8	1.08128e-159	0.856077	0.605	0.076	2.00621e-155	6.40072e-242	1.02686	0.701	0.073	1.18759e-237	1.08128e-159	1.28014e-241
Evi2a	4.37856e-183	1.14801	0.905	0.165	8.12399e-179	1.87936e-241	1.28935	0.95	0.157	3.48696e-237	4.37856e-183	3.75871e-241
Cyfip1	5.99879e-207	1.15601	0.902	0.181	1.11302e-202	4.73126e-241	1.28679	0.916	0.177	8.77838e-237	5.99879e-207	9.46252e-241
Cd300a	2.44824e-227	0.57209	0.487	0.018	4.54246e-223	3.53106e-240	0.693193	0.511	0.026	6.55152e-236	2.44824e-227	7.06212e-240
Cmtm6	3.61158e-193	0.998993	0.817	0.139	6.70093e-189	7.71817e-240	1.07832	0.857	0.133	1.43203e-235	3.61158e-193	1.54363e-239
Hexb	6.17785e-220	1.89679	1	0.265	1.14624e-215	1.01441e-238	2.28799	1	0.297	1.88213e-234	6.17785e-220	2.02881e-238
Arhgdib	5.68701e-235	0.863637	0.82	0.086	1.05517e-230	5.65879e-238	0.819813	0.854	0.104	1.04993e-233	5.68701e-235	1.13176e-237
Zfhx3	4.53889e-235	1.15807	0.895	0.142	8.42146e-231	5.08183e-198	1.04297	0.813	0.149	9.42883e-194	5.08183e-198	9.07778e-235
Hvcn1	8.26361e-228	0.601161	0.451	0.013	1.53323e-223	1.35716e-234	0.535728	0.417	0.013	2.51807e-230	8.26361e-228	2.71432e-234
Mafb	5.60466e-167	1.22501	0.686	0.103	1.03989e-162	1.70927e-234	1.42656	0.745	0.091	3.17139e-230	5.60466e-167	3.41855e-234
Neurl3	2.53025e-177	0.521666	0.363	0.011	4.69463e-173	9.35428e-234	0.585502	0.417	0.013	1.73559e-229	2.53025e-177	1.87086e-233
Ptpn18	4.796e-224	0.770189	0.846	0.096	8.89849e-220	3.24961e-233	0.814191	0.829	0.099	6.02933e-229	4.796e-224	6.49922e-233
Dapp1	2.15641e-168	0.662475	0.471	0.035	4.001e-164	1.06762e-232	0.700978	0.514	0.03	1.98087e-228	2.15641e-168	2.13525e-232
Wipf1	1.05558e-191	1.1261	0.676	0.083	1.95853e-187	1.1278e-232	1.29039	0.707	0.085	2.09252e-228	1.05558e-191	2.2556e-232
Ctsh	1.10919e-214	0.974126	0.935	0.15	2.05798e-210	4.96472e-232	1.13427	0.95	0.157	9.21154e-228	1.10919e-214	9.92944e-232
Tgm2	4.90833e-136	0.642235	0.497	0.055	9.10692e-132	1.11019e-231	0.813572	0.576	0.044	2.05984e-227	4.90833e-136	2.22037e-231
Arhgap25	8.25622e-200	0.668652	0.412	0.014	1.53186e-195	6.32341e-231	0.735709	0.442	0.018	1.17325e-226	8.25622e-200	1.26468e-230
H2-DMb1	7.95687e-231	0.563776	0.497	0.019	1.47632e-226	2.84201e-191	0.470926	0.486	0.035	5.27306e-187	2.84201e-191	1.59137e-230
Skil	1.74874e-221	1.78503	0.984	0.267	3.24461e-217	1.27339e-230	1.62758	0.978	0.261	2.36265e-226	1.74874e-221	2.54678e-230
Cd83	6.87673e-227	2.38034	1	0.295	1.27591e-222	4.268e-230	2.21879	1	0.327	7.91885e-226	6.87673e-227	8.536e-230
Cd52	7.03832e-204	0.62927	0.65	0.054	1.30589e-199	4.80219e-229	0.349254	0.791	0.083	8.90998e-225	7.03832e-204	9.60438e-229
Id2	9.31088e-184	1.42477	0.83	0.159	1.72754e-179	1.05734e-227	1.45289	0.866	0.147	1.96178e-223	9.31088e-184	2.11467e-227
Fcgr2b	1.51835e-209	0.688899	0.549	0.033	2.81715e-205	1.52053e-227	0.653891	0.539	0.033	2.82119e-223	1.51835e-209	3.04106e-227
Efhd2	2.65109e-184	1.33675	0.967	0.255	4.91882e-180	1.22995e-226	1.42213	0.981	0.216	2.28204e-222	2.65109e-184	2.45989e-226
Ecscr	8.27494e-202	0.715672	0.605	0.049	1.53533e-197	5.8353e-225	0.771553	0.639	0.058	1.08268e-220	8.27494e-202	1.16706e-224
Cebpa	2.35535e-224	1.08718	0.644	0.054	4.37011e-220	1.51474e-192	0.949881	0.601	0.065	2.81045e-188	1.51474e-192	4.7107e-224
Ier3	8.66918e-190	1.65515	0.944	0.219	1.60848e-185	1.94342e-222	1.88095	0.95	0.205	3.60582e-218	8.66918e-190	3.88684e-222
Egr2	4.50817e-134	1.03851	0.673	0.134	8.36445e-130	7.81367e-222	1.11543	0.701	0.087	1.44975e-217	4.50817e-134	1.56273e-221
Vav1	1.85968e-191	0.493019	0.353	0.007	3.45045e-187	1.84575e-221	0.480611	0.424	0.016	3.42461e-217	1.85968e-191	3.69151e-221
Pfkfb3	3.11114e-147	0.831685	0.549	0.071	5.77242e-143	5.3909e-221	0.899535	0.636	0.064	1.00023e-216	3.11114e-147	1.07818e-220
Susd3	4.10798e-167	0.45652	0.324	0.008	7.62194e-163	1.03622e-220	0.487205	0.377	0.01	1.92261e-216	4.10798e-167	2.07245e-220
Birc3	2.42919e-198	0.689597	0.526	0.036	4.50713e-194	1.31605e-220	0.642798	0.536	0.038	2.44181e-216	2.42919e-198	2.63211e-220
Tmem173	7.38845e-201	0.514113	0.408	0.013	1.37085e-196	4.62012e-220	0.535284	0.417	0.016	8.57216e-216	7.38845e-201	9.24023e-220
Ier5	4.5402e-219	1.71389	0.974	0.238	8.42389e-215	4.40455e-218	1.61872	0.947	0.233	8.17221e-214	4.40455e-218	9.0804e-219
P2ry6	3.34031e-178	0.567674	0.35	0.009	6.19762e-174	6.23578e-219	0.587778	0.393	0.013	1.15699e-214	3.34031e-178	1.24716e-218
Ncf4	2.16347e-165	0.445311	0.333	0.01	4.01411e-161	1.21609e-217	0.514525	0.445	0.02	2.25633e-213	2.16347e-165	2.43218e-217
Nfkbib	1.59357e-182	1.14359	0.833	0.173	2.95671e-178	2.79101e-217	1.18411	0.869	0.172	5.17845e-213	1.59357e-182	5.58203e-217
Dennd4a	4.47528e-148	0.862729	0.699	0.132	8.30344e-144	1.59861e-215	1.0037	0.785	0.126	2.96606e-211	4.47528e-148	3.19722e-215
Slc37a2	1.8569e-166	0.439979	0.317	0.007	3.44528e-162	1.81089e-215	0.535023	0.386	0.013	3.35993e-211	1.8569e-166	3.62178e-215
Tuba1c	1.39077e-162	0.694086	0.533	0.05	2.58043e-158	5.21526e-213	0.912432	0.679	0.076	9.6764e-209	1.39077e-162	1.04305e-212
Rab8b	1.35171e-151	0.970998	0.755	0.158	2.50797e-147	5.9496e-213	1.01083	0.813	0.137	1.10389e-208	1.35171e-151	1.18992e-212
Ccl9	4.0205e-160	0.84802	0.343	0.012	7.45963e-156	1.33355e-212	1.14533	0.445	0.022	2.47427e-208	4.0205e-160	2.6671e-212
B4galt1	1.70943e-166	0.904082	0.618	0.08	3.17168e-162	1.3874e-212	0.965519	0.679	0.084	2.57418e-208	1.70943e-166	2.7748e-212
Srgap2	4.04562e-193	0.994332	0.775	0.123	7.50624e-189	7.24546e-212	0.934946	0.754	0.109	1.34432e-207	4.04562e-193	1.44909e-211
Gngt2	6.22547e-173	0.533604	0.621	0.064	1.15507e-168	1.41433e-210	0.656059	0.698	0.074	2.62415e-206	6.22547e-173	2.82866e-210
Rnf19b	3.49634e-154	0.885838	0.65	0.106	6.48711e-150	7.3623e-210	1.0882	0.773	0.125	1.366e-205	3.49634e-154	1.47246e-209
Kdm6b	2.07769e-193	1.91202	0.99	0.348	3.85495e-189	2.11507e-209	1.78706	0.984	0.314	3.9243e-205	2.07769e-193	4.23014e-209
Xlr	2.52415e-151	0.503734	0.422	0.029	4.6833e-147	6.49759e-209	0.531667	0.48	0.029	1.20556e-204	2.52415e-151	1.29952e-208
Slamf8	4.52354e-175	0.507357	0.31	0.005	8.39298e-171	7.09993e-209	0.521231	0.374	0.012	1.31732e-204	4.52354e-175	1.41999e-208
Ppfia4	2.83157e-186	0.677561	0.722	0.094	5.25369e-182	8.77886e-209	0.700805	0.71	0.084	1.62883e-204	2.83157e-186	1.75577e-208
Lacc1	1.55445e-204	0.673282	0.493	0.027	2.88412e-200	3.35675e-208	0.625094	0.511	0.036	6.22812e-204	1.55445e-204	6.71351e-208
Bmp2k	1.1934e-200	1.20549	0.879	0.163	2.21423e-196	4.13155e-207	1.06106	0.81	0.135	7.66567e-203	1.1934e-200	8.26309e-207
A930007I19Rik	5.26918e-206	0.593028	0.392	0.01	9.77644e-202	2.76231e-191	0.455836	0.333	0.01	5.12519e-187	2.76231e-191	1.05384e-205
Bach1	2.34506e-199	1.02914	0.739	0.101	4.35102e-195	7.00875e-206	0.938593	0.773	0.119	1.3004e-201	2.34506e-199	1.40175e-205
Nr4a3	1.17483e-156	1.5147	0.716	0.136	2.17978e-152	4.2226e-205	1.57095	0.76	0.123	7.83461e-201	1.17483e-156	8.44519e-205
Slc7a8	2.95611e-148	0.56381	0.48	0.045	5.48477e-144	1.00614e-204	0.688927	0.604	0.058	1.8668e-200	2.95611e-148	2.01229e-204
H2-Q7	1.13979e-204	0.695819	0.474	0.023	2.11476e-200	8.07815e-176	0.567278	0.47	0.037	1.49882e-171	8.07815e-176	2.27957e-204
Ptgs2	9.21611e-195	1.02684	0.435	0.019	1.70996e-190	2.06926e-204	1.01644	0.402	0.018	3.83931e-200	9.21611e-195	4.13852e-204
Mertk	1.75645e-144	0.796537	0.601	0.087	3.25891e-140	1.89306e-203	0.839358	0.567	0.053	3.51238e-199	1.75645e-144	3.78612e-203
Vasp	2.20122e-180	0.938527	0.771	0.131	4.08415e-176	2.11725e-202	0.935233	0.819	0.14	3.92835e-198	2.20122e-180	4.2345e-202
Lgals9	1.10127e-164	0.592155	0.484	0.038	2.04329e-160	2.37352e-200	0.616032	0.607	0.061	4.40383e-196	1.10127e-164	4.74704e-200
Sap30	2.7705e-165	1.1624	0.732	0.133	5.14038e-161	1.7764e-199	1.2353	0.788	0.141	3.29594e-195	2.7705e-165	3.55281e-199
Pla2g15	1.72723e-142	0.66698	0.513	0.056	3.20471e-138	2.02996e-199	0.71406	0.614	0.061	3.76638e-195	1.72723e-142	4.05991e-199
Aim2	2.84179e-199	0.565754	0.405	0.013	5.27267e-195	1.69664e-158	0.432735	0.333	0.016	3.14794e-154	1.69664e-158	5.68359e-199
Ms4a6d	5.13109e-182	0.570707	0.438	0.022	9.52022e-178	7.40981e-199	0.462266	0.483	0.031	1.37482e-194	5.13109e-182	1.48196e-198
Mcl1	2.24111e-183	1.76553	0.993	0.371	4.15816e-179	3.61208e-195	1.73119	0.991	0.37	6.70185e-191	2.24111e-183	7.22416e-195
Sgpl1	1.21578e-181	0.843125	0.676	0.091	2.25576e-177	1.24658e-194	0.855954	0.713	0.105	2.31291e-190	1.21578e-181	2.49316e-194
Cyba	5.76027e-176	1.26263	0.977	0.262	1.06876e-171	1.9668e-194	1.30548	0.988	0.266	3.64921e-190	5.76027e-176	3.93361e-194
Lmo2	5.3495e-194	0.790214	0.745	0.093	9.92546e-190	6.14401e-179	0.764729	0.717	0.101	1.13996e-174	6.14401e-179	1.0699e-193
Msn	5.3973e-187	1.04467	0.922	0.186	1.00141e-182	1.97053e-193	1.04767	0.891	0.177	3.65613e-189	5.3973e-187	3.94107e-193
Smim3	1.76674e-117	0.840606	0.611	0.119	3.27801e-113	2.22895e-193	1.0734	0.741	0.121	4.1356e-189	1.76674e-117	4.45791e-193
Lrrc25	3.10507e-193	0.548325	0.418	0.015	5.76115e-189	9.8215e-188	0.550806	0.43	0.025	1.82228e-183	9.8215e-188	6.21014e-193
Baz1a	1.30366e-191	0.815738	0.484	0.031	2.41881e-187	8.20522e-172	0.624971	0.461	0.039	1.5224e-167	8.20522e-172	2.60732e-191
Limd2	2.68046e-155	0.897145	0.781	0.156	4.97333e-151	1.86412e-191	0.852319	0.832	0.146	3.45869e-187	2.68046e-155	3.72824e-191
Ptpn6	2.1978e-191	0.517783	0.412	0.015	4.0778e-187	3.2842e-152	0.436217	0.374	0.025	6.09351e-148	3.2842e-152	4.3956e-191
Arl4c	4.24764e-129	1.00605	0.748	0.189	7.88108e-125	5.97882e-191	1.03858	0.841	0.165	1.10931e-186	4.24764e-129	1.19576e-190
Edem1	5.84894e-165	0.794224	0.624	0.081	1.08521e-160	1.23918e-190	0.771207	0.642	0.08	2.29917e-186	5.84894e-165	2.47836e-190
Mef2c	1.43032e-189	1.33901	0.961	0.239	2.65382e-185	4.42019e-180	1.16757	0.913	0.216	8.20122e-176	4.42019e-180	2.86064e-189
Gna13	1.92331e-132	1.02994	0.814	0.225	3.5685e-128	2.42641e-189	1.18378	0.897	0.217	4.50196e-185	1.92331e-132	4.85282e-189
Nupr1	8.79845e-189	0.838144	0.598	0.052	1.63246e-184	2.24844e-159	0.733327	0.548	0.061	4.17176e-155	2.24844e-159	1.75969e-188
Cryba4	1.43901e-127	0.378052	0.353	0.023	2.66995e-123	1.1302e-187	0.506406	0.408	0.021	2.09697e-183	1.43901e-127	2.26039e-187
Tlr13	2.42539e-162	0.487555	0.307	0.007	4.50007e-158	1.16183e-187	0.466234	0.312	0.008	2.15566e-183	2.42539e-162	2.32366e-187
Swap70	1.04862e-123	0.707704	0.546	0.083	1.94561e-119	2.79884e-187	0.833837	0.67	0.093	5.19297e-183	1.04862e-123	5.59769e-187
Tcirg1	5.14999e-139	0.562491	0.477	0.049	9.55529e-135	6.98068e-187	0.65378	0.589	0.064	1.2952e-182	5.14999e-139	1.39614e-186
Gmfg	1.04271e-176	0.536039	0.565	0.049	1.93464e-172	1.08885e-186	0.500366	0.539	0.046	2.02024e-182	1.04271e-176	2.17769e-186
F11r	1.12736e-184	0.704432	0.611	0.06	2.09171e-180	1.77585e-186	0.685561	0.617	0.071	3.29491e-182	1.12736e-184	3.5517e-186
Atf3	1.40777e-179	1.75505	0.98	0.277	2.61199e-175	1.80162e-186	1.66502	0.981	0.275	3.34272e-182	1.40777e-179	3.60323e-186
Prkcd	3.09972e-186	0.687442	0.513	0.037	5.75122e-182	3.65024e-172	0.616516	0.477	0.042	6.77266e-168	3.65024e-172	6.19944e-186
Gpr65	3.53317e-115	0.576426	0.281	0.014	6.55545e-111	1.38072e-185	0.567484	0.377	0.017	2.56179e-181	3.53317e-115	2.76144e-185
Ehd4	1.63971e-114	0.695986	0.51	0.081	3.04231e-110	7.6937e-185	0.823316	0.632	0.084	1.42749e-180	1.63971e-114	1.53874e-184
Slc16a6	6.59228e-184	0.620981	0.405	0.017	1.22313e-179	3.83845e-174	0.495536	0.38	0.021	7.12187e-170	3.83845e-174	1.31846e-183
Mef2a	1.79787e-159	1.23888	0.931	0.293	3.33576e-155	7.04013e-183	1.19465	0.938	0.265	1.30623e-178	1.79787e-159	1.40803e-182
Cxcl10	5.34286e-166	1.8504	0.454	0.033	9.91315e-162	1.05396e-182	1.89015	0.505	0.045	1.95552e-178	5.34286e-166	2.10792e-182
B2m	2.88326e-162	1.40418	0.993	0.359	5.34961e-158	1.63695e-181	1.47052	1	0.365	3.03719e-177	2.88326e-162	3.27389e-181
5430427O19Rik	1.57443e-172	0.443157	0.284	0.003	2.92119e-168	2.99362e-181	0.41076	0.274	0.004	5.55437e-177	1.57443e-172	5.98725e-181
Pycard	4.50533e-150	0.571968	0.592	0.073	8.35918e-146	3.18491e-181	0.614532	0.639	0.078	5.90928e-177	4.50533e-150	6.36982e-181
Snx20	5.98089e-116	0.398595	0.265	0.012	1.10969e-111	3.77042e-181	0.471111	0.364	0.016	6.99564e-177	5.98089e-116	7.54085e-181
Golm1	6.06715e-172	0.669519	0.487	0.037	1.1257e-167	1.53184e-180	0.589368	0.48	0.039	2.84217e-176	6.06715e-172	3.06367e-180
H2-K1	2.77183e-180	1.39483	0.987	0.289	5.14284e-176	1.42859e-177	1.40902	0.975	0.326	2.6506e-173	1.42859e-177	5.54365e-180
Cmtm7	5.95099e-168	0.573044	0.52	0.043	1.10415e-163	1.92932e-179	0.568879	0.533	0.049	3.57965e-175	5.95099e-168	3.85863e-179
Arhgap30	1.05323e-178	0.464934	0.346	0.009	1.95416e-174	2.62086e-150	0.39897	0.308	0.014	4.86275e-146	2.62086e-150	2.10646e-178
Grn	1.74733e-178	1.02167	0.912	0.186	3.242e-174	1.01425e-156	0.967078	0.95	0.248	1.88184e-152	1.01425e-156	3.49467e-178
Il1rn	1.02517e-121	1.12477	0.281	0.012	1.9021e-117	1.80386e-178	1.257	0.346	0.014	3.34687e-174	1.02517e-121	3.60771e-178
Ctsz	4.20123e-166	1.47272	0.997	0.369	7.79496e-162	2.38614e-178	1.54671	0.997	0.404	4.42725e-174	4.20123e-166	4.77228e-178
Capn3	6.20307e-162	0.494863	0.35	0.013	1.15092e-157	1.63238e-177	0.432886	0.336	0.012	3.02872e-173	6.20307e-162	3.26476e-177
Fmnl1	1.59514e-140	0.493229	0.408	0.032	2.95962e-136	2.55567e-177	0.457389	0.377	0.02	4.74178e-173	1.59514e-140	5.11133e-177
Ptpn1	1.24119e-176	1.07812	0.866	0.201	2.3029e-172	6.04156e-169	0.984976	0.835	0.196	1.12095e-164	6.04156e-169	2.48238e-176
Gem	3.96938e-148	1.2504	0.886	0.243	7.36479e-144	3.42455e-176	1.17229	0.897	0.214	6.35391e-172	3.96938e-148	6.8491e-176
Plcg2	1.00236e-166	0.534018	0.392	0.019	1.85978e-162	3.19481e-174	0.464683	0.389	0.023	5.92765e-170	1.00236e-166	6.38962e-174
Sema4d	5.20693e-121	0.669774	0.5	0.069	9.66093e-117	4.2393e-174	0.695672	0.604	0.075	7.8656e-170	5.20693e-121	8.4786e-174
Cst3	4.74483e-148	1.63242	1	0.932	8.80357e-144	1.30829e-173	2.08554	1	0.954	2.4274e-169	4.74483e-148	2.61658e-173
Pmp22	4.55146e-152	1.25669	0.902	0.237	8.44478e-148	2.35145e-173	1.3305	0.922	0.242	4.36288e-169	4.55146e-152	4.7029e-173
Lst1	8.06417e-165	0.593974	0.595	0.065	1.49623e-160	7.8292e-173	0.385208	0.636	0.075	1.45263e-168	8.06417e-165	1.56584e-172
Gadd45b	2.24143e-170	1.52533	0.948	0.28	4.15875e-166	1.98282e-172	1.42699	0.938	0.284	3.67893e-168	2.24143e-170	3.96565e-172
Picalm	2.87437e-167	1.43355	0.974	0.355	5.3331e-163	3.18121e-170	1.33203	0.944	0.315	5.90241e-166	2.87437e-167	6.36241e-170
Gpr137b-ps	8.95443e-118	0.488116	0.307	0.019	1.6614e-113	3.23305e-170	0.47231	0.368	0.019	5.99861e-166	8.95443e-118	6.46611e-170
Sh2b2	4.96007e-89	0.43809	0.337	0.041	9.20291e-85	2.0762e-169	0.502243	0.386	0.024	3.85218e-165	4.96007e-89	4.1524e-169
Tcn2	1.86226e-136	0.71504	0.676	0.12	3.45524e-132	2.55938e-169	0.803742	0.72	0.123	4.74868e-165	1.86226e-136	5.11877e-169
Tubb6	5.12483e-145	0.59177	0.412	0.031	9.50862e-141	2.90102e-169	0.718314	0.561	0.065	5.38255e-165	5.12483e-145	5.80203e-169
Rasa4	1.49563e-119	0.560178	0.448	0.055	2.775e-115	3.20469e-169	0.541712	0.483	0.044	5.94597e-165	1.49563e-119	6.40937e-169
Rps6ka1	9.77585e-154	0.573831	0.454	0.037	1.81381e-149	7.098e-169	0.530174	0.492	0.047	1.31696e-164	9.77585e-154	1.4196e-168
Sparc	4.63418e-102	0.768359	0.993	0.453	8.59825e-98	7.60329e-168	1.419	1	0.402	1.41071e-163	4.63418e-102	1.52066e-167
Daglb	1.20805e-167	0.850384	0.748	0.128	2.24142e-163	1.08061e-151	0.673069	0.707	0.127	2.00496e-147	1.08061e-151	2.4161e-167
Gch1	1.75956e-124	0.808565	0.562	0.085	3.26468e-120	6.30673e-167	1.02319	0.685	0.11	1.17015e-162	1.75956e-124	1.26135e-166
Tm6sf1	1.15483e-166	0.665072	0.618	0.075	2.14267e-162	9.94665e-156	0.598951	0.589	0.078	1.8455e-151	9.94665e-156	2.30966e-166
Mybpc3	1.31668e-152	0.362716	0.255	0.003	2.44297e-148	1.60639e-166	0.389296	0.255	0.004	2.98049e-162	1.31668e-152	3.21278e-166
Rhbdf2	7.45082e-138	0.550444	0.402	0.032	1.38242e-133	4.76576e-166	0.537418	0.439	0.036	8.84239e-162	7.45082e-138	9.53152e-166
Sepp1	2.94522e-106	0.935518	0.993	0.401	5.46456e-102	5.72463e-166	1.32625	1	0.349	1.06215e-161	2.94522e-106	1.14493e-165
Batf	4.91022e-165	0.561505	0.356	0.013	9.11042e-161	2.63241e-75	0.317088	0.255	0.028	4.88417e-71	2.63241e-75	9.82044e-165
Skap2	2.72382e-142	0.672898	0.644	0.098	5.05378e-138	9.76633e-165	0.662347	0.636	0.091	1.81204e-160	2.72382e-142	1.95327e-164
Cotl1	6.03877e-141	1.00809	0.918	0.291	1.12043e-136	1.87469e-164	1.12753	0.928	0.266	3.4783e-160	6.03877e-141	3.74938e-164
Rabgef1	1.77017e-163	0.924465	0.676	0.108	3.28437e-159	8.10149e-153	0.71482	0.639	0.107	1.50315e-148	8.10149e-153	3.54034e-163
Zfp36	4.37077e-154	1.35558	0.892	0.228	8.10952e-150	3.75731e-163	1.18141	0.885	0.211	6.97131e-159	4.37077e-154	7.51462e-163
Sowahc	5.36295e-149	1.08099	0.712	0.141	9.95042e-145	4.91476e-163	0.904574	0.667	0.113	9.11884e-159	5.36295e-149	9.82951e-163
Cd48	4.36433e-149	0.431875	0.333	0.013	8.09758e-145	3.10212e-161	0.436384	0.405	0.027	5.75568e-157	4.36433e-149	6.20425e-161
Nfkb2	1.44701e-107	0.414576	0.324	0.026	2.68479e-103	1.99708e-160	0.556743	0.47	0.045	3.70539e-156	1.44701e-107	3.99417e-160
Zeb2	5.97804e-122	0.933389	0.873	0.241	1.10917e-117	3.30604e-160	1.13509	0.875	0.219	6.13403e-156	5.97804e-122	6.61209e-160
Mfng	5.76647e-160	0.545572	0.48	0.039	1.06991e-155	1.75969e-128	0.430998	0.449	0.051	3.26494e-124	1.75969e-128	1.15329e-159
Ppp1r18	1.25275e-159	0.655808	0.667	0.092	2.32436e-155	4.82381e-121	0.486572	0.607	0.107	8.95009e-117	4.82381e-121	2.50551e-159
Pmepa1	2.56028e-158	0.99314	0.85	0.19	4.75035e-154	6.8368e-134	0.924949	0.85	0.239	1.2685e-129	6.8368e-134	5.12056e-158
Tgfbr2	2.92727e-158	0.622399	0.546	0.055	5.43125e-154	3.89866e-102	0.463616	0.458	0.071	7.23357e-98	3.89866e-102	5.85453e-158
Gmip	1.0477e-115	0.468129	0.373	0.036	1.94391e-111	3.12926e-158	0.441116	0.396	0.029	5.80603e-154	1.0477e-115	6.25852e-158
Arhgap22	2.5751e-100	0.388293	0.275	0.018	4.77783e-96	1.26556e-157	0.449236	0.352	0.02	2.34812e-153	2.5751e-100	2.53112e-157
Plxdc2	1.32584e-125	0.659601	0.781	0.175	2.45997e-121	2.15245e-157	0.782571	0.875	0.191	3.99366e-153	1.32584e-125	4.30491e-157
Nfkbia	2.32283e-141	1.34974	0.905	0.275	4.30978e-137	9.70927e-157	1.25609	0.919	0.267	1.80146e-152	2.32283e-141	1.94185e-156
Man2b1	1.10064e-155	0.695707	0.654	0.094	2.04213e-151	2.68597e-145	0.686842	0.692	0.121	4.98356e-141	2.68597e-145	2.20128e-155
Itga5	5.39764e-93	0.388942	0.229	0.012	1.00148e-88	1.34329e-155	0.482	0.333	0.017	2.49233e-151	5.39764e-93	2.68657e-155
Slc7a7	3.44707e-140	0.440786	0.307	0.012	6.3957e-136	4.2896e-155	0.445561	0.343	0.019	7.95893e-151	3.44707e-140	8.5792e-155
Mir155hg	3.4498e-145	0.630713	0.324	0.014	6.40075e-141	5.62247e-155	0.50721	0.299	0.012	1.04319e-150	3.4498e-145	1.12449e-154
Slc11a2	9.27643e-117	0.639565	0.582	0.105	1.72115e-112	1.02294e-154	0.746016	0.698	0.121	1.89797e-150	9.27643e-117	2.04589e-154
Rap1b	3.13992e-154	1.02202	0.954	0.297	5.82581e-150	5.7717e-139	0.899628	0.944	0.307	1.07088e-134	5.7717e-139	6.27985e-154
Mlxipl	3.34209e-84	0.281798	0.203	0.01	6.20092e-80	8.65389e-153	0.292069	0.243	0.005	1.60564e-148	3.34209e-84	1.73078e-152
Litaf	9.59501e-153	1.08462	0.961	0.263	1.78026e-148	1.05635e-144	0.913511	0.938	0.25	1.95996e-140	1.05635e-144	1.919e-152
Abi3	1.18202e-152	0.47072	0.379	0.02	2.19311e-148	2.3519e-138	0.4298	0.321	0.019	4.36372e-134	2.3519e-138	2.36403e-152
Slc29a3	3.22364e-123	0.551751	0.477	0.059	5.98114e-119	1.25802e-152	0.525991	0.486	0.051	2.33413e-148	3.22364e-123	2.51604e-152
Gas2l3	3.20075e-148	0.49739	0.291	0.008	5.93867e-144	6.02796e-152	0.523921	0.358	0.023	1.11843e-147	3.20075e-148	1.20559e-151
Arpc1b	9.5817e-147	0.927526	0.967	0.252	1.77779e-142	6.56407e-152	0.975946	0.96	0.271	1.2179e-147	9.5817e-147	1.31281e-151
A630001G21Rik	5.54341e-137	0.433598	0.284	0.009	1.02852e-132	8.74042e-152	0.422529	0.308	0.014	1.6217e-147	5.54341e-137	1.74808e-151
Ticam1	1.4624e-133	0.526886	0.386	0.03	2.71334e-129	4.63512e-150	0.546887	0.408	0.035	8.59999e-146	1.4624e-133	9.27023e-150
Smap2	6.00874e-145	0.881194	0.853	0.222	1.11486e-140	1.20396e-149	0.878672	0.829	0.214	2.23382e-145	6.00874e-145	2.40792e-149
Il4ra	5.39844e-149	0.600428	0.497	0.049	1.00163e-144	8.76927e-128	0.491152	0.427	0.047	1.62705e-123	8.76927e-128	1.07969e-148
Lgmn	8.4868e-149	1.30303	1	0.42	1.57464e-144	1.78866e-148	1.24145	1	0.509	3.31868e-144	1.78866e-148	1.69736e-148
Tnfrsf13b	9.13971e-149	0.397712	0.34	0.014	1.69578e-144	3.87262e-109	0.257543	0.243	0.013	7.18526e-105	3.87262e-109	1.82794e-148
Tnfrsf11a	2.20948e-117	0.444484	0.32	0.021	4.09948e-113	2.37202e-148	0.414582	0.336	0.02	4.40104e-144	2.20948e-117	4.74404e-148
Mob1a	9.07426e-102	0.583164	0.51	0.09	1.68364e-97	4.49516e-148	0.626595	0.626	0.102	8.34032e-144	9.07426e-102	8.99032e-148
Gsdmd	4.85286e-148	0.496772	0.399	0.027	9.004e-144	1.03118e-138	0.448312	0.402	0.037	1.91325e-134	1.03118e-138	9.70572e-148
Cebpb	1.6228e-147	1.39937	0.98	0.351	3.01094e-143	8.72471e-144	0.97129	0.975	0.303	1.61878e-139	8.72471e-144	3.24559e-147
Man1a	3.04134e-129	0.665485	0.585	0.092	5.64291e-125	4.04826e-147	0.622593	0.626	0.097	7.51114e-143	3.04134e-129	8.09652e-147
Ninj1	3.06623e-111	0.870168	0.83	0.277	5.68909e-107	5.12865e-147	0.960939	0.875	0.24	9.5157e-143	3.06623e-111	1.02573e-146
Csrnp1	2.37553e-98	0.911426	0.742	0.226	4.40756e-94	3.01617e-146	0.982288	0.81	0.198	5.5962e-142	2.37553e-98	6.03234e-146
Parvg	3.91013e-146	0.396812	0.301	0.009	7.25485e-142	8.92321e-141	0.332688	0.274	0.011	1.65561e-136	8.92321e-141	7.82026e-146
Tmem251	1.3081e-145	0.974625	0.824	0.213	2.42705e-141	1.53866e-143	0.949572	0.829	0.225	2.85483e-139	1.53866e-143	2.6162e-145
Hivep3	7.29776e-53	0.508343	0.425	0.119	1.35403e-48	1.71453e-145	0.711813	0.601	0.099	3.18115e-141	7.29776e-53	3.42907e-145
Dnase2a	1.9071e-145	0.653566	0.503	0.054	3.53844e-141	3.17995e-134	0.557709	0.489	0.064	5.90007e-130	3.17995e-134	3.81421e-145
Pabpc1	1.25066e-139	1.19259	0.99	0.464	2.32048e-135	2.07081e-145	1.14895	0.975	0.411	3.84219e-141	1.25066e-139	4.14163e-145
Gp9	5.2117e-95	0.255872	0.19	0.005	9.66979e-91	2.95646e-145	0.298871	0.252	0.007	5.48541e-141	5.2117e-95	5.91291e-145
Nuak2	3.11142e-60	0.360813	0.275	0.041	5.77292e-56	3.02976e-145	0.532086	0.393	0.033	5.62142e-141	3.11142e-60	6.05953e-145
Mknk2	1.36362e-118	0.809903	0.667	0.145	2.53007e-114	5.49907e-145	0.785175	0.72	0.146	1.0203e-140	1.36362e-118	1.09981e-144
Cysltr1	5.95542e-145	0.408723	0.314	0.012	1.10497e-140	9.40712e-82	0.264751	0.234	0.02	1.7454e-77	9.40712e-82	1.19108e-144
Vps18	1.75701e-104	0.567773	0.441	0.065	3.25997e-100	1.56443e-144	0.546799	0.474	0.055	2.90264e-140	1.75701e-104	3.12886e-144
Was	1.92641e-98	0.277625	0.232	0.011	3.57425e-94	6.53757e-144	0.314469	0.259	0.008	1.21298e-139	1.92641e-98	1.30751e-143
Relb	1.36904e-96	0.523512	0.441	0.068	2.54012e-92	1.13629e-143	0.6532	0.567	0.086	2.10828e-139	1.36904e-96	2.27259e-143
Mob3c	1.74928e-143	0.637157	0.438	0.039	3.24561e-139	3.6055e-81	0.42386	0.327	0.048	6.68965e-77	3.6055e-81	3.49855e-143
Clic1	3.81954e-127	0.842576	0.938	0.262	7.08678e-123	2.29182e-143	0.889718	0.972	0.277	4.25225e-139	3.81954e-127	4.58365e-143
Tmcc3	1.53271e-112	0.94463	0.797	0.248	2.84379e-108	3.05406e-143	0.967886	0.81	0.21	5.66649e-139	1.53271e-112	6.10811e-143
Hk3	2.17487e-105	0.277629	0.219	0.007	4.03525e-101	5.38827e-143	0.342744	0.299	0.014	9.9974e-139	2.17487e-105	1.07765e-142
Il21r	5.7015e-143	0.354244	0.268	0.006	1.05786e-138	6.72027e-111	0.263696	0.221	0.009	1.24688e-106	6.72027e-111	1.1403e-142
Ang	8.55615e-130	0.499235	0.422	0.039	1.58751e-125	6.32048e-143	0.496864	0.424	0.04	1.1727e-138	8.55615e-130	1.2641e-142
Clec4a2	1.38335e-139	0.382326	0.369	0.022	2.56667e-135	6.91317e-143	0.359371	0.374	0.027	1.28267e-138	1.38335e-139	1.38263e-142
Lsp1	4.01564e-106	0.386915	0.291	0.019	7.45062e-102	7.62988e-143	0.448979	0.324	0.018	1.41565e-138	4.01564e-106	1.52598e-142
Grap	4.86922e-120	0.481525	0.438	0.047	9.03435e-116	1.31873e-142	0.496033	0.474	0.051	2.44678e-138	4.86922e-120	2.63747e-142
Wasf2	2.10699e-117	0.740173	0.742	0.181	3.9093e-113	4.33746e-142	0.79275	0.757	0.17	8.04772e-138	2.10699e-117	8.67492e-142
Gna15	3.30632e-129	0.365674	0.255	0.007	6.13454e-125	1.69366e-141	0.322161	0.243	0.007	3.14241e-137	3.30632e-129	3.38732e-141
H2-DMa	6.71957e-135	0.514046	0.458	0.046	1.24675e-130	1.74366e-141	0.447137	0.48	0.053	3.23519e-137	6.71957e-135	3.48732e-141
Ntpcr	1.75753e-141	0.694307	0.745	0.154	3.26093e-137	1.623e-110	0.463135	0.614	0.126	3.01131e-106	1.623e-110	3.51507e-141
Gm26522	6.57841e-141	0.6034	0.268	0.006	1.22056e-136	2.70211e-61	0.286495	0.143	0.009	5.01349e-57	2.70211e-61	1.31568e-140
Gm5547	1.36293e-140	0.436668	0.301	0.011	2.52878e-136	1.61644e-96	0.268052	0.206	0.01	2.99914e-92	1.61644e-96	2.72586e-140
Snx5	2.09644e-101	0.751064	0.781	0.261	3.88974e-97	4.48206e-140	0.808042	0.863	0.245	8.31602e-136	2.09644e-101	8.96412e-140
Sat1	8.49548e-119	1.18114	0.987	0.465	1.57625e-114	1.41092e-139	1.29508	0.984	0.41	2.61783e-135	8.49548e-119	2.82185e-139
Ube2f	4.12147e-126	0.800576	0.739	0.185	7.64698e-122	1.22137e-138	0.722156	0.726	0.165	2.26613e-134	4.12147e-126	2.44274e-138
Ell2	1.10041e-72	0.507529	0.376	0.066	2.04171e-68	1.2588e-138	0.652645	0.542	0.08	2.33558e-134	1.10041e-72	2.51761e-138
Cndp2	4.46824e-131	0.720001	0.637	0.117	8.29036e-127	1.38681e-138	0.658395	0.589	0.098	2.5731e-134	4.46824e-131	2.77363e-138
Akap13	1.85486e-119	0.843716	0.748	0.187	3.4415e-115	1.43422e-138	0.808965	0.81	0.196	2.66106e-134	1.85486e-119	2.86844e-138
Eif4a1	8.29093e-138	1.21903	0.993	0.495	1.5383e-133	1.99045e-138	1.14332	0.994	0.523	3.69308e-134	8.29093e-138	3.98089e-138
Maff	5.33512e-132	1.04549	0.817	0.207	9.89878e-128	2.14778e-138	0.953884	0.863	0.23	3.98499e-134	5.33512e-132	4.29556e-138
Myo1f	6.45594e-103	0.32162	0.212	0.007	1.19784e-98	1.06219e-137	0.326035	0.274	0.012	1.97078e-133	6.45594e-103	2.12438e-137
Syngr2	1.60362e-137	0.680386	0.618	0.098	2.97536e-133	4.82298e-134	0.648518	0.657	0.125	8.94855e-130	4.82298e-134	3.20724e-137
3110043O21Rik	1.66028e-81	0.550863	0.448	0.09	3.08049e-77	1.624e-137	0.581925	0.508	0.07	3.01317e-133	1.66028e-81	3.248e-137
Pmaip1	3.28152e-137	0.580621	0.418	0.034	6.08854e-133	7.57595e-131	0.452526	0.355	0.029	1.40564e-126	7.57595e-131	6.56305e-137
Ubash3b	9.4188e-137	0.592889	0.448	0.045	1.74756e-132	4.42966e-137	0.514665	0.417	0.042	8.21879e-133	9.4188e-137	8.85932e-137
Mapk6	6.13816e-91	0.635412	0.533	0.12	1.13887e-86	5.43236e-137	0.674741	0.598	0.105	1.00792e-132	6.13816e-91	1.08647e-136
Syk	2.45345e-115	0.390467	0.255	0.01	4.55214e-111	1.44535e-136	0.372625	0.315	0.018	2.6817e-132	2.45345e-115	2.8907e-136
Tnfrsf1a	2.88687e-108	0.73061	0.634	0.135	5.3563e-104	1.65088e-136	0.724981	0.72	0.151	3.06305e-132	2.88687e-108	3.30176e-136
Tnfrsf12a	3.72237e-136	1.02717	0.748	0.161	6.90649e-132	2.75034e-133	0.994837	0.801	0.202	5.10299e-129	2.75034e-133	7.44474e-136
RP23-81F19.2	4.93004e-135	0.338134	0.337	0.017	9.1472e-131	8.00461e-115	0.293493	0.293	0.02	1.48517e-110	8.00461e-115	9.86009e-135
Clec2d	2.01654e-80	0.559912	0.405	0.064	3.74149e-76	7.282e-134	0.705611	0.533	0.074	1.3511e-129	2.01654e-80	1.4564e-133
Rbpj	5.03154e-116	0.815706	0.647	0.146	9.33552e-112	3.47165e-133	0.73638	0.66	0.137	6.4413e-129	5.03154e-116	6.9433e-133
Tanc2	2.94298e-82	0.641971	0.624	0.182	5.46041e-78	5.01809e-133	0.719282	0.704	0.155	9.31057e-129	2.94298e-82	1.00362e-132
Rnf2	3.02059e-90	0.601039	0.513	0.109	5.60439e-86	1.39241e-132	0.617476	0.595	0.105	2.58347e-128	3.02059e-90	2.78482e-132
Abracl	1.41238e-132	0.722952	0.686	0.134	2.62054e-128	1.18786e-128	0.686376	0.729	0.16	2.20395e-124	1.18786e-128	2.82477e-132
Gpsm3	8.23783e-118	0.374813	0.422	0.042	1.52845e-113	1.85453e-132	0.396293	0.455	0.05	3.4409e-128	8.23783e-118	3.70907e-132
Cited2	2.26605e-83	1.08268	0.673	0.217	4.20444e-79	4.05914e-132	1.06854	0.726	0.172	7.53133e-128	2.26605e-83	8.11828e-132
Cflar	9.91147e-102	0.724828	0.647	0.156	1.83897e-97	7.71509e-131	0.785339	0.688	0.153	1.43146e-126	9.91147e-102	1.54302e-130
Tnpo3	1.34177e-129	0.922165	0.683	0.155	2.48952e-125	3.71035e-88	0.616057	0.558	0.141	6.88418e-84	3.71035e-88	2.68354e-129
Fblim1	4.07248e-129	0.352694	0.268	0.009	7.55608e-125	1.03176e-89	0.314634	0.237	0.018	1.91432e-85	1.03176e-89	8.14496e-129
Scamp2	2.0191e-108	0.718366	0.732	0.19	3.74624e-104	4.75904e-129	0.760694	0.782	0.2	8.82992e-125	2.0191e-108	9.51808e-129
Adrb2	4.05325e-74	0.400263	0.281	0.032	7.52041e-70	1.57075e-128	0.521859	0.374	0.034	2.91437e-124	4.05325e-74	3.1415e-128
Bin1	2.7471e-93	0.603676	0.961	0.354	5.09698e-89	2.10214e-128	0.848432	0.978	0.332	3.90031e-124	2.7471e-93	4.20428e-128
Rbm47	4.04991e-128	0.45827	0.317	0.017	7.51421e-124	1.19005e-119	0.448693	0.34	0.03	2.20801e-115	1.19005e-119	8.09983e-128
Csf1	6.73296e-112	1.23184	0.601	0.126	1.24923e-107	7.63274e-128	1.25627	0.639	0.134	1.41618e-123	6.73296e-112	1.52655e-127
Cln8	8.63291e-128	0.735603	0.676	0.136	1.60175e-123	8.26859e-119	0.68268	0.695	0.162	1.53415e-114	8.26859e-119	1.72658e-127
Gusb	1.63297e-127	0.723242	0.699	0.149	3.02981e-123	6.68387e-110	0.5808	0.713	0.172	1.24012e-105	6.68387e-110	3.26594e-127
Jmjd1c	2.31285e-114	0.988465	0.833	0.288	4.29126e-110	2.04819e-127	0.95781	0.857	0.277	3.80021e-123	2.31285e-114	4.09638e-127
Slc7a11	6.38982e-101	1.03254	0.493	0.078	1.18557e-96	2.48361e-127	0.849218	0.439	0.05	4.6081e-123	6.38982e-101	4.96723e-127
2010013B24Rik	9.8347e-95	0.266466	0.176	0.004	1.82473e-90	3.29338e-127	0.263625	0.202	0.004	6.11053e-123	9.8347e-95	6.58675e-127
Epsti1	1.81947e-116	0.296756	0.343	0.025	3.37585e-112	3.58844e-127	0.357689	0.336	0.025	6.658e-123	1.81947e-116	7.17688e-127
Basp1	2.49488e-93	0.958171	0.99	0.496	4.629e-89	6.15758e-127	1.11337	0.994	0.483	1.14248e-122	2.49488e-93	1.23152e-126
Sipa1	3.35783e-112	0.582963	0.471	0.066	6.23012e-108	4.22112e-126	0.509817	0.492	0.068	7.83186e-122	3.35783e-112	8.44223e-126
Npl	7.89499e-81	0.329924	0.268	0.025	1.46484e-76	4.46108e-126	0.393587	0.343	0.028	8.27708e-122	7.89499e-81	8.92216e-126
Ifrd1	5.96701e-126	1.25632	0.964	0.4	1.10712e-121	1.7895e-108	0.9639	0.944	0.366	3.32025e-104	1.7895e-108	1.1934e-125
Etf1	5.21533e-125	0.818264	0.794	0.219	9.67652e-121	4.42785e-102	0.714335	0.776	0.247	8.21544e-98	4.42785e-102	1.04307e-124
Fli1	6.65136e-125	0.623315	0.461	0.051	1.23409e-120	7.02546e-117	0.493648	0.436	0.055	1.3035e-112	7.02546e-117	1.33027e-124
Tns3	1.34123e-67	0.596764	0.507	0.131	2.48853e-63	1.9019e-124	0.681124	0.617	0.12	3.52878e-120	1.34123e-67	3.80379e-124
Ucp2	2.99006e-124	0.850807	0.961	0.328	5.54776e-120	3.06729e-119	0.798417	0.916	0.284	5.69104e-115	3.06729e-119	5.98012e-124
H2-Oa	4.98033e-106	0.307004	0.216	0.006	9.24051e-102	3.97881e-124	0.280709	0.224	0.007	7.38229e-120	4.98033e-106	7.95763e-124
Arrb2	4.34314e-90	0.514962	0.444	0.077	8.05826e-86	1.2976e-123	0.542535	0.502	0.074	2.40756e-119	4.34314e-90	2.5952e-123
Ndel1	1.11182e-89	0.821105	0.788	0.296	2.06286e-85	1.33559e-123	0.823294	0.888	0.288	2.47806e-119	1.11182e-89	2.67118e-123
Ccdc88b	3.29632e-101	0.348348	0.265	0.016	6.116e-97	2.46491e-123	0.322889	0.259	0.012	4.5734e-119	3.29632e-101	4.92983e-123
Npc2	5.81521e-104	0.889619	0.977	0.503	1.07895e-99	4.69244e-123	0.991468	0.988	0.511	8.70635e-119	5.81521e-104	9.38487e-123
Trib1	4.25124e-108	0.906141	0.641	0.142	7.88774e-104	9.77466e-123	0.789826	0.682	0.152	1.81359e-118	4.25124e-108	1.95493e-122
Fnip1	4.43245e-119	0.83587	0.686	0.169	8.22397e-115	2.10455e-122	0.745147	0.713	0.183	3.90479e-118	4.43245e-119	4.20911e-122
Otud1	6.35273e-48	0.608536	0.31	0.068	1.17869e-43	2.30442e-122	0.895676	0.458	0.064	4.27562e-118	6.35273e-48	4.60884e-122
H2-D1	2.67626e-122	1.09198	0.977	0.419	4.96554e-118	1.34001e-121	1.01949	0.997	0.493	2.48626e-117	1.34001e-121	5.35252e-122
Hif1a	3.97864e-79	0.77842	0.716	0.262	7.38198e-75	4.59457e-122	0.815788	0.794	0.23	8.52476e-118	3.97864e-79	9.18913e-122
St3gal6	1.04703e-104	0.618148	0.722	0.171	1.94267e-100	1.01016e-121	0.616711	0.732	0.163	1.87425e-117	1.04703e-104	2.02031e-121
Btg1	6.52844e-100	1.02437	0.984	0.514	1.21129e-95	1.56311e-121	1.19842	0.972	0.433	2.90019e-117	6.52844e-100	3.12621e-121
Txnrd1	3.04578e-108	0.867272	0.716	0.202	5.65115e-104	2.89103e-121	0.798946	0.763	0.205	5.36402e-117	3.04578e-108	5.78207e-121
Clcf1	1.82406e-120	0.446268	0.239	0.007	3.38436e-116	1.29928e-96	0.45167	0.202	0.01	2.41068e-92	1.29928e-96	3.64812e-120
Gpr137b	3.86371e-56	0.382782	0.35	0.073	7.16872e-52	5.28215e-120	0.546352	0.505	0.078	9.80051e-116	3.86371e-56	1.05643e-119
Cdkn1a	1.11883e-58	0.705477	0.627	0.214	2.07587e-54	1.22128e-119	0.872322	0.735	0.166	2.26597e-115	1.11883e-58	2.44257e-119
Ctsd	1.53054e-119	1.20785	0.997	0.672	2.83976e-115	3.12191e-102	0.998977	0.997	0.758	5.79239e-98	3.12191e-102	3.06107e-119
Fes	4.27837e-116	0.378171	0.281	0.014	7.93808e-112	3.05972e-119	0.35112	0.296	0.02	5.677e-115	4.27837e-116	6.11944e-119
Maf	3.57898e-119	0.727333	0.605	0.112	6.64044e-115	3.79771e-87	0.525613	0.511	0.108	7.04627e-83	3.79771e-87	7.15796e-119
Rela	3.73648e-119	0.706696	0.67	0.142	6.93266e-115	8.319e-113	0.681206	0.654	0.154	1.54351e-108	8.319e-113	7.47295e-119
Arpc2	3.04859e-88	0.748935	0.922	0.433	5.65636e-84	2.13156e-118	0.934644	0.972	0.425	3.95489e-114	3.04859e-88	4.26311e-118
Ctc1	1.59092e-110	0.603209	0.484	0.074	2.95179e-106	2.26679e-118	0.405134	0.442	0.059	4.20581e-114	1.59092e-110	4.53359e-118
Sft2d1	1.46054e-103	0.836397	0.882	0.358	2.70989e-99	2.33123e-118	0.820835	0.897	0.321	4.32537e-114	1.46054e-103	4.66246e-118
Hbegf	3.2699e-108	1.07434	0.663	0.16	6.06698e-104	6.98292e-118	1.08951	0.685	0.168	1.29561e-113	3.2699e-108	1.39658e-117
Lilrb4a	6.60218e-117	0.415287	0.291	0.015	1.22497e-112	1.90542e-117	0.388403	0.293	0.02	3.53532e-113	6.60218e-117	3.81084e-117
Junb	6.52092e-117	1.34976	0.997	0.498	1.20989e-112	1.41313e-115	1.13385	0.991	0.456	2.62191e-111	1.41313e-115	1.30418e-116
Cstb	4.24254e-102	1.17239	0.846	0.348	7.87161e-98	6.91894e-117	1.14655	0.891	0.346	1.28374e-112	4.24254e-102	1.38379e-116
Vps37b	1.18623e-116	0.757027	0.693	0.162	2.20094e-112	3.37898e-114	0.602648	0.676	0.161	6.26937e-110	3.37898e-114	2.37247e-116
Clec4a3	2.07849e-116	0.339798	0.288	0.015	3.85643e-112	1.00919e-99	0.261984	0.28	0.022	1.87246e-95	1.00919e-99	4.15698e-116
Plk3	7.27698e-79	0.549477	0.461	0.091	1.35017e-74	3.29379e-116	0.629293	0.517	0.086	6.1113e-112	7.27698e-79	6.58758e-116
I830077J02Rik	4.42055e-105	0.294006	0.225	0.008	8.20189e-101	3.42049e-116	0.287532	0.227	0.009	6.34637e-112	4.42055e-105	6.84097e-116
Irak2	1.40114e-71	0.436347	0.386	0.073	2.59968e-67	1.26913e-115	0.495216	0.43	0.058	2.35474e-111	1.40114e-71	2.53826e-115
Tmsb4x	1.32651e-99	0.990624	0.993	0.85	2.46122e-95	4.89871e-115	0.996995	1	0.827	9.08907e-111	1.32651e-99	9.79742e-115
Scpep1	8.54364e-115	0.633299	0.614	0.118	1.58519e-110	1.96511e-76	0.478557	0.595	0.164	3.64606e-72	1.96511e-76	1.70873e-114
Zc3h12c	6.2933e-96	0.680067	0.454	0.079	1.16766e-91	2.49202e-114	0.577046	0.421	0.057	4.62369e-110	6.2933e-96	4.98404e-114
1700017B05Rik	2.70798e-82	0.392373	0.314	0.037	5.02439e-78	2.95382e-114	0.472315	0.361	0.038	5.48053e-110	2.70798e-82	5.90765e-114
Jak1	1.21291e-92	0.753044	0.742	0.249	2.25042e-88	4.01373e-114	0.77641	0.779	0.232	7.44708e-110	1.21291e-92	8.02747e-114
Pik3r1	1.30108e-64	0.684485	0.729	0.295	2.41403e-60	2.47418e-113	0.851747	0.785	0.241	4.59059e-109	1.30108e-64	4.94835e-113
Spata13	9.68539e-42	0.344786	0.268	0.057	1.79703e-37	2.87223e-113	0.512047	0.396	0.049	5.32914e-109	9.68539e-42	5.74447e-113
H3f3b	7.39903e-79	0.769271	0.993	0.7	1.37282e-74	3.19158e-113	1.05269	0.997	0.648	5.92166e-109	7.39903e-79	6.38317e-113
Ifngr2	3.86634e-113	0.666532	0.686	0.159	7.17362e-109	1.65358e-77	0.467112	0.607	0.167	3.06806e-73	1.65358e-77	7.73269e-113
Pfn1	3.96934e-101	0.867843	0.993	0.631	7.3647e-97	4.77453e-113	0.848027	0.994	0.569	8.85866e-109	3.96934e-101	9.54906e-113
Mgat4a	1.08543e-112	0.620483	0.575	0.109	2.01391e-108	2.95652e-94	0.457004	0.526	0.104	5.48553e-90	2.95652e-94	2.17087e-112
Cd9	6.1427e-59	0.606972	0.971	0.423	1.13972e-54	4.83769e-112	0.995676	0.994	0.387	8.97584e-108	6.1427e-59	9.67537e-112
Vamp8	2.20401e-91	0.491324	0.739	0.199	4.08933e-87	5.62367e-112	0.559815	0.776	0.2	1.04342e-107	2.20401e-91	1.12473e-111
Casp8	1.82387e-87	0.373305	0.32	0.035	3.38401e-83	3.35229e-111	0.403032	0.349	0.036	6.21984e-107	1.82387e-87	6.70459e-111
Marcks	4.85001e-96	0.850879	0.984	0.44	8.9987e-92	5.14079e-111	0.869502	0.984	0.397	9.53822e-107	4.85001e-96	1.02816e-110
Fam49b	1.07357e-93	0.660325	0.814	0.291	1.9919e-89	1.18598e-110	0.692491	0.866	0.278	2.20046e-106	1.07357e-93	2.37195e-110
Vav2	2.02218e-78	0.352115	0.314	0.039	3.75195e-74	3.9463e-110	0.364681	0.327	0.031	7.32197e-106	2.02218e-78	7.8926e-110
Tifa	6.11627e-110	0.604819	0.471	0.066	1.13481e-105	1.30896e-80	0.433029	0.383	0.065	2.42864e-76	1.30896e-80	1.22325e-109
Stat6	1.10984e-98	0.378455	0.291	0.023	2.05919e-94	6.42944e-110	0.36385	0.315	0.028	1.19292e-105	1.10984e-98	1.28589e-109
Ifi30	7.30396e-110	0.489034	0.435	0.053	1.35518e-105	5.25012e-103	0.604937	0.439	0.065	9.74108e-99	5.25012e-103	1.46079e-109
Lyl1	1.36824e-109	0.329868	0.271	0.014	2.53863e-105	6.03762e-72	0.26815	0.174	0.011	1.12022e-67	6.03762e-72	2.73648e-109
Gdf15	5.83207e-109	1.87227	0.301	0.021	1.08208e-104	1.40097e-85	1.48821	0.283	0.031	2.59937e-81	1.40097e-85	1.16641e-108
Ctsl	1.27529e-108	1.06363	0.997	0.618	2.36617e-104	1.8593e-89	0.847835	0.997	0.723	3.44975e-85	1.8593e-89	2.55058e-108
Ssh2	1.39792e-96	0.651952	0.533	0.109	2.5937e-92	5.6361e-108	0.587604	0.505	0.091	1.04572e-103	1.39792e-96	1.12722e-107
Zfand5	3.58668e-107	1.03419	0.954	0.478	6.65473e-103	6.76142e-108	0.953722	0.966	0.437	1.25451e-103	3.58668e-107	1.35228e-107
Herpud1	2.06159e-107	1.04571	0.912	0.384	3.82508e-103	9.58696e-108	1.08019	0.935	0.429	1.77877e-103	2.06159e-107	1.91739e-107
Arap3	2.14696e-88	0.367278	0.301	0.029	3.98348e-84	1.23104e-107	0.374516	0.33	0.032	2.28407e-103	2.14696e-88	2.46208e-107
Psmb8	1.51662e-107	0.507544	0.673	0.145	2.81394e-103	8.02263e-102	0.526047	0.685	0.164	1.48852e-97	8.02263e-102	3.03325e-107
Nfkbie	4.36944e-78	0.425894	0.291	0.033	8.10705e-74	3.50931e-107	0.470933	0.346	0.037	6.51117e-103	4.36944e-78	7.01862e-107
Ppp1r10	1.21091e-81	0.690486	0.778	0.277	2.24672e-77	3.90461e-107	0.703279	0.763	0.225	7.24461e-103	1.21091e-81	7.80922e-107
Cd34	8.06767e-98	0.419819	0.477	0.069	1.49688e-93	1.53862e-106	0.396352	0.498	0.075	2.85476e-102	8.06767e-98	3.07724e-106
Ftl1	5.77271e-104	0.915052	0.997	0.763	1.07107e-99	3.20377e-106	0.958579	1	0.679	5.94427e-102	5.77271e-104	6.40754e-106
Man1c1	3.51242e-80	0.388518	0.376	0.057	6.51695e-76	1.06607e-105	0.395083	0.414	0.056	1.97798e-101	3.51242e-80	2.13213e-105
Hmox1	6.08243e-105	0.851488	0.585	0.119	1.12853e-100	3.2061e-104	0.736913	0.604	0.135	5.9486e-100	3.2061e-104	1.21649e-104
Rilpl2	8.70726e-85	0.790167	0.565	0.146	1.61554e-80	6.63394e-105	0.729979	0.589	0.132	1.23086e-100	8.70726e-85	1.32679e-104
Tpm3	9.43417e-105	0.897606	0.971	0.469	1.75042e-100	2.05868e-104	0.877371	0.966	0.447	3.81968e-100	2.05868e-104	1.88683e-104
Hilpda	2.40632e-85	0.659085	0.461	0.088	4.46469e-81	1.01255e-104	0.68417	0.514	0.094	1.87868e-100	2.40632e-85	2.0251e-104
Dot1l	1.05367e-46	0.455487	0.412	0.122	1.95499e-42	1.37671e-104	0.622576	0.545	0.113	2.55435e-100	1.05367e-46	2.75343e-104
B930036N10Rik	2.6446e-77	0.529058	0.307	0.039	4.9068e-73	4.44915e-104	0.47668	0.327	0.034	8.25494e-100	2.6446e-77	8.89829e-104
AU020206	4.97972e-104	0.398309	0.284	0.019	9.23937e-100	1.16367e-83	0.265801	0.221	0.017	2.15908e-79	1.16367e-83	9.95943e-104
Capg	2.3647e-70	0.415882	0.337	0.052	4.38747e-66	1.92006e-103	0.504572	0.396	0.053	3.56248e-99	2.3647e-70	3.84013e-103
Kras	1.32755e-70	0.623605	0.68	0.247	2.46314e-66	3.283e-103	0.711914	0.769	0.236	6.09127e-99	1.32755e-70	6.56599e-103
Whrn	8.81615e-41	0.341771	0.288	0.069	1.63575e-36	9.17274e-103	0.405636	0.383	0.05	1.70191e-98	8.81615e-41	1.83455e-102
Lhfpl2	4.62934e-89	0.646695	0.369	0.049	8.58928e-85	1.22924e-102	0.560368	0.427	0.064	2.28072e-98	4.62934e-89	2.45847e-102
Frrs1	8.58545e-54	0.259019	0.219	0.027	1.59294e-49	4.2526e-102	0.345595	0.299	0.027	7.89027e-98	8.58545e-54	8.50519e-102
Actr3	6.39089e-83	0.685721	0.781	0.306	1.18577e-78	5.2576e-102	0.7001	0.829	0.287	9.75494e-98	6.39089e-83	1.05152e-101
Lpar6	3.86937e-92	0.696812	0.415	0.062	7.17923e-88	2.07495e-101	0.672562	0.424	0.065	3.84986e-97	3.86937e-92	4.1499e-101
Frmd4a	2.99337e-52	0.415978	0.474	0.146	5.55389e-48	2.28881e-101	0.550158	0.567	0.124	4.24667e-97	2.99337e-52	4.57763e-101
Pik3cd	7.69306e-101	0.380057	0.281	0.02	1.42737e-96	6.49269e-76	0.269907	0.224	0.021	1.20465e-71	6.49269e-76	1.53861e-100
Ccr1	3.15722e-50	0.39035	0.157	0.013	5.85791e-46	8.52152e-101	0.507661	0.218	0.011	1.58108e-96	3.15722e-50	1.7043e-100
Pcsk1n	8.83206e-83	-3.18467	0.48	0.812	1.6387e-78	1.03329e-100	-3.27149	0.636	0.88	1.91716e-96	8.83206e-83	2.06657e-100
Hexa	1.87763e-100	0.564038	0.879	0.279	3.48375e-96	7.77113e-75	0.512183	0.928	0.381	1.44186e-70	7.77113e-75	3.75525e-100
Ppp1r15a	4.49077e-91	0.89942	0.925	0.403	8.33217e-87	4.87459e-100	0.883325	0.9	0.352	9.04432e-96	4.49077e-91	9.74919e-100
Dgkd	4.15211e-68	0.553375	0.438	0.104	7.70383e-64	4.91268e-100	0.516894	0.467	0.084	9.11498e-96	4.15211e-68	9.82536e-100
Sh3glb1	2.11159e-95	0.727296	0.938	0.403	3.91784e-91	5.46944e-100	0.76601	0.947	0.4	1.0148e-95	2.11159e-95	1.09389e-99
Snap23	2.90621e-67	0.485423	0.493	0.126	5.39218e-63	9.53714e-100	0.578196	0.551	0.12	1.76952e-95	2.90621e-67	1.90743e-99
Marcksl1	1.10008e-76	0.921521	0.899	0.442	2.0411e-72	1.52028e-99	0.975013	0.922	0.377	2.82073e-95	1.10008e-76	3.04056e-99
Mknk1	2.1697e-67	0.432795	0.373	0.07	4.02565e-63	3.0594e-99	0.396823	0.396	0.056	5.67641e-95	2.1697e-67	6.1188e-99
Ivns1abp	3.25185e-99	0.751705	0.703	0.202	6.03349e-95	8.35913e-89	0.553773	0.629	0.169	1.55095e-84	8.35913e-89	6.50371e-99
Rcbtb2	1.85915e-85	0.562196	0.549	0.13	3.44948e-81	1.12248e-98	0.548491	0.558	0.122	2.08264e-94	1.85915e-85	2.24495e-98
Ubc	4.04077e-95	0.973117	0.99	0.676	7.49725e-91	1.2183e-98	0.949715	0.997	0.673	2.26044e-94	4.04077e-95	2.43661e-98
Renbp	8.54518e-64	0.283144	0.307	0.047	1.58547e-59	1.31045e-98	0.439548	0.374	0.05	2.43141e-94	8.54518e-64	2.6209e-98
Nhlrc3	4.812e-91	0.412117	0.366	0.047	8.92818e-87	1.68872e-98	0.377755	0.343	0.04	3.13324e-94	4.812e-91	3.37743e-98
Ccl6	1.90338e-83	0.253428	0.252	0.019	3.53152e-79	2.47823e-98	0.276591	0.243	0.016	4.59811e-94	1.90338e-83	4.95646e-98
Glipr1	3.32262e-71	0.284433	0.245	0.024	6.16479e-67	8.9399e-98	0.336793	0.34	0.037	1.65871e-93	3.32262e-71	1.78798e-97
Pald1	2.72758e-91	0.37215	0.356	0.043	5.06075e-87	1.00159e-97	0.296076	0.318	0.033	1.85834e-93	2.72758e-91	2.00317e-97
Rcsd1	2.80117e-86	0.437545	0.317	0.034	5.19728e-82	1.02381e-97	0.389868	0.324	0.035	1.89959e-93	2.80117e-86	2.04763e-97
Ddx5	2.48723e-65	0.713726	0.98	0.623	4.6148e-61	3.65839e-97	0.882168	0.988	0.579	6.78778e-93	2.48723e-65	7.31679e-97
Ctsa	3.6003e-94	0.680731	0.856	0.29	6.68e-90	3.73222e-97	0.706268	0.928	0.347	6.92476e-93	3.6003e-94	7.46444e-97
G3bp1	6.13851e-90	0.881298	0.817	0.338	1.13894e-85	4.00987e-97	0.847103	0.832	0.323	7.43992e-93	6.13851e-90	8.01974e-97
Clta	1.7618e-72	0.646638	0.99	0.609	3.26884e-68	5.3557e-97	0.761629	0.991	0.581	9.93697e-93	1.7618e-72	1.07114e-96
Pold4	1.4515e-66	0.492744	0.644	0.223	2.69311e-62	6.63983e-97	0.570574	0.682	0.188	1.23195e-92	1.4515e-66	1.32797e-96
Acads	2.88983e-88	0.486091	0.52	0.108	5.36179e-84	6.78743e-97	0.481332	0.48	0.09	1.25934e-92	2.88983e-88	1.35749e-96
Sall1	2.02083e-96	0.379403	0.301	0.025	3.74945e-92	5.04513e-59	0.278665	0.234	0.031	9.36073e-55	5.04513e-59	4.04166e-96
Sirpa	2.14595e-96	0.714278	0.961	0.381	3.9816e-92	3.72382e-53	0.404975	0.963	0.456	6.90918e-49	3.72382e-53	4.29191e-96
Fscn1	4.75704e-83	0.633348	0.732	0.232	8.82621e-79	2.86156e-96	0.691459	0.757	0.221	5.30934e-92	4.75704e-83	5.72312e-96
Tpst2	8.27766e-96	0.621407	0.693	0.191	1.53584e-91	5.35736e-78	0.539935	0.642	0.195	9.94004e-74	5.35736e-78	1.65553e-95
Fam111a	1.38872e-95	0.298392	0.232	0.012	2.57662e-91	4.25634e-76	0.252304	0.199	0.015	7.89721e-72	4.25634e-76	2.77743e-95
Rrbp1	4.52494e-92	0.71944	0.83	0.304	8.39558e-88	1.78839e-95	0.719937	0.86	0.313	3.31817e-91	4.52494e-92	3.57678e-95
Pros1	3.84972e-95	0.508426	0.523	0.098	7.14277e-91	2.16726e-95	0.527247	0.542	0.114	4.02114e-91	3.84972e-95	4.33452e-95
Agmo	6.52649e-56	0.251569	0.222	0.026	1.21092e-51	2.17196e-95	0.291381	0.277	0.024	4.02986e-91	6.52649e-56	4.34393e-95
Cryl1	4.71035e-77	0.383637	0.395	0.068	8.73957e-73	2.21584e-95	0.403008	0.424	0.066	4.11128e-91	4.71035e-77	4.43169e-95
Pnp	5.47086e-95	0.647146	0.807	0.26	1.01506e-90	2.09988e-87	0.537046	0.829	0.281	3.89613e-83	2.09988e-87	1.09417e-94
Pim1	5.59052e-95	1.00302	0.663	0.17	1.03726e-90	3.7016e-86	0.950178	0.636	0.176	6.86794e-82	3.7016e-86	1.1181e-94
Col27a1	6.2161e-95	0.529247	0.451	0.072	1.15334e-90	2.27155e-83	0.493254	0.433	0.083	4.21464e-79	2.27155e-83	1.24322e-94
Tgif2	1.00178e-94	0.419163	0.301	0.027	1.85871e-90	4.57541e-79	0.30121	0.243	0.024	8.48921e-75	4.57541e-79	2.00356e-94
Plcl2	1.08013e-56	0.265462	0.245	0.034	2.00407e-52	1.48176e-94	0.268038	0.268	0.023	2.74926e-90	1.08013e-56	2.96352e-94
Nav3	1.14266e-92	0.573841	0.484	0.089	2.1201e-88	1.49954e-94	0.500871	0.445	0.077	2.78224e-90	1.14266e-92	2.99907e-94
Serinc3	1.98591e-94	0.861595	0.974	0.478	3.68467e-90	9.9988e-91	0.779687	0.991	0.532	1.85518e-86	9.9988e-91	3.97183e-94
Cklf	3.09222e-44	0.257557	0.281	0.057	5.7373e-40	3.93652e-94	0.394224	0.389	0.057	7.30383e-90	3.09222e-44	7.87305e-94
Myh9	2.30721e-65	0.434294	0.52	0.13	4.28079e-61	6.00295e-94	0.463922	0.583	0.126	1.11379e-89	2.30721e-65	1.20059e-93
AI607873	9.50735e-94	0.398875	0.258	0.016	1.76399e-89	2.15186e-80	0.360372	0.252	0.024	3.99257e-76	2.15186e-80	1.90147e-93
Nab2	1.3697e-65	0.592228	0.415	0.093	2.54134e-61	1.35032e-93	0.655518	0.492	0.102	2.50539e-89	1.3697e-65	2.70065e-93
Sh2b3	8.71437e-84	0.420205	0.373	0.053	1.61687e-79	2.38266e-93	0.410033	0.396	0.059	4.42079e-89	8.71437e-84	4.76532e-93
Cables1	2.33221e-63	0.51571	0.444	0.106	4.32719e-59	4.99907e-93	0.534354	0.455	0.081	9.27527e-89	2.33221e-63	9.99813e-93
Zyx	1.26083e-71	0.497061	0.513	0.129	2.33934e-67	5.405e-93	0.540202	0.589	0.139	1.00284e-88	1.26083e-71	1.081e-92
Casp1	1.55596e-82	0.29968	0.216	0.013	2.88694e-78	6.46398e-93	0.262248	0.218	0.013	1.19933e-88	1.55596e-82	1.2928e-92
Fau	8.24203e-87	0.64101	0.997	0.836	1.52923e-82	2.04004e-92	0.672361	1	0.804	3.78509e-88	8.24203e-87	4.08008e-92
Numb	4.12947e-92	0.627866	0.523	0.109	7.66183e-88	4.035e-84	0.553766	0.486	0.107	7.48655e-80	4.035e-84	8.25895e-92
Actb	4.26382e-79	0.870478	1	0.847	7.91109e-75	4.1395e-92	0.933601	1	0.787	7.68043e-88	4.26382e-79	8.279e-92
Edem2	6.82668e-72	0.446105	0.565	0.148	1.26662e-67	1.24663e-91	0.481415	0.645	0.164	2.31301e-87	6.82668e-72	2.49327e-91
Sh3bgrl3	3.25643e-83	0.647978	0.967	0.536	6.04198e-79	1.68146e-91	0.625071	0.966	0.482	3.11978e-87	3.25643e-83	3.36292e-91
Fam102b	2.29697e-70	0.563317	0.516	0.139	4.26179e-66	3.42303e-91	0.524191	0.517	0.112	6.35108e-87	2.29697e-70	6.84605e-91
Ly6e	1.92331e-90	0.622374	0.944	0.329	3.5685e-86	2.91785e-69	0.47951	0.947	0.365	5.41379e-65	2.91785e-69	3.84661e-90
Rhog	6.84342e-83	0.509003	0.676	0.175	1.26973e-78	2.99718e-90	0.493037	0.676	0.171	5.56098e-86	6.84342e-83	5.99437e-90
Hcar2	6.49626e-90	0.409992	0.196	0.007	1.20532e-85	5.41049e-67	0.268015	0.153	0.009	1.00386e-62	5.41049e-67	1.29925e-89
Rassf4	9.15865e-45	0.261583	0.229	0.037	1.6993e-40	8.23018e-90	0.408367	0.327	0.04	1.52703e-85	9.15865e-45	1.64604e-89
Rnh1	8.77633e-52	0.475028	0.611	0.235	1.62836e-47	1.01004e-89	0.636485	0.741	0.241	1.87403e-85	8.77633e-52	2.02008e-89
Zswim4	2.43531e-54	0.377702	0.278	0.048	4.51847e-50	3.00813e-89	0.430603	0.374	0.056	5.58128e-85	2.43531e-54	6.01626e-89
Gnl3	3.15394e-89	0.675058	0.572	0.144	5.85183e-85	1.05766e-75	0.51333	0.53	0.144	1.96238e-71	1.05766e-75	6.30789e-89
Lasp1	1.05481e-54	0.50256	0.52	0.174	1.9571e-50	3.74316e-89	0.551587	0.592	0.154	6.94506e-85	1.05481e-54	7.48632e-89
Rplp0	6.25093e-89	0.669405	0.997	0.742	1.1598e-84	5.7275e-83	0.64499	1	0.656	1.06268e-78	5.7275e-83	1.25019e-88
Arpc4	7.09101e-89	0.649797	0.918	0.413	1.31567e-84	1.81626e-87	0.621648	0.916	0.398	3.3699e-83	1.81626e-87	1.4182e-88
Sdcbp	3.61613e-82	0.739432	0.925	0.434	6.70936e-78	1.42378e-88	0.728435	0.935	0.413	2.64169e-84	3.61613e-82	2.84756e-88
Rps29	2.12095e-85	0.636087	0.993	0.87	3.93521e-81	2.32186e-88	0.640731	1	0.833	4.30797e-84	2.12095e-85	4.64371e-88
Ctla2b	5.77666e-45	0.263224	0.255	0.045	1.0718e-40	2.51662e-88	0.42594	0.377	0.055	4.66933e-84	5.77666e-45	5.03324e-88
H2-Q4	1.42918e-80	0.494321	0.389	0.063	2.65171e-76	2.55362e-88	0.467917	0.439	0.078	4.73798e-84	1.42918e-80	5.10723e-88
Tet2	2.8052e-33	0.428518	0.399	0.144	5.20477e-29	3.35884e-88	0.572926	0.508	0.114	6.23199e-84	2.8052e-33	6.71768e-88
Lpin2	7.31095e-42	0.495278	0.451	0.164	1.35647e-37	4.09299e-88	0.620712	0.561	0.143	7.59414e-84	7.31095e-42	8.18598e-88
Ifngr1	1.09548e-87	0.554216	0.676	0.188	2.03254e-83	7.53496e-73	0.448046	0.667	0.203	1.39804e-68	7.53496e-73	2.19095e-87
Ptprj	4.86304e-62	0.36344	0.49	0.122	9.02289e-58	2.26561e-87	0.404122	0.542	0.114	4.20361e-83	4.86304e-62	4.53122e-87
Rplp1	2.91294e-85	0.582506	0.993	0.793	5.40467e-81	3.01159e-87	0.616534	0.997	0.787	5.58771e-83	2.91294e-85	6.02319e-87
Trim8	5.33904e-71	0.645022	0.673	0.239	9.90606e-67	4.40277e-87	0.59054	0.682	0.211	8.1689e-83	5.33904e-71	8.80555e-87
Alas1	5.09136e-39	0.317433	0.405	0.127	9.44651e-35	5.06159e-87	0.475051	0.539	0.121	9.39128e-83	5.09136e-39	1.01232e-86
Actg1	1.11735e-68	0.671667	0.987	0.746	2.07312e-64	7.92578e-87	0.744035	1	0.766	1.47055e-82	1.11735e-68	1.58516e-86
Hnrnpf	1.20356e-86	0.755887	0.961	0.499	2.23309e-82	1.82777e-78	0.69563	0.95	0.454	3.39125e-74	1.82777e-78	2.40712e-86
Fmnl3	1.36744e-64	0.347742	0.284	0.039	2.53715e-60	1.57865e-86	0.352656	0.324	0.041	2.92902e-82	1.36744e-64	3.1573e-86
Kcnj2	1.30588e-69	0.336552	0.235	0.023	2.42292e-65	1.59115e-86	0.357833	0.24	0.02	2.95222e-82	1.30588e-69	3.1823e-86
Ophn1	4.08782e-31	0.326057	0.314	0.099	7.58454e-27	5.6418e-86	0.43348	0.47	0.097	1.04678e-81	4.08782e-31	1.12836e-85
Klhl6	5.96938e-86	0.294545	0.245	0.017	1.10756e-81	8.84794e-81	0.298801	0.237	0.021	1.64165e-76	8.84794e-81	1.19388e-85
Npdc1	1.89826e-72	-1.94671	0.056	0.628	3.52204e-68	6.53443e-86	-2.10027	0.115	0.708	1.2124e-81	1.89826e-72	1.30689e-85
Stab1	2.18644e-85	0.341127	0.284	0.026	4.05671e-81	6.18113e-67	0.259442	0.243	0.029	1.14685e-62	6.18113e-67	4.37287e-85
Etv3	1.32486e-53	0.452678	0.353	0.081	2.45814e-49	2.65057e-85	0.409798	0.424	0.078	4.91787e-81	1.32486e-53	5.30114e-85
D8Ertd82e	7.55638e-33	0.355512	0.317	0.095	1.40201e-28	4.30637e-85	0.52193	0.436	0.084	7.99003e-81	7.55638e-33	8.61273e-85
Bri3	5.01508e-85	0.835522	0.944	0.518	9.30498e-81	3.88786e-78	0.710209	0.944	0.483	7.21354e-74	3.88786e-78	1.00302e-84
Tecr	1.29924e-54	-1.80785	0.51	0.744	2.4106e-50	7.13002e-85	-2.12887	0.57	0.83	1.3229e-80	1.29924e-54	1.426e-84
Tbc1d10a	1.36709e-49	0.438867	0.451	0.136	2.53651e-45	1.93344e-84	0.504627	0.539	0.129	3.58731e-80	1.36709e-49	3.86688e-84
Rrad	4.53034e-73	0.596965	0.477	0.103	8.40559e-69	2.25779e-84	0.469484	0.474	0.09	4.18911e-80	4.53034e-73	4.51558e-84
Furin	1.89176e-81	0.66639	0.542	0.129	3.50996e-77	2.37622e-84	0.581198	0.523	0.122	4.40883e-80	1.89176e-81	4.75243e-84
Camk1d	8.00404e-75	0.41154	0.353	0.056	1.48507e-70	4.37681e-84	0.305047	0.308	0.037	8.12074e-80	8.00404e-75	8.75363e-84
Tspan14	4.67311e-84	0.440795	0.405	0.064	8.67049e-80	4.81753e-80	0.382078	0.374	0.061	8.93845e-76	4.81753e-80	9.34622e-84
Srsf5	3.10601e-60	0.654877	0.954	0.579	5.76289e-56	5.93014e-84	0.808742	0.96	0.508	1.10028e-79	3.10601e-60	1.18603e-83
Dock10	8.19735e-84	0.521988	0.585	0.136	1.52094e-79	4.37976e-79	0.464121	0.576	0.144	8.1262e-75	4.37976e-79	1.63947e-83
Il10rb	4.68069e-83	0.581155	0.552	0.125	8.68456e-79	9.02336e-63	0.456937	0.514	0.142	1.67419e-58	9.02336e-63	9.36138e-83
Capza2	2.45299e-55	0.514073	0.843	0.43	4.55128e-51	7.85327e-83	0.619698	0.903	0.395	1.4571e-78	2.45299e-55	1.57065e-82
Erbb2ip	1.10296e-75	0.627602	0.686	0.22	2.04643e-71	1.24993e-82	0.592607	0.692	0.217	2.31912e-78	1.10296e-75	2.49986e-82
Rpl18a	2.7861e-82	0.611966	0.993	0.788	5.16933e-78	2.53387e-78	0.610218	0.997	0.732	4.70135e-74	2.53387e-78	5.5722e-82
Mbnl1	7.1972e-78	0.669127	0.797	0.32	1.33537e-73	3.08272e-82	0.569071	0.788	0.28	5.71967e-78	7.1972e-78	6.16543e-82
Ppcdc	3.3327e-80	0.435813	0.395	0.066	6.1835e-76	4.92808e-82	0.360572	0.34	0.05	9.14357e-78	3.3327e-80	9.85617e-82
Smad7	7.5895e-36	0.409391	0.51	0.197	1.40816e-31	5.61709e-82	0.606652	0.617	0.165	1.0422e-77	7.5895e-36	1.12342e-81
Scg5	2.47458e-65	-2.32908	0.105	0.627	4.59134e-61	5.66756e-82	-2.62222	0.159	0.704	1.05156e-77	2.47458e-65	1.13351e-81
Cdc42	2.336e-77	0.66506	0.984	0.6	4.33422e-73	1.05284e-81	0.667413	0.984	0.573	1.95344e-77	2.336e-77	2.10568e-81
Prnp	3.70159e-67	-1.94717	0.127	0.645	6.86793e-63	1.45154e-81	-2.13067	0.206	0.731	2.69318e-77	3.70159e-67	2.90308e-81
Snx18	1.63268e-81	0.586252	0.493	0.107	3.02927e-77	6.7689e-62	0.428877	0.427	0.105	1.2559e-57	6.7689e-62	3.26535e-81
Pag1	1.66083e-81	0.485661	0.389	0.063	3.0815e-77	5.77158e-70	0.397572	0.34	0.06	1.07086e-65	5.77158e-70	3.32165e-81
Ptbp3	9.95632e-60	0.528251	0.549	0.169	1.8473e-55	4.78048e-81	0.624036	0.595	0.165	8.86971e-77	9.95632e-60	9.56097e-81
Rassf5	1.64151e-46	0.273378	0.239	0.04	3.04566e-42	5.30152e-81	0.31756	0.265	0.029	9.83644e-77	1.64151e-46	1.0603e-80
Socs3	1.8234e-76	0.717317	0.709	0.224	3.38313e-72	7.09917e-81	0.752167	0.673	0.204	1.31718e-76	1.8234e-76	1.41983e-80
Ccl5	9.71131e-34	0.517132	0.105	0.009	1.80184e-29	2.41761e-80	0.964835	0.202	0.014	4.48563e-76	9.71131e-34	4.83521e-80
Elmo1	4.99869e-63	0.573311	0.631	0.215	9.27457e-59	2.49838e-80	0.530888	0.586	0.158	4.63549e-76	4.99869e-63	4.99675e-80
Rnaset2b	8.98429e-80	0.445117	0.817	0.288	1.66694e-75	2.27115e-73	0.435024	0.866	0.331	4.21389e-69	2.27115e-73	1.79686e-79
Wdr26	1.03029e-53	0.536482	0.614	0.243	1.9116e-49	1.63683e-79	0.60342	0.679	0.225	3.03698e-75	1.03029e-53	3.27367e-79
Adrbk1	2.91411e-79	0.594762	0.673	0.219	5.40684e-75	5.3912e-65	0.400991	0.586	0.186	1.00028e-60	5.3912e-65	5.82822e-79
Sqstm1	1.39587e-67	0.825852	0.931	0.516	2.5899e-63	4.4924e-79	0.85485	0.941	0.492	8.3352e-75	1.39587e-67	8.9848e-79
Arap1	6.80911e-79	0.37631	0.353	0.05	1.26336e-74	3.95102e-71	0.344665	0.34	0.058	7.33072e-67	3.95102e-71	1.36182e-78
Snta1	7.26948e-46	0.330627	0.366	0.097	1.34878e-41	7.86386e-79	0.391643	0.427	0.083	1.45906e-74	7.26948e-46	1.57277e-78
Prcp	3.19173e-44	0.316719	0.337	0.082	5.92194e-40	1.26191e-78	0.313351	0.421	0.078	2.34134e-74	3.19173e-44	2.52382e-78
Sdc4	1.43996e-46	0.520941	0.546	0.18	2.67171e-42	1.29387e-78	0.70278	0.589	0.158	2.40064e-74	1.43996e-46	2.58773e-78
Eif1a	1.4242e-78	0.679115	0.775	0.297	2.64246e-74	2.07063e-43	0.426529	0.71	0.321	3.84185e-39	2.07063e-43	2.8484e-78
Srsf6	4.45047e-73	0.647188	0.784	0.326	8.2574e-69	1.51537e-78	0.622952	0.788	0.305	2.81162e-74	4.45047e-73	3.03075e-78
Rnaset2a	1.5214e-78	0.45164	0.84	0.307	2.8228e-74	6.85877e-69	0.434556	0.85	0.339	1.27258e-64	6.85877e-69	3.04279e-78
Pdlim4	5.01186e-51	0.319284	0.425	0.108	9.299e-47	2.4173e-78	0.391204	0.477	0.101	4.48506e-74	5.01186e-51	4.8346e-78
Kansl1l	9.39174e-54	0.446694	0.474	0.135	1.74254e-49	3.08068e-78	0.500215	0.492	0.115	5.71589e-74	9.39174e-54	6.16136e-78
Lrrfip1	4.36056e-43	0.429956	0.395	0.119	8.09057e-39	3.33019e-78	0.485135	0.498	0.118	6.17884e-74	4.36056e-43	6.66038e-78
Slc25a5	1.77985e-64	0.574423	0.918	0.468	3.30234e-60	7.89288e-78	0.664668	0.947	0.464	1.46445e-73	1.77985e-64	1.57858e-77
Map3k8	1.07892e-77	0.405705	0.327	0.043	2.00183e-73	3.84709e-77	0.435429	0.333	0.051	7.13789e-73	3.84709e-77	2.15785e-77
Rasgrp3	2.65631e-77	0.508838	0.418	0.072	4.92851e-73	7.73757e-65	0.355924	0.386	0.076	1.43563e-60	7.73757e-65	5.31262e-77
Zswim6	1.00285e-59	0.449428	0.431	0.107	1.86069e-55	4.71047e-77	0.531145	0.498	0.12	8.73981e-73	1.00285e-59	9.42095e-77
Gnb2l1	8.08688e-77	0.609506	0.912	0.434	1.50044e-72	3.70477e-61	0.488442	0.931	0.464	6.87383e-57	3.70477e-61	1.61738e-76
Prosc	4.01483e-44	0.50782	0.542	0.218	7.44911e-40	9.59239e-77	0.606332	0.629	0.204	1.77977e-72	4.01483e-44	1.91848e-76
Pla2g4a	7.16056e-65	0.344984	0.278	0.037	1.32857e-60	1.03928e-76	0.321107	0.29	0.037	1.92827e-72	7.16056e-65	2.07855e-76
Ankrd44	1.08351e-76	0.463007	0.399	0.071	2.01034e-72	2.10948e-39	0.288055	0.283	0.07	3.91393e-35	2.10948e-39	2.16701e-76
Prex1	7.13564e-70	0.437959	0.533	0.13	1.32395e-65	1.93636e-76	0.398899	0.526	0.126	3.59271e-72	7.13564e-70	3.87271e-76
Srxn1	2.94538e-41	0.472938	0.379	0.118	5.46485e-37	1.95221e-76	0.551768	0.495	0.119	3.62213e-72	2.94538e-41	3.90442e-76
Zfp622	9.3178e-55	0.519997	0.513	0.17	1.72883e-50	9.98571e-76	0.513412	0.558	0.158	1.85275e-71	9.3178e-55	1.99714e-75
Acp5	4.12546e-45	0.361251	0.108	0.005	7.65438e-41	1.24964e-75	0.664692	0.178	0.011	2.31858e-71	4.12546e-45	2.49928e-75
Gpx1	2.60448e-72	0.627461	0.915	0.417	4.83234e-68	1.79532e-75	0.566854	0.913	0.371	3.33104e-71	2.60448e-72	3.59064e-75
Clint1	6.17786e-75	0.58408	0.614	0.185	1.14624e-70	9.52809e-68	0.498983	0.561	0.173	1.76784e-63	9.52809e-68	1.23557e-74
Ddx21	1.31286e-74	0.534034	0.539	0.142	2.43588e-70	2.01243e-61	0.490415	0.47	0.133	3.73387e-57	2.01243e-61	2.62572e-74
Fosl2	1.93699e-74	0.549157	0.516	0.127	3.59389e-70	8.94589e-50	0.394523	0.436	0.129	1.65982e-45	8.94589e-50	3.87397e-74
Lrrc3	2.15298e-74	0.27221	0.271	0.029	3.99465e-70	6.4677e-70	0.27084	0.24	0.026	1.20002e-65	6.4677e-70	4.30597e-74
Ets1	2.50384e-45	0.343961	0.346	0.08	4.64563e-41	2.79325e-74	0.405916	0.427	0.083	5.1826e-70	2.50384e-45	5.58651e-74
Aplp1	4.78943e-55	-2.43418	0.147	0.599	8.88631e-51	3.13827e-74	-2.65026	0.209	0.695	5.82275e-70	4.78943e-55	6.27654e-74
Card19	1.61368e-37	0.375351	0.513	0.198	2.99402e-33	4.01154e-74	0.562315	0.617	0.185	7.44301e-70	1.61368e-37	8.02308e-74
Myl12a	8.69033e-60	0.44033	0.846	0.364	1.6124e-55	4.91297e-74	0.485875	0.913	0.373	9.11552e-70	8.69033e-60	9.82594e-74
Ncam1	1.10595e-67	-1.98291	0.065	0.616	2.05198e-63	6.29778e-74	-2.08689	0.125	0.658	1.16849e-69	1.10595e-67	1.25956e-73
Syt11	2.60304e-56	-1.71912	0.193	0.623	4.82967e-52	7.45335e-74	-1.99755	0.181	0.676	1.38289e-69	2.60304e-56	1.49067e-73
Epha2	7.51151e-74	0.347097	0.324	0.043	1.39369e-69	6.54583e-40	0.256463	0.227	0.044	1.21451e-35	6.54583e-40	1.5023e-73
Tec	3.8994e-73	0.346069	0.252	0.025	7.23495e-69	3.66986e-63	0.274215	0.237	0.03	6.80906e-59	3.66986e-63	7.7988e-73
Bcl10	3.59171e-55	0.52313	0.657	0.26	6.66405e-51	4.73332e-73	0.554672	0.723	0.26	8.78221e-69	3.59171e-55	9.46665e-73
Arpc3	4.5719e-68	0.518078	0.899	0.421	8.48271e-64	6.45736e-73	0.560175	0.919	0.427	1.1981e-68	4.5719e-68	1.29147e-72
Bsg	2.38618e-40	-1.68617	0.869	0.821	4.42731e-36	1.17405e-72	-1.843	0.866	0.889	2.17833e-68	2.38618e-40	2.3481e-72
Rragc	1.25604e-72	0.635963	0.66	0.236	2.33045e-68	2.47945e-62	0.49736	0.639	0.229	4.60037e-58	2.47945e-62	2.51207e-72
Rps12	1.29781e-72	0.539358	0.987	0.635	2.40796e-68	4.58692e-70	0.521939	0.981	0.614	8.51058e-66	4.58692e-70	2.59562e-72
Stk38l	3.68289e-30	0.327446	0.232	0.058	6.83324e-26	2.22036e-72	0.371292	0.327	0.053	4.11965e-68	3.68289e-30	4.44071e-72
Cttnbp2nl	9.44878e-59	0.413633	0.418	0.098	1.75313e-54	3.97271e-72	0.482916	0.464	0.108	7.37097e-68	9.44878e-59	7.94543e-72
Tank	1.67497e-49	0.441419	0.405	0.113	3.10774e-45	4.18361e-72	0.545677	0.449	0.106	7.76227e-68	1.67497e-49	8.36722e-72
Stk40	3.90064e-56	0.417303	0.389	0.091	7.23725e-52	4.37369e-72	0.455914	0.474	0.115	8.11494e-68	3.90064e-56	8.74737e-72
Gramd1a	8.9112e-64	0.500544	0.575	0.182	1.65338e-59	5.335e-72	0.45429	0.623	0.188	9.89856e-68	8.9112e-64	1.067e-71
Peli1	3.85897e-49	0.521754	0.65	0.269	7.15993e-45	6.23664e-72	0.510786	0.717	0.242	1.15715e-67	3.85897e-49	1.24733e-71
Stk17b	1.49925e-61	0.323274	0.307	0.049	2.7817e-57	7.10419e-72	0.405627	0.327	0.053	1.31811e-67	1.49925e-61	1.42084e-71
Wnk1	8.36466e-72	0.686726	0.866	0.401	1.55198e-67	1.01494e-70	0.637553	0.854	0.368	1.88312e-66	1.01494e-70	1.67293e-71
Cltc	9.94722e-72	0.614787	0.908	0.429	1.84561e-67	2.70765e-69	0.588519	0.875	0.403	5.02378e-65	2.70765e-69	1.98944e-71
Capzb	7.20531e-52	0.399526	0.869	0.477	1.33687e-47	1.48158e-71	0.531895	0.938	0.462	2.74892e-67	7.20531e-52	2.96316e-71
Bcor	2.05993e-47	0.441282	0.301	0.065	3.822e-43	2.47423e-71	0.376535	0.318	0.052	4.59068e-67	2.05993e-47	4.94845e-71
Tpd52	6.15225e-70	0.571275	0.745	0.294	1.14149e-65	8.1265e-71	0.525367	0.738	0.268	1.50779e-66	6.15225e-70	1.6253e-70
Elf1	9.7697e-71	0.518065	0.49	0.115	1.81267e-66	2.56206e-60	0.395073	0.517	0.147	4.75365e-56	2.56206e-60	1.95394e-70
Rps4x	1.63103e-70	0.507005	0.993	0.782	3.0262e-66	4.89031e-67	0.517572	0.997	0.745	9.07348e-63	4.89031e-67	3.26205e-70
Diaph2	2.55701e-70	0.504281	0.431	0.092	4.74428e-66	1.81486e-70	0.40301	0.396	0.082	3.36729e-66	2.55701e-70	3.62971e-70
Tspan3	1.10574e-56	-1.59936	0.333	0.689	2.05159e-52	1.82381e-70	-1.73227	0.477	0.771	3.3839e-66	1.10574e-56	3.64763e-70
Rps11	1.2639e-68	0.501547	0.993	0.788	2.34505e-64	2.84774e-70	0.534197	0.997	0.748	5.28369e-66	1.2639e-68	5.69547e-70
Rp2	2.26206e-44	0.269457	0.32	0.075	4.19702e-40	6.61388e-70	0.340134	0.371	0.071	1.22714e-65	2.26206e-44	1.32278e-69
Cdk6	3.13713e-54	0.265899	0.199	0.022	5.82064e-50	8.17842e-70	0.275213	0.221	0.022	1.51742e-65	3.13713e-54	1.63568e-69
Mapkapk3	5.38899e-53	0.253448	0.203	0.024	9.99872e-49	9.66731e-70	0.277627	0.259	0.033	1.79367e-65	5.38899e-53	1.93346e-69
Grb2	4.32887e-51	0.514385	0.716	0.329	8.03179e-47	9.74201e-70	0.512683	0.782	0.303	1.80753e-65	4.32887e-51	1.9484e-69
Nenf	4.29221e-45	-1.49647	0.369	0.666	7.96377e-41	1.57632e-69	-1.6882	0.455	0.767	2.92469e-65	4.29221e-45	3.15263e-69
Rps9	2.59821e-69	0.471765	0.993	0.775	4.82071e-65	9.12207e-68	0.523156	1	0.705	1.69251e-63	9.12207e-68	5.19641e-69
Camk1	2.41776e-51	0.438815	0.771	0.353	4.48591e-47	2.82059e-69	0.480005	0.829	0.335	5.23332e-65	2.41776e-51	5.64118e-69
Slc22a17	6.96117e-51	-2.11682	0.203	0.616	1.29158e-46	4.10258e-69	-2.44604	0.28	0.711	7.61192e-65	6.96117e-51	8.20515e-69
Fbxw11	1.61073e-26	0.315276	0.376	0.153	2.98855e-22	1.09031e-68	0.448803	0.495	0.132	2.02296e-64	1.61073e-26	2.18062e-68
Rpl10	1.77312e-65	0.518525	0.987	0.652	3.28986e-61	1.16048e-68	0.554694	0.988	0.621	2.15315e-64	1.77312e-65	2.32096e-68
Gabpb1	9.05213e-33	0.280847	0.242	0.058	1.67953e-28	2.52691e-68	0.384592	0.324	0.056	4.68844e-64	9.05213e-33	5.05383e-68
Smcr8	8.30969e-58	0.306613	0.284	0.046	1.54178e-53	2.55553e-68	0.283101	0.277	0.039	4.74153e-64	8.30969e-58	5.11106e-68
App	9.52539e-45	-2.21292	0.559	0.741	1.76734e-40	3.58329e-68	-2.37346	0.586	0.816	6.64843e-64	9.52539e-45	7.16658e-68
Mthfs	1.82037e-60	0.541556	0.497	0.145	3.37752e-56	4.79968e-68	0.466153	0.483	0.13	8.90532e-64	1.82037e-60	9.59936e-68
Slc39a1	4.17838e-52	0.60897	0.745	0.322	7.75256e-48	6.48299e-68	0.598115	0.766	0.3	1.20285e-63	4.17838e-52	1.2966e-67
Creg1	3.49718e-46	0.322006	0.673	0.282	6.48866e-42	7.41367e-68	0.419473	0.838	0.326	1.37553e-63	3.49718e-46	1.48273e-67
Ubn1	8.95663e-68	0.549231	0.565	0.17	1.66181e-63	2.39101e-52	0.414301	0.545	0.188	4.43628e-48	2.39101e-52	1.79133e-67
Rpl39	1.07e-67	0.484399	1	0.797	1.98528e-63	3.27755e-63	0.472093	1	0.741	6.08117e-59	3.27755e-63	2.14001e-67
Actr2	9.46079e-56	0.499132	0.817	0.377	1.75535e-51	1.07624e-67	0.525653	0.826	0.347	1.99686e-63	9.46079e-56	2.15249e-67
Slc3a2	5.55584e-43	0.374403	0.807	0.39	1.03083e-38	1.3813e-67	0.60014	0.935	0.439	2.56286e-63	5.55584e-43	2.7626e-67
Amz1	7.16162e-37	0.328161	0.258	0.059	1.32877e-32	2.24376e-67	0.347296	0.333	0.058	4.16308e-63	7.16162e-37	4.48753e-67
Ccnl1	3.4902e-67	0.665455	0.84	0.366	6.47572e-63	4.5469e-66	0.59543	0.813	0.325	8.43632e-62	4.5469e-66	6.9804e-67
Bcl6	2.85103e-48	0.510269	0.405	0.115	5.2898e-44	4.92603e-67	0.434174	0.408	0.092	9.13975e-63	2.85103e-48	9.85205e-67
Azin1	5.70107e-61	0.553757	0.667	0.254	1.05778e-56	1.29088e-66	0.491608	0.695	0.249	2.3951e-62	5.70107e-61	2.58176e-66
Macf1	1.60671e-32	0.306973	0.752	0.397	2.9811e-28	1.34777e-66	0.522685	0.819	0.339	2.50066e-62	1.60671e-32	2.69555e-66
Ostf1	5.92871e-55	0.362893	0.735	0.275	1.10001e-50	3.18172e-66	0.396319	0.763	0.265	5.90336e-62	5.92871e-55	6.36344e-66
Nr4a1	3.03565e-54	0.676146	0.735	0.304	5.63234e-50	5.66473e-66	0.72659	0.698	0.254	1.05103e-61	3.03565e-54	1.13295e-65
Tspo	3.63789e-49	0.288189	0.686	0.236	6.74975e-45	6.37866e-66	0.411916	0.732	0.235	1.1835e-61	3.63789e-49	1.27573e-65
Pam	1.35158e-47	-1.96062	0.098	0.533	2.50773e-43	9.1802e-66	-2.13785	0.081	0.599	1.70329e-61	1.35158e-47	1.83604e-65
Clic4	1.00202e-65	0.606725	0.699	0.23	1.85914e-61	2.92424e-59	0.459411	0.651	0.217	5.42563e-55	2.92424e-59	2.00403e-65
Tbpl1	2.17704e-46	0.508119	0.513	0.192	4.03928e-42	1.74244e-65	0.548422	0.508	0.146	3.23292e-61	2.17704e-46	3.48487e-65
Dhrs3	2.03754e-59	0.357212	0.333	0.06	3.78045e-55	3.08192e-65	0.32784	0.333	0.059	5.7182e-61	2.03754e-59	6.16385e-65
Rin2	2.39737e-32	0.408296	0.392	0.14	4.44809e-28	3.12957e-65	0.466517	0.467	0.122	5.8066e-61	2.39737e-32	6.25914e-65
Sun2	2.27911e-64	0.424298	0.415	0.089	4.22865e-60	3.6207e-65	0.337741	0.414	0.091	6.71785e-61	2.27911e-64	7.2414e-65
Coq10b	7.02718e-65	0.614769	0.673	0.248	1.30382e-60	8.43459e-62	0.5112	0.645	0.232	1.56495e-57	8.43459e-62	1.40544e-64
Atp6v1c1	4.4223e-56	0.464824	0.68	0.262	8.20514e-52	7.66538e-65	0.48432	0.682	0.242	1.42223e-60	4.4223e-56	1.53308e-64
Arf6	5.20801e-33	0.408898	0.588	0.283	9.66294e-29	8.42166e-65	0.544635	0.688	0.254	1.56255e-60	5.20801e-33	1.68433e-64
Rps10	8.43073e-65	0.450066	0.993	0.778	1.56424e-60	3.78374e-57	0.474125	0.994	0.75	7.02034e-53	3.78374e-57	1.68615e-64
Slc8b1	5.04104e-47	0.326952	0.291	0.059	9.35315e-43	6.97768e-64	0.363829	0.321	0.058	1.29464e-59	5.04104e-47	1.39554e-63
Jdp2	2.08073e-63	0.724079	0.624	0.226	3.86058e-59	3.24656e-38	0.499929	0.495	0.196	6.02366e-34	3.24656e-38	4.16146e-63
Cap1	2.69414e-44	0.372562	0.529	0.194	4.99871e-40	2.61563e-63	0.43955	0.583	0.188	4.85304e-59	2.69414e-44	5.23126e-63
Adam17	2.78037e-63	0.411091	0.379	0.077	5.15869e-59	2.29583e-48	0.318995	0.368	0.096	4.25968e-44	2.29583e-48	5.56074e-63
Mat2a	7.01744e-51	0.527088	0.892	0.468	1.30202e-46	3.14454e-63	0.591235	0.9	0.429	5.83437e-59	7.01744e-51	6.28907e-63
Ints12	2.04011e-34	0.288464	0.248	0.059	3.78521e-30	5.09884e-63	0.389416	0.315	0.057	9.46039e-59	2.04011e-34	1.01977e-62
Rnf130	6.06898e-63	0.394816	0.895	0.386	1.12604e-58	2.75261e-46	0.301524	0.844	0.378	5.1072e-42	2.75261e-46	1.2138e-62
Zfp703	6.23626e-26	0.354834	0.333	0.122	1.15708e-21	1.105e-62	0.420776	0.396	0.09	2.05022e-58	6.23626e-26	2.21e-62
Glrx	8.22943e-35	0.478215	0.379	0.131	1.52689e-30	1.30251e-62	0.490136	0.458	0.121	2.41667e-58	8.22943e-35	2.60501e-62
Pgrmc1	1.20073e-40	-1.59489	0.369	0.643	2.22783e-36	1.43311e-62	-1.83394	0.396	0.73	2.659e-58	1.20073e-40	2.86623e-62
Eef1a1	1.64339e-61	0.435872	0.997	0.898	3.04915e-57	1.91458e-62	0.445255	1	0.899	3.5523e-58	1.64339e-61	3.82915e-62
Hfe	2.07611e-62	0.31105	0.34	0.06	3.85202e-58	7.93564e-50	0.256354	0.318	0.069	1.47238e-45	7.93564e-50	4.15222e-62
Rpl30	2.26208e-62	0.46068	0.993	0.814	4.19706e-58	1.07748e-60	0.489562	1	0.765	1.99916e-56	1.07748e-60	4.52415e-62
Selm	2.68915e-62	-1.48693	0.137	0.616	4.98944e-58	1.48455e-57	-1.32744	0.168	0.598	2.75443e-53	1.48455e-57	5.37829e-62
Wsb1	1.94319e-44	0.549507	0.716	0.347	3.6054e-40	3.13216e-62	0.493655	0.754	0.298	5.81141e-58	1.94319e-44	6.26432e-62
Ncl	4.24619e-62	0.679749	0.873	0.452	7.87838e-58	5.81807e-60	0.557295	0.875	0.419	1.07948e-55	5.81807e-60	8.49238e-62
Necap2	9.76648e-62	0.41869	0.608	0.192	1.81207e-57	1.07644e-61	0.396067	0.601	0.194	1.99722e-57	1.07644e-61	1.9533e-61
Plagl2	2.18793e-59	0.363941	0.242	0.031	4.05948e-55	1.27106e-61	0.346148	0.237	0.032	2.35833e-57	2.18793e-59	2.54212e-61
Trim30a	8.35804e-59	0.334648	0.252	0.034	1.55075e-54	1.43115e-61	0.299607	0.237	0.031	2.65535e-57	8.35804e-59	2.86229e-61
Ralb	1.47478e-61	0.446971	0.497	0.134	2.73631e-57	5.39039e-54	0.374019	0.474	0.138	1.00013e-49	5.39039e-54	2.94956e-61
Mafg	3.06551e-61	0.622375	0.595	0.209	5.68776e-57	1.32902e-60	0.469676	0.626	0.224	2.46587e-56	1.32902e-60	6.13103e-61
Atp6v0e2	2.88279e-50	-1.3083	0.065	0.521	5.34872e-46	4.58653e-61	-1.47456	0.069	0.566	8.50986e-57	2.88279e-50	9.17307e-61
Cpe	2.50792e-43	-1.96479	0.431	0.687	4.6532e-39	5.47481e-61	-2.152	0.436	0.741	1.0158e-56	2.50792e-43	1.09496e-60
Rffl	2.21525e-48	0.364673	0.333	0.073	4.11018e-44	6.1498e-61	0.347853	0.336	0.065	1.14103e-56	2.21525e-48	1.22996e-60
Myd88	9.02676e-61	0.370709	0.297	0.048	1.67483e-56	5.31959e-56	0.278744	0.274	0.047	9.86997e-52	5.31959e-56	1.80535e-60
Nrxn2	3.10954e-57	-1.79242	0.075	0.566	5.76944e-53	1.02965e-60	-1.85643	0.125	0.597	1.91042e-56	3.10954e-57	2.0593e-60
Ndn	8.88561e-46	-1.92387	0.141	0.54	1.64864e-41	1.68791e-60	-1.97675	0.206	0.637	3.13175e-56	8.88561e-46	3.37582e-60
Rps24	1.69936e-60	0.418861	0.993	0.833	3.153e-56	2.6287e-59	0.440476	0.997	0.808	4.87729e-55	2.6287e-59	3.39872e-60
Mex3c	1.38117e-45	0.473411	0.379	0.107	2.56262e-41	1.85116e-60	0.455763	0.405	0.101	3.43465e-56	1.38117e-45	3.70233e-60
Asah1	1.10349e-58	0.355768	0.775	0.318	2.04742e-54	1.97144e-60	0.379396	0.857	0.361	3.6578e-56	1.10349e-58	3.94287e-60
Faim2	5.1463e-41	-1.95813	0.098	0.49	9.54844e-37	3.40604e-60	-2.28806	0.115	0.593	6.31956e-56	5.1463e-41	6.81208e-60
Rpl29	3.80591e-60	0.49366	0.987	0.683	7.06148e-56	1.05209e-47	0.424337	0.984	0.624	1.95204e-43	1.05209e-47	7.61181e-60
Crlf2	1.9218e-36	0.420551	0.343	0.106	3.56571e-32	3.91713e-60	0.469049	0.439	0.117	7.26785e-56	1.9218e-36	7.83426e-60
Bst2	1.45883e-58	0.325185	0.546	0.151	2.70671e-54	4.39152e-60	0.367918	0.589	0.173	8.14803e-56	1.45883e-58	8.78305e-60
Rps28	6.86369e-60	0.448116	0.99	0.806	1.27349e-55	6.38424e-55	0.415914	0.988	0.738	1.18453e-50	6.38424e-55	1.37274e-59
Hnrnpab	9.23757e-60	0.593447	0.761	0.343	1.71394e-55	1.87921e-47	0.470651	0.704	0.314	3.48668e-43	1.87921e-47	1.84751e-59
Rpl10a	1.01789e-53	0.468828	0.99	0.705	1.88859e-49	1.79346e-59	0.492292	0.994	0.667	3.32759e-55	1.01789e-53	3.58693e-59
Hmgb2	3.29789e-47	0.580743	0.575	0.224	6.11891e-43	1.88251e-59	0.475868	0.607	0.207	3.49281e-55	3.29789e-47	3.76502e-59
Elmsan1	2.0003e-21	0.264326	0.199	0.058	3.71136e-17	4.33818e-59	0.365038	0.262	0.042	8.04906e-55	2.0003e-21	8.67637e-59
Rgs2	2.9508e-23	0.403665	0.408	0.18	5.47491e-19	7.50707e-59	0.775776	0.48	0.136	1.39286e-54	2.9508e-23	1.50141e-58
Itpkc	8.58223e-59	0.39476	0.288	0.047	1.59235e-54	1.14046e-43	0.28937	0.255	0.053	2.11601e-39	1.14046e-43	1.71645e-58
Ly6h	1.9193e-43	-2.87469	0.17	0.547	3.56107e-39	1.0536e-58	-3.02889	0.252	0.648	1.95485e-54	1.9193e-43	2.1072e-58
Chd4	1.78245e-43	0.570858	0.68	0.325	3.30716e-39	1.57375e-58	0.599129	0.713	0.3	2.91993e-54	1.78245e-43	3.1475e-58
Tob2	1.57771e-58	0.597409	0.66	0.246	2.92729e-54	7.18717e-56	0.467701	0.598	0.209	1.33351e-51	7.18717e-56	3.15543e-58
Dennd4b	1.53105e-36	0.293372	0.232	0.049	2.84071e-32	1.60259e-58	0.280322	0.252	0.038	2.97345e-54	1.53105e-36	3.20519e-58
Top1	4.86002e-50	0.605417	0.765	0.381	9.01729e-46	2.0354e-58	0.622416	0.798	0.365	3.77647e-54	4.86002e-50	4.07079e-58
Nsg1	8.91731e-41	-1.59715	0.065	0.46	1.65452e-36	4.55054e-58	-1.88285	0.075	0.554	8.44308e-54	8.91731e-41	9.10109e-58
Rps13	1.79819e-47	0.371841	0.987	0.738	3.33636e-43	7.91754e-58	0.489119	0.991	0.686	1.46902e-53	1.79819e-47	1.58351e-57
Ptn	1.88133e-57	-2.33867	0.114	0.586	3.49063e-53	1.79894e-48	-2.29886	0.159	0.545	3.33775e-44	1.79894e-48	3.76267e-57
Rpsa	2.71841e-57	0.445864	0.997	0.821	5.04375e-53	5.76946e-35	0.321608	0.997	0.808	1.07047e-30	5.76946e-35	5.43683e-57
Cks2	2.04955e-44	0.344218	0.245	0.044	3.80274e-40	3.02504e-57	0.322109	0.268	0.043	5.61266e-53	2.04955e-44	6.05008e-57
Tln1	5.06078e-56	0.559643	0.601	0.232	9.38976e-52	4.3507e-57	0.460801	0.604	0.217	8.07228e-53	5.06078e-56	8.70139e-57
Rpl35a	4.92489e-57	0.443108	0.997	0.832	9.13765e-53	1.20567e-56	0.443803	0.997	0.815	2.23699e-52	1.20567e-56	9.84979e-57
Cln5	1.02215e-55	0.392172	0.366	0.081	1.8965e-51	5.31652e-57	0.331934	0.399	0.099	9.86427e-53	1.02215e-55	1.0633e-56
Caly	3.02333e-41	-2.28095	0.082	0.472	5.60948e-37	8.54256e-57	-2.57313	0.131	0.577	1.58499e-52	3.02333e-41	1.70851e-56
Rps3a1	1.07426e-56	0.419567	0.993	0.822	1.99319e-52	7.18857e-53	0.413049	1	0.78	1.33377e-48	7.18857e-53	2.14853e-56
Eef2	1.26383e-56	0.503763	0.925	0.51	2.3449e-52	2.56866e-54	0.49913	0.928	0.504	4.7659e-50	2.56866e-54	2.52765e-56
Arih2	9.44519e-28	0.285537	0.34	0.124	1.75246e-23	1.46782e-56	0.378557	0.408	0.108	2.7234e-52	9.44519e-28	2.93565e-56
Gabbr1	3.87212e-47	-1.72305	0.284	0.638	7.18433e-43	1.5927e-56	-1.87939	0.346	0.688	2.9551e-52	3.87212e-47	3.1854e-56
Gm1673	1.86585e-47	-1.55938	0.069	0.505	3.4619e-43	1.88308e-56	-1.71861	0.137	0.582	3.49387e-52	1.86585e-47	3.76616e-56
Pcna	2.0081e-40	0.443894	0.552	0.231	3.72583e-36	4.41744e-56	0.492848	0.592	0.212	8.19612e-52	2.0081e-40	8.83488e-56
Epn1	3.6528e-47	0.443763	0.634	0.271	6.7774e-43	5.80838e-56	0.397512	0.673	0.265	1.07769e-51	3.6528e-47	1.16168e-55
Rps3	9.70214e-50	0.376276	0.997	0.78	1.80013e-45	6.49181e-56	0.440732	0.997	0.746	1.20449e-51	9.70214e-50	1.29836e-55
Nfya	1.19796e-52	0.400768	0.284	0.051	2.2227e-48	7.08893e-56	0.302977	0.268	0.046	1.31528e-51	1.19796e-52	1.41779e-55
Tmem59l	6.40317e-41	-2.21115	0.082	0.48	1.18804e-36	8.34968e-56	-2.49819	0.121	0.576	1.5492e-51	6.40317e-41	1.66994e-55
Twf2	3.60864e-39	0.308086	0.363	0.109	6.69547e-35	9.28544e-56	0.335247	0.396	0.099	1.72282e-51	3.60864e-39	1.85709e-55
Ttc3	2.27968e-42	-1.76326	0.225	0.575	4.22972e-38	1.21751e-55	-1.80278	0.336	0.674	2.25897e-51	2.27968e-42	2.43502e-55
Sgk1	2.11643e-31	0.373753	0.614	0.276	3.92682e-27	1.50816e-55	0.645894	0.648	0.236	2.79823e-51	2.11643e-31	3.01631e-55
Nab1	1.96422e-55	0.437847	0.389	0.093	3.64442e-51	1.3607e-40	0.349747	0.368	0.11	2.52464e-36	1.3607e-40	3.92844e-55
Atp1b1	1.15501e-37	-2.54848	0.154	0.513	2.14301e-33	2.9582e-55	-2.77577	0.237	0.636	5.48865e-51	1.15501e-37	5.91641e-55
Nhp2	4.62818e-55	0.485682	0.572	0.209	8.58712e-51	1.31018e-43	0.38524	0.492	0.179	2.4309e-39	1.31018e-43	9.25635e-55
Gria2	4.72123e-42	-1.84697	0.075	0.477	8.75978e-38	5.49831e-55	-2.05472	0.09	0.547	1.02016e-50	4.72123e-42	1.09966e-54
Prkx	6.35584e-55	0.424048	0.369	0.085	1.17926e-50	8.66821e-37	0.284128	0.327	0.095	1.6083e-32	8.66821e-37	1.27117e-54
Emp3	8.26018e-55	0.298037	0.242	0.032	1.53259e-50	9.63278e-49	0.329033	0.305	0.063	1.78727e-44	9.63278e-49	1.65204e-54
Nrxn1	8.03874e-48	-1.62677	0.085	0.517	1.49151e-43	1.51055e-54	-1.70306	0.106	0.554	2.80268e-50	8.03874e-48	3.0211e-54
Gls	1.94393e-54	0.521273	0.624	0.239	3.60676e-50	6.65351e-51	0.466438	0.62	0.234	1.23449e-46	6.65351e-51	3.88785e-54
Ahcyl2	3.52589e-44	0.579897	0.542	0.22	6.54194e-40	2.12444e-54	0.507626	0.542	0.188	3.94169e-50	3.52589e-44	4.24888e-54
Rbm3	1.64093e-44	0.442	0.905	0.5	3.04459e-40	2.77587e-54	0.463315	0.925	0.463	5.15034e-50	1.64093e-44	5.55173e-54
Tor3a	3.00786e-43	0.371347	0.291	0.065	5.58079e-39	2.92177e-54	0.348564	0.355	0.081	5.42105e-50	3.00786e-43	5.84354e-54
Cspg5	6.57783e-41	-2.12532	0.121	0.5	1.22045e-36	3.10334e-54	-2.22112	0.134	0.568	5.75794e-50	6.57783e-41	6.20668e-54
Commd8	6.27825e-47	0.384016	0.605	0.251	1.16487e-42	7.99955e-54	0.375983	0.589	0.209	1.48424e-49	6.27825e-47	1.59991e-53
Ddx3x	1.80229e-42	0.515	0.735	0.362	3.34397e-38	1.04293e-53	0.594225	0.723	0.319	1.93505e-49	1.80229e-42	2.08585e-53
Ncoa3	2.0069e-24	0.326725	0.425	0.19	3.7236e-20	1.78119e-53	0.441777	0.477	0.146	3.30482e-49	2.0069e-24	3.56238e-53
Mical1	1.0031e-37	0.257493	0.219	0.041	1.86116e-33	2.29137e-53	0.297137	0.28	0.052	4.25142e-49	1.0031e-37	4.58275e-53
Gpm6a	1.79207e-46	-1.92026	0.075	0.506	3.32501e-42	2.86086e-53	-2.10463	0.121	0.559	5.30803e-49	1.79207e-46	5.72171e-53
Stard3	1.6351e-51	0.388841	0.52	0.166	3.03376e-47	4.68405e-53	0.376404	0.53	0.171	8.69079e-49	1.6351e-51	9.3681e-53
Myo1c	9.3932e-53	0.381187	0.288	0.051	1.74281e-48	9.28708e-51	0.312191	0.287	0.057	1.72313e-46	9.28708e-51	1.87864e-52
Cntn1	7.98352e-43	-1.80125	0.052	0.465	1.48126e-38	1.33261e-52	-1.94972	0.125	0.552	2.47252e-48	7.98352e-43	2.66522e-52
Hivep1	6.20194e-38	0.399004	0.356	0.11	1.15071e-33	1.85708e-52	0.420622	0.405	0.111	3.44562e-48	6.20194e-38	3.71415e-52
Eif3a	2.67218e-52	0.539799	0.719	0.325	4.95795e-48	2.51765e-50	0.45644	0.76	0.346	4.67125e-46	2.51765e-50	5.34435e-52
Ski	2.87793e-52	0.487555	0.539	0.188	5.33972e-48	4.82317e-45	0.369961	0.502	0.176	8.94891e-41	4.82317e-45	5.75587e-52
Rpl34	6.80969e-52	0.382968	0.987	0.76	1.26347e-47	1.62022e-45	0.383656	0.994	0.711	3.00616e-41	1.62022e-45	1.36194e-51
Tusc3	5.98639e-31	-1.53128	0.219	0.514	1.11072e-26	7.17175e-52	-1.95033	0.243	0.625	1.33065e-47	5.98639e-31	1.43435e-51
Zcchc6	8.81882e-38	0.37249	0.389	0.124	1.63624e-33	7.63458e-52	0.386393	0.427	0.121	1.41652e-47	8.81882e-38	1.52692e-51
Cbl	1.34387e-44	0.429573	0.493	0.178	2.49342e-40	2.05095e-51	0.386378	0.483	0.155	3.80533e-47	1.34387e-44	4.1019e-51
Lsamp	2.91043e-46	-1.59917	0.072	0.503	5.40002e-42	2.40647e-51	-1.67494	0.109	0.542	4.46496e-47	2.91043e-46	4.81294e-51
Podxl2	3.73126e-35	-2.10469	0.114	0.465	6.92297e-31	2.9337e-51	-2.34781	0.165	0.574	5.44319e-47	3.73126e-35	5.8674e-51
Thoc6	1.18621e-30	0.281168	0.281	0.08	2.20089e-26	3.12117e-51	0.344375	0.321	0.071	5.79102e-47	1.18621e-30	6.24235e-51
Rpl22	3.35945e-51	0.399171	0.977	0.665	6.23312e-47	3.00365e-48	0.41309	0.975	0.603	5.57298e-44	3.00365e-48	6.71889e-51
Ehd1	2.43007e-23	0.311582	0.373	0.155	4.50876e-19	3.61332e-51	0.475486	0.502	0.17	6.70415e-47	2.43007e-23	7.22664e-51
Cd82	3.81187e-51	0.387504	0.507	0.15	7.07255e-47	2.26368e-50	0.297772	0.498	0.147	4.20002e-46	2.26368e-50	7.62374e-51
Fam134b	1.33115e-43	0.35752	0.624	0.256	2.46982e-39	3.91196e-51	0.309787	0.685	0.26	7.25825e-47	1.33115e-43	7.82392e-51
Tpt1	5.13315e-51	0.365547	0.993	0.795	9.52405e-47	8.27807e-46	0.382244	0.997	0.742	1.53591e-41	8.27807e-46	1.02663e-50
Rpl23	5.40156e-51	0.387897	0.993	0.792	1.00221e-46	3.84946e-48	0.390213	0.997	0.762	7.1423e-44	3.84946e-48	1.08031e-50
Rps23	6.58915e-51	0.369212	0.993	0.766	1.22255e-46	7.90664e-44	0.350515	0.991	0.73	1.467e-39	7.90664e-44	1.31783e-50
Arhgdia	1.60082e-48	0.435165	0.918	0.524	2.97016e-44	1.09951e-50	0.430549	0.916	0.492	2.04003e-46	1.60082e-48	2.19902e-50
Isg15	2.94884e-45	0.350037	0.314	0.068	5.47127e-41	1.25437e-50	0.467372	0.396	0.1	2.32736e-46	2.94884e-45	2.50874e-50
Flcn	1.26349e-50	0.428939	0.34	0.078	2.34428e-46	1.13086e-47	0.316863	0.333	0.082	2.09819e-43	1.13086e-47	2.52698e-50
Tmem243	2.83092e-45	0.360034	0.709	0.31	5.25249e-41	1.36646e-50	0.376117	0.664	0.267	2.53533e-46	2.83092e-45	2.73293e-50
Pip4k2a	3.54826e-43	0.280686	0.536	0.177	6.58344e-39	1.91867e-50	0.312887	0.483	0.141	3.55991e-46	3.54826e-43	3.83735e-50
Snx8	1.46275e-38	0.313754	0.245	0.052	2.71399e-34	1.97114e-50	0.271804	0.265	0.049	3.65726e-46	1.46275e-38	3.94229e-50
Ubl3	7.79924e-44	0.521252	0.768	0.399	1.44707e-39	2.64878e-50	0.44268	0.782	0.362	4.91455e-46	7.79924e-44	5.29756e-50
Rpl12	3.19931e-50	0.445451	0.944	0.569	5.93601e-46	2.10605e-41	0.348108	0.941	0.566	3.90756e-37	2.10605e-41	6.39863e-50
Scd2	5.75515e-38	-1.60507	0.34	0.622	1.06781e-33	3.52836e-50	-1.61573	0.386	0.685	6.54651e-46	5.75515e-38	7.05671e-50
Rpl37a	8.1802e-50	0.376414	0.997	0.849	1.51775e-45	1.01977e-45	0.365462	1	0.817	1.89208e-41	1.01977e-45	1.63604e-49
Spock2	5.10663e-39	-1.83671	0.059	0.445	9.47484e-35	9.05537e-50	-1.9497	0.097	0.524	1.68013e-45	5.10663e-39	1.81107e-49
Rtn3	2.89232e-35	-1.55086	0.487	0.687	5.36641e-31	1.04954e-49	-1.74663	0.576	0.763	1.94731e-45	2.89232e-35	2.09907e-49
Rpl18	1.20421e-49	0.403536	0.997	0.744	2.23428e-45	4.65598e-47	0.416594	1	0.709	8.63871e-43	4.65598e-47	2.40841e-49
Atp6v1a	4.7877e-42	0.420316	0.716	0.329	8.8831e-38	1.28887e-49	0.366442	0.763	0.326	2.39138e-45	4.7877e-42	2.57775e-49
Clstn1	1.1946e-34	-1.54803	0.242	0.568	2.21647e-30	1.53013e-49	-1.68636	0.249	0.636	2.83899e-45	1.1946e-34	3.06025e-49
Stat3	1.57216e-47	0.502163	0.618	0.244	2.91698e-43	2.9222e-49	0.39914	0.648	0.249	5.42185e-45	1.57216e-47	5.8444e-49
Trafd1	1.02744e-29	0.319188	0.395	0.151	1.90632e-25	3.19166e-49	0.390889	0.458	0.145	5.9218e-45	1.02744e-29	6.38331e-49
BC005537	2.29814e-43	0.431327	0.719	0.344	4.26397e-39	3.35292e-49	0.436755	0.72	0.313	6.22101e-45	2.29814e-43	6.70585e-49
Dip2b	5.24606e-28	0.316739	0.435	0.182	9.73354e-24	3.82703e-49	0.348972	0.498	0.163	7.10068e-45	5.24606e-28	7.65406e-49
Zfp516	3.84824e-37	0.279223	0.284	0.071	7.14003e-33	4.54687e-49	0.339099	0.336	0.082	8.43627e-45	3.84824e-37	9.09375e-49
Atox1	2.02634e-33	0.267158	0.928	0.547	3.75966e-29	4.85661e-49	0.409322	0.938	0.493	9.01096e-45	2.02634e-33	9.71323e-49
Vps26a	9.96819e-49	0.398253	0.487	0.159	1.8495e-44	1.96306e-42	0.365586	0.439	0.149	3.64225e-38	1.96306e-42	1.99364e-48
Sez6l2	8.8504e-37	-1.70735	0.062	0.43	1.6421e-32	1.3677e-48	-1.87365	0.097	0.517	2.53763e-44	8.8504e-37	2.7354e-48
Rpl27a	1.45699e-48	0.382785	1	0.816	2.7033e-44	1.10136e-46	0.368214	0.994	0.792	2.04347e-42	1.10136e-46	2.91398e-48
Senp2	7.80255e-46	0.422631	0.523	0.194	1.44769e-41	2.65245e-48	0.353616	0.498	0.169	4.92136e-44	7.80255e-46	5.3049e-48
Rpl21	3.22186e-47	0.316953	0.993	0.821	5.97784e-43	3.42096e-48	0.385746	0.994	0.786	6.34725e-44	3.22186e-47	6.84192e-48
Mapre1	2.89076e-31	0.320588	0.712	0.379	5.36352e-27	3.93944e-48	0.449381	0.788	0.366	7.30924e-44	2.89076e-31	7.87889e-48
Srsf2	4.38559e-48	0.494847	0.951	0.539	8.13702e-44	5.66443e-45	0.512809	0.9	0.478	1.05098e-40	5.66443e-45	8.77118e-48
Maged1	5.25586e-40	-1.32985	0.199	0.544	9.75172e-36	4.41175e-48	-1.46333	0.315	0.631	8.18557e-44	5.25586e-40	8.82351e-48
Sv2a	1.48475e-38	-1.78349	0.056	0.441	2.7548e-34	4.68941e-48	-2.00353	0.131	0.539	8.70074e-44	1.48475e-38	9.37883e-48
Stmn3	6.73425e-40	-1.77344	0.078	0.461	1.24947e-35	6.88574e-48	-1.82439	0.159	0.545	1.27758e-43	6.73425e-40	1.37715e-47
Syp	5.53211e-32	-1.73332	0.065	0.404	1.02643e-27	7.02676e-48	-2.00741	0.097	0.511	1.30375e-43	5.53211e-32	1.40535e-47
Rtn1	9.05749e-33	-2.57817	0.412	0.61	1.68053e-28	1.07828e-47	-2.79301	0.523	0.701	2.00065e-43	9.05749e-33	2.15656e-47
Rps15a	1.81323e-47	0.370429	0.987	0.743	3.36427e-43	5.25313e-46	0.395258	0.988	0.709	9.74666e-42	5.25313e-46	3.62647e-47
Tfe3	2.07628e-43	0.364078	0.337	0.088	3.85233e-39	1.95674e-47	0.331339	0.321	0.077	3.63053e-43	2.07628e-43	3.91348e-47
Abi1	1.91415e-31	0.359625	0.418	0.167	3.55151e-27	1.97032e-47	0.368763	0.445	0.142	3.65574e-43	1.91415e-31	3.94065e-47
Acox3	8.39658e-43	0.298467	0.317	0.077	1.5579e-38	2.0432e-47	0.335756	0.299	0.067	3.79095e-43	8.39658e-43	4.0864e-47
Arl6ip1	2.4771e-30	-1.12292	0.703	0.732	4.59602e-26	2.17205e-47	-1.27514	0.757	0.796	4.03003e-43	2.4771e-30	4.34411e-47
Stx7	6.69121e-29	0.279076	0.657	0.342	1.24149e-24	3.0239e-47	0.380796	0.676	0.288	5.61055e-43	6.69121e-29	6.04781e-47
Rap1a	2.56278e-45	0.427585	0.866	0.471	4.75499e-41	4.56193e-47	0.396996	0.879	0.431	8.46421e-43	2.56278e-45	9.12387e-47
Celf2	5.24227e-47	0.430047	0.693	0.286	9.72651e-43	7.79446e-47	0.34409	0.679	0.269	1.44618e-42	7.79446e-47	1.04845e-46
Arid5a	9.12256e-47	0.385122	0.366	0.092	1.6926e-42	1.33178e-35	0.277037	0.364	0.114	2.47099e-31	1.33178e-35	1.82451e-46
Rps18	1.45152e-46	0.372478	0.993	0.724	2.69314e-42	6.35772e-32	0.291782	0.994	0.676	1.17961e-27	6.35772e-32	2.90303e-46
Eef1b2	1.55965e-46	0.377649	0.961	0.609	2.89377e-42	2.08226e-40	0.338089	0.978	0.6	3.86342e-36	2.08226e-40	3.1193e-46
Pkn1	3.00986e-40	0.352576	0.386	0.118	5.58449e-36	1.57502e-46	0.324216	0.368	0.1	2.9223e-42	3.00986e-40	3.15005e-46
Rpl35	2.74562e-46	0.385923	0.98	0.712	5.09422e-42	5.61602e-45	0.398436	0.984	0.633	1.042e-40	5.61602e-45	5.49123e-46
Myc	3.01224e-46	0.3883	0.261	0.049	5.5889e-42	6.21464e-42	0.335706	0.262	0.057	1.15306e-37	6.21464e-42	6.02447e-46
Pak2	1.86721e-38	0.416279	0.663	0.319	3.46443e-34	3.24999e-46	0.466561	0.648	0.285	6.03003e-42	1.86721e-38	6.49997e-46
Zfp691	3.25256e-46	0.322614	0.261	0.049	6.03481e-42	3.61953e-37	0.268371	0.187	0.033	6.71568e-33	3.61953e-37	6.50513e-46
Arf4	3.90616e-32	0.369198	0.807	0.45	7.24749e-28	3.78451e-46	0.442882	0.869	0.425	7.02177e-42	3.90616e-32	7.56901e-46
Dusp16	1.76892e-45	0.419164	0.402	0.118	3.28206e-41	1.37806e-44	0.309343	0.364	0.102	2.55685e-40	1.37806e-44	3.53785e-45
Sec24a	1.91701e-45	0.37192	0.356	0.093	3.55682e-41	1.42811e-24	0.257856	0.265	0.089	2.64971e-20	1.42811e-24	3.83402e-45
Tacc1	2.04181e-38	0.399346	0.65	0.302	3.78838e-34	1.92252e-45	0.429537	0.586	0.232	3.56704e-41	2.04181e-38	3.84503e-45
Rps27a	2.53396e-45	0.330352	0.997	0.831	4.70151e-41	1.69321e-41	0.358589	0.994	0.801	3.14159e-37	1.69321e-41	5.06792e-45
Dpp6	2.63586e-32	-1.69978	0.062	0.406	4.89057e-28	4.43044e-45	-1.97421	0.109	0.506	8.22024e-41	2.63586e-32	8.86088e-45
Rhoa	1.18163e-31	0.339202	0.971	0.613	2.1924e-27	5.80513e-45	0.461151	0.963	0.533	1.07708e-40	1.18163e-31	1.16103e-44
Kdm2b	6.00569e-45	0.446716	0.353	0.093	1.1143e-40	2.79055e-39	0.340901	0.308	0.084	5.17759e-35	2.79055e-39	1.20114e-44
Ube2d3	2.74031e-44	0.442726	0.905	0.487	5.08436e-40	6.81772e-45	0.435138	0.897	0.463	1.26496e-40	2.74031e-44	1.36354e-44
Nap1l5	7.26499e-45	-1.86649	0.137	0.53	1.34795e-40	3.88761e-39	-1.55822	0.196	0.521	7.21307e-35	3.88761e-39	1.453e-44
Rpl6	1.26729e-44	0.37456	0.993	0.784	2.35134e-40	5.77641e-43	0.382775	0.988	0.736	1.07176e-38	5.77641e-43	2.53459e-44
Sec61g	4.33981e-41	0.702961	0.954	0.632	8.05208e-37	1.32108e-44	0.588385	0.96	0.561	2.45114e-40	4.33981e-41	2.64216e-44
Rps20	1.74146e-44	0.331833	0.997	0.792	3.23111e-40	7.31778e-35	0.280858	0.997	0.736	1.35774e-30	7.31778e-35	3.48293e-44
Nsa2	1.91575e-44	0.406512	0.797	0.413	3.55448e-40	6.90488e-36	0.336216	0.701	0.345	1.28113e-31	6.90488e-36	3.83149e-44
Rabac1	7.1547e-30	-0.96974	0.739	0.764	1.32748e-25	1.97512e-44	-1.12253	0.813	0.81	3.66464e-40	7.1547e-30	3.95024e-44
Ptprn	2.4801e-31	-1.77689	0.088	0.417	4.60158e-27	2.49098e-44	-2.10557	0.15	0.528	4.62176e-40	2.4801e-31	4.98195e-44
Serinc1	8.16962e-25	-1.43767	0.611	0.686	1.51579e-20	2.54307e-44	-1.72198	0.607	0.767	4.71841e-40	8.16962e-25	5.08614e-44
Srsf7	2.85973e-44	0.492155	0.752	0.365	5.30593e-40	8.29063e-28	0.301518	0.682	0.353	1.53824e-23	8.29063e-28	5.71945e-44
Cxx1a	6.42841e-44	-1.28754	0.17	0.55	1.19273e-39	9.00693e-42	-1.21648	0.221	0.559	1.67115e-37	9.00693e-42	1.28568e-43
Tsc22d2	2.10999e-36	0.476906	0.52	0.22	3.91488e-32	6.51995e-44	0.4924	0.511	0.191	1.20971e-39	2.10999e-36	1.30399e-43
Dner	6.5083e-29	-1.50139	0.059	0.374	1.20755e-24	6.67586e-44	-1.84247	0.084	0.483	1.23864e-39	6.5083e-29	1.33517e-43
Clu	8.29371e-30	-1.95088	0.255	0.538	1.53882e-25	6.76359e-44	-2.12155	0.312	0.625	1.25492e-39	8.29371e-30	1.35272e-43
Ankrd13a	1.50142e-27	0.308272	0.402	0.154	2.78574e-23	6.7911e-44	0.356828	0.421	0.132	1.26002e-39	1.50142e-27	1.35822e-43
Tbc1d16	8.4947e-39	0.310902	0.275	0.063	1.57611e-34	6.79484e-44	0.274532	0.246	0.048	1.26071e-39	8.4947e-39	1.35897e-43
Brd2	7.82895e-37	0.368002	0.755	0.378	1.45258e-32	8.04636e-44	0.415319	0.76	0.351	1.49292e-39	7.82895e-37	1.60927e-43
Atf4	1.06029e-43	0.417386	0.824	0.406	1.96727e-39	1.09617e-38	0.322731	0.826	0.388	2.03383e-34	1.09617e-38	2.12059e-43
Arhgef1	1.10114e-43	0.354124	0.428	0.133	2.04306e-39	6.79779e-40	0.345512	0.393	0.126	1.26126e-35	6.79779e-40	2.20228e-43
Wdr1	1.05014e-25	0.309211	0.562	0.292	1.94843e-21	1.48173e-43	0.353254	0.67	0.287	2.7492e-39	1.05014e-25	2.96346e-43
Dusp1	1.97887e-27	0.367415	0.827	0.434	3.6716e-23	1.52523e-43	0.473243	0.788	0.346	2.82992e-39	1.97887e-27	3.05047e-43
Fnip2	1.6283e-40	0.349014	0.252	0.052	3.02115e-36	1.72797e-43	0.310485	0.259	0.054	3.20608e-39	1.6283e-40	3.45594e-43
Uba52	1.94046e-43	0.289824	0.814	0.42	3.60033e-39	1.27524e-41	0.323545	0.85	0.446	2.36608e-37	1.27524e-41	3.88092e-43
Rab1a	8.87607e-41	0.424012	0.647	0.298	1.64687e-36	2.25526e-43	0.342691	0.648	0.273	4.18441e-39	8.87607e-41	4.51052e-43
Arl5b	2.71284e-43	0.413173	0.34	0.088	5.03341e-39	1.69605e-33	0.258104	0.296	0.086	3.14685e-29	1.69605e-33	5.42569e-43
Tnfsf9	1.35283e-38	0.434278	0.193	0.031	2.51005e-34	3.6825e-43	0.415917	0.19	0.029	6.8325e-39	1.35283e-38	7.36499e-43
Naa50	1.86415e-27	0.336285	0.52	0.259	3.45875e-23	4.68693e-43	0.403761	0.576	0.239	8.69613e-39	1.86415e-27	9.37386e-43
Itpr2	4.81292e-43	0.2955	0.399	0.109	8.92989e-39	6.51825e-42	0.266584	0.38	0.108	1.2094e-37	6.51825e-42	9.62584e-43
Sfpq	6.75822e-43	0.456059	0.804	0.417	1.25392e-38	1.82189e-39	0.372062	0.788	0.391	3.38033e-35	1.82189e-39	1.35164e-42
Astn1	3.28321e-30	-1.4009	0.052	0.381	6.09168e-26	1.14397e-42	-1.72891	0.075	0.469	2.12251e-38	3.28321e-30	2.28793e-42
Rpl7	1.62447e-38	0.324976	0.974	0.672	3.01405e-34	1.7361e-42	0.397705	0.991	0.641	3.22115e-38	1.62447e-38	3.47219e-42
Nedd4	2.56969e-42	-0.940937	0.033	0.44	4.76781e-38	6.98022e-32	-0.819274	0.084	0.407	1.29511e-27	6.98022e-32	5.13939e-42
Cd200	4.8413e-34	-1.3688	0.042	0.399	8.98254e-30	2.63587e-42	-1.55656	0.065	0.46	4.89059e-38	4.8413e-34	5.27173e-42
B4gat1	1.50544e-23	-1.1742	0.124	0.408	2.79319e-19	2.90821e-42	-1.49877	0.134	0.516	5.39589e-38	1.50544e-23	5.81642e-42
Atp9a	2.49571e-33	-1.41918	0.046	0.397	4.63054e-29	4.02811e-42	-1.57358	0.09	0.48	7.47375e-38	2.49571e-33	8.05621e-42
Rpl19	5.02237e-42	0.328259	0.997	0.832	9.3185e-38	1.99146e-37	0.3282	1	0.803	3.69496e-33	1.99146e-37	1.00447e-41
C1qtnf4	2.95105e-37	-1.47405	0.056	0.426	5.47538e-33	6.43553e-42	-1.66479	0.097	0.481	1.19405e-37	2.95105e-37	1.28711e-41
Plekhm2	1.93579e-25	0.284822	0.304	0.107	3.59166e-21	7.8734e-42	0.313525	0.34	0.094	1.46083e-37	1.93579e-25	1.57468e-41
Pcf11	7.41753e-37	0.415892	0.526	0.22	1.37625e-32	1.0374e-41	0.381446	0.511	0.195	1.9248e-37	7.41753e-37	2.0748e-41
Clstn3	5.01268e-25	-1.60656	0.052	0.336	9.30052e-21	1.08837e-41	-1.95611	0.078	0.461	2.01936e-37	5.01268e-25	2.17673e-41
Pcyt1a	1.13894e-41	0.371462	0.369	0.107	2.11319e-37	3.54772e-30	0.279336	0.312	0.102	6.58245e-26	3.54772e-30	2.27788e-41
Hn1	1.1943e-41	0.419037	0.833	0.39	2.2159e-37	5.06304e-35	0.297385	0.804	0.38	9.39396e-31	5.06304e-35	2.3886e-41
Lrpap1	6.96892e-25	-1.4064	0.31	0.55	1.29301e-20	1.27948e-41	-1.72354	0.383	0.664	2.37395e-37	6.96892e-25	2.55897e-41
Rhoq	1.69074e-41	0.351703	0.382	0.114	3.137e-37	1.76886e-36	0.275219	0.349	0.108	3.28194e-32	1.76886e-36	3.38148e-41
Mtdh	1.8859e-41	0.439596	0.735	0.367	3.4991e-37	1.0661e-35	0.374083	0.726	0.37	1.97803e-31	1.0661e-35	3.7718e-41
Ntrk2	7.46752e-38	-1.8296	0.154	0.511	1.38552e-33	2.62303e-41	-1.71532	0.187	0.531	4.86677e-37	7.46752e-38	5.24606e-41
Spint2	3.04033e-25	-1.48195	0.072	0.352	5.64103e-21	2.77176e-41	-1.73672	0.065	0.451	5.14272e-37	3.04033e-25	5.54352e-41
Atp6v0e	3.68766e-39	0.366149	0.882	0.454	6.84208e-35	3.39308e-41	0.396223	0.866	0.431	6.29553e-37	3.68766e-39	6.78617e-41
Lamtor3	3.61001e-41	0.464836	0.608	0.276	6.69802e-37	4.32823e-34	0.343553	0.586	0.266	8.03059e-30	4.32823e-34	7.22003e-41
Fam171b	2.82901e-34	-1.09394	0.036	0.39	5.24894e-30	4.20741e-41	-1.2486	0.037	0.428	7.80643e-37	2.82901e-34	8.41482e-41
Usp2	4.77877e-41	0.39087	0.497	0.174	8.86654e-37	4.6116e-20	0.268068	0.393	0.182	8.55636e-16	4.6116e-20	9.55755e-41
Tmem59	1.52414e-19	-0.910257	0.781	0.736	2.82789e-15	4.91273e-41	-1.15242	0.791	0.806	9.11509e-37	1.52414e-19	9.82547e-41
Tmx4	1.42221e-24	-1.62612	0.33	0.549	2.63877e-20	5.01098e-41	-1.78048	0.343	0.64	9.29737e-37	1.42221e-24	1.0022e-40
Srsf9	5.21427e-41	0.373185	0.817	0.425	9.67456e-37	2.63948e-31	0.278552	0.788	0.394	4.8973e-27	2.63948e-31	1.04285e-40
Lrrc4b	6.62613e-34	-1.07707	0.039	0.395	1.22941e-29	5.75405e-41	-1.29149	0.053	0.44	1.06761e-36	6.62613e-34	1.15081e-40
Cfl1	1.26386e-33	0.378198	0.99	0.686	2.34497e-29	6.57659e-41	0.414168	0.991	0.667	1.22022e-36	1.26386e-33	1.31532e-40
Ube2a	3.39321e-30	0.336843	0.572	0.281	6.29575e-26	6.71677e-41	0.374745	0.601	0.26	1.24623e-36	3.39321e-30	1.34335e-40
Rps27	6.81442e-41	0.339114	1	0.82	1.26435e-36	8.4637e-34	0.305625	0.994	0.774	1.57035e-29	8.4637e-34	1.36288e-40
Gtf2h2	3.34925e-33	0.290201	0.353	0.116	6.21419e-29	9.62673e-41	0.276972	0.358	0.104	1.78614e-36	3.34925e-33	1.92535e-40
Sepw1	1.08725e-40	-1.1995	0.667	0.7	2.01729e-36	1.43948e-37	-1.15925	0.614	0.669	2.6708e-33	1.43948e-37	2.1745e-40
Arxes2	2.00514e-35	-1.27835	0.026	0.389	3.72034e-31	1.34287e-40	-1.54218	0.081	0.459	2.49157e-36	2.00514e-35	2.68575e-40
Rbm15	9.77278e-29	0.411956	0.428	0.183	1.81324e-24	2.03218e-40	0.37	0.43	0.15	3.7705e-36	9.77278e-29	4.06436e-40
Rpl32	4.58386e-38	0.303574	0.987	0.753	8.50489e-34	2.44824e-40	0.323197	0.988	0.723	4.54247e-36	4.58386e-38	4.89648e-40
Snrpn	3.20036e-40	-1.36417	0.085	0.471	5.93795e-36	1.19606e-35	-1.20662	0.174	0.493	2.21917e-31	1.19606e-35	6.40072e-40
Nrip1	1.42456e-24	0.336784	0.34	0.132	2.64314e-20	3.20233e-40	0.464998	0.402	0.134	5.9416e-36	1.42456e-24	6.40466e-40
Emc10	5.6495e-24	-1.20802	0.624	0.69	1.04821e-19	3.72822e-40	-1.3732	0.692	0.777	6.91734e-36	5.6495e-24	7.45644e-40
Sf3b1	1.34807e-35	0.368141	0.784	0.415	2.50122e-31	4.53423e-40	0.370928	0.81	0.397	8.41281e-36	1.34807e-35	9.06846e-40
Rps7	4.99969e-40	0.326137	0.993	0.762	9.27643e-36	4.39452e-39	0.321422	0.988	0.726	8.15359e-35	4.39452e-39	9.99938e-40
Resp18	1.47297e-25	-2.65888	0.17	0.431	2.73294e-21	5.24186e-40	-2.67154	0.28	0.579	9.72575e-36	1.47297e-25	1.04837e-39
Fez2	7.43878e-40	0.340328	0.526	0.205	1.38019e-35	2.43686e-34	0.289879	0.455	0.177	4.52135e-30	2.43686e-34	1.48776e-39
Akr1b3	9.67247e-24	0.276328	0.461	0.217	1.79463e-19	1.33933e-39	0.342939	0.536	0.212	2.48499e-35	9.67247e-24	2.67866e-39
Reep3	1.42891e-39	0.358298	0.562	0.21	2.65119e-35	4.421e-34	0.303421	0.555	0.228	8.20273e-30	4.421e-34	2.85781e-39
Psme1	4.18152e-37	0.290781	0.699	0.332	7.75839e-33	1.44403e-39	0.304302	0.72	0.328	2.67926e-35	4.18152e-37	2.88807e-39
Shisa4	1.59183e-39	-1.05732	0.026	0.418	2.95349e-35	7.37517e-36	-1.03328	0.05	0.402	1.36839e-31	7.37517e-36	3.18366e-39
Sh3kbp1	1.09267e-29	0.282468	0.379	0.14	2.02735e-25	1.83844e-39	0.272886	0.417	0.136	3.41104e-35	1.09267e-29	3.67688e-39
Gaa	7.38726e-21	-2.38456	0.382	0.552	1.37063e-16	2.1063e-39	-2.62034	0.427	0.672	3.90803e-35	7.38726e-21	4.2126e-39
Chd2	4.97762e-26	0.42287	0.464	0.223	9.23547e-22	2.91719e-39	0.431311	0.502	0.204	5.41255e-35	4.97762e-26	5.83437e-39
Enpp5	8.35486e-27	-1.08035	0.046	0.348	1.55016e-22	2.95687e-39	-1.35985	0.062	0.439	5.48618e-35	8.35486e-27	5.91374e-39
Cd47	1.68882e-24	-1.15203	0.386	0.596	3.13344e-20	6.92573e-39	-1.27654	0.421	0.666	1.285e-34	1.68882e-24	1.38515e-38
Cdh2	3.64349e-36	-1.12149	0.036	0.405	6.76013e-32	7.74747e-39	-1.21431	0.053	0.426	1.43747e-34	3.64349e-36	1.54949e-38
Gng5	1.08802e-29	0.303298	0.977	0.625	2.01872e-25	9.41735e-39	0.395723	0.981	0.554	1.7473e-34	1.08802e-29	1.88347e-38
Slmap	5.65832e-21	0.298672	0.271	0.102	1.04985e-16	1.31732e-38	0.353758	0.327	0.095	2.44416e-34	5.65832e-21	2.63465e-38
Tm2d3	3.19077e-24	-1.15908	0.131	0.418	5.92016e-20	1.73801e-38	-1.49039	0.153	0.51	3.2247e-34	3.19077e-24	3.47602e-38
Med7	2.17347e-21	0.260428	0.376	0.167	4.03266e-17	1.77974e-38	0.29175	0.461	0.168	3.30212e-34	2.17347e-21	3.55947e-38
Gdi2	2.98141e-38	0.339645	0.791	0.42	5.5317e-34	2.65336e-38	0.313712	0.791	0.401	4.92304e-34	2.98141e-38	5.30672e-38
Chgb	3.95184e-22	-1.43186	0.049	0.304	7.33225e-18	2.91041e-38	-1.87089	0.072	0.435	5.39997e-34	3.95184e-22	5.82081e-38
Ppp4r2	3.49301e-25	0.314935	0.5	0.243	6.48093e-21	4.27532e-38	0.348268	0.526	0.215	7.93243e-34	3.49301e-25	8.55065e-38
Atp6v1e1	7.36175e-21	0.363167	0.735	0.425	1.3659e-16	5.41515e-38	0.450061	0.769	0.395	1.00473e-33	7.36175e-21	1.08303e-37
Rpl4	2.91423e-36	0.302102	0.908	0.549	5.40707e-32	6.87541e-38	0.35571	0.925	0.545	1.27566e-33	2.91423e-36	1.37508e-37
Tmed5	4.45963e-29	0.327175	0.637	0.327	8.27439e-25	7.43971e-38	0.358644	0.701	0.332	1.38036e-33	4.45963e-29	1.48794e-37
Scg2	3.5538e-24	-2.40079	0.108	0.375	6.59373e-20	8.62424e-38	-2.65205	0.193	0.514	1.60014e-33	3.5538e-24	1.72485e-37
Bex2	4.86944e-32	-1.66732	0.134	0.448	9.03477e-28	8.65068e-38	-1.50246	0.143	0.477	1.60505e-33	4.86944e-32	1.73014e-37
Hivep2	2.22942e-17	0.291731	0.265	0.106	4.13647e-13	1.11723e-37	0.319833	0.34	0.103	2.07292e-33	2.22942e-17	2.23447e-37
Sdc2	6.21247e-25	-0.910233	0.059	0.347	1.15266e-20	1.50698e-37	-1.14647	0.04	0.403	2.79605e-33	6.21247e-25	3.01396e-37
Atp1a3	1.17873e-24	-1.74305	0.082	0.356	2.18702e-20	1.97053e-37	-2.03965	0.1	0.447	3.65612e-33	1.17873e-24	3.94106e-37
Pfn2	2.00862e-37	-1.2077	0.111	0.468	3.7268e-33	3.22124e-25	-1.05497	0.156	0.411	5.9767e-21	3.22124e-25	4.01725e-37
Lims1	5.56918e-27	0.327299	0.461	0.204	1.03331e-22	2.06647e-37	0.363	0.505	0.202	3.83412e-33	5.56918e-27	4.13293e-37
Nsg2	4.08295e-24	-1.46233	0.065	0.338	7.5755e-20	2.47258e-37	-1.69997	0.078	0.434	4.58763e-33	4.08295e-24	4.94517e-37
Comt	2.11005e-32	0.262695	0.742	0.392	3.91498e-28	2.57837e-37	0.258086	0.763	0.38	4.78391e-33	2.11005e-32	5.15674e-37
Uap1l1	3.53802e-29	0.278056	0.278	0.081	6.56444e-25	2.91249e-37	0.322106	0.318	0.092	5.40383e-33	3.53802e-29	5.82498e-37
Thra	4.03782e-37	-1.0271	0.101	0.464	7.49176e-33	3.05188e-27	-0.842851	0.137	0.416	5.66245e-23	3.05188e-27	8.07563e-37
Scg3	9.04572e-33	-1.34433	0.052	0.397	1.67834e-28	8.76572e-37	-1.49385	0.106	0.459	1.62639e-32	9.04572e-33	1.75314e-36
Disp2	1.90422e-23	-1.48448	0.052	0.321	3.53309e-19	8.82758e-37	-1.83302	0.087	0.439	1.63787e-32	1.90422e-23	1.76552e-36
Eif4e2	8.20992e-19	0.262957	0.399	0.199	1.52327e-14	1.35594e-36	0.295397	0.48	0.187	2.51581e-32	8.20992e-19	2.71188e-36
Meg3	2.8375e-33	-2.03031	0.124	0.448	5.26469e-29	1.81885e-36	-1.79544	0.146	0.475	3.37469e-32	2.8375e-33	3.6377e-36
Eif4e	2.61487e-19	0.27831	0.569	0.324	4.85163e-15	1.96102e-36	0.381617	0.688	0.322	3.63848e-32	2.61487e-19	3.92204e-36
Tmem179	5.47511e-27	-1.50612	0.046	0.342	1.01585e-22	2.03027e-36	-1.79825	0.078	0.425	3.76697e-32	5.47511e-27	4.06055e-36
Zfp655	2.21362e-36	0.360272	0.415	0.148	4.10714e-32	3.13592e-33	0.308245	0.383	0.138	5.81839e-29	3.13592e-33	4.42723e-36
Bcl2l11	7.93365e-26	0.273338	0.245	0.071	1.47201e-21	2.29536e-36	0.283749	0.255	0.062	4.25881e-32	7.93365e-26	4.59072e-36
Tsc22d1	4.86241e-36	-1.42653	0.154	0.489	9.02171e-32	7.96807e-25	-1.27878	0.215	0.444	1.4784e-20	7.96807e-25	9.72482e-36
Fbrs	3.09009e-35	0.354574	0.34	0.105	5.73335e-31	7.07418e-36	0.269349	0.321	0.096	1.31254e-31	3.09009e-35	1.41484e-35
Akt1	8.60886e-36	0.386633	0.539	0.241	1.59729e-31	8.35525e-32	0.286238	0.514	0.228	1.55023e-27	8.35525e-32	1.72177e-35
Arpc5	9.33835e-30	0.306051	0.732	0.384	1.73264e-25	9.0006e-36	0.316953	0.735	0.362	1.66997e-31	9.33835e-30	1.80012e-35
Susd6	1.05334e-35	0.377602	0.425	0.152	1.95437e-31	6.97714e-23	0.250926	0.374	0.158	1.29454e-18	6.97714e-23	2.10669e-35
Hspa9	6.9106e-32	0.34813	0.598	0.296	1.28219e-27	1.46314e-35	0.307972	0.632	0.291	2.71471e-31	6.9106e-32	2.92628e-35
Aplp2	6.13255e-32	-1.18606	0.346	0.615	1.13783e-27	1.51656e-35	-1.17244	0.455	0.675	2.81383e-31	6.13255e-32	3.03313e-35
Fez1	3.80374e-35	-1.31302	0.052	0.414	7.05745e-31	9.77432e-22	-1.12746	0.09	0.338	1.81353e-17	9.77432e-22	7.60747e-35
Hps4	3.119e-27	0.293452	0.297	0.099	5.787e-23	3.84291e-35	0.258122	0.268	0.07	7.13014e-31	3.119e-27	7.68582e-35
Tmem130	3.14537e-23	-1.97988	0.108	0.371	5.83592e-19	4.62632e-35	-2.18019	0.156	0.474	8.58367e-31	3.14537e-23	9.25263e-35
Ptbp1	1.30057e-23	0.277048	0.497	0.231	2.41307e-19	4.79079e-35	0.317478	0.576	0.242	8.88883e-31	1.30057e-23	9.58158e-35
Epdr1	8.5154e-30	-0.971303	0.016	0.334	1.57995e-25	5.73963e-35	-1.23785	0.044	0.39	1.06493e-30	8.5154e-30	1.14793e-34
Nrsn2	1.4211e-22	-1.79601	0.092	0.343	2.63672e-18	5.90885e-35	-1.99395	0.103	0.431	1.09633e-30	1.4211e-22	1.18177e-34
Ccdc50	9.78205e-24	0.264284	0.428	0.193	1.81496e-19	9.73154e-35	0.270554	0.439	0.164	1.80559e-30	9.78205e-24	1.94631e-34
Camk2d	3.35652e-18	0.267536	0.49	0.26	6.22769e-14	1.9171e-34	0.398708	0.555	0.243	3.55698e-30	3.35652e-18	3.8342e-34
Hnrnpu	2.16664e-34	0.371532	0.752	0.403	4.01998e-30	7.7029e-32	0.321704	0.704	0.351	1.4292e-27	7.7029e-32	4.33327e-34
Mthfsl	7.15629e-22	0.31296	0.497	0.263	1.32778e-17	2.17217e-34	0.347181	0.514	0.217	4.03024e-30	7.15629e-22	4.34433e-34
Dusp3	4.32639e-30	0.336428	0.559	0.262	8.02718e-26	2.44403e-34	0.426728	0.564	0.251	4.53465e-30	4.32639e-30	4.88805e-34
Txnip	3.73998e-30	0.445797	0.431	0.163	6.93915e-26	3.27525e-34	0.514097	0.38	0.129	6.07689e-30	3.73998e-30	6.55049e-34
Sptbn1	3.31531e-34	-1.10446	0.082	0.437	6.15123e-30	2.1972e-26	-1.06161	0.134	0.403	4.07668e-22	2.1972e-26	6.63062e-34
Srrm2	2.67156e-20	0.278746	0.859	0.524	4.95682e-16	3.63001e-34	0.355215	0.894	0.457	6.73513e-30	2.67156e-20	7.26003e-34
Acap2	8.75949e-25	0.301421	0.376	0.148	1.62524e-20	4.2354e-34	0.329906	0.399	0.141	7.85836e-30	8.75949e-25	8.4708e-34
Crip2	5.53772e-34	-1.01785	0.046	0.397	1.02747e-29	5.01078e-20	-0.805834	0.078	0.305	9.29701e-16	5.01078e-20	1.10754e-33
Tmem30a	5.83207e-18	-1.27777	0.317	0.513	1.08208e-13	5.56327e-34	-1.56275	0.358	0.617	1.03221e-29	5.83207e-18	1.11265e-33
Rps16	5.97285e-34	0.296736	0.99	0.738	1.1082e-29	4.86586e-27	0.268294	0.994	0.706	9.02811e-23	4.86586e-27	1.19457e-33
Efnb3	2.08398e-26	-1.06542	0.026	0.318	3.86662e-22	7.33911e-34	-1.34822	0.044	0.381	1.3617e-29	2.08398e-26	1.46782e-33
Qpct	1.01617e-23	-1.01352	0.033	0.303	1.8854e-19	8.94354e-34	-1.29765	0.05	0.385	1.65939e-29	1.01617e-23	1.78871e-33
Tspan7	4.25563e-24	-1.58586	0.408	0.582	7.89589e-20	1.07143e-33	-1.83628	0.502	0.663	1.98792e-29	4.25563e-24	2.14285e-33
Lamp2	1.31352e-29	0.278616	0.735	0.382	2.4371e-25	1.25504e-33	0.300289	0.807	0.41	2.3286e-29	1.31352e-29	2.51008e-33
Cx3cl1	5.02743e-24	-1.18238	0.036	0.311	9.32789e-20	1.31352e-33	-1.44973	0.081	0.417	2.4371e-29	5.02743e-24	2.62704e-33
Cisd1	1.90632e-33	-0.968667	0.16	0.488	3.53699e-29	6.50905e-32	-0.952749	0.202	0.497	1.20769e-27	6.50905e-32	3.81264e-33
Tra2b	4.8161e-21	0.311229	0.605	0.34	8.93579e-17	1.9989e-33	0.335847	0.629	0.291	3.70877e-29	4.8161e-21	3.99781e-33
Pacsin2	6.99502e-32	0.337597	0.376	0.134	1.29786e-27	2.03951e-33	0.268271	0.349	0.117	3.78411e-29	6.99502e-32	4.07902e-33
Syncrip	1.25906e-29	0.340258	0.493	0.225	2.33605e-25	2.08651e-33	0.290403	0.498	0.205	3.87131e-29	1.25906e-29	4.17302e-33
Kansl1	3.51015e-17	0.258508	0.379	0.194	6.51274e-13	2.46909e-33	0.322843	0.433	0.167	4.58115e-29	3.51015e-17	4.93818e-33
Jund	2.36883e-24	0.306171	0.993	0.683	4.39513e-20	2.53371e-33	0.361261	0.997	0.602	4.70104e-29	2.36883e-24	5.06742e-33
Cystm1	2.66305e-33	-0.869231	0.098	0.443	4.94102e-29	8.51858e-30	-0.929433	0.093	0.397	1.58054e-25	8.51858e-30	5.3261e-33
Ngfrap1	2.76648e-33	-1.33604	0.19	0.501	5.13293e-29	5.4191e-24	-1.13229	0.271	0.479	1.00546e-19	5.4191e-24	5.53296e-33
Txndc15	3.59704e-21	-1.12661	0.337	0.549	6.67394e-17	2.92324e-33	-1.34485	0.424	0.637	5.42378e-29	3.59704e-21	5.84648e-33
Nmt1	5.31154e-31	0.335673	0.663	0.34	9.85503e-27	3.04958e-33	0.305575	0.607	0.286	5.65819e-29	5.31154e-31	6.09916e-33
Atp1b2	2.07788e-29	-1.28548	0.118	0.434	3.8553e-25	3.21921e-33	-1.2762	0.112	0.436	5.97292e-29	2.07788e-29	6.43841e-33
Dnmt3a	1.4103e-26	0.390336	0.408	0.18	2.61667e-22	3.3085e-33	0.325135	0.414	0.157	6.1386e-29	1.4103e-26	6.61701e-33
Cadm3	4.86607e-23	-1.36449	0.056	0.323	9.02852e-19	3.76355e-33	-1.6055	0.062	0.394	6.9829e-29	4.86607e-23	7.52711e-33
Tm2d2	7.25163e-24	-0.846072	0.261	0.513	1.34547e-19	4.66294e-33	-1.03239	0.271	0.553	8.65162e-29	7.25163e-24	9.32588e-33
Pcdh17	3.27322e-28	-1.14392	0.069	0.382	6.07313e-24	5.22685e-33	-1.3028	0.069	0.4	9.6979e-29	3.27322e-28	1.04537e-32
Hdlbp	1.14643e-31	0.429907	0.51	0.234	2.12708e-27	5.76134e-33	0.389913	0.505	0.221	1.06896e-28	1.14643e-31	1.15227e-32
Mesdc2	4.81085e-18	-1.01343	0.134	0.369	8.92605e-14	6.16471e-33	-1.26948	0.109	0.444	1.1438e-28	4.81085e-18	1.23294e-32
Snhg11	3.7505e-26	-1.85361	0.095	0.378	6.95867e-22	6.80402e-33	-1.60566	0.125	0.44	1.26242e-28	3.7505e-26	1.3608e-32
Usp16	4.16578e-21	0.286519	0.359	0.155	7.72919e-17	7.18352e-33	0.306482	0.399	0.148	1.33283e-28	4.16578e-21	1.4367e-32
Arhgap17	7.66616e-33	0.442747	0.444	0.179	1.42238e-28	2.53602e-31	0.337034	0.421	0.162	4.70533e-27	2.53602e-31	1.53323e-32
Bzw1	7.81269e-32	0.381514	0.562	0.263	1.44957e-27	8.05525e-33	0.302592	0.573	0.262	1.49457e-28	7.81269e-32	1.61105e-32
Glg1	4.41074e-16	-1.0605	0.183	0.405	8.18369e-12	8.10866e-33	-1.34896	0.184	0.5	1.50448e-28	4.41074e-16	1.62173e-32
Fbl	6.25806e-25	0.316003	0.464	0.217	1.16112e-20	8.28336e-33	0.290879	0.526	0.228	1.53689e-28	6.25806e-25	1.65667e-32
Gabrb1	1.35123e-24	-1.66262	0.072	0.352	2.50708e-20	8.3743e-33	-1.78595	0.078	0.403	1.55377e-28	1.35123e-24	1.67486e-32
Olfm1	1.47085e-27	-1.10592	0.033	0.336	2.72901e-23	1.503e-32	-1.28928	0.065	0.392	2.78866e-28	1.47085e-27	3.00599e-32
Eif4g2	1.58756e-32	0.392906	0.912	0.527	2.94556e-28	3.77215e-29	0.320845	0.903	0.501	6.99884e-25	3.77215e-29	3.17512e-32
Ndufc2	2.71207e-30	-0.980866	0.676	0.687	5.03197e-26	2.06492e-32	-0.940533	0.704	0.729	3.83126e-28	2.71207e-30	4.12985e-32
Pcdh9	2.08882e-32	-0.903083	0.003	0.338	3.87559e-28	1.99426e-29	-0.961116	0.04	0.344	3.70015e-25	1.99426e-29	4.17763e-32
Emc7	9.10447e-22	-0.953262	0.448	0.614	1.68924e-17	2.28198e-32	-1.1331	0.564	0.695	4.23398e-28	9.10447e-22	4.56396e-32
Zbtb21	4.89228e-22	0.311207	0.327	0.132	9.07714e-18	3.08569e-32	0.316451	0.361	0.128	5.7252e-28	4.89228e-22	6.17139e-32
Rcn2	1.04538e-22	-1.09622	0.265	0.511	1.93959e-18	3.72419e-32	-1.30431	0.349	0.589	6.90986e-28	1.04538e-22	7.44838e-32
Ndufb11	2.74569e-25	-0.810371	0.477	0.609	5.09435e-21	4.38675e-32	-0.898227	0.502	0.63	8.13918e-28	2.74569e-25	8.7735e-32
Zcchc18	6.59377e-32	-1.11166	0.069	0.398	1.22341e-27	2.90115e-27	-0.976618	0.084	0.367	5.38279e-23	2.90115e-27	1.31875e-31
Negr1	6.62843e-28	-1.10319	0.023	0.325	1.22984e-23	7.83008e-32	-1.3335	0.059	0.382	1.45279e-27	6.62843e-28	1.56602e-31
Gabrb3	2.03626e-22	-1.03138	0.02	0.275	3.77808e-18	8.01795e-32	-1.31183	0.04	0.363	1.48765e-27	2.03626e-22	1.60359e-31
Pcdh10	8.6978e-32	-0.991134	0.029	0.366	1.61379e-27	1.76159e-31	-1.10594	0.047	0.367	3.26846e-27	1.76159e-31	1.73956e-31
Cbarp	1.49835e-27	-1.01863	0.029	0.331	2.78004e-23	9.72874e-32	-1.22094	0.062	0.384	1.80507e-27	1.49835e-27	1.94575e-31
Slc25a4	1.1142e-31	-1.12809	0.448	0.608	2.06728e-27	6.48184e-27	-1.05111	0.477	0.585	1.20264e-22	6.48184e-27	2.2284e-31
Npm1	1.94155e-26	0.351034	0.925	0.608	3.60235e-22	1.29059e-31	0.377521	0.96	0.572	2.39456e-27	1.94155e-26	2.58118e-31
Glrb	5.47581e-29	-0.992791	0.023	0.336	1.01598e-24	1.32868e-31	-1.15217	0.04	0.361	2.46524e-27	5.47581e-29	2.65737e-31
Tmem9	1.82136e-23	-1.03879	0.062	0.336	3.37935e-19	1.44018e-31	-1.28503	0.093	0.412	2.67211e-27	1.82136e-23	2.88036e-31
Igsf8	3.28873e-18	-1.31039	0.281	0.489	6.10192e-14	1.50525e-31	-1.59713	0.34	0.582	2.79285e-27	3.28873e-18	3.01051e-31
Tle4	4.40686e-25	0.332937	0.497	0.235	8.17648e-21	1.52654e-31	0.333551	0.461	0.188	2.83235e-27	4.40686e-25	3.05308e-31
Cpeb4	2.45209e-29	0.378728	0.51	0.24	4.54961e-25	2.45456e-31	0.362877	0.477	0.208	4.55419e-27	2.45209e-29	4.90912e-31
Tceal3	2.80395e-31	-1.02239	0.065	0.391	5.20245e-27	2.01641e-19	-0.785757	0.112	0.334	3.74125e-15	2.01641e-19	5.6079e-31
Impad1	3.66407e-26	-1.09729	0.088	0.39	6.79832e-22	2.86982e-31	-1.24235	0.121	0.444	5.32466e-27	3.66407e-26	5.73964e-31
Cnpy2	1.9008e-20	-0.900535	0.248	0.48	3.52675e-16	3.17711e-31	-1.09883	0.255	0.543	5.8948e-27	1.9008e-20	6.35421e-31
Syngr3	1.73746e-20	-1.09154	0.026	0.265	3.22368e-16	4.88019e-31	-1.48752	0.053	0.368	9.05471e-27	1.73746e-20	9.76038e-31
Syt4	7.69618e-20	-1.29409	0.052	0.288	1.42795e-15	5.42793e-31	-1.59921	0.069	0.38	1.0071e-26	7.69618e-20	1.08559e-30
Gtpbp4	3.64105e-22	0.298794	0.373	0.166	6.7556e-18	5.49603e-31	0.265434	0.414	0.162	1.01973e-26	3.64105e-22	1.09921e-30
Rhob	4.95906e-25	0.432356	0.814	0.497	9.20104e-21	5.55579e-31	0.548179	0.773	0.406	1.03082e-26	4.95906e-25	1.11116e-30
Nfasc	4.8047e-25	-0.960781	0.029	0.31	8.91464e-21	5.6268e-31	-1.14624	0.047	0.36	1.044e-26	4.8047e-25	1.12536e-30
Galnt16	6.47198e-28	-1.32962	0.039	0.346	1.20081e-23	5.71395e-31	-1.55236	0.072	0.387	1.06017e-26	6.47198e-28	1.14279e-30
Ccdc86	7.30402e-31	0.308729	0.278	0.08	1.35519e-26	1.7655e-28	0.250122	0.268	0.081	3.2757e-24	1.7655e-28	1.4608e-30
Tox4	4.51438e-24	0.290735	0.458	0.219	8.37599e-20	7.88045e-31	0.289005	0.461	0.192	1.46214e-26	4.51438e-24	1.57609e-30
Clcn3	1.25861e-29	-0.911633	0.15	0.462	2.33523e-25	1.13566e-30	-0.980369	0.178	0.476	2.10711e-26	1.25861e-29	2.27132e-30
Edil3	1.84115e-23	-1.08839	0.039	0.306	3.41607e-19	1.20447e-30	-1.27524	0.031	0.342	2.23477e-26	1.84115e-23	2.40894e-30
Peg3	1.29134e-30	-1.13031	0.062	0.386	2.39596e-26	1.00018e-26	-1.0203	0.09	0.372	1.85573e-22	1.00018e-26	2.58268e-30
Rhbdd2	2.62493e-21	-0.950102	0.088	0.348	4.87029e-17	1.51596e-30	-1.16456	0.069	0.386	2.81271e-26	2.62493e-21	3.03191e-30
Klf9	1.53192e-30	-0.757029	0.036	0.36	2.84233e-26	1.63576e-21	-0.650022	0.056	0.301	3.03499e-17	1.63576e-21	3.06384e-30
Snx10	3.07692e-26	0.309975	0.526	0.256	5.70892e-22	1.71899e-30	0.26742	0.508	0.22	3.18941e-26	3.07692e-26	3.43798e-30
Msmo1	4.67159e-23	-0.910061	0.124	0.4	8.66767e-19	2.52153e-30	-1.15611	0.184	0.477	4.67844e-26	4.67159e-23	5.04306e-30
Rlim	2.33594e-17	0.27573	0.382	0.193	4.33411e-13	2.68254e-30	0.302639	0.436	0.178	4.97719e-26	2.33594e-17	5.36508e-30
Nptxr	6.24929e-21	-1.27733	0.065	0.317	1.15949e-16	2.94459e-30	-1.56356	0.093	0.403	5.46339e-26	6.24929e-21	5.88918e-30
Ndufa4	1.63795e-22	-0.801064	0.876	0.744	3.03904e-18	3.34843e-30	-0.777577	0.897	0.784	6.21268e-26	1.63795e-22	6.69686e-30
Arxes1	1.18996e-22	-0.922028	0.023	0.281	2.20786e-18	3.51929e-30	-1.18213	0.031	0.34	6.52968e-26	1.18996e-22	7.03857e-30
Tmem246	5.11297e-27	-0.934052	0.01	0.303	9.4866e-23	3.65376e-30	-1.09618	0.05	0.363	6.77918e-26	5.11297e-27	7.30752e-30
Pbdc1	1.33401e-16	0.26219	0.32	0.151	2.47513e-12	4.3575e-30	0.314878	0.374	0.139	8.0849e-26	1.33401e-16	8.71499e-30
Tmx2	1.429e-19	-1.08481	0.16	0.403	2.65136e-15	4.54806e-30	-1.31244	0.168	0.472	8.43847e-26	1.429e-19	9.09612e-30
Mageh1	1.81511e-29	-0.763128	0.029	0.348	3.36775e-25	5.72965e-30	-0.810708	0.044	0.352	1.06308e-25	1.81511e-29	1.14593e-29
Pcsk2	1.01786e-26	-1.43279	0.062	0.358	1.88854e-22	6.72281e-30	-1.61554	0.065	0.373	1.24735e-25	1.01786e-26	1.34456e-29
Reep5	7.52509e-14	-0.809252	0.729	0.699	1.3962e-09	7.19185e-30	-1.05983	0.735	0.752	1.33438e-25	7.52509e-14	1.43837e-29
Cfap43	2.24022e-23	0.261599	0.193	0.05	4.1565e-19	8.1567e-30	0.27162	0.199	0.046	1.51339e-25	2.24022e-23	1.63134e-29
Fxyd6	2.97622e-26	-1.22762	0.036	0.325	5.52207e-22	8.78645e-30	-1.3267	0.072	0.374	1.63024e-25	2.97622e-26	1.75729e-29
Ube2h	1.62413e-18	0.253375	0.523	0.295	3.0134e-14	1.06517e-29	0.30623	0.576	0.271	1.97631e-25	1.62413e-18	2.13033e-29
Slc12a5	1.43044e-22	-1.26849	0.033	0.289	2.65403e-18	1.14089e-29	-1.58627	0.069	0.37	2.11681e-25	1.43044e-22	2.28178e-29
Ssfa2	2.11124e-22	0.280835	0.327	0.128	3.9172e-18	1.6478e-29	0.277742	0.349	0.122	3.05732e-25	2.11124e-22	3.29559e-29
Mapt	2.05195e-29	-0.954234	0.039	0.355	3.80718e-25	4.65022e-20	-0.846027	0.075	0.306	8.62801e-16	4.65022e-20	4.10389e-29
Gnao1	2.23701e-29	-0.790632	0.029	0.343	4.15055e-25	2.20199e-22	-0.70174	0.037	0.285	4.08557e-18	2.20199e-22	4.47403e-29
Spcs1	5.38517e-16	-0.747099	0.657	0.658	9.99164e-12	3.0339e-29	-0.883905	0.688	0.726	5.6291e-25	5.38517e-16	6.0678e-29
Ddx6	1.01823e-25	0.285143	0.647	0.346	1.88922e-21	3.18802e-29	0.280465	0.601	0.297	5.91506e-25	1.01823e-25	6.37604e-29
Nckap1	4.70213e-29	-0.646003	0.039	0.358	8.72433e-25	4.02311e-27	-0.643704	0.044	0.332	7.46447e-23	4.02311e-27	9.40425e-29
Casc4	2.3371e-24	-0.821146	0.049	0.331	4.33626e-20	4.82804e-29	-0.978634	0.053	0.358	8.95795e-25	2.3371e-24	9.65609e-29
Sec62	2.37583e-16	-0.682981	0.592	0.616	4.40811e-12	4.85031e-29	-0.839681	0.579	0.665	8.99927e-25	2.37583e-16	9.70063e-29
Rbm25	6.84319e-25	0.325903	0.663	0.366	1.26968e-20	5.13397e-29	0.33196	0.657	0.333	9.52557e-25	6.84319e-25	1.02679e-28
Nrcam	6.59503e-27	-0.992357	0.033	0.331	1.22364e-22	5.47174e-29	-1.13473	0.072	0.372	1.01523e-24	6.59503e-27	1.09435e-28
Rcn1	5.47607e-27	-0.836896	0.029	0.328	1.01603e-22	5.51407e-29	-0.987295	0.072	0.376	1.02308e-24	5.47607e-27	1.10281e-28
Stmn4	2.72959e-27	-1.24553	0.033	0.33	5.06448e-23	5.56128e-29	-1.35413	0.037	0.335	1.03184e-24	2.72959e-27	1.11226e-28
Gpx3	1.07909e-19	-1.35704	0.069	0.307	2.00213e-15	6.45229e-29	-1.57361	0.072	0.368	1.19716e-24	1.07909e-19	1.29046e-28
Hnrnpk	1.91024e-22	0.280387	0.81	0.475	3.54426e-18	7.49485e-29	0.299013	0.822	0.449	1.39059e-24	1.91024e-22	1.49897e-28
Eif3j1	8.09645e-29	0.324755	0.529	0.252	1.50221e-24	1.87408e-28	0.301632	0.483	0.213	3.47716e-24	1.87408e-28	1.61929e-28
Jam3	1.42741e-19	-0.634448	0.088	0.333	2.64842e-15	8.53203e-29	-0.8156	0.059	0.359	1.58303e-24	1.42741e-19	1.70641e-28
Tspan6	1.09805e-23	-0.754087	0.023	0.291	2.03733e-19	9.87444e-29	-0.937276	0.031	0.329	1.8321e-24	1.09805e-23	1.97489e-28
Cers4	1.37231e-23	-0.68029	0.026	0.295	2.54618e-19	1.04671e-28	-0.835839	0.025	0.324	1.94206e-24	1.37231e-23	2.09341e-28
Adgrl1	2.55154e-23	-1.08051	0.046	0.318	4.73413e-19	1.20001e-28	-1.27136	0.097	0.396	2.2265e-24	2.55154e-23	2.40002e-28
Rpl8	1.26669e-28	0.260626	0.997	0.799	2.35022e-24	1.54873e-27	0.259271	0.991	0.787	2.87352e-23	1.54873e-27	2.53338e-28
Spag9	1.03438e-19	0.250896	0.709	0.419	1.91919e-15	1.29367e-28	0.285518	0.723	0.373	2.40028e-24	1.03438e-19	2.58735e-28
Ptprs	8.72913e-18	-1.00436	0.258	0.469	1.6196e-13	1.35396e-28	-1.2403	0.305	0.538	2.51213e-24	8.72913e-18	2.70791e-28
Slc25a33	1.48729e-28	0.369279	0.422	0.176	2.75952e-24	7.08946e-28	0.294942	0.439	0.183	1.31538e-23	7.08946e-28	2.97458e-28
Chga	2.78331e-18	-1.41402	0.036	0.255	5.16415e-14	1.5173e-28	-1.90182	0.084	0.381	2.8152e-24	2.78331e-18	3.0346e-28
Cacna2d1	1.65289e-17	-1.78645	0.069	0.287	3.06677e-13	1.65467e-28	-2.05357	0.081	0.379	3.07007e-24	1.65289e-17	3.30933e-28
Slc6a1	1.95503e-28	-0.942737	0.039	0.351	3.62736e-24	1.26304e-20	-0.93972	0.059	0.293	2.34345e-16	1.26304e-20	3.91006e-28
Cadm4	1.43258e-27	-0.839234	0.016	0.316	2.65801e-23	2.53649e-28	-0.945801	0.047	0.342	4.7062e-24	1.43258e-27	5.07297e-28
Alcam	9.47358e-24	-1.26784	0.052	0.329	1.75773e-19	2.53893e-28	-1.45531	0.069	0.367	4.71073e-24	9.47358e-24	5.07785e-28
Ptprz1	2.84021e-28	-1.69215	0.085	0.39	5.26973e-24	1.08035e-23	-1.55605	0.09	0.347	2.00448e-19	1.08035e-23	5.68042e-28
Ube2e2	3.61712e-28	-0.647749	0.023	0.329	6.71121e-24	2.69955e-21	-0.557025	0.044	0.283	5.00875e-17	2.69955e-21	7.23424e-28
Sde2	6.48074e-26	0.319197	0.405	0.173	1.20244e-21	4.37412e-28	0.286406	0.405	0.167	8.11575e-24	6.48074e-26	8.74825e-28
Acsl3	6.78969e-28	-0.984941	0.088	0.399	1.25976e-23	1.15387e-27	-0.883196	0.097	0.39	2.14088e-23	1.15387e-27	1.35794e-27
Hspa1a	1.26152e-07	-0.259354	0.464	0.279	0.00234063	9.62154e-28	0.287442	0.526	0.22	1.78518e-23	1.26152e-07	1.92431e-27
Opcml	4.54872e-23	-1.14945	0.026	0.288	8.4397e-19	1.01882e-27	-1.3032	0.047	0.335	1.89032e-23	4.54872e-23	2.03764e-27
Scn2a1	1.95914e-23	-1.14948	0.016	0.279	3.63498e-19	1.47956e-27	-1.25587	0.028	0.316	2.74518e-23	1.95914e-23	2.95913e-27
Zfp593	6.91963e-25	0.30638	0.291	0.102	1.28387e-20	1.58068e-27	0.256284	0.277	0.089	2.93279e-23	6.91963e-25	3.16136e-27
Tmem47	1.6048e-27	-1.11736	0.042	0.345	2.97754e-23	2.0545e-23	-1.03154	0.09	0.349	3.81192e-19	2.0545e-23	3.20959e-27
Itfg1	4.7958e-19	-1.07707	0.157	0.401	8.89813e-15	1.8767e-27	-1.34735	0.231	0.499	3.48204e-23	4.7958e-19	3.75341e-27
Mapk8ip1	2.21512e-27	-0.756247	0.036	0.338	4.10994e-23	2.60375e-18	-0.65201	0.075	0.295	4.831e-14	2.60375e-18	4.43024e-27
Gspt1	2.36663e-27	0.304324	0.405	0.167	4.39105e-23	8.26029e-27	0.257506	0.421	0.181	1.53261e-22	8.26029e-27	4.73327e-27
Smpd1	2.00568e-18	-0.941474	0.141	0.381	3.72134e-14	2.64043e-27	-1.17092	0.19	0.472	4.89905e-23	2.00568e-18	5.28086e-27
Adgrl3	4.48712e-27	-0.786525	0.02	0.316	8.3254e-23	2.93132e-27	-0.86825	0.028	0.315	5.43877e-23	4.48712e-27	5.86263e-27
Abca2	6.3709e-26	-0.955872	0.052	0.348	1.18206e-21	2.94541e-27	-1.0565	0.087	0.374	5.46492e-23	6.3709e-26	5.89082e-27
Cds2	1.03501e-20	-1.06953	0.163	0.423	1.92035e-16	2.96658e-27	-1.3208	0.19	0.47	5.50419e-23	1.03501e-20	5.93316e-27
Spock3	4.85316e-21	-1.09705	0.023	0.265	9.00456e-17	3.13541e-27	-1.40748	0.065	0.35	5.81743e-23	4.85316e-21	6.27081e-27
Jup	3.19069e-24	0.27418	0.343	0.128	5.92001e-20	3.40204e-27	0.251949	0.327	0.112	6.31215e-23	3.19069e-24	6.80409e-27
Fam69b	1.77717e-21	-0.788887	0.016	0.262	3.29737e-17	3.49624e-27	-1.1361	0.056	0.345	6.48692e-23	1.77717e-21	6.99248e-27
Pianp	2.97726e-23	-1.03625	0.033	0.296	5.52401e-19	3.69845e-27	-1.22514	0.059	0.344	6.8621e-23	2.97726e-23	7.39689e-27
Itm2c	1.04203e-14	-1.3173	0.925	0.769	1.93338e-10	4.06452e-27	-1.61385	0.947	0.858	7.54131e-23	1.04203e-14	8.12904e-27
Syt5	1.8965e-20	-1.0363	0.023	0.26	3.51877e-16	4.13127e-27	-1.39457	0.053	0.339	7.66516e-23	1.8965e-20	8.26254e-27
Yrdc	6.05184e-22	0.305067	0.415	0.197	1.12286e-17	4.85877e-27	0.2809	0.421	0.178	9.01497e-23	6.05184e-22	9.71754e-27
Pcdh7	2.79322e-20	-1.01909	0.023	0.259	5.18254e-16	5.42457e-27	-1.33858	0.047	0.333	1.00648e-22	2.79322e-20	1.08491e-26
Ndufa13	5.97718e-25	-0.789507	0.699	0.689	1.10901e-20	6.11014e-27	-0.766575	0.692	0.693	1.13368e-22	5.97718e-25	1.22203e-26
Raly	7.02445e-27	0.263624	0.673	0.361	1.30332e-22	1.04751e-25	0.253838	0.679	0.354	1.94355e-21	1.04751e-25	1.40489e-26
Chd7	4.57457e-26	0.310722	0.379	0.147	8.48766e-22	7.81381e-27	0.315772	0.371	0.144	1.44977e-22	4.57457e-26	1.56276e-26
Gng11	7.87884e-27	-1.07292	0.036	0.33	1.46184e-22	3.62329e-21	-0.992253	0.056	0.294	6.72265e-17	3.62329e-21	1.57577e-26
Ptprd	4.73545e-26	-0.87825	0.033	0.322	8.78615e-22	8.53688e-27	-0.964501	0.04	0.324	1.58393e-22	4.73545e-26	1.70738e-26
Mapre3	1.49362e-26	-0.597965	0.029	0.324	2.77126e-22	7.79496e-15	-0.419291	0.065	0.258	1.44628e-10	7.79496e-15	2.98723e-26
0610007P14Rik	3.4363e-23	-0.677696	0.111	0.393	6.37572e-19	1.62567e-26	-0.791996	0.115	0.397	3.01628e-22	3.4363e-23	3.25135e-26
Bpgm	1.76222e-26	-0.682148	0.042	0.341	3.26962e-22	9.54975e-17	-0.586801	0.09	0.296	1.77186e-12	9.54975e-17	3.52444e-26
Sez6l	8.40792e-19	-1.0833	0.036	0.26	1.56001e-14	2.39138e-26	-1.33863	0.062	0.343	4.43697e-22	8.40792e-19	4.78276e-26
Ahi1	2.70228e-26	-1.14851	0.059	0.351	5.01381e-22	2.26636e-20	-1.00314	0.118	0.349	4.20501e-16	2.26636e-20	5.40456e-26
Tob1	3.4765e-26	-0.886779	0.141	0.435	6.4503e-22	7.76083e-23	-0.803334	0.131	0.383	1.43994e-18	7.76083e-23	6.953e-26
Gabra2	1.12187e-22	-1.42157	0.033	0.291	2.08151e-18	3.59307e-26	-1.50807	0.069	0.346	6.66658e-22	1.12187e-22	7.18614e-26
Gria1	7.71228e-20	-1.13871	0.078	0.32	1.43094e-15	3.86624e-26	-1.38645	0.084	0.362	7.17342e-22	7.71228e-20	7.73247e-26
Cxx1b	5.41023e-26	-0.68502	0.072	0.366	1.00381e-21	1.9715e-21	-0.604135	0.065	0.309	3.65793e-17	1.9715e-21	1.08205e-25
Tppp3	5.84749e-26	-0.873746	0.023	0.307	1.08494e-21	3.30234e-17	-0.634224	0.025	0.222	6.12716e-13	3.30234e-17	1.1695e-25
Blcap	8.55775e-18	-0.759657	0.108	0.335	1.5878e-13	6.21917e-26	-0.978492	0.106	0.384	1.1539e-21	8.55775e-18	1.24383e-25
Bex4	6.823e-26	-0.703344	0.02	0.303	1.26594e-21	1.94634e-20	-0.631806	0.028	0.254	3.61125e-16	1.94634e-20	1.3646e-25
Arl4a	8.13463e-26	-0.81837	0.065	0.362	1.5093e-21	2.27652e-21	-0.857454	0.075	0.32	4.22385e-17	2.27652e-21	1.62693e-25
AY036118	5.92024e-05	-1.13275	0.755	0.72	1	8.1552e-26	-1.25559	0.854	0.861	1.51312e-21	5.92024e-05	1.63104e-25
S100a16	8.32146e-26	-1.10418	0.062	0.348	1.54396e-21	1.70302e-17	-0.952188	0.112	0.317	3.15979e-13	1.70302e-17	1.66429e-25
Tmeff1	1.06741e-22	-0.690886	0.013	0.269	1.98048e-18	1.00563e-25	-0.801727	0.012	0.284	1.86585e-21	1.06741e-22	2.01126e-25
Gna11	4.01818e-20	-0.53714	0.105	0.362	7.45533e-16	1.27719e-25	-0.61616	0.056	0.333	2.36971e-21	4.01818e-20	2.55439e-25
Kif1a	1.9281e-25	-0.680391	0.033	0.316	3.57739e-21	3.91939e-19	-0.626597	0.065	0.292	7.27203e-15	3.91939e-19	3.85619e-25
Lrrn2	4.52963e-16	-0.832413	0.023	0.218	8.40428e-12	2.27989e-25	-1.10808	0.034	0.306	4.23012e-21	4.52963e-16	4.55979e-25
Grin1	7.04396e-21	-1.40411	0.042	0.288	1.30694e-16	2.49507e-25	-1.56557	0.103	0.369	4.62935e-21	7.04396e-21	4.99014e-25
Fermt2	1.73714e-23	-0.586538	0.049	0.323	3.22308e-19	2.90978e-25	-0.631188	0.037	0.31	5.39881e-21	1.73714e-23	5.81956e-25
Ddx3y	7.14432e-16	0.29684	0.487	0.284	1.32556e-11	4.17923e-25	0.308945	0.526	0.252	7.75415e-21	7.14432e-16	8.35847e-25
Tmem147	5.78573e-16	-0.843489	0.235	0.447	1.07348e-11	4.42416e-25	-1.02356	0.29	0.531	8.20858e-21	5.78573e-16	8.84831e-25
Spock1	1.70225e-20	-1.29541	0.039	0.28	3.15836e-16	4.89992e-25	-1.43266	0.072	0.34	9.09132e-21	1.70225e-20	9.79985e-25
Tmem35	3.10679e-15	-1.29732	0.026	0.211	5.76434e-11	5.14025e-25	-1.58141	0.025	0.292	9.53722e-21	3.10679e-15	1.02805e-24
Tmed4	2.72651e-19	-0.777914	0.131	0.378	5.05876e-15	6.22643e-25	-0.937218	0.162	0.436	1.15525e-20	2.72651e-19	1.24529e-24
Gabrg2	4.01244e-17	-1.20884	0.046	0.257	7.44468e-13	6.83364e-25	-1.48498	0.065	0.332	1.26791e-20	4.01244e-17	1.36673e-24
Nfib	7.02025e-25	-0.793363	0.042	0.321	1.30254e-20	4.10439e-23	-0.663757	0.025	0.275	7.61529e-19	4.10439e-23	1.40405e-24
Sqle	2.23881e-21	-0.539608	0.003	0.242	4.15388e-17	8.98601e-25	-0.736519	0.034	0.302	1.66727e-20	2.23881e-21	1.7972e-24
Gm42418	1.74324e-08	-1.37686	0.993	0.96	0.00032344	1.00725e-24	-1.39901	1	0.988	1.86886e-20	1.74324e-08	2.01451e-24
Vldlr	1.21285e-19	-0.777526	0.01	0.234	2.25032e-15	1.02368e-24	-0.984967	0.025	0.29	1.89934e-20	1.21285e-19	2.04737e-24
Cadm1	1.22003e-17	-1.31353	0.333	0.522	2.26363e-13	1.0253e-24	-1.50188	0.405	0.589	1.90235e-20	1.22003e-17	2.05061e-24
Bex1	1.38773e-24	-0.985151	0.039	0.312	2.57479e-20	4.54946e-19	-0.779725	0.069	0.288	8.44107e-15	4.54946e-19	2.77545e-24
Nav2	1.60056e-18	0.264077	0.376	0.18	2.96967e-14	1.38866e-24	0.267354	0.355	0.142	2.57651e-20	1.60056e-18	2.77731e-24
Ptprf	4.97593e-19	-0.799131	0.023	0.247	9.23233e-15	1.41173e-24	-0.986426	0.044	0.311	2.61933e-20	4.97593e-19	2.82347e-24
P3h4	1.43537e-24	-0.666924	0.013	0.285	2.66319e-20	1.69397e-21	-0.717607	0.05	0.294	3.143e-17	1.69397e-21	2.87074e-24
Grm5	7.63656e-21	-1.14107	0.02	0.258	1.41689e-16	1.76621e-24	-1.28278	0.031	0.295	3.27703e-20	7.63656e-21	3.53242e-24
Adam22	3.43503e-18	-0.858415	0.042	0.268	6.37336e-14	1.96027e-24	-1.02323	0.031	0.295	3.63709e-20	3.43503e-18	3.92055e-24
Tram1l1	2.75204e-20	-0.777997	0.013	0.246	5.10613e-16	1.98746e-24	-1.00978	0.025	0.287	3.68754e-20	2.75204e-20	3.97493e-24
Stmn1	2.33809e-24	-1.5561	0.373	0.554	4.3381e-20	2.28933e-21	-1.37448	0.414	0.551	4.24763e-17	2.28933e-21	4.67619e-24
Celsr2	1.0614e-18	-0.88075	0.029	0.253	1.96932e-14	2.73373e-24	-1.06574	0.034	0.297	5.07216e-20	1.0614e-18	5.46745e-24
Ntm	2.88072e-24	-1.1616	0.056	0.334	5.34488e-20	2.44582e-22	-1.10639	0.081	0.328	4.53798e-18	2.44582e-22	5.76143e-24
Uchl1	3.98583e-22	-1.04849	0.072	0.328	7.3953e-18	2.88875e-24	-1.0323	0.112	0.375	5.35979e-20	3.98583e-22	5.7775e-24
Tmem255a	4.50658e-18	-0.798908	0.029	0.246	8.36151e-14	2.90289e-24	-1.02695	0.025	0.286	5.38601e-20	4.50658e-18	5.80577e-24
Tmem158	7.12976e-20	-1.10302	0.033	0.265	1.32286e-15	3.45192e-24	-1.29153	0.062	0.325	6.40469e-20	7.12976e-20	6.90384e-24
Dclk1	4.10439e-24	-0.622411	0.01	0.276	7.61528e-20	2.52072e-19	-0.583071	0.016	0.229	4.67695e-15	2.52072e-19	8.20878e-24
Gabra1	5.06306e-16	-1.34838	0.046	0.247	9.394e-12	4.63404e-24	-1.60291	0.047	0.307	8.59799e-20	5.06306e-16	9.26808e-24
Nrxn3	3.2056e-22	-1.31198	0.026	0.281	5.94767e-18	5.06021e-24	-1.59362	0.069	0.332	9.38872e-20	3.2056e-22	1.01204e-23
Nlgn3	5.84554e-24	-0.875142	0.02	0.288	1.08458e-19	5.34738e-24	-0.925597	0.05	0.312	9.92152e-20	5.84554e-24	1.06948e-23
Nlgn1	1.58039e-18	-0.725259	0.023	0.245	2.93225e-14	5.62866e-24	-0.896587	0.025	0.283	1.04434e-19	1.58039e-18	1.12573e-23
Cd99l2	1.23108e-18	-0.897703	0.062	0.296	2.28415e-14	6.41272e-24	-1.07884	0.075	0.341	1.18982e-19	1.23108e-18	1.28254e-23
Ntrk3	1.54724e-20	-0.818114	0.013	0.247	2.87074e-16	7.21456e-24	-0.975288	0.034	0.293	1.33859e-19	1.54724e-20	1.44291e-23
Noct	3.38175e-10	0.256173	0.265	0.142	6.2745e-06	8.13573e-24	0.297064	0.336	0.133	1.5095e-19	3.38175e-10	1.62715e-23
Lrp1b	8.72971e-24	-0.734471	0.02	0.286	1.61971e-19	9.81442e-24	-0.763455	0.019	0.273	1.82097e-19	9.81442e-24	1.74594e-23
Cadm2	4.69896e-20	-0.925363	0.036	0.275	8.71846e-16	9.26712e-24	-1.06796	0.04	0.298	1.71942e-19	4.69896e-20	1.85342e-23
Psip1	1.07513e-23	-0.619924	0.088	0.368	1.99479e-19	1.00789e-18	-0.578928	0.103	0.327	1.87004e-14	1.00789e-18	2.15025e-23
mt-Atp6	1.35229e-23	-0.36349	1	0.998	2.50904e-19	1.23181e-23	-0.330026	1	1	2.2855e-19	1.35229e-23	2.46362e-23
Nell2	6.6094e-20	-1.01198	0.039	0.279	1.22631e-15	1.2438e-23	-1.24223	0.04	0.299	2.30774e-19	6.6094e-20	2.4876e-23
Pcbp4	1.61135e-23	-0.636436	0.046	0.32	2.98969e-19	1.13389e-18	-0.566769	0.044	0.263	2.10383e-14	1.13389e-18	3.22269e-23
Gdpd1	7.20012e-21	-0.73433	0.029	0.275	1.33591e-16	1.63601e-23	-0.89032	0.069	0.331	3.03545e-19	7.20012e-21	3.27202e-23
6330403K07Rik	2.1521e-23	-2.09465	0.144	0.393	3.99301e-19	1.51846e-18	-1.9261	0.252	0.432	2.81736e-14	1.51846e-18	4.3042e-23
Nnat	2.18491e-23	-2.64692	0.392	0.538	4.05388e-19	5.35008e-13	-2.32618	0.502	0.533	9.92653e-09	5.35008e-13	4.36982e-23
Epn2	2.25391e-23	-0.752552	0.029	0.296	4.1819e-19	1.18564e-15	-0.60259	0.072	0.268	2.19984e-11	1.18564e-15	4.50781e-23
Hacd3	7.56763e-18	-0.978205	0.105	0.339	1.4041e-13	2.33291e-23	-1.18543	0.125	0.383	4.32849e-19	7.56763e-18	4.66583e-23
Praf2	2.613e-23	-0.674273	0.049	0.324	4.84816e-19	2.65939e-20	-0.735795	0.1	0.339	4.93422e-16	2.65939e-20	5.226e-23
Ank3	2.65014e-23	-0.723707	0.02	0.28	4.91707e-19	7.36413e-21	-0.635729	0.019	0.247	1.36634e-16	7.36413e-21	5.30028e-23
Nceh1	1.1777e-13	-0.98154	0.088	0.279	2.18511e-09	2.704e-23	-1.23138	0.103	0.361	5.01701e-19	1.1777e-13	5.40801e-23
Thy1	7.6926e-18	-1.39677	0.029	0.242	1.42728e-13	2.95088e-23	-1.60414	0.056	0.312	5.47507e-19	7.6926e-18	5.90177e-23
Gatm	2.19593e-12	-0.523033	0.68	0.334	4.07433e-08	3.26795e-23	-0.41206	0.701	0.298	6.06335e-19	2.19593e-12	6.5359e-23
Timp3	9.73228e-21	-0.948639	0.069	0.314	1.80573e-16	3.38008e-23	-1.07186	0.044	0.298	6.2714e-19	9.73228e-21	6.76016e-23
Wscd1	3.49214e-23	-0.832569	0.029	0.294	6.47931e-19	3.84119e-20	-0.823669	0.053	0.284	7.12695e-16	3.84119e-20	6.98427e-23
Zbtb20	3.91496e-23	-1.04536	0.275	0.497	7.26381e-19	3.56387e-11	-0.826538	0.346	0.442	6.61241e-07	3.56387e-11	7.82992e-23
Calm3	4.06983e-23	-0.882812	0.356	0.538	7.55115e-19	1.75559e-18	-0.82447	0.417	0.527	3.25732e-14	1.75559e-18	8.13965e-23
Ache	9.28768e-14	-1.16242	0.085	0.271	1.72324e-09	5.59938e-23	-1.49475	0.125	0.372	1.03891e-18	9.28768e-14	1.11988e-22
Chl1	1.11058e-15	-1.18836	0.049	0.247	2.06056e-11	5.68672e-23	-1.41288	0.053	0.305	1.05511e-18	1.11058e-15	1.13734e-22
Cox6c	5.8009e-23	-0.70316	0.876	0.719	1.0763e-18	7.72859e-15	-0.564836	0.9	0.691	1.43396e-10	7.72859e-15	1.16018e-22
St8sia3	8.74866e-18	-1.06029	0.029	0.244	1.62323e-13	8.15327e-23	-1.24494	0.053	0.305	1.51276e-18	8.74866e-18	1.63065e-22
Smarca5	6.9592e-21	0.260682	0.67	0.376	1.29121e-16	9.16432e-23	0.272992	0.648	0.346	1.70035e-18	6.9592e-21	1.83286e-22
Gstm5	9.81634e-23	-0.804784	0.216	0.463	1.82132e-18	2.52506e-17	-0.718838	0.206	0.402	4.68499e-13	2.52506e-17	1.96327e-22
Eid1	1.17261e-22	-0.848819	0.235	0.465	2.17567e-18	8.47376e-21	-0.808355	0.224	0.439	1.57222e-16	8.47376e-21	2.34522e-22
Nlgn2	2.34483e-18	-0.652378	0.033	0.256	4.35059e-14	1.24539e-22	-0.849748	0.047	0.299	2.3107e-18	2.34483e-18	2.49079e-22
Jkamp	2.16607e-12	-0.618904	0.147	0.336	4.01894e-08	1.27673e-22	-0.889136	0.14	0.397	2.36884e-18	2.16607e-12	2.55346e-22
Omg	4.84454e-18	-0.749849	0.023	0.238	8.98857e-14	1.30576e-22	-0.896972	0.031	0.279	2.42271e-18	4.84454e-18	2.61152e-22
Hepacam	1.82024e-22	-0.738147	0.02	0.271	3.37728e-18	5.55469e-10	-0.411434	0.075	0.212	1.03062e-05	5.55469e-10	3.64048e-22
Adgrb1	2.71775e-22	-0.727256	0.029	0.288	5.04252e-18	6.93362e-21	-0.819927	0.059	0.299	1.28646e-16	6.93362e-21	5.43551e-22
Elmod1	6.03692e-19	-0.723022	0.023	0.247	1.12009e-14	2.89947e-22	-0.880764	0.016	0.255	5.37968e-18	6.03692e-19	5.79894e-22
Tmem205	8.32642e-18	-0.609357	0.052	0.278	1.54488e-13	3.24783e-22	-0.715341	0.062	0.314	6.02603e-18	8.32642e-18	6.49566e-22
Map2	3.32315e-22	-0.858298	0.111	0.362	6.16578e-18	1.08227e-19	-0.763237	0.09	0.316	2.00805e-15	1.08227e-19	6.64631e-22
Alg2	3.52621e-21	-0.820221	0.042	0.294	6.54253e-17	3.66276e-22	-0.994238	0.087	0.34	6.79589e-18	3.52621e-21	7.32553e-22
Clip3	4.32816e-22	-0.484412	0.02	0.274	8.03047e-18	8.96044e-17	-0.413241	0.022	0.214	1.66252e-12	8.96044e-17	8.65633e-22
Sox2	4.7815e-22	-0.68845	0.023	0.274	8.87159e-18	2.51012e-12	-0.472293	0.053	0.209	4.65727e-08	2.51012e-12	9.56299e-22
Cox4i1	1.88288e-15	-0.573396	0.83	0.756	3.49349e-11	7.56714e-22	-0.553183	0.907	0.805	1.40401e-17	1.88288e-15	1.51343e-21
Lgi3	1.53546e-17	-0.76868	0.01	0.212	2.84889e-13	8.6649e-22	-0.972557	0.031	0.27	1.60768e-17	1.53546e-17	1.73298e-21
Sdf2	1.13635e-11	-0.760957	0.363	0.507	2.10838e-07	8.99166e-22	-1.02577	0.399	0.575	1.66831e-17	1.13635e-11	1.79833e-21
Slc9a6	1.00325e-13	-0.751085	0.046	0.226	1.86142e-09	1.06964e-21	-1.01237	0.037	0.279	1.98461e-17	1.00325e-13	2.13928e-21
Vstm2l	7.11756e-15	-0.953625	0.026	0.209	1.32059e-10	1.08613e-21	-1.14994	0.022	0.258	2.01521e-17	7.11756e-15	2.17226e-21
Pomgnt2	6.13572e-17	-0.858078	0.016	0.218	1.13842e-12	1.09979e-21	-1.10291	0.044	0.286	2.04056e-17	6.13572e-17	2.19959e-21
Adam23	4.69405e-17	-0.677196	0.02	0.225	8.70933e-13	1.14791e-21	-0.92836	0.022	0.258	2.12983e-17	4.69405e-17	2.29581e-21
Pcdh19	4.93806e-15	-0.932103	0.029	0.215	9.16208e-11	1.16728e-21	-1.18712	0.04	0.282	2.16577e-17	4.93806e-15	2.33456e-21
Fbxo2	1.22756e-21	-0.764457	0.075	0.333	2.27762e-17	3.22178e-11	-0.595608	0.112	0.269	5.97769e-07	3.22178e-11	2.45513e-21
P4htm	6.38142e-21	-0.901683	0.016	0.256	1.18401e-16	1.26794e-21	-1.04431	0.053	0.296	2.35253e-17	6.38142e-21	2.53588e-21
Ndrg1	1.28786e-21	-0.690191	0.003	0.243	2.38949e-17	5.44004e-14	-0.642772	0.028	0.195	1.00934e-09	5.44004e-14	2.57571e-21
Cntfr	1.0052e-19	-0.579434	0.013	0.242	1.86505e-15	1.38067e-21	-0.725167	0.022	0.258	2.56169e-17	1.0052e-19	2.76134e-21
Map7d2	1.81214e-21	-0.515891	0.007	0.246	3.36224e-17	4.42883e-11	-0.324776	0.019	0.152	8.21726e-07	4.42883e-11	3.62427e-21
Map1b	2.29556e-21	-0.901995	0.072	0.32	4.25919e-17	8.19031e-21	-0.914447	0.084	0.323	1.51963e-16	8.19031e-21	4.59113e-21
Gpm6b	2.35102e-21	-1.48614	0.261	0.47	4.36209e-17	6.79099e-15	-1.38034	0.28	0.417	1.26e-10	6.79099e-15	4.70205e-21
Irf2bp2	1.80189e-17	0.339469	0.536	0.314	3.34323e-13	2.59889e-21	0.292498	0.542	0.285	4.82197e-17	1.80189e-17	5.19777e-21
Fam213a	2.63933e-21	-0.776475	0.108	0.373	4.89702e-17	2.65924e-17	-0.718143	0.15	0.361	4.93396e-13	2.65924e-17	5.27866e-21
Tpm1	2.68732e-21	-0.673982	0.049	0.306	4.98606e-17	2.82838e-21	-0.725915	0.05	0.293	5.24778e-17	2.82838e-21	5.37465e-21
Soga3	2.95473e-21	-0.415102	0	0.235	5.4822e-17	1.36097e-13	-0.306246	0.022	0.183	2.52514e-09	1.36097e-13	5.90946e-21
Chpf	9.14801e-14	-0.694862	0.039	0.218	1.69732e-09	3.75885e-21	-0.930513	0.044	0.281	6.97417e-17	9.14801e-14	7.5177e-21
Lysmd2	3.90867e-21	-0.52501	0.036	0.285	7.25215e-17	3.01972e-14	-0.39789	0.059	0.241	5.60279e-10	3.01972e-14	7.81735e-21
Tmod2	3.98326e-21	-0.655505	0.052	0.305	7.39054e-17	2.30555e-12	-0.457975	0.062	0.224	4.27771e-08	2.30555e-12	7.96652e-21
Chid1	4.02562e-12	-0.755688	0.095	0.272	7.46913e-08	4.20668e-21	-0.995503	0.084	0.329	7.80508e-17	4.02562e-12	8.41337e-21
Adcyap1r1	1.63046e-20	-0.940927	0.029	0.269	3.02516e-16	4.34291e-21	-1.08839	0.078	0.316	8.05783e-17	1.63046e-20	8.68582e-21
Acyp2	4.57998e-21	-0.534693	0.046	0.299	8.49769e-17	2.57387e-13	-0.437624	0.081	0.257	4.77556e-09	2.57387e-13	9.15995e-21
Dnm3	4.70009e-21	-0.568737	0.023	0.266	8.72054e-17	4.64919e-19	-0.528772	0.031	0.246	8.62611e-15	4.64919e-19	9.40017e-21
Arhgdig	4.78879e-21	-0.755165	0.02	0.26	8.88512e-17	3.10495e-17	-0.848298	0.069	0.272	5.76092e-13	3.10495e-17	9.57758e-21
Tcaf1	4.93316e-21	-0.507666	0.036	0.284	9.15298e-17	7.51497e-16	-0.503916	0.056	0.25	1.39433e-11	7.51497e-16	9.86632e-21
Phlda3	5.42859e-21	-0.498809	0.013	0.252	1.00722e-16	1.38294e-16	-0.438549	0.016	0.204	2.5659e-12	1.38294e-16	1.08572e-20
Tuba1a	5.61701e-21	-1.07189	0.572	0.626	1.04218e-16	7.8874e-17	-1.03848	0.726	0.656	1.46343e-12	7.8874e-17	1.1234e-20
Fam92a	5.79376e-21	-0.489956	0.049	0.301	1.07498e-16	1.84921e-15	-0.418647	0.059	0.254	3.43103e-11	1.84921e-15	1.15875e-20
Tubb4a	6.7352e-21	-1.01028	0.02	0.26	1.24965e-16	1.49142e-19	-1.10322	0.012	0.228	2.76717e-15	1.49142e-19	1.34704e-20
Cnih2	7.02863e-21	-0.822905	0.036	0.278	1.30409e-16	7.48157e-20	-0.848799	0.065	0.293	1.38813e-15	7.48157e-20	1.40573e-20
2020-03-06	1.0987e-10	-0.902934	0.229	0.391	2.03852e-06	7.13899e-21	-1.14776	0.218	0.449	1.32457e-16	1.0987e-10	1.4278e-20
Cnih1	1.42532e-13	-0.626894	0.19	0.386	2.64453e-09	7.21746e-21	-0.834186	0.193	0.431	1.33913e-16	1.42532e-13	1.44349e-20
Cfl2	7.86046e-21	-0.647742	0.147	0.401	1.45843e-16	2.35438e-16	-0.593585	0.168	0.37	4.36832e-12	2.35438e-16	1.57209e-20
Gnai1	8.61196e-21	-0.55477	0.016	0.253	1.59786e-16	1.6307e-16	-0.49227	0.019	0.207	3.02559e-12	1.6307e-16	1.72239e-20
Tmem14a	8.6997e-21	-0.518267	0.023	0.264	1.61414e-16	8.52319e-17	-0.500957	0.034	0.232	1.58139e-12	8.52319e-17	1.73994e-20
Prkcdbp	9.09933e-21	-0.593747	0.042	0.287	1.68829e-16	2.3303e-17	-0.477695	0.04	0.247	4.32364e-13	2.3303e-17	1.81987e-20
Ddr1	9.32401e-21	-0.516902	0.003	0.235	1.72998e-16	9.14193e-21	-0.593246	0.028	0.26	1.69619e-16	9.32401e-21	1.82839e-20
Cdh13	1.97895e-14	-1.05355	0.029	0.208	3.67175e-10	9.72034e-21	-1.32846	0.037	0.269	1.80351e-16	1.97895e-14	1.94407e-20
Araf	7.94872e-20	-0.864548	0.186	0.415	1.47481e-15	1.03392e-20	-0.873095	0.187	0.417	1.91834e-16	7.94872e-20	2.06785e-20
Kif1b	1.04727e-20	-0.795604	0.229	0.46	1.9431e-16	6.7327e-15	-0.694939	0.227	0.402	1.24918e-10	6.7327e-15	2.09453e-20
Fam234b	1.86749e-15	-0.932225	0.056	0.256	3.46493e-11	1.10696e-20	-1.11874	0.078	0.313	2.05386e-16	1.86749e-15	2.21393e-20
2210016L21Rik	1.22957e-20	-0.620724	0.082	0.332	2.28134e-16	1.14621e-14	-0.498014	0.097	0.29	2.12667e-10	1.14621e-14	2.45914e-20
Reep2	5.03062e-18	-0.872817	0.026	0.242	9.33382e-14	1.31983e-20	-1.00697	0.059	0.295	2.4488e-16	5.03062e-18	2.63965e-20
Pnmal2	9.13644e-20	-0.753317	0.046	0.281	1.69518e-15	1.58139e-20	-0.785534	0.04	0.272	2.93412e-16	9.13644e-20	3.16279e-20
Frrs1l	2.95458e-19	-0.825955	0.01	0.231	5.48192e-15	1.63901e-20	-1.0035	0.04	0.272	3.04101e-16	2.95458e-19	3.27801e-20
Sorbs2	1.79702e-20	-0.601349	0.013	0.246	3.33419e-16	1.26258e-14	-0.478756	0.028	0.202	2.3426e-10	1.26258e-14	3.59404e-20
Cyb561	1.39073e-16	-0.799163	0.016	0.214	2.58036e-12	1.9333e-20	-1.03137	0.037	0.267	3.58704e-16	1.39073e-16	3.86659e-20
Syt1	1.4263e-18	-1.28385	0.033	0.251	2.64636e-14	1.96482e-20	-1.38839	0.072	0.302	3.64552e-16	1.4263e-18	3.92964e-20
Slc25a14	1.57816e-15	-0.657981	0.046	0.245	2.92812e-11	2.51412e-20	-0.912442	0.062	0.298	4.66469e-16	1.57816e-15	5.02823e-20
Ppp1r16b	2.5451e-20	-0.883168	0.01	0.241	4.72219e-16	2.80717e-14	-0.599553	0.022	0.189	5.20842e-10	2.80717e-14	5.09021e-20
Tspyl4	2.55942e-20	-0.530721	0.023	0.26	4.74874e-16	3.01621e-17	-0.496654	0.028	0.228	5.59627e-13	3.01621e-17	5.11884e-20
Ndufb5	2.77897e-14	-0.725942	0.52	0.585	5.1561e-10	2.79062e-20	-0.795909	0.62	0.649	5.17771e-16	2.77897e-14	5.58124e-20
Mfsd6	3.42865e-20	-0.76283	0.01	0.239	6.36151e-16	2.86758e-20	-0.879134	0.04	0.272	5.32052e-16	3.42865e-20	5.73517e-20
Laptm4b	2.6374e-08	-0.470838	0.095	0.23	0.000489344	2.94744e-20	-0.765129	0.072	0.309	5.46868e-16	2.6374e-08	5.89488e-20
Ttll7	2.99638e-20	-0.669943	0.023	0.259	5.55948e-16	2.05592e-16	-0.609994	0.019	0.206	3.81455e-12	2.05592e-16	5.99275e-20
Atrn	1.21846e-14	-0.585467	0.046	0.24	2.26073e-10	3.2017e-20	-0.762152	0.04	0.271	5.94043e-16	1.21846e-14	6.4034e-20
Ncald	1.44094e-17	-0.673065	0.036	0.248	2.67353e-13	3.60776e-20	-0.690764	0.006	0.224	6.69383e-16	1.44094e-17	7.21551e-20
Neo1	4.09011e-19	-0.597021	0.016	0.239	7.58879e-15	3.90797e-20	-0.692246	0.031	0.258	7.25086e-16	4.09011e-19	7.81595e-20
Dynll1	4.27402e-20	-0.970249	0.725	0.645	7.93002e-16	6.68943e-18	-0.994797	0.732	0.63	1.24116e-13	6.68943e-18	8.54805e-20
Hmgcs1	4.32464e-20	-0.561109	0.065	0.314	8.02394e-16	3.80071e-13	-0.562382	0.128	0.301	7.05184e-09	3.80071e-13	8.64928e-20
Cbx5	4.64836e-20	-0.576559	0.085	0.333	8.62456e-16	2.13589e-13	-0.495597	0.118	0.298	3.96293e-09	2.13589e-13	9.29672e-20
Fam19a5	4.87141e-20	-0.512154	0.02	0.252	9.03841e-16	4.09744e-15	-0.508187	0.05	0.235	7.60238e-11	4.09744e-15	9.74281e-20
Gde1	2.47447e-11	-0.676671	0.258	0.419	4.59114e-07	4.99217e-20	-0.883334	0.305	0.502	9.26247e-16	2.47447e-11	9.98434e-20
Ggt7	3.12412e-13	-0.700509	0.026	0.193	5.79649e-09	5.23837e-20	-0.941231	0.031	0.256	9.71927e-16	3.12412e-13	1.04767e-19
Pllp	6.69251e-20	-1.02077	0.007	0.231	1.24173e-15	1.04365e-17	-0.988393	0.012	0.209	1.93638e-13	1.04365e-17	1.3385e-19
Adgrb3	7.08322e-20	-0.601855	0.003	0.226	1.31422e-15	3.88018e-18	-0.671857	0.025	0.232	7.19929e-14	3.88018e-18	1.41664e-19
Dhcr24	6.53058e-12	-0.671308	0.036	0.192	1.21168e-07	9.05724e-20	-0.890655	0.019	0.237	1.68048e-15	6.53058e-12	1.81145e-19
Endod1	8.89735e-15	-0.887695	0.111	0.314	1.65081e-10	9.77825e-20	-1.08149	0.131	0.36	1.81426e-15	8.89735e-15	1.95565e-19
Nebl	9.87596e-20	-0.462441	0.01	0.235	1.83239e-15	4.10068e-15	-0.378362	0.019	0.194	7.6084e-11	4.10068e-15	1.97519e-19
Reep1	4.34681e-15	-0.582674	0.013	0.193	8.06507e-11	1.01244e-19	-0.788386	0.016	0.233	1.87848e-15	4.34681e-15	2.02488e-19
Agrn	1.25197e-17	-0.532348	0.029	0.246	2.32291e-13	1.2791e-19	-0.637847	0.031	0.254	2.37325e-15	1.25197e-17	2.55821e-19
Cacna2d2	4.64777e-12	-0.631333	0.026	0.18	8.62348e-08	1.30822e-19	-0.946519	0.034	0.256	2.42726e-15	4.64777e-12	2.61643e-19
Rsph9	4.61637e-19	-0.615627	0.016	0.24	8.56522e-15	1.31939e-19	-0.701833	0.028	0.249	2.448e-15	4.61637e-19	2.63878e-19
Atp2a2	1.17878e-13	-0.890634	0.294	0.469	2.18712e-09	1.44064e-19	-1.04727	0.374	0.541	2.67296e-15	1.17878e-13	2.88128e-19
2020-09-04	1.53822e-19	-1.60245	0.039	0.273	2.85402e-15	2.67259e-15	-1.48168	0.04	0.225	4.95872e-11	2.67259e-15	3.07645e-19
Hmgn3	1.75563e-19	-0.644044	0.134	0.373	3.25739e-15	5.18582e-12	-0.507611	0.162	0.321	9.62178e-08	5.18582e-12	3.51126e-19
Tspan2	1.80424e-19	-0.922926	0.007	0.227	3.34758e-15	6.78879e-15	-0.799435	0.034	0.212	1.25959e-10	6.78879e-15	3.60847e-19
Gstm7	1.86744e-19	-0.474267	0.007	0.227	3.46485e-15	3.07727e-14	-0.382423	0.012	0.175	5.70956e-10	3.07727e-14	3.73489e-19
mt-Co3	5.62876e-13	-0.310539	1	0.988	1.04436e-08	1.88449e-19	-0.35808	1	0.998	3.49649e-15	5.62876e-13	3.76899e-19
Bod1	2.16068e-19	-0.551874	0.111	0.356	4.00893e-15	1.93703e-12	-0.473263	0.153	0.32	3.59397e-08	1.93703e-12	4.32136e-19
Gria4	8.28211e-17	-0.675591	0.016	0.216	1.53666e-12	2.38678e-19	-0.760002	0.022	0.238	4.42843e-15	8.28211e-17	4.77356e-19
Tro	2.53487e-19	-0.571353	0.007	0.225	4.7032e-15	3.50505e-15	-0.574264	0.034	0.214	6.50327e-11	3.50505e-15	5.06974e-19
Plpp3	2.60235e-19	-1.08379	0.088	0.322	4.82839e-15	5.05378e-12	-0.84269	0.128	0.286	9.37679e-08	5.05378e-12	5.20469e-19
Acot7	2.78323e-19	-0.576985	0.039	0.271	5.16401e-15	1.88601e-12	-0.506104	0.084	0.251	3.4993e-08	1.88601e-12	5.56646e-19
Gprasp2	2.98641e-19	-0.678668	0.049	0.28	5.54098e-15	9.23878e-12	-0.58692	0.093	0.252	1.71416e-07	9.23878e-12	5.97281e-19
Krt10	3.19725e-19	-0.39646	0.013	0.237	5.93217e-15	3.89811e-13	-0.274215	0.012	0.163	7.23255e-09	3.89811e-13	6.39449e-19
mt-Co1	3.54499e-18	-0.37255	1	0.984	6.57738e-14	3.21491e-19	-0.363008	1	0.993	5.96495e-15	3.54499e-18	6.42982e-19
Plppr3	1.21792e-14	-0.741126	0.02	0.198	2.25973e-10	3.24326e-19	-0.999571	0.028	0.244	6.01755e-15	1.21792e-14	6.48653e-19
Tenm1	9.82703e-16	-0.938918	0.016	0.204	1.82331e-11	3.29632e-19	-1.09479	0.028	0.244	6.11599e-15	9.82703e-16	6.59263e-19
Pmm1	3.42171e-19	-0.635422	0.134	0.372	6.34863e-15	9.72794e-09	-0.471577	0.174	0.297	0.000180492	9.72794e-09	6.84341e-19
Snap47	3.44698e-19	-0.704079	0.095	0.332	6.39552e-15	2.24908e-12	-0.582483	0.162	0.327	4.17295e-08	2.24908e-12	6.89396e-19
Phyhipl	3.66605e-19	-0.63871	0.062	0.3	6.80198e-15	6.29024e-13	-0.622761	0.084	0.251	1.16709e-08	6.29024e-13	7.33209e-19
Fam134a	6.85097e-12	-0.70622	0.33	0.474	1.27113e-07	3.88316e-19	-0.879383	0.361	0.532	7.20482e-15	6.85097e-12	7.76633e-19
Enho	4.62577e-19	-0.857103	0.157	0.39	8.58266e-15	1.14602e-11	-0.695722	0.202	0.353	2.12632e-07	1.14602e-11	9.25155e-19
Anks1b	4.74864e-19	-0.495319	0.013	0.234	8.81063e-15	1.01672e-16	-0.493612	0.012	0.2	1.88642e-12	1.01672e-16	9.49729e-19
Fgfr1	1.59158e-16	-0.508236	0.007	0.198	2.95302e-12	4.78796e-19	-0.702329	0.022	0.235	8.88358e-15	1.59158e-16	9.57592e-19
Fam216a	5.29691e-19	-0.373066	0.003	0.218	9.82789e-15	8.14379e-11	-0.254042	0.031	0.168	1.511e-06	8.14379e-11	1.05938e-18
Chn1	5.35144e-19	-0.545708	0.026	0.251	9.92906e-15	5.2753e-13	-0.440162	0.04	0.203	9.78779e-09	5.2753e-13	1.07029e-18
Elavl3	5.42338e-19	-0.548656	0.02	0.241	1.00625e-14	2.68457e-12	-0.475915	0.044	0.198	4.98096e-08	2.68457e-12	1.08468e-18
Atp6v0a1	1.5725e-05	-0.834356	0.392	0.459	0.291762	5.92247e-19	-1.17256	0.371	0.533	1.09885e-14	1.5725e-05	1.18449e-18
Rcan2	6.61703e-19	-0.562637	0.02	0.242	1.22772e-14	3.38349e-14	-0.404125	0.016	0.179	6.27773e-10	3.38349e-14	1.32341e-18
Grik5	6.63358e-19	-0.668208	0.026	0.252	1.23079e-14	9.86587e-19	-0.758763	0.044	0.26	1.83051e-14	9.86587e-19	1.32672e-18
Fam174a	6.55201e-13	-0.654874	0.369	0.499	1.21566e-08	7.487e-19	-0.764589	0.327	0.509	1.38914e-14	6.55201e-13	1.4974e-18
1500011B03Rik	8.55311e-19	-0.702129	0.049	0.277	1.58694e-14	9.62285e-18	-0.662272	0.059	0.27	1.78542e-13	9.62285e-18	1.71062e-18
Bhlhe40	9.68059e-19	-0.590935	0.036	0.263	1.79614e-14	9.37423e-18	-0.531646	0.04	0.25	1.7393e-13	9.37423e-18	1.93612e-18
Nat14	1.00605e-18	-0.588301	0.033	0.261	1.86662e-14	1.35398e-15	-0.640639	0.069	0.262	2.51218e-11	1.35398e-15	2.0121e-18
Nfe2l1	6.74836e-05	-0.631914	0.297	0.376	1	1.01898e-18	-0.925199	0.243	0.45	1.89062e-14	6.74836e-05	2.03797e-18
Agpat4	1.0414e-18	-0.646427	0.088	0.328	1.93222e-14	3.90037e-13	-0.650933	0.174	0.35	7.23674e-09	3.90037e-13	2.0828e-18
Slc1a1	1.1264e-15	-0.580715	0.007	0.188	2.08993e-11	1.04785e-18	-0.742034	0.025	0.235	1.94418e-14	1.1264e-15	2.0957e-18
Pbx1	1.0717e-18	-0.597619	0.095	0.332	1.98843e-14	5.58532e-11	-0.49094	0.125	0.282	1.0363e-06	5.58532e-11	2.14339e-18
Tmem132b	1.9435e-18	-0.526079	0.003	0.212	3.60598e-14	1.10886e-18	-0.602464	0.009	0.215	2.05737e-14	1.9435e-18	2.21772e-18
Tspan5	1.28278e-18	-0.583016	0.039	0.268	2.38007e-14	5.10148e-13	-0.550207	0.081	0.251	9.46529e-09	5.10148e-13	2.56556e-18
Tmem151a	1.31131e-18	-0.71804	0.016	0.233	2.433e-14	7.87275e-18	-0.79385	0.034	0.239	1.46071e-13	7.87275e-18	2.62261e-18
Hist3h2ba	1.39869e-18	-0.494166	0.023	0.242	2.59514e-14	4.71835e-16	-0.421809	0.019	0.203	8.75443e-12	4.71835e-16	2.79739e-18
Sesn3	1.42845e-18	-0.504982	0.065	0.3	2.65034e-14	1.33166e-13	-0.444573	0.084	0.262	2.47077e-09	1.33166e-13	2.8569e-18
Chchd2	1.51594e-18	-0.491018	0.967	0.764	2.81267e-14	1.8866e-12	-0.410118	0.972	0.762	3.5004e-08	1.8866e-12	3.03187e-18
Arl2bp	1.67515e-18	-0.608935	0.134	0.373	3.10807e-14	7.22838e-16	-0.592384	0.14	0.337	1.34115e-11	7.22838e-16	3.3503e-18
Lrrn3	2.83267e-16	-0.646449	0.013	0.206	5.25574e-12	1.70718e-18	-0.851507	0.031	0.242	3.1675e-14	2.83267e-16	3.41436e-18
L1cam	6.37582e-11	-0.870216	0.059	0.212	1.18297e-06	1.81639e-18	-1.08499	0.062	0.277	3.37012e-14	6.37582e-11	3.63277e-18
Spry2	1.90067e-18	-0.589858	0.023	0.241	3.5265e-14	1.11865e-11	-0.394516	0.037	0.184	2.07553e-07	1.11865e-11	3.80134e-18
Dad1	3.37514e-07	-0.457285	0.84	0.7	0.00626224	1.92009e-18	-0.598177	0.882	0.752	3.56254e-14	3.37514e-07	3.84018e-18
Nrbp2	2.01869e-18	-0.402466	0.007	0.217	3.74548e-14	7.16215e-12	-0.302172	0.016	0.155	1.32886e-07	7.16215e-12	4.03739e-18
Lrrn1	2.04578e-18	-0.539086	0.007	0.217	3.79573e-14	7.88147e-18	-0.640705	0.031	0.237	1.46233e-13	7.88147e-18	4.09155e-18
Lrp3	5.21052e-14	-0.501448	0.016	0.186	9.66759e-10	2.11081e-18	-0.67619	0.025	0.234	3.9164e-14	5.21052e-14	4.22162e-18
Oprl1	1.55352e-14	-0.711542	0.016	0.192	2.88241e-10	2.13297e-18	-0.946508	0.031	0.24	3.95751e-14	1.55352e-14	4.26593e-18
Emc1	4.1888e-10	-0.873161	0.209	0.373	7.7719e-06	2.16668e-18	-1.06447	0.215	0.425	4.02005e-14	4.1888e-10	4.33335e-18
Mast4	2.27855e-18	-0.625375	0.046	0.274	4.22762e-14	1.11726e-13	-0.564334	0.056	0.23	2.07297e-09	1.11726e-13	4.5571e-18
Cfap36	2.30477e-18	-0.527685	0.095	0.333	4.27627e-14	8.66443e-10	-0.438477	0.156	0.297	1.6076e-05	8.66443e-10	4.60954e-18
Prrt1	2.32752e-18	-0.433575	0.01	0.222	4.31849e-14	3.83564e-16	-0.418565	0.003	0.18	7.11665e-12	3.83564e-16	4.65505e-18
Enpp2	2.51295e-18	-0.889038	0.013	0.224	4.66252e-14	3.20826e-16	-0.908482	0.04	0.232	5.95261e-12	3.20826e-16	5.02589e-18
Fhl1	2.60779e-18	-0.414286	0.01	0.222	4.83849e-14	1.13811e-12	-0.342569	0.028	0.181	2.11165e-08	1.13811e-12	5.21558e-18
Epha5	6.39235e-15	-0.709571	0.029	0.214	1.18604e-10	3.05055e-18	-0.881751	0.037	0.248	5.66e-14	6.39235e-15	6.10111e-18
Arl2	3.36914e-18	-0.60663	0.118	0.355	6.25111e-14	1.19349e-10	-0.477631	0.15	0.302	2.2144e-06	1.19349e-10	6.73829e-18
Hdgfrp3	3.52681e-18	-0.420761	0.023	0.241	6.54364e-14	4.93056e-13	-0.38171	0.037	0.199	9.14816e-09	4.93056e-13	7.05362e-18
Canx	9.59794e-06	-1.02299	0.817	0.708	0.17808	3.66413e-18	-1.22346	0.847	0.791	6.79843e-14	9.59794e-06	7.32827e-18
Atp2b2	1.01164e-13	-0.63032	0.026	0.2	1.877e-09	3.80074e-18	-0.854299	0.025	0.231	7.05189e-14	1.01164e-13	7.60148e-18
Megf8	1.85832e-15	-0.965	0.059	0.26	3.44793e-11	4.04524e-18	-1.03987	0.097	0.315	7.50554e-14	1.85832e-15	8.09048e-18
Crtac1	5.23025e-10	-0.657828	0.016	0.142	9.70421e-06	4.15058e-18	-1.13153	0.019	0.222	7.70099e-14	5.23025e-10	8.30116e-18
Aatk	4.17625e-18	-0.624634	0.046	0.269	7.74862e-14	4.25978e-16	-0.654849	0.056	0.251	7.90359e-12	4.25978e-16	8.35251e-18
Plppr4	4.35432e-18	-0.756758	0.007	0.213	8.079e-14	3.50023e-16	-0.865677	0.056	0.251	6.49433e-12	3.50023e-16	8.70863e-18
Nalcn	1.14141e-16	-0.602416	0.003	0.194	2.11777e-12	4.78048e-18	-0.756386	0.016	0.218	8.86971e-14	1.14141e-16	9.56097e-18
Rnf208	4.85654e-18	-0.44586	0.013	0.223	9.01083e-14	1.12581e-13	-0.417806	0.028	0.194	2.08882e-09	1.12581e-13	9.71309e-18
Chst1	9.50073e-10	-0.891673	0.108	0.253	1.76277e-05	5.08988e-18	-1.16779	0.087	0.297	9.44376e-14	9.50073e-10	1.01798e-17
Tmem121	1.32155e-16	-0.499453	0.007	0.199	2.45201e-12	5.32946e-18	-0.63688	0.009	0.208	9.88828e-14	1.32155e-16	1.06589e-17
Serp2	5.66171e-18	-0.746565	0.029	0.242	1.05047e-13	3.81628e-13	-0.643451	0.056	0.22	7.08072e-09	3.81628e-13	1.13234e-17
Ppp2r2b	5.92141e-18	-0.435285	0.016	0.228	1.09866e-13	1.16188e-10	-0.343577	0.044	0.183	2.15575e-06	1.16188e-10	1.18428e-17
Egfl7	2.14702e-14	-1.15127	0.02	0.195	3.98358e-10	6.0846e-18	-1.18416	0.028	0.232	1.12894e-13	2.14702e-14	1.21692e-17
Ttyh1	6.15048e-18	-1.15231	0.147	0.364	1.14116e-13	1.877e-15	-0.877043	0.137	0.325	3.48259e-11	1.877e-15	1.2301e-17
Spon1	6.33085e-18	-0.669216	0.02	0.229	1.17463e-13	3.26177e-16	-0.652662	0.031	0.22	6.05189e-12	3.26177e-16	1.26617e-17
Apbb1	6.86901e-18	-0.522066	0.059	0.286	1.27448e-13	4.66302e-17	-0.52941	0.056	0.263	8.65177e-13	4.66302e-17	1.3738e-17
Gabrg1	7.46294e-18	-0.898905	0.023	0.234	1.38467e-13	1.97414e-16	-0.992129	0.062	0.26	3.66281e-12	1.97414e-16	1.49259e-17
Tmem106b	8.09628e-10	-0.59946	0.186	0.352	1.50218e-05	7.48503e-18	-0.891686	0.184	0.398	1.38877e-13	8.09628e-10	1.49701e-17
Wfs1	1.53459e-13	-0.683132	0.016	0.182	2.84728e-09	7.61625e-18	-0.985442	0.031	0.236	1.41312e-13	1.53459e-13	1.52325e-17
Dpp10	7.54197e-15	-0.867522	0.01	0.184	1.39934e-10	8.13561e-18	-1.05547	0.034	0.239	1.50948e-13	7.54197e-15	1.62712e-17
Pgap1	2.01077e-17	-0.859536	0.033	0.246	3.73079e-13	8.39666e-18	-0.971753	0.069	0.28	1.55792e-13	2.01077e-17	1.67933e-17
Scn2b	2.455e-14	-0.884294	0.036	0.218	4.555e-10	8.91163e-18	-0.978784	0.04	0.247	1.65346e-13	2.455e-14	1.78233e-17
Sorcs3	1.24766e-14	-0.709021	0.023	0.203	2.3149e-10	9.07934e-18	-0.900991	0.037	0.245	1.68458e-13	1.24766e-14	1.81587e-17
Cnn3	1.40093e-16	-0.536574	0.059	0.268	2.59929e-12	9.28875e-18	-0.514762	0.05	0.26	1.72343e-13	1.40093e-16	1.85775e-17
Slc35g2	1.58142e-12	-0.578076	0.02	0.176	2.93417e-08	1.03778e-17	-0.874827	0.034	0.239	1.9255e-13	1.58142e-12	2.07556e-17
Dgcr6	1.05894e-17	-0.498909	0.092	0.324	1.96477e-13	2.28164e-06	-0.330845	0.159	0.265	0.0423335	2.28164e-06	2.11789e-17
Map1a	1.07046e-17	-0.386465	0.013	0.221	1.98613e-13	2.56069e-10	-0.34801	0.053	0.19	4.75111e-06	2.56069e-10	2.14091e-17
Lingo1	3.33785e-13	-0.601259	0.013	0.172	6.19305e-09	1.07734e-17	-0.732812	0.006	0.2	1.99889e-13	3.33785e-13	2.15468e-17
Dnajc10	6.21102e-08	-0.59151	0.16	0.298	0.00115239	1.07889e-17	-0.800039	0.115	0.333	2.00177e-13	6.21102e-08	2.15778e-17
Asphd2	1.08409e-17	-0.474562	0.016	0.225	2.01141e-13	7.43824e-15	-0.5443	0.022	0.196	1.38009e-10	7.43824e-15	2.16817e-17
Hap1	2.04458e-16	-0.828554	0.069	0.275	3.79352e-12	1.08419e-17	-0.862476	0.065	0.272	2.0116e-13	2.04458e-16	2.16838e-17
Cdc42bpa	1.12588e-17	-0.489226	0.072	0.304	2.08896e-13	3.41949e-11	-0.344649	0.072	0.228	6.34452e-07	3.41949e-11	2.25177e-17
Dag1	3.26261e-13	-0.478168	0.052	0.231	6.05346e-09	1.19546e-17	-0.571428	0.044	0.251	2.21806e-13	3.26261e-13	2.39092e-17
Hint1	1.30624e-17	-0.736349	0.817	0.679	2.4236e-13	5.57374e-10	-0.550348	0.819	0.643	1.03415e-05	5.57374e-10	2.61248e-17
Brinp3	6.40777e-16	-0.642586	0.007	0.191	1.1889e-11	1.3108e-17	-0.720109	0.006	0.199	2.43207e-13	6.40777e-16	2.62161e-17
Sccpdh	1.38565e-17	-0.497457	0.033	0.25	2.57093e-13	7.83883e-16	-0.564791	0.062	0.259	1.45442e-11	7.83883e-16	2.7713e-17
Cox8a	1.51031e-17	-0.507557	0.958	0.787	2.80222e-13	4.43176e-07	-0.392868	0.956	0.743	0.00822269	4.43176e-07	3.02061e-17
Syne1	1.57141e-17	-0.426426	0.013	0.22	2.9156e-13	1.29495e-13	-0.349914	0.009	0.164	2.40266e-09	1.29495e-13	3.14283e-17
Tnr	9.20986e-17	-0.805864	0.016	0.215	1.7088e-12	1.71798e-17	-0.872747	0.022	0.22	3.18754e-13	9.20986e-17	3.43596e-17
Slit2	1.74711e-17	-0.796521	0.013	0.216	3.2416e-13	8.49489e-17	-0.760768	0.019	0.209	1.57614e-12	8.49489e-17	3.49423e-17
Rorb	1.94458e-17	-0.642363	0.02	0.226	3.60797e-13	5.90907e-12	-0.542653	0.022	0.166	1.09637e-07	5.90907e-12	3.88916e-17
Serpini1	3.41859e-12	-0.943329	0.033	0.191	6.34286e-08	1.97007e-17	-1.09656	0.025	0.223	3.65526e-13	3.41859e-12	3.94013e-17
Fut9	1.98601e-17	-0.664576	0.02	0.228	3.68484e-13	6.18533e-17	-0.779376	0.044	0.243	1.14763e-12	6.18533e-17	3.97202e-17
4930402H24Rik	2.03964e-17	-0.439916	0.046	0.268	3.78435e-13	6.30435e-12	-0.34297	0.053	0.211	1.16971e-07	6.30435e-12	4.07928e-17
Gabra3	2.68665e-14	-0.732196	0.01	0.179	4.98481e-10	2.10776e-17	-0.930142	0.031	0.232	3.91075e-13	2.68665e-14	4.21553e-17
Calm1	7.29165e-15	-0.627894	0.892	0.71	1.35289e-10	2.24578e-17	-0.609943	0.872	0.72	4.16682e-13	7.29165e-15	4.49156e-17
Gria3	7.46505e-16	-0.750828	0.007	0.19	1.38507e-11	2.3109e-17	-0.877513	0.025	0.223	4.28765e-13	7.46505e-16	4.62181e-17
Grin3a	4.44845e-15	-0.622104	0.013	0.193	8.25365e-11	2.50919e-17	-0.725043	0.012	0.206	4.65555e-13	4.44845e-15	5.01838e-17
Gng3	3.00824e-17	-1.11185	0.082	0.29	5.58149e-13	5.6018e-16	-0.999617	0.084	0.274	1.03936e-11	5.6018e-16	6.01648e-17
Atp1a1	0.034633	-0.88632	0.644	0.574	1	3.0383e-17	-1.20176	0.645	0.674	5.63726e-13	0.034633	6.0766e-17
Htra1	3.21798e-17	-0.785817	0.023	0.228	5.97064e-13	4.43742e-13	-0.474864	0.019	0.174	8.23319e-09	4.43742e-13	6.43596e-17
Il1rapl1	3.44291e-17	-0.382282	0	0.194	6.38798e-13	3.79524e-13	-0.415721	0.012	0.163	7.04168e-09	3.79524e-13	6.88583e-17
Ndufa5	3.52091e-17	-0.806484	0.441	0.55	6.5327e-13	1.1765e-07	-0.576467	0.523	0.516	0.00218288	1.1765e-07	7.04182e-17
Gprc5b	3.56966e-17	-0.592547	0.033	0.24	6.62315e-13	5.60699e-13	-0.504091	0.037	0.196	1.04032e-08	5.60699e-13	7.13933e-17
Kif21a	3.87845e-17	-0.401665	0.007	0.204	7.19607e-13	2.97842e-08	-0.322387	0.044	0.155	0.000552616	2.97842e-08	7.75689e-17
Scrn1	4.01802e-17	-0.380126	0.013	0.214	7.45504e-13	4.08824e-13	-0.370305	0.037	0.199	7.58532e-09	4.08824e-13	8.03605e-17
Atp2b4	9.88923e-17	-0.657265	0.01	0.206	1.83485e-12	4.12389e-17	-0.788023	0.025	0.221	7.65147e-13	9.88923e-17	8.24779e-17
Tspan15	4.21497e-17	-0.473244	0.003	0.198	7.82045e-13	6.81003e-15	-0.416461	0.006	0.172	1.26353e-10	6.81003e-15	8.42994e-17
Slc6a17	3.00605e-13	-0.72292	0.02	0.183	5.57742e-09	4.22582e-17	-0.917916	0.034	0.232	7.84059e-13	3.00605e-13	8.45164e-17
Tceb2	4.25648e-17	-0.678344	0.866	0.682	7.89746e-13	1.57352e-12	-0.57081	0.86	0.663	2.91951e-08	1.57352e-12	8.51295e-17
Creld1	1.01888e-15	-0.838396	0.069	0.277	1.89043e-11	4.68378e-17	-0.99056	0.134	0.344	8.69028e-13	1.01888e-15	9.36756e-17
Pcyox1	5.35704e-13	-0.694407	0.114	0.306	9.93944e-09	4.70651e-17	-0.894159	0.143	0.352	8.73246e-13	5.35704e-13	9.41303e-17
Sdc3	1.79524e-12	-0.834149	0.15	0.329	3.33088e-08	4.76433e-17	-0.956646	0.181	0.377	8.83975e-13	1.79524e-12	9.52867e-17
Idi1	4.77341e-17	-0.571855	0.062	0.28	8.85658e-13	8.32713e-14	-0.581453	0.09	0.27	1.54502e-09	8.32713e-14	9.54681e-17
Gprasp1	4.87161e-17	-0.716395	0.124	0.343	9.03879e-13	5.2524e-16	-0.725333	0.134	0.33	9.7453e-12	5.2524e-16	9.74322e-17
Amotl2	5.18598e-17	-0.387298	0.007	0.203	9.62206e-13	3.3282e-14	-0.320941	0.012	0.175	6.17515e-10	3.3282e-14	1.0372e-16
Dusp26	6.24432e-17	-0.438771	0.01	0.207	1.15857e-12	2.72973e-11	-0.34805	0.022	0.158	5.06475e-07	2.72973e-11	1.24886e-16
Sema6a	6.41275e-17	-0.462417	0.007	0.201	1.18982e-12	1.10676e-14	-0.467744	0.025	0.198	2.05348e-10	1.10676e-14	1.28255e-16
Laptm4a	6.79268e-07	-0.607249	0.735	0.665	0.0126031	6.61011e-17	-0.739609	0.826	0.737	1.22644e-12	6.79268e-07	1.32202e-16
Gnas	7.1672e-17	-0.702567	0.899	0.79	1.3298e-12	2.74329e-13	-0.498066	0.956	0.858	5.08989e-09	2.74329e-13	1.43344e-16
Kcnk2	7.26188e-17	-0.537884	0.003	0.196	1.34737e-12	1.71463e-12	-0.551953	0.031	0.183	3.18132e-08	1.71463e-12	1.45238e-16
Rpn1	7.73685e-09	-0.935796	0.265	0.409	0.00014355	7.34966e-17	-1.13322	0.312	0.492	1.36366e-12	7.73685e-09	1.46993e-16
Camk2n2	8.12679e-17	-0.685528	0.049	0.257	1.50784e-12	5.32524e-13	-0.611082	0.075	0.241	9.88045e-09	5.32524e-13	1.62536e-16
Chchd10	8.2658e-17	-0.930459	0.134	0.337	1.53364e-12	1.76153e-09	-0.741259	0.19	0.314	3.26834e-05	1.76153e-09	1.65316e-16
Slc24a2	8.34576e-17	-0.724883	0	0.19	1.54847e-12	6.48082e-15	-0.736282	0.028	0.203	1.20245e-10	6.48082e-15	1.66915e-16
Tmeff2	1.61601e-16	-0.614297	0.007	0.197	2.99835e-12	9.1837e-17	-0.776218	0.034	0.23	1.70394e-12	1.61601e-16	1.83674e-16
Ergic3	1.21917e-05	-0.736109	0.513	0.544	0.226205	1.0803e-16	-1.01928	0.617	0.654	2.00439e-12	1.21917e-05	2.1606e-16
Adgrb2	3.61777e-14	-0.635836	0.023	0.198	6.71241e-10	1.10394e-16	-0.810688	0.04	0.237	2.04825e-12	3.61777e-14	2.20788e-16
Mfsd2a	1.12233e-16	-0.566241	0.007	0.199	2.08237e-12	8.28843e-13	-0.444437	0.012	0.16	1.53784e-08	8.28843e-13	2.24466e-16
Bace1	1.1265e-16	-0.522199	0.003	0.194	2.0901e-12	6.21605e-13	-0.599199	0.047	0.211	1.15333e-08	6.21605e-13	2.25299e-16
Pcdh11x	6.94541e-16	-0.617301	0.02	0.211	1.28865e-11	1.13119e-16	-0.633432	0.019	0.209	2.09881e-12	6.94541e-16	2.26238e-16
Fuom	1.2201e-16	-0.36911	0.026	0.23	2.26378e-12	2.64577e-11	-0.311715	0.034	0.178	4.90895e-07	2.64577e-11	2.4402e-16
Mboat7	1.19323e-09	-1.00928	0.219	0.367	2.21393e-05	1.30201e-16	-1.27673	0.271	0.441	2.41575e-12	1.19323e-09	2.60402e-16
Snhg20	1.50014e-16	-0.402206	0.033	0.239	2.78336e-12	6.84245e-10	-0.29019	0.04	0.172	1.26955e-05	6.84245e-10	3.00028e-16
Lrrc4c	1.56443e-16	-0.383319	0.003	0.193	2.90264e-12	1.49975e-12	-0.398102	0.025	0.175	2.78264e-08	1.49975e-12	3.12885e-16
Cyr61	1.64079e-16	-1.11741	0.01	0.201	3.04432e-12	2.55298e-11	-0.764389	0.019	0.153	4.73679e-07	2.55298e-11	3.28157e-16
Mest	1.6418e-16	-0.620141	0.013	0.208	3.0462e-12	1.74366e-14	-0.686745	0.019	0.187	3.23518e-10	1.74366e-14	3.2836e-16
Wdr6	1.79851e-16	-0.532125	0.039	0.242	3.33696e-12	5.86663e-10	-0.488891	0.093	0.234	1.08849e-05	5.86663e-10	3.59703e-16
Eef1a2	1.45671e-15	-0.870121	0.082	0.276	2.70279e-11	1.82002e-16	-0.936196	0.093	0.288	3.37686e-12	1.45671e-15	3.64003e-16
5330434G04Rik	1.91705e-16	-0.397862	0.003	0.191	3.5569e-12	3.30738e-11	-0.269473	0	0.122	6.13651e-07	3.30738e-11	3.8341e-16
Arl6	1.91781e-16	-0.368942	0.042	0.252	3.55831e-12	5.00842e-11	-0.301954	0.056	0.205	9.29263e-07	5.00842e-11	3.83562e-16
Ric3	1.95409e-16	-0.510931	0.013	0.208	3.62563e-12	5.00295e-16	-0.584381	0.034	0.225	9.28248e-12	5.00295e-16	3.90819e-16
Lrrc24	4.22603e-11	-0.703464	0.039	0.189	7.84097e-07	2.1005e-16	-0.927882	0.059	0.255	3.89727e-12	4.22603e-11	4.201e-16
Saraf	9.81523e-05	-0.957515	0.706	0.635	1	2.18077e-16	-1.23267	0.813	0.757	4.04621e-12	9.81523e-05	4.36155e-16
Nomo1	7.44534e-12	-0.853792	0.072	0.24	1.38141e-07	2.32094e-16	-0.98241	0.112	0.313	4.30628e-12	7.44534e-12	4.64189e-16
Acot1	2.51827e-16	-0.421908	0.01	0.201	4.67239e-12	2.34128e-12	-0.342167	0.025	0.174	4.34402e-08	2.34128e-12	5.03653e-16
Amd1	2.65327e-16	-0.623368	0.239	0.453	4.92287e-12	4.33875e-06	-0.39413	0.227	0.328	0.0805012	4.33875e-06	5.30653e-16
Dlk1	2.94227e-10	-1.8113	0.062	0.2	5.45909e-06	2.74224e-16	-2.14439	0.087	0.281	5.08795e-12	2.94227e-10	5.48448e-16
Gnl3l	2.88309e-16	-0.526571	0.072	0.284	5.34929e-12	4.70753e-10	-0.410963	0.1	0.243	8.73436e-06	4.70753e-10	5.76619e-16
Cd59a	2.93605e-16	-0.533001	0.016	0.21	5.44754e-12	1.25485e-15	-0.579224	0.025	0.207	2.32825e-11	1.25485e-15	5.87209e-16
Rundc3a	2.97003e-16	-0.461481	0.039	0.243	5.51058e-12	2.4014e-11	-0.387293	0.059	0.209	4.45556e-07	2.4014e-11	5.94005e-16
Minpp1	6.23966e-11	-0.55623	0.069	0.229	1.15771e-06	2.97858e-16	-0.811665	0.081	0.282	5.52645e-12	6.23966e-11	5.95716e-16
Jagn1	6.91764e-06	-0.43934	0.127	0.238	0.12835	3.03291e-16	-0.708954	0.075	0.278	5.62726e-12	6.91764e-06	6.06582e-16
Ndrg4	1.35345e-15	-0.788496	0.036	0.226	2.5112e-11	3.04741e-16	-0.818079	0.05	0.242	5.65417e-12	1.35345e-15	6.09482e-16
Dbp	3.0703e-16	-0.54574	0.082	0.299	5.69663e-12	8.56102e-15	-0.527847	0.081	0.271	1.58841e-10	8.56102e-15	6.1406e-16
Rmst	3.09633e-16	-0.436729	0.003	0.189	5.74493e-12	6.08319e-09	-0.308077	0.025	0.137	0.000112868	6.08319e-09	6.19266e-16
Fabp5	3.32982e-16	-0.903872	0.193	0.392	6.17815e-12	0.000449045	-0.690592	0.296	0.337	1	0.000449045	6.65964e-16
Auts2	3.47463e-16	-0.338815	0.007	0.194	6.44684e-12	6.2871e-13	-0.27055	0.012	0.162	1.16651e-08	6.2871e-13	6.94927e-16
Hsph1	3.51377e-16	-0.477202	0.052	0.258	6.51946e-12	5.11232e-08	-0.423442	0.134	0.26	0.000948541	5.11232e-08	7.02755e-16
Grb14	3.81906e-16	-0.894566	0.013	0.204	7.08589e-12	8.02962e-14	-0.649433	0.012	0.17	1.48982e-09	8.02962e-14	7.63812e-16
Ptprg	1.95778e-14	-0.461221	0.01	0.181	3.63246e-10	3.92279e-16	-0.554561	0.012	0.194	7.27834e-12	1.95778e-14	7.84558e-16
Psap	4.00462e-16	-0.377697	1	0.846	7.43017e-12	0.0528304	-0.641654	0.994	0.899	1	0.0528304	8.00924e-16
Ptgds	4.02326e-16	-3.98656	0.105	0.31	7.46476e-12	4.1854e-09	-2.89843	0.115	0.247	7.76559e-05	4.1854e-09	8.04652e-16
Susd4	2.60639e-14	-0.655353	0.026	0.204	4.8359e-10	4.11531e-16	-0.813022	0.04	0.231	7.63554e-12	2.60639e-14	8.23061e-16
Fdps	4.21813e-16	-0.425292	0.042	0.248	7.82633e-12	8.55288e-14	-0.507425	0.093	0.274	1.5869e-09	8.55288e-14	8.43627e-16
Rasgrf1	5.05739e-15	-0.772039	0.042	0.233	9.38348e-11	4.36674e-16	-0.891837	0.05	0.241	8.10206e-12	5.05739e-15	8.73349e-16
Cryab	4.66665e-16	-1.8769	0.092	0.292	8.65851e-12	5.74639e-14	-1.95878	0.109	0.283	1.06618e-09	5.74639e-14	9.33331e-16
Zdhhc2	8.88345e-15	-0.436931	0.007	0.18	1.64824e-10	4.70231e-16	-0.54448	0.006	0.184	8.72467e-12	8.88345e-15	9.40463e-16
Nipa1	4.82204e-16	-0.443375	0.02	0.215	8.94681e-12	1.02115e-10	-0.40652	0.059	0.202	1.89464e-06	1.02115e-10	9.64408e-16
Pdlim7	5.01016e-16	-0.376977	0.013	0.203	9.29586e-12	5.83325e-12	-0.323247	0.028	0.175	1.0823e-07	5.83325e-12	1.00203e-15
Fbxo44	5.05338e-16	-0.354762	0.023	0.219	9.37603e-12	1.18388e-11	-0.293457	0.025	0.167	2.19657e-07	1.18388e-11	1.01068e-15
Sema5a	2.22207e-12	-0.853334	0.02	0.173	4.12283e-08	5.30213e-16	-0.982748	0.034	0.222	9.83758e-12	2.22207e-12	1.06043e-15
Ank2	5.49662e-16	-0.695291	0.203	0.397	1.01984e-11	1.22822e-07	-0.566154	0.224	0.32	0.00227884	1.22822e-07	1.09932e-15
Tenm4	5.43584e-11	-0.604759	0.023	0.164	1.00857e-06	5.65169e-16	-0.749375	0.025	0.211	1.04862e-11	5.43584e-11	1.13034e-15
Eml2	5.84037e-16	-0.331891	0.013	0.202	1.08362e-11	1.32565e-11	-0.281567	0.025	0.168	2.45961e-07	1.32565e-11	1.16807e-15
Hs6st2	1.43819e-09	-0.968387	0.039	0.169	2.66841e-05	6.12725e-16	-1.14406	0.037	0.224	1.13685e-11	1.43819e-09	1.22545e-15
Ecel1	6.61469e-12	-1.19628	0.02	0.167	1.22729e-07	6.21729e-16	-1.67093	0.05	0.239	1.15356e-11	6.61469e-12	1.24346e-15
Enah	6.46267e-16	-0.422283	0.052	0.261	1.19908e-11	2.27767e-12	-0.406992	0.062	0.228	4.226e-08	2.27767e-12	1.29253e-15
Aes	6.66771e-16	-0.696988	0.569	0.598	1.23713e-11	5.85442e-10	-0.56354	0.604	0.574	1.08623e-05	5.85442e-10	1.33354e-15
Adgra1	6.91509e-16	-0.476812	0	0.18	1.28303e-11	3.50131e-12	-0.541143	0.019	0.162	6.49633e-08	3.50131e-12	1.38302e-15
Slain1	7.02532e-16	-0.544071	0.013	0.201	1.30348e-11	3.60716e-13	-0.50491	0.016	0.17	6.69272e-09	3.60716e-13	1.40506e-15
Hras	8.2134e-16	-0.621436	0.141	0.35	1.52392e-11	1.57932e-11	-0.512842	0.171	0.33	2.93028e-07	1.57932e-11	1.64268e-15
Lmbrd1	2.45248e-08	-0.652707	0.346	0.463	0.000455033	8.21669e-16	-0.876621	0.364	0.519	1.52452e-11	2.45248e-08	1.64334e-15
Stub1	8.32287e-16	-0.655368	0.304	0.465	1.54423e-11	9.41134e-09	-0.538476	0.349	0.425	0.000174618	9.41134e-09	1.66457e-15
Arl3	9.08816e-16	-0.619495	0.196	0.391	1.68622e-11	2.58226e-09	-0.489446	0.227	0.351	4.79113e-05	2.58226e-09	1.81763e-15
Tmem163	9.19793e-15	-0.609862	0.01	0.183	1.70658e-10	9.11535e-16	-0.700233	0.022	0.202	1.69126e-11	9.19793e-15	1.82307e-15
Limch1	9.20244e-16	-0.332084	0.023	0.216	1.70742e-11	5.05139e-09	-0.267628	0.047	0.168	9.37235e-05	5.05139e-09	1.84049e-15
Dennd5b	9.34039e-16	-0.363159	0.033	0.235	1.73302e-11	1.30449e-10	-0.279715	0.037	0.175	2.42036e-06	1.30449e-10	1.86808e-15
Chchd6	1.09788e-14	-0.499643	0.095	0.291	2.037e-10	9.52662e-16	-0.490705	0.069	0.264	1.76757e-11	1.09788e-14	1.90532e-15
Ildr2	8.96558e-14	-0.603174	0.078	0.268	1.66347e-09	9.81893e-16	-0.711565	0.062	0.255	1.82181e-11	8.96558e-14	1.96379e-15
Stox2	9.82179e-16	-0.343121	0.01	0.195	1.82234e-11	3.51501e-10	-0.261713	0.028	0.156	6.52175e-06	3.51501e-10	1.96436e-15
Uqcr10	9.95854e-16	-0.687879	0.601	0.613	1.84771e-11	3.01628e-08	-0.554847	0.632	0.564	0.000559641	3.01628e-08	1.99171e-15
Ctxn1	1.0941e-15	-0.579308	0.056	0.256	2.02999e-11	6.61354e-10	-0.559354	0.087	0.222	1.22708e-05	6.61354e-10	2.18819e-15
Brinp1	2.03958e-14	-0.590323	0.01	0.18	3.78424e-10	1.15559e-15	-0.717231	0.025	0.207	2.14409e-11	2.03958e-14	2.31119e-15
Entpd6	1.27805e-11	-0.641448	0.039	0.195	2.3713e-07	1.20078e-15	-0.804909	0.034	0.219	2.22792e-11	1.27805e-11	2.40155e-15
Gnptg	3.30617e-11	-0.707579	0.281	0.441	6.13427e-07	1.20482e-15	-0.86382	0.336	0.498	2.23542e-11	3.30617e-11	2.40963e-15
Fkbp1a	1.23405e-15	-0.823109	0.523	0.57	2.28966e-11	4.91036e-08	-0.635924	0.526	0.524	0.000911069	4.91036e-08	2.4681e-15
Mpzl1	1.27479e-15	-0.4484	0.01	0.193	2.36524e-11	2.17858e-15	-0.510387	0.028	0.209	4.04213e-11	2.17858e-15	2.54958e-15
Sulf2	3.35067e-14	-0.628269	0.029	0.205	6.21684e-10	1.31403e-15	-0.718396	0.037	0.221	2.43805e-11	3.35067e-14	2.62806e-15
Tmem178b	1.49819e-15	-0.602635	0.01	0.193	2.77974e-11	1.38802e-15	-0.665798	0.025	0.207	2.57534e-11	1.49819e-15	2.77605e-15
Epm2aip1	1.39669e-15	-0.366587	0.026	0.22	2.59142e-11	1.51366e-11	-0.339673	0.037	0.183	2.80844e-07	1.51366e-11	2.79338e-15
Lrp11	5.67388e-14	-0.625239	0.026	0.203	1.05273e-09	1.43626e-15	-0.785259	0.05	0.239	2.66483e-11	5.67388e-14	2.87252e-15
Aktip	1.55335e-15	-0.445359	0.069	0.275	2.88209e-11	1.31031e-09	-0.359204	0.097	0.237	2.43116e-05	1.31031e-09	3.1067e-15
Tenm2	2.31226e-10	-0.738102	0.02	0.15	4.29016e-06	1.85396e-15	-0.9423	0.025	0.204	3.43984e-11	2.31226e-10	3.70792e-15
Pard6a	1.8623e-15	-0.341635	0.02	0.208	3.45531e-11	3.90571e-13	-0.336902	0.028	0.188	7.24666e-09	3.90571e-13	3.7246e-15
Tmem107	1.89518e-15	-0.33478	0	0.175	3.51632e-11	4.96527e-10	-0.30108	0.022	0.145	9.21256e-06	4.96527e-10	3.79037e-15
Ywhaq	1.9645e-15	-0.944911	0.588	0.59	3.64493e-11	1.21856e-14	-0.91214	0.623	0.585	2.26092e-10	1.21856e-14	3.929e-15
Fdft1	2.0916e-15	-0.407481	0.033	0.227	3.88075e-11	1.27967e-14	-0.495006	0.062	0.247	2.3743e-10	1.27967e-14	4.1832e-15
Tmem145	1.10633e-11	-0.590369	0.013	0.156	2.05268e-07	2.12021e-15	-0.75917	0.022	0.2	3.93384e-11	1.10633e-11	4.24043e-15
1110065P20Rik	2.13537e-15	-0.481483	0.121	0.333	3.96196e-11	9.89064e-08	-0.408151	0.178	0.296	0.00183511	9.89064e-08	4.27074e-15
Pkia	2.1471e-15	-0.37378	0.007	0.186	3.98373e-11	2.26513e-11	-0.312976	0.012	0.145	4.20272e-07	2.26513e-11	4.2942e-15
Gabbr2	4.80647e-14	-0.63452	0.016	0.186	8.91792e-10	2.14955e-15	-0.728755	0.025	0.205	3.98828e-11	4.80647e-14	4.2991e-15
Scn3a	6.18854e-14	-0.550594	0.007	0.17	1.14822e-09	2.15835e-15	-0.666267	0.012	0.187	4.00461e-11	6.18854e-14	4.31671e-15
S100a6	2.23437e-15	-1.95418	0.052	0.243	4.14565e-11	2.00016e-11	-1.67738	0.097	0.246	3.7111e-07	2.00016e-11	4.46873e-15
Cacng4	2.51227e-14	-0.619145	0.02	0.195	4.66127e-10	2.2504e-15	-0.656108	0.019	0.196	4.17538e-11	2.51227e-14	4.50079e-15
Sh3gl3	2.26086e-15	-0.378723	0.01	0.192	4.1948e-11	6.30597e-12	-0.338031	0.009	0.145	1.17001e-07	6.30597e-12	4.52172e-15
Vim	2.26559e-15	-0.995264	0.036	0.224	4.20357e-11	3.69893e-14	-1.00783	0.047	0.22	6.863e-10	3.69893e-14	4.53117e-15
Pik3ip1	3.01349e-12	-0.467723	0.026	0.182	5.59124e-08	2.30155e-15	-0.493222	0.012	0.186	4.2703e-11	3.01349e-12	4.6031e-15
Ccl27a	2.37718e-15	-0.411756	0.036	0.231	4.41061e-11	5.20676e-07	-0.269306	0.065	0.17	0.00966063	5.20676e-07	4.75435e-15
Hmgb3	2.40656e-15	-0.340434	0.016	0.201	4.46514e-11	1.09347e-11	-0.289208	0.022	0.163	2.02882e-07	1.09347e-11	4.81313e-15
Tagln3	2.5035e-15	-0.781173	0.039	0.227	4.645e-11	5.12017e-10	-0.655767	0.084	0.217	9.49996e-06	5.12017e-10	5.00701e-15
Gpr37	2.71127e-15	-0.712959	0	0.174	5.0305e-11	5.13162e-11	-0.567334	0.016	0.145	9.52121e-07	5.13162e-11	5.42255e-15
Emb	1.604e-12	-0.592161	0.013	0.165	2.97606e-08	2.72364e-15	-0.751013	0.04	0.225	5.05344e-11	1.604e-12	5.44727e-15
Svop	4.65094e-13	-0.719964	0.02	0.18	8.62935e-09	2.79355e-15	-0.884229	0.034	0.214	5.18314e-11	4.65094e-13	5.58709e-15
Rit2	3.21506e-15	-0.553471	0.029	0.215	5.96522e-11	6.86311e-11	-0.464496	0.028	0.161	1.27338e-06	6.86311e-11	6.43012e-15
Nim1k	3.29061e-15	-0.352384	0.013	0.194	6.1054e-11	2.97168e-12	-0.302664	0.019	0.164	5.51366e-08	2.97168e-12	6.58122e-15
Fam155a	1.32173e-13	-0.443828	0.01	0.172	2.45233e-09	3.34135e-15	-0.562599	0.006	0.176	6.19954e-11	1.32173e-13	6.6827e-15
Cyfip2	3.39411e-15	-0.386912	0.007	0.184	6.29743e-11	6.63709e-12	-0.351257	0.022	0.165	1.23145e-07	6.63709e-12	6.78821e-15
Tmem132a	3.15989e-11	-0.795015	0.029	0.175	5.86287e-07	3.42326e-15	-0.955315	0.053	0.237	6.35151e-11	3.15989e-11	6.84651e-15
Inpp5f	5.6735e-15	-0.451049	0.039	0.23	1.05266e-10	3.56801e-15	-0.475351	0.034	0.217	6.62009e-11	5.6735e-15	7.13602e-15
Rap1gap	3.58981e-15	-0.396473	0.023	0.208	6.66053e-11	2.06646e-09	-0.34796	0.044	0.169	3.83411e-05	2.06646e-09	7.17962e-15
Aamdc	3.70902e-15	-0.573167	0.137	0.347	6.88172e-11	5.94692e-10	-0.496071	0.15	0.293	1.10339e-05	5.94692e-10	7.41805e-15
Gm3764	3.7957e-15	-0.664727	0.01	0.188	7.04254e-11	9.89373e-08	-0.325349	0.019	0.114	0.00183568	9.89373e-08	7.5914e-15
mt-Cytb	3.8513e-15	-0.293533	1	0.992	7.14569e-11	2.62332e-14	-0.279745	1	0.997	4.8673e-10	2.62332e-14	7.70259e-15
Dgcr2	8.51593e-08	-0.656385	0.144	0.28	0.00158005	4.13948e-15	-0.920758	0.128	0.322	7.68039e-11	8.51593e-08	8.27896e-15
1700086L19Rik	4.38449e-15	-0.453918	0.003	0.177	8.13499e-11	8.6525e-11	-0.438953	0.006	0.128	1.60539e-06	8.6525e-11	8.76898e-15
Creg2	4.07219e-11	-0.575375	0.023	0.164	7.55554e-07	4.43317e-15	-0.704953	0.016	0.188	8.2253e-11	4.07219e-11	8.86634e-15
Glo1	4.65511e-15	-0.563883	0.209	0.409	8.63709e-11	3.12819e-10	-0.524609	0.252	0.381	5.80404e-06	3.12819e-10	9.31022e-15
Tmx1	1.93384e-12	-0.804614	0.147	0.332	3.58805e-08	4.76893e-15	-0.876822	0.206	0.4	8.84827e-11	1.93384e-12	9.53786e-15
Hspa13	1.6292e-10	-0.618181	0.092	0.254	3.02282e-06	4.78841e-15	-0.869992	0.134	0.325	8.88442e-11	1.6292e-10	9.57682e-15
Rab6a	4.97563e-15	-0.583583	0.209	0.405	9.23178e-11	1.15263e-08	-0.51602	0.277	0.386	0.000213859	1.15263e-08	9.95126e-15
Cald1	1.85928e-12	-0.528589	0.02	0.174	3.44971e-08	5.10126e-15	-0.560563	0.012	0.183	9.46487e-11	1.85928e-12	1.02025e-14
Prkcz	5.17186e-15	-0.341557	0.029	0.219	9.59587e-11	6.15594e-12	-0.31924	0.034	0.184	1.14217e-07	6.15594e-12	1.03437e-14
Tubb3	5.23248e-15	-0.547229	0.023	0.205	9.70835e-11	8.12561e-11	-0.506515	0.05	0.189	1.50763e-06	8.12561e-11	1.0465e-14
Ece1	4.20775e-14	-0.496743	0.036	0.217	7.80705e-10	5.25579e-15	-0.595455	0.053	0.239	9.7516e-11	4.20775e-14	1.05116e-14
Phactr3	5.27113e-15	-0.497493	0.046	0.238	9.78005e-11	1.40178e-09	-0.304787	0.034	0.159	2.60087e-05	1.40178e-09	1.05423e-14
Smarcd3	5.48063e-15	-0.339793	0.016	0.197	1.01688e-10	4.43043e-10	-0.331441	0.037	0.168	8.22021e-06	4.43043e-10	1.09613e-14
Ece2	1.0013e-09	-0.530668	0.072	0.219	1.8578e-05	5.62675e-15	-0.684567	0.05	0.235	1.04399e-10	1.0013e-09	1.12535e-14
Sik3	5.73737e-15	-0.500238	0.101	0.309	1.06451e-10	3.0254e-11	-0.377253	0.106	0.266	5.61333e-07	3.0254e-11	1.14747e-14
Slc17a6	4.59306e-11	-1.05455	0.023	0.161	8.52197e-07	5.81886e-15	-1.31194	0.031	0.206	1.07963e-10	4.59306e-11	1.16377e-14
Ndufs5	6.21639e-15	-0.709338	0.575	0.584	1.15339e-10	5.81089e-09	-0.60573	0.626	0.55	0.000107815	5.81089e-09	1.24328e-14
Hspa4l	6.43611e-15	-0.417817	0.052	0.248	1.19416e-10	2.9057e-10	-0.414511	0.09	0.237	5.39124e-06	2.9057e-10	1.28722e-14
Tmem38a	1.26911e-10	-0.411509	0.039	0.184	2.35471e-06	6.44133e-15	-0.59559	0.037	0.218	1.19512e-10	1.26911e-10	1.28827e-14
Serpinb6a	7.18192e-15	-0.383909	0.046	0.242	1.33253e-10	6.4684e-15	-0.374692	0.047	0.232	1.20015e-10	7.18192e-15	1.29368e-14
Bcan	6.63563e-15	-0.993476	0.062	0.249	1.23117e-10	9.89265e-11	-0.867371	0.075	0.215	1.83548e-06	9.89265e-11	1.32713e-14
Dixdc1	6.79441e-15	-0.335603	0.013	0.192	1.26064e-10	4.75338e-11	-0.254634	0.009	0.137	8.81942e-07	4.75338e-11	1.35888e-14
Dmwd	7.38354e-15	-0.304557	0.023	0.207	1.36994e-10	2.58111e-13	-0.276348	0.012	0.166	4.78899e-09	2.58111e-13	1.47671e-14
Plxna2	5.25414e-11	-0.487265	0.01	0.142	9.74854e-07	7.77334e-15	-0.631588	0.006	0.171	1.44226e-10	5.25414e-11	1.55467e-14
Clpp	8.05839e-15	-0.420291	0.095	0.302	1.49515e-10	1.77826e-07	-0.369173	0.156	0.28	0.00329938	1.77826e-07	1.61168e-14
Grid2	8.09308e-15	-0.409215	0.003	0.174	1.50159e-10	3.11975e-12	-0.4033	0.012	0.154	5.78838e-08	3.11975e-12	1.61862e-14
Fam183b	8.19266e-15	-0.393701	0.01	0.185	1.52007e-10	1.52485e-08	-0.310252	0.022	0.128	0.00028292	1.52485e-08	1.63853e-14
Deb1	8.80313e-15	-0.483198	0.088	0.294	1.63333e-10	1.92058e-11	-0.471683	0.1	0.258	3.56345e-07	1.92058e-11	1.76063e-14
Lhfpl3	8.89864e-15	-0.815308	0.016	0.194	1.65105e-10	3.53965e-14	-0.803172	0.022	0.187	6.56747e-10	3.53965e-14	1.77973e-14
Mtss1l	8.9606e-15	-0.544257	0.036	0.224	1.66255e-10	8.48263e-09	-0.404653	0.059	0.182	0.000157387	8.48263e-09	1.79212e-14
Slc1a4	1.3377e-12	-0.506415	0.023	0.182	2.48197e-08	8.99324e-15	-0.653624	0.031	0.207	1.66861e-10	1.3377e-12	1.79865e-14
Pebp1	9.12145e-15	-0.763781	0.706	0.633	1.69239e-10	8.38792e-11	-0.66911	0.785	0.628	1.55629e-06	8.38792e-11	1.82429e-14
Mkl2	9.53861e-15	-0.384613	0.036	0.225	1.76979e-10	6.05368e-09	-0.250973	0.037	0.156	0.00011232	6.05368e-09	1.90772e-14
Cmtm5	9.85368e-15	-0.854158	0.046	0.23	1.82825e-10	1.36661e-09	-0.696025	0.059	0.187	2.53561e-05	1.36661e-09	1.97074e-14
1110001J03Rik	1.04887e-14	-0.513775	0.167	0.37	1.94607e-10	1.51714e-11	-0.458928	0.165	0.328	2.81491e-07	1.51714e-11	2.09773e-14
Csrp1	1.1974e-14	-1.34602	0.196	0.377	2.22166e-10	4.42815e-09	-1.13458	0.206	0.325	8.21599e-05	4.42815e-09	2.3948e-14
Gas7	1.25853e-14	-0.336465	0.003	0.172	2.33509e-10	7.31994e-13	-0.30229	0.006	0.151	1.35814e-08	7.31994e-13	2.51707e-14
Emc4	4.33981e-13	-0.613953	0.147	0.341	8.05208e-09	1.28673e-14	-0.768866	0.202	0.386	2.38739e-10	4.33981e-13	2.57345e-14
Nkain4	1.31646e-14	-0.647182	0.036	0.219	2.44256e-10	1.59845e-06	-0.408746	0.078	0.177	0.0296576	1.59845e-06	2.63292e-14
Parm1	2.51172e-09	-0.713821	0.016	0.133	4.66024e-05	1.41602e-14	-1.01401	0.04	0.217	2.62729e-10	2.51172e-09	2.83205e-14
Tsen34	1.47233e-14	-0.406318	0.134	0.35	2.73177e-10	6.9127e-09	-0.350119	0.181	0.323	0.000128258	6.9127e-09	2.94467e-14
Myo10	2.89422e-14	-0.420219	0.029	0.208	5.36994e-10	1.4916e-14	-0.427653	0.028	0.201	2.76751e-10	2.89422e-14	2.98319e-14
Lgi1	1.504e-14	-0.714538	0.016	0.192	2.79051e-10	2.01989e-13	-0.817768	0.034	0.196	3.7477e-09	2.01989e-13	3.00799e-14
Itm2a	8.27922e-11	-1.29985	0.02	0.155	1.53613e-06	1.60092e-14	-1.41287	0.016	0.182	2.97035e-10	8.27922e-11	3.20184e-14
A730017C20Rik	1.62222e-14	-0.466223	0.016	0.192	3.00986e-10	1.21121e-09	-0.393752	0.025	0.144	2.24729e-05	1.21121e-09	3.24443e-14
Gabrq	3.7052e-12	-0.778294	0.01	0.156	6.87463e-08	1.62861e-14	-0.977067	0.028	0.198	3.02171e-10	3.7052e-12	3.25721e-14
Guk1	1.63906e-14	-0.591548	0.219	0.402	3.04111e-10	1.40449e-09	-0.518679	0.246	0.367	2.60589e-05	1.40449e-09	3.27812e-14
Shisa9	1.62406e-13	-0.521949	0.013	0.176	3.01328e-09	1.66402e-14	-0.590381	0.019	0.187	3.08743e-10	1.62406e-13	3.32805e-14
Fgfr2	1.71683e-14	-0.419144	0	0.165	3.18541e-10	3.30418e-08	-0.363963	0.037	0.146	0.000613058	3.30418e-08	3.43366e-14
Nudt11	1.7368e-14	-0.338217	0.01	0.181	3.22245e-10	1.2139e-10	-0.27809	0.006	0.127	2.25227e-06	1.2139e-10	3.47359e-14
Prkacb	1.87101e-14	-0.739643	0.229	0.404	3.47148e-10	2.02065e-10	-0.632277	0.227	0.365	3.74912e-06	2.02065e-10	3.74203e-14
Atp5h	1.98993e-14	-0.586407	0.791	0.677	3.69212e-10	1.24673e-07	-0.435781	0.854	0.651	0.00231319	1.24673e-07	3.97987e-14
Zwint	1.99559e-14	-1.12455	0.235	0.409	3.70262e-10	7.26463e-09	-0.844901	0.364	0.452	0.000134788	7.26463e-09	3.99119e-14
Micu3	2.01786e-14	-0.489027	0.072	0.267	3.74394e-10	3.08209e-11	-0.391104	0.065	0.217	5.7185e-07	3.08209e-11	4.03573e-14
Kif3a	2.03418e-14	-0.389568	0.059	0.254	3.77422e-10	1.46785e-13	-0.40121	0.053	0.229	2.72345e-09	1.46785e-13	4.06837e-14
Cdo1	2.03446e-14	-0.627852	0.007	0.175	3.77475e-10	2.79336e-11	-0.574607	0.006	0.133	5.18279e-07	2.79336e-11	4.06893e-14
Rab3a	2.079e-14	-0.826406	0.059	0.243	3.85738e-10	3.12982e-13	-0.681801	0.065	0.232	5.80707e-09	3.12982e-13	4.15801e-14
1110008P14Rik	2.0925e-14	-0.409731	0.072	0.267	3.88242e-10	3.10166e-11	-0.349931	0.069	0.224	5.75481e-07	3.10166e-11	4.185e-14
Pigyl	2.09447e-14	-0.486145	0.127	0.333	3.88609e-10	2.80729e-10	-0.426664	0.134	0.283	5.20865e-06	2.80729e-10	4.18895e-14
Fam171a2	1.96536e-11	-0.437621	0.016	0.159	3.64653e-07	2.11211e-14	-0.639731	0.025	0.195	3.91881e-10	1.96536e-11	4.22422e-14
Prr7	4.2993e-06	-0.316099	0.111	0.222	0.0797692	2.13925e-14	-0.531135	0.056	0.237	3.96917e-10	4.2993e-06	4.2785e-14
Atad1	4.05241e-12	-0.575469	0.127	0.309	7.51884e-08	2.1801e-14	-0.708196	0.146	0.335	4.04495e-10	4.05241e-12	4.36019e-14
Mrps12	2.26397e-14	-0.510355	0.141	0.336	4.20056e-10	1.04858e-07	-0.405217	0.19	0.307	0.00194553	1.04858e-07	4.52793e-14
Atp5k	2.34435e-14	-0.705587	0.497	0.551	4.34971e-10	1.68161e-06	-0.533018	0.526	0.504	0.0312006	1.68161e-06	4.68871e-14
Six3	2.3902e-14	-0.60924	0.016	0.189	4.43477e-10	4.29817e-14	-0.588736	0.012	0.175	7.97482e-10	4.29817e-14	4.78039e-14
Tmed10	7.38891e-09	-0.701881	0.605	0.63	0.000137094	2.47316e-14	-0.711765	0.682	0.691	4.58869e-10	7.38891e-09	4.94631e-14
Hdac11	2.48001e-14	-0.489553	0.078	0.272	4.60141e-10	1.52991e-08	-0.417322	0.093	0.22	0.00028386	1.52991e-08	4.96002e-14
Cntn2	2.50568e-14	-0.607853	0.013	0.184	4.64903e-10	1.98557e-13	-0.613879	0.022	0.179	3.68403e-09	1.98557e-13	5.01136e-14
Ids	2.66636e-09	-0.846716	0.209	0.358	4.94717e-05	2.55931e-14	-1.08246	0.249	0.411	4.74855e-10	2.66636e-09	5.11863e-14
Dab2ip	2.59627e-14	-0.291552	0.003	0.169	4.81712e-10	5.0031e-11	-0.250049	0.016	0.147	9.28276e-07	5.0031e-11	5.19254e-14
H2afx	7.98854e-09	-0.310742	0.118	0.268	0.000148219	2.61604e-14	-0.445628	0.069	0.256	4.8538e-10	7.98854e-09	5.23208e-14
Tnik	2.73052e-14	-0.331941	0.007	0.174	5.0662e-10	5.43711e-11	-0.253403	0.009	0.137	1.0088e-06	5.43711e-11	5.46103e-14
Gabrg3	2.80866e-14	-0.575676	0	0.163	5.21118e-10	1.75272e-11	-0.616318	0.025	0.165	3.252e-07	1.75272e-11	5.61731e-14
Igfbp5	1.36135e-12	-0.799722	0.026	0.184	2.52585e-08	2.80913e-14	-1.1083	0.044	0.218	5.21207e-10	1.36135e-12	5.61827e-14
2610301B20Rik	2.89674e-14	-0.329828	0.033	0.216	5.3746e-10	3.24425e-10	-0.252536	0.028	0.156	6.01938e-06	3.24425e-10	5.79347e-14
Sgip1	2.91113e-14	-0.385615	0.016	0.19	5.40131e-10	5.08297e-10	-0.316003	0.025	0.149	9.43095e-06	5.08297e-10	5.82226e-14
Pak3	2.93756e-14	-0.514466	0.023	0.197	5.45035e-10	2.9156e-12	-0.492605	0.028	0.177	5.40961e-08	2.9156e-12	5.87512e-14
B4galt6	5.1005e-13	-0.747802	0.085	0.271	9.46348e-09	2.95574e-14	-0.942495	0.112	0.295	5.48407e-10	5.1005e-13	5.91147e-14
Nrsn1	3.04806e-14	-0.922827	0.049	0.23	5.65536e-10	3.86416e-14	-1.00152	0.09	0.264	7.16956e-10	3.86416e-14	6.09611e-14
Itgb8	3.08148e-14	-0.405699	0.007	0.173	5.71738e-10	8.6683e-10	-0.3296	0.031	0.156	1.60832e-05	8.6683e-10	6.16297e-14
Agap1	3.41945e-14	-0.360032	0.046	0.235	6.34445e-10	1.38248e-08	-0.269219	0.065	0.192	0.000256505	1.38248e-08	6.8389e-14
Prdx2	3.43062e-14	-0.74811	0.533	0.564	6.36517e-10	5.02629e-09	-0.690728	0.595	0.541	9.32579e-05	5.02629e-09	6.86124e-14
Pja2	3.46544e-14	-0.638348	0.137	0.329	6.42977e-10	1.30902e-10	-0.609281	0.171	0.316	2.42876e-06	1.30902e-10	6.93087e-14
B3gat2	3.52218e-14	-0.420311	0.003	0.167	6.53505e-10	1.45033e-11	-0.420374	0.016	0.152	2.69095e-07	1.45033e-11	7.04435e-14
Gfra2	3.67506e-11	-0.611238	0.02	0.16	6.8187e-07	3.71803e-14	-0.772435	0.016	0.179	6.89843e-10	3.67506e-11	7.43606e-14
Lrrtm2	3.9157e-14	-0.428389	0.003	0.167	7.2652e-10	4.68778e-14	-0.532993	0.019	0.183	8.6977e-10	4.68778e-14	7.83141e-14
Xpr1	3.97406e-14	-0.602678	0.114	0.319	7.37348e-10	7.8024e-12	-0.659366	0.153	0.314	1.44766e-07	7.8024e-12	7.94813e-14
Ahnak	4.3118e-14	-0.679433	0.013	0.181	8.00012e-10	8.86275e-13	-0.543029	0.019	0.168	1.64439e-08	8.86275e-13	8.62361e-14
Lhfpl5	5.69912e-10	-0.550567	0.016	0.141	1.05741e-05	4.31788e-14	-0.783113	0.019	0.182	8.01139e-10	5.69912e-10	8.63575e-14
Slc7a14	7.71238e-11	-0.649694	0.023	0.161	1.43095e-06	4.52856e-14	-0.900346	0.047	0.218	8.40229e-10	7.71238e-11	9.05712e-14
Anxa2	4.63134e-14	-0.574435	0.016	0.185	8.59299e-10	1.83426e-10	-0.519519	0.047	0.182	3.40329e-06	1.83426e-10	9.26268e-14
Grin2b	1.75217e-13	-0.692386	0.016	0.179	3.25097e-09	5.05415e-14	-0.818583	0.028	0.194	9.37747e-10	1.75217e-13	1.01083e-13
Dtna	5.14965e-14	-0.353189	0.016	0.188	9.55466e-10	1.33905e-09	-0.252832	0.022	0.14	2.48447e-05	1.33905e-09	1.02993e-13
S100a1	5.16795e-14	-1.15382	0.245	0.397	9.58862e-10	5.44828e-08	-1.02148	0.287	0.367	0.00101087	5.44828e-08	1.03359e-13
Sox10	5.19652e-14	-0.58587	0.007	0.17	9.64163e-10	1.17341e-12	-0.512716	0.009	0.153	2.17715e-08	1.17341e-12	1.0393e-13
Ubqln2	5.20628e-14	-0.474809	0.114	0.313	9.65974e-10	3.69744e-06	-0.337756	0.153	0.259	0.0686023	3.69744e-06	1.04126e-13
Slc48a1	1.83533e-13	-0.657531	0.144	0.337	3.40527e-09	5.29315e-14	-0.728604	0.146	0.331	9.82091e-10	1.83533e-13	1.05863e-13
Fam8a1	1.178e-12	-0.446142	0.049	0.223	2.18567e-08	5.41256e-14	-0.633363	0.062	0.24	1.00425e-09	1.178e-12	1.08251e-13
Serpinh1	5.66372e-11	-0.393765	0.013	0.148	1.05085e-06	5.45042e-14	-0.544166	0.012	0.173	1.01127e-09	5.66372e-11	1.09008e-13
2020-09-08	5.57665e-14	-0.510651	0.088	0.282	1.03469e-09	4.70351e-08	-0.495949	0.112	0.233	0.000872689	4.70351e-08	1.11533e-13
Elovl6	9.86947e-14	-0.394832	0	0.157	1.83118e-09	5.67177e-14	-0.444797	0.006	0.163	1.05234e-09	9.86947e-14	1.13435e-13
0610011F06Rik	5.86471e-14	-0.418275	0.098	0.293	1.08814e-09	1.26152e-08	-0.373122	0.106	0.237	0.000234063	1.26152e-08	1.17294e-13
Stmn2	5.98963e-14	-0.899592	0.039	0.213	1.11132e-09	1.45398e-11	-0.929482	0.09	0.238	2.69771e-07	1.45398e-11	1.19793e-13
2900011O08Rik	6.30173e-14	-0.509927	0.029	0.202	1.16922e-09	8.84954e-14	-0.475091	0.016	0.175	1.64194e-09	8.84954e-14	1.26035e-13
Fkbp2	1.04138e-06	-0.746451	0.533	0.561	0.0193218	6.39965e-14	-0.932973	0.636	0.649	1.18739e-09	1.04138e-06	1.27993e-13
Cirbp	6.41165e-14	-0.696398	0.369	0.484	1.18962e-09	7.50609e-06	-0.500138	0.349	0.402	0.139268	7.50609e-06	1.28233e-13
Cry2	6.64149e-14	-0.328658	0.033	0.211	1.23226e-09	4.4546e-11	-0.280589	0.047	0.195	8.26506e-07	4.4546e-11	1.3283e-13
Kcnq2	6.65507e-14	-0.682872	0.016	0.185	1.23478e-09	9.43571e-14	-0.778435	0.034	0.2	1.7507e-09	9.43571e-14	1.33101e-13
Zfp428	6.80157e-14	-0.364336	0.036	0.216	1.26196e-09	3.81433e-11	-0.335298	0.037	0.179	7.07711e-07	3.81433e-11	1.36031e-13
Erlec1	7.18547e-08	-0.598882	0.173	0.315	0.00133319	7.14037e-14	-0.728492	0.162	0.348	1.32482e-09	7.18547e-08	1.42807e-13
Syn2	7.54973e-14	-0.445036	0.023	0.194	1.40078e-09	8.41843e-09	-0.424776	0.047	0.164	0.000156195	8.41843e-09	1.50995e-13
Nxph1	1.66022e-11	-0.587359	0.007	0.142	3.08037e-07	7.7788e-14	-0.70482	0.009	0.166	1.44328e-09	1.66022e-11	1.55576e-13
Psd3	7.81116e-14	-0.321015	0.029	0.205	1.44928e-09	1.19908e-10	-0.282047	0.028	0.162	2.22477e-06	1.19908e-10	1.56223e-13
Zer1	8.81113e-14	-0.29925	0.029	0.208	1.63482e-09	2.94564e-08	-0.260347	0.034	0.144	0.000546533	2.94564e-08	1.76223e-13
Nptx2	2.63052e-11	-0.613353	0.007	0.14	4.88067e-07	8.94419e-14	-0.864483	0.016	0.174	1.65951e-09	2.63052e-11	1.78884e-13
Mboat2	9.0643e-14	-0.368603	0.013	0.179	1.68179e-09	6.62074e-11	-0.374157	0.034	0.172	1.22841e-06	6.62074e-11	1.81286e-13
Plxnc1	2.31872e-13	-0.586046	0.02	0.185	4.30215e-09	9.37125e-14	-0.703533	0.034	0.201	1.73874e-09	2.31872e-13	1.87425e-13
Zcchc12	9.3776e-14	-0.73032	0.02	0.186	1.73992e-09	1.35316e-12	-0.677673	0.034	0.186	2.51065e-08	1.35316e-12	1.87552e-13
Fzd3	9.5119e-14	-0.338547	0.007	0.168	1.76484e-09	1.42802e-12	-0.385717	0.016	0.162	2.64955e-08	1.42802e-12	1.90238e-13
Nxn	9.69765e-14	-0.340707	0.016	0.184	1.7993e-09	6.62447e-13	-0.309327	0.009	0.158	1.2291e-08	6.62447e-13	1.93953e-13
Gdf11	9.70278e-14	-0.387767	0.007	0.168	1.80025e-09	1.2898e-13	-0.507314	0.019	0.178	2.39309e-09	1.2898e-13	1.94056e-13
Gjc3	9.86947e-14	-0.518312	0	0.157	1.83118e-09	5.19008e-11	-0.448482	0.012	0.14	9.62968e-07	5.19008e-11	1.97389e-13
Cd320	1.02147e-13	-0.455924	0.036	0.214	1.89524e-09	5.04278e-13	-0.597908	0.078	0.25	9.35637e-09	5.04278e-13	2.04294e-13
Vamp2	1.04689e-13	-0.731732	0.229	0.402	1.9424e-09	6.39582e-12	-0.641273	0.237	0.385	1.18668e-07	6.39582e-12	2.09378e-13
Gstp1	1.05053e-13	-0.547609	0.092	0.282	1.94915e-09	1.68104e-13	-0.569327	0.097	0.277	3.119e-09	1.68104e-13	2.10106e-13
Cyp51	3.9197e-11	-0.447542	0.059	0.218	7.27262e-07	1.07037e-13	-0.597414	0.093	0.273	1.98596e-09	3.9197e-11	2.14074e-13
Mmd2	1.07317e-13	-0.814887	0.101	0.286	1.99116e-09	2.84777e-10	-0.633958	0.093	0.237	5.28376e-06	2.84777e-10	2.14635e-13
Ift22	1.07841e-13	-0.485792	0.108	0.298	2.00088e-09	1.67283e-08	-0.40543	0.128	0.254	0.000310377	1.67283e-08	2.15681e-13
Slc16a2	2.01658e-13	-0.390234	0.003	0.159	3.74156e-09	1.08522e-13	-0.409324	0.006	0.159	2.01351e-09	2.01658e-13	2.17044e-13
Slc32a1	4.2893e-09	-0.882891	0.02	0.134	7.95836e-05	1.10363e-13	-1.30623	0.031	0.194	2.04768e-09	4.2893e-09	2.20727e-13
Izumo4	1.1061e-13	-0.478649	0.042	0.223	2.05226e-09	2.79871e-13	-0.572192	0.04	0.205	5.19273e-09	2.79871e-13	2.2122e-13
Gap43	1.11271e-13	-0.920787	0.062	0.236	2.06452e-09	2.79096e-11	-0.841318	0.1	0.245	5.17835e-07	2.79096e-11	2.22542e-13
Dzip3	1.16213e-13	-0.410246	0.033	0.207	2.15621e-09	2.96806e-09	-0.435463	0.053	0.179	5.50695e-05	2.96806e-09	2.32425e-13
Gclm	3.84481e-08	-0.391567	0.176	0.314	0.000713366	1.19696e-13	-0.484199	0.128	0.309	2.22085e-09	3.84481e-08	2.39393e-13
Eif4a2	1.22883e-13	-0.733156	0.382	0.498	2.27997e-09	1.82146e-09	-0.644839	0.489	0.515	3.37954e-05	1.82146e-09	2.45766e-13
RP23-407N2.2	1.25895e-13	-0.423687	0.013	0.176	2.33586e-09	3.63771e-11	-0.421379	0.009	0.137	6.7494e-07	3.63771e-11	2.51791e-13
Luzp2	3.62449e-13	-0.658663	0.052	0.226	6.72488e-09	1.29984e-13	-0.723331	0.04	0.206	2.41173e-09	3.62449e-13	2.59969e-13
Abca5	3.40222e-10	-0.367921	0.026	0.16	6.31248e-06	1.31353e-13	-0.520794	0.019	0.178	2.43712e-09	3.40222e-10	2.62705e-13
Mxra7	1.38255e-13	-0.353562	0.026	0.2	2.56519e-09	6.33916e-13	-0.350186	0.016	0.166	1.17617e-08	6.33916e-13	2.76511e-13
Sorcs1	6.08272e-12	-0.453062	0.003	0.142	1.12859e-07	1.46795e-13	-0.581201	0.006	0.158	2.72364e-09	6.08272e-12	2.93591e-13
Riiad1	1.47886e-13	-0.444633	0.02	0.187	2.74387e-09	2.04678e-07	-0.281205	0.022	0.115	0.0037976	2.04678e-07	2.95771e-13
Pigt	3.46261e-11	-0.772358	0.111	0.279	6.42453e-07	1.51973e-13	-0.873486	0.143	0.32	2.81972e-09	3.46261e-11	3.03947e-13
Lmtk3	1.53105e-13	-0.416644	0.01	0.171	2.84072e-09	9.57181e-12	-0.472444	0.019	0.159	1.77595e-07	9.57181e-12	3.06211e-13
H1fx	1.63264e-13	-0.33311	0.013	0.177	3.02919e-09	2.38927e-08	-0.276148	0.025	0.131	0.000443305	2.38927e-08	3.26527e-13
Crim1	1.2619e-11	-0.709366	0.101	0.269	2.34134e-07	1.68885e-13	-0.778944	0.1	0.277	3.13348e-09	1.2619e-11	3.37769e-13
Tm7sf3	6.97893e-13	-0.479896	0.092	0.278	1.29487e-08	1.73365e-13	-0.542851	0.1	0.281	3.21661e-09	6.97893e-13	3.4673e-13
Tmem222	1.8122e-13	-0.713115	0.19	0.38	3.36236e-09	1.99379e-10	-0.746246	0.271	0.406	3.69928e-06	1.99379e-10	3.62441e-13
Tceal5	1.83535e-13	-0.322924	0.02	0.185	3.4053e-09	9.62131e-11	-0.322126	0.019	0.147	1.78514e-06	9.62131e-11	3.6707e-13
Unc5c	1.20489e-12	-0.397725	0.003	0.151	2.23555e-08	1.84064e-13	-0.485708	0.006	0.157	3.41512e-09	1.20489e-12	3.68128e-13
Fasn	1.89698e-13	-0.396201	0.065	0.252	3.51965e-09	3.18079e-13	-0.383454	0.065	0.242	5.90165e-09	3.18079e-13	3.79395e-13
Bhlhb9	1.93901e-13	-0.356957	0.049	0.231	3.59763e-09	2.99597e-09	-0.289423	0.053	0.182	5.55871e-05	2.99597e-09	3.87801e-13
Tubb4b	1.05879e-07	-0.533368	0.275	0.397	0.00196448	2.02233e-13	-0.769541	0.321	0.461	3.75224e-09	1.05879e-07	4.04466e-13
Kcnk1	2.07023e-13	-0.427371	0.01	0.17	3.8411e-09	1.23457e-11	-0.525853	0.031	0.174	2.29062e-07	1.23457e-11	4.14046e-13
Ndufa3	2.16517e-13	-0.632456	0.657	0.616	4.01725e-09	9.36518e-07	-0.505848	0.626	0.566	0.0173762	9.36518e-07	4.33034e-13
Ndufs6	2.3003e-13	-0.630997	0.435	0.52	4.26797e-09	2.75832e-05	-0.457303	0.486	0.48	0.511779	2.75832e-05	4.60059e-13
Plat	4.33062e-12	-0.590872	0.013	0.16	8.03503e-08	2.32454e-13	-0.619114	0.022	0.179	4.31295e-09	4.33062e-12	4.64908e-13
Nr1d1	2.33567e-13	-0.325213	0.029	0.203	4.3336e-09	1.10455e-08	-0.279027	0.062	0.188	0.000204939	1.10455e-08	4.67134e-13
Tspan17	1.45189e-08	-0.424142	0.062	0.191	0.000269384	2.37202e-13	-0.537707	0.034	0.198	4.40104e-09	1.45189e-08	4.74404e-13
Pigs	1.73096e-06	-0.540024	0.137	0.254	0.0321161	2.38726e-13	-0.792007	0.109	0.286	4.42932e-09	1.73096e-06	4.77452e-13
B630019K06Rik	2.39582e-13	-0.459006	0.01	0.168	4.4452e-09	3.39211e-10	-0.38239	0.012	0.131	6.29372e-06	3.39211e-10	4.79164e-13
Vegfa	2.43354e-13	-0.385881	0.016	0.179	4.5152e-09	8.08821e-10	-0.30032	0.022	0.143	1.50069e-05	8.08821e-10	4.86709e-13
Efna5	2.66489e-12	-0.439482	0.02	0.173	4.94444e-08	2.45496e-13	-0.535147	0.022	0.179	4.55493e-09	2.66489e-12	4.90992e-13
Olig2	2.57726e-13	-0.91833	0.01	0.167	4.78184e-09	3.17414e-12	-0.668647	0.009	0.148	5.8893e-08	3.17414e-12	5.15452e-13
Gapdh	2.74025e-13	-0.448121	0.954	0.79	5.08427e-09	3.74632e-06	-0.297712	0.96	0.796	0.0695092	3.74632e-06	5.48051e-13
Unc5d	4.00605e-11	-0.794313	0.016	0.154	7.43282e-07	2.86717e-13	-1.01086	0.044	0.205	5.31974e-09	4.00605e-11	5.73433e-13
Vat1	2.90993e-13	-0.554588	0.108	0.29	5.39908e-09	1.25927e-10	-0.562705	0.15	0.303	2.33645e-06	1.25927e-10	5.81986e-13
Ift43	1.10957e-12	-0.359185	0.056	0.23	2.0587e-08	2.93037e-13	-0.334163	0.04	0.206	5.43702e-09	1.10957e-12	5.86075e-13
Rnd2	3.09252e-13	-0.513221	0.065	0.248	5.73786e-09	6.99938e-09	-0.434645	0.087	0.22	0.000129866	6.99938e-09	6.18504e-13
Tmem237	3.27407e-13	-0.375511	0.039	0.216	6.07471e-09	1.70029e-11	-0.431375	0.069	0.224	3.15472e-07	1.70029e-11	6.54814e-13
Snap25	3.41473e-13	-0.87163	0.052	0.221	6.33569e-09	3.49269e-13	-0.768549	0.065	0.23	6.48033e-09	3.49269e-13	6.82946e-13
Fry	3.5224e-13	-0.512813	0.095	0.284	6.53546e-09	2.86432e-07	-0.400305	0.112	0.226	0.00531445	2.86432e-07	7.0448e-13
2610524H06Rik	1.31832e-12	-0.405513	0.02	0.178	2.44601e-08	3.60636e-13	-0.44707	0.022	0.178	6.69125e-09	1.31832e-12	7.21273e-13
Cntnap2	6.14985e-12	-0.822724	0.029	0.182	1.14104e-07	3.69745e-13	-0.898967	0.047	0.209	6.86025e-09	6.14985e-12	7.3949e-13
Tpst1	3.87189e-11	-0.357041	0.023	0.165	7.1839e-07	3.87063e-13	-0.523107	0.031	0.191	7.18157e-09	3.87189e-11	7.74127e-13
Dmd	3.9911e-13	-0.293568	0.02	0.184	7.40509e-09	1.48343e-10	-0.258795	0.025	0.157	2.75235e-06	1.48343e-10	7.9822e-13
Plppr2	4.26328e-13	-0.479981	0.01	0.166	7.91009e-09	4.14803e-13	-0.607299	0.025	0.181	7.69625e-09	4.26328e-13	8.29606e-13
Mif	4.29551e-13	-0.707205	0.562	0.587	7.96988e-09	6.58012e-08	-0.618039	0.648	0.575	0.00122088	6.58012e-08	8.59101e-13
Dpm1	4.36808e-13	-0.372363	0.101	0.294	8.10453e-09	7.20892e-12	-0.370539	0.097	0.264	1.33754e-07	7.20892e-12	8.73616e-13
Ept1	4.42589e-12	-0.425795	0.023	0.177	8.2118e-08	4.42211e-13	-0.597425	0.04	0.204	8.20478e-09	4.42589e-12	8.84422e-13
Rnf145	1.49415e-06	-0.402353	0.111	0.229	0.0277225	4.51272e-13	-0.644094	0.093	0.27	8.3729e-09	1.49415e-06	9.02544e-13
Pou3f1	4.63626e-13	-0.523	0.029	0.194	8.60212e-09	2.15729e-07	-0.303326	0.047	0.152	0.00400264	2.15729e-07	9.27253e-13
Ldlr	2.10813e-08	-0.32327	0.013	0.118	0.000391142	4.80165e-13	-0.559495	0.016	0.168	8.90897e-09	2.10813e-08	9.60329e-13
Unc80	4.86e-13	-0.350924	0.023	0.186	9.01724e-09	2.66012e-11	-0.369016	0.022	0.159	4.93559e-07	2.66012e-11	9.71999e-13
Acsl6	4.93312e-13	-0.469388	0.023	0.186	9.15291e-09	8.30836e-09	-0.482686	0.056	0.177	0.000154153	8.30836e-09	9.86624e-13
Pde10a	4.98534e-13	-0.317273	0.01	0.166	9.2498e-09	9.15233e-13	-0.3094	0.006	0.15	1.69812e-08	9.15233e-13	9.97068e-13
Ltbp3	5.17511e-13	-0.397027	0.007	0.16	9.6019e-09	3.36829e-12	-0.499967	0.031	0.182	6.24953e-08	3.36829e-12	1.03502e-12
Wrb	5.24801e-13	-0.451229	0.049	0.226	9.73715e-09	2.22028e-12	-0.542482	0.059	0.221	4.11951e-08	2.22028e-12	1.0496e-12
Polr2f	5.25947e-13	-0.510878	0.229	0.404	9.75843e-09	1.47787e-05	-0.369928	0.262	0.345	0.274204	1.47787e-05	1.05189e-12
Unc50	3.48928e-10	-0.403506	0.105	0.268	6.47401e-06	5.27247e-13	-0.548135	0.121	0.302	9.78254e-09	3.48928e-10	1.05449e-12
Nr2f2	5.30731e-13	-0.450056	0.01	0.164	9.84718e-09	1.10547e-07	-0.330333	0.031	0.13	0.00205108	1.10547e-07	1.06146e-12
Kcna2	5.47436e-13	-0.477968	0.007	0.159	1.01571e-08	2.16423e-11	-0.562168	0.025	0.163	4.01551e-07	2.16423e-11	1.09487e-12
Sema6d	5.47436e-13	-0.353292	0.007	0.159	1.01571e-08	8.25852e-10	-0.318396	0.025	0.147	1.53229e-05	8.25852e-10	1.09487e-12
Fam13c	5.49905e-13	-0.268025	0.003	0.154	1.02029e-08	1.34909e-12	-0.273907	0.003	0.143	2.50311e-08	1.34909e-12	1.09981e-12
Krtcap2	4.13808e-06	-0.555031	0.529	0.553	0.076778	5.55674e-13	-0.724223	0.536	0.592	1.031e-08	4.13808e-06	1.11135e-12
Sash1	5.63623e-13	-0.393157	0.052	0.23	1.04575e-08	2.87348e-08	-0.275072	0.075	0.199	0.000533145	2.87348e-08	1.12725e-12
Gsn	3.29702e-11	-0.756034	0.075	0.232	6.1173e-07	5.80268e-13	-1.33259	0.075	0.247	1.07663e-08	3.29702e-11	1.16054e-12
Kifap3	5.90768e-13	-0.433014	0.088	0.276	1.09611e-08	6.23783e-10	-0.383355	0.084	0.224	1.15737e-05	6.23783e-10	1.18154e-12
Tmem63b	1.98092e-11	-0.665841	0.121	0.296	3.6754e-07	5.92402e-13	-0.736022	0.146	0.322	1.09914e-08	1.98092e-11	1.1848e-12
Cyp46a1	7.96939e-13	-0.600423	0.016	0.174	1.47864e-08	6.02818e-13	-0.767581	0.047	0.208	1.11847e-08	7.96939e-13	1.20564e-12
Cpt1c	6.12325e-12	-0.408916	0.02	0.17	1.13611e-07	6.06299e-13	-0.541735	0.028	0.185	1.12493e-08	6.12325e-12	1.2126e-12
Ociad1	8.16853e-12	-0.784333	0.327	0.471	1.51559e-07	6.38634e-13	-0.902143	0.408	0.518	1.18492e-08	8.16853e-12	1.27727e-12
Cdkn2d	6.61113e-13	-0.370233	0.085	0.272	1.22663e-08	1.58076e-09	-0.308741	0.081	0.221	2.93293e-05	1.58076e-09	1.32223e-12
Nipal3	5.92187e-11	-0.492975	0.049	0.202	1.09874e-06	6.63643e-13	-0.634116	0.059	0.228	1.23132e-08	5.92187e-11	1.32729e-12
Tnfaip6	6.87818e-13	-0.662742	0.01	0.162	1.27618e-08	1.53787e-10	-0.591728	0.019	0.144	2.85336e-06	1.53787e-10	1.37564e-12
Dtd1	6.89094e-13	-0.440411	0.101	0.287	1.27854e-08	1.96611e-10	-0.387589	0.1	0.249	3.64791e-06	1.96611e-10	1.37819e-12
Cox7a2	7.16718e-13	-0.609732	0.778	0.652	1.3298e-08	0.00275082	-0.32904	0.847	0.619	1	0.00275082	1.43344e-12
Tm9sf2	9.82171e-08	-0.642205	0.209	0.35	0.00182232	7.32645e-13	-0.84041	0.227	0.396	1.35935e-08	9.82171e-08	1.46529e-12
Fbxo9	7.35798e-13	-0.336851	0.056	0.233	1.3652e-08	1.72578e-09	-0.319595	0.069	0.204	3.20201e-05	1.72578e-09	1.4716e-12
Rab4a	7.44451e-13	-0.319226	0.056	0.236	1.38126e-08	3.82999e-11	-0.309756	0.044	0.191	7.10617e-07	3.82999e-11	1.4889e-12
Elovl4	1.17873e-11	-0.399095	0.003	0.139	2.18702e-07	7.56898e-13	-0.493425	0.006	0.151	1.40435e-08	1.17873e-11	1.5138e-12
Fam20c	1.77243e-08	-0.503515	0.036	0.154	0.000328856	7.65745e-13	-0.701738	0.05	0.213	1.42076e-08	1.77243e-08	1.53149e-12
Dlgap1	7.68709e-13	-0.364143	0.026	0.191	1.42626e-08	2.51637e-09	-0.338127	0.028	0.145	4.66887e-05	2.51637e-09	1.53742e-12
Ndufb9	7.75151e-13	-0.676282	0.592	0.577	1.43822e-08	3.76883e-05	-0.501167	0.67	0.547	0.69927	3.76883e-05	1.5503e-12
Mtch1	6.45571e-12	-0.702107	0.627	0.609	1.19779e-07	7.79646e-13	-0.687018	0.713	0.639	1.44656e-08	6.45571e-12	1.55929e-12
Cacna1e	7.90694e-13	-0.535471	0.007	0.158	1.46705e-08	1.67178e-11	-0.607893	0.028	0.168	3.10182e-07	1.67178e-11	1.58139e-12
Fam189a2	8.08785e-13	-0.345886	0.003	0.152	1.50062e-08	1.42808e-08	-0.253748	0.019	0.123	0.000264967	1.42808e-08	1.61757e-12
Atraid	1.46405e-08	-0.666297	0.513	0.569	0.00027164	8.16545e-13	-0.84236	0.598	0.62	1.51502e-08	1.46405e-08	1.63309e-12
Chic1	8.23684e-13	-0.261952	0.007	0.159	1.52826e-08	9.49663e-09	-0.261886	0.025	0.134	0.0001762	9.49663e-09	1.64737e-12
Sez6	1.0688e-07	-0.534915	0.02	0.119	0.00198305	8.91919e-13	-0.761778	0.022	0.173	1.65487e-08	1.0688e-07	1.78384e-12
Nell1	2.59999e-09	-0.680523	0.007	0.117	4.82402e-05	9.00883e-13	-0.920208	0.019	0.168	1.6715e-08	2.59999e-09	1.80177e-12
BC004004	4.38016e-07	-0.687638	0.222	0.353	0.00812695	9.05249e-13	-0.892776	0.252	0.41	1.6796e-08	4.38016e-07	1.8105e-12
Aig1	1.14765e-11	-0.616543	0.281	0.445	2.12935e-07	9.91672e-13	-0.691106	0.358	0.496	1.83995e-08	1.14765e-11	1.98334e-12
Hacd1	7.72366e-11	-0.298952	0.033	0.177	1.43305e-06	1.0297e-12	-0.32752	0.022	0.175	1.9105e-08	7.72366e-11	2.0594e-12
Cited1	1.03835e-12	-0.496244	0.01	0.162	1.92655e-08	3.19839e-10	-0.467977	0.025	0.149	5.93429e-06	3.19839e-10	2.0767e-12
Stoml1	4.40915e-05	-0.507621	0.114	0.209	0.818074	1.04311e-12	-0.766614	0.081	0.246	1.93539e-08	4.40915e-05	2.08622e-12
Pigp	4.68656e-11	-0.583928	0.275	0.429	8.69544e-07	1.04957e-12	-0.66977	0.283	0.428	1.94738e-08	4.68656e-11	2.09915e-12
Rgma	1.08705e-12	-0.352436	0.01	0.161	2.0169e-08	6.88453e-10	-0.28169	0.016	0.134	1.27736e-05	6.88453e-10	2.17409e-12
Jph4	1.08826e-12	-0.295325	0.01	0.162	2.01915e-08	1.48816e-09	-0.262551	0.006	0.114	2.76113e-05	1.48816e-09	2.17652e-12
Kif5c	1.08914e-12	-0.421947	0.026	0.186	2.02078e-08	2.1042e-06	-0.356034	0.062	0.157	0.0390413	2.1042e-06	2.17827e-12
Lrrtm3	1.09584e-12	-0.39331	0	0.145	2.03322e-08	1.96895e-11	-0.432837	0.016	0.15	3.6532e-07	1.96895e-11	2.19168e-12
Usp53	1.10402e-12	-0.323992	0.016	0.172	2.04839e-08	2.08474e-10	-0.268995	0.028	0.158	3.86803e-06	2.08474e-10	2.20804e-12
Scn8a	4.86614e-11	-0.386931	0.01	0.143	9.02864e-07	1.12537e-12	-0.532976	0.012	0.159	2.088e-08	4.86614e-11	2.25073e-12
Hmgcr	4.16888e-10	-0.549352	0.154	0.315	7.73494e-06	1.14736e-12	-0.682908	0.19	0.351	2.1288e-08	4.16888e-10	2.29471e-12
Slc1a6	6.76075e-09	-0.546305	0.016	0.128	0.000125439	1.18168e-12	-0.731762	0.022	0.172	2.19249e-08	6.76075e-09	2.36336e-12
Chst2	1.20096e-12	-0.539278	0.049	0.219	2.22826e-08	1.89119e-09	-0.486156	0.065	0.193	3.50891e-05	1.89119e-09	2.40192e-12
Ccdc85b	1.23956e-12	-0.331024	0.072	0.257	2.29987e-08	6.44514e-11	-0.392506	0.093	0.251	1.19583e-06	6.44514e-11	2.47911e-12
Pex5l	1.24171e-12	-0.57984	0.013	0.166	2.30387e-08	2.11501e-11	-0.551114	0.009	0.14	3.92418e-07	2.11501e-11	2.48342e-12
Mdga2	1.25181e-12	-0.380205	0.007	0.156	2.32261e-08	1.531e-10	-0.387191	0.016	0.141	2.84062e-06	1.531e-10	2.50362e-12
Olig1	1.92766e-12	-1.69038	0.069	0.229	3.57658e-08	1.26305e-12	-1.54652	0.053	0.208	2.34345e-08	1.92766e-12	2.52609e-12
Vstm2b	1.26583e-12	-0.40592	0.01	0.161	2.34862e-08	4.85871e-10	-0.434502	0.019	0.139	9.01484e-06	4.85871e-10	2.53166e-12
Sox9	1.27035e-12	-0.974379	0.026	0.182	2.357e-08	1.6024e-06	-0.684008	0.062	0.154	0.029731	1.6024e-06	2.54069e-12
B230118H07Rik	1.2743e-12	-0.397291	0.114	0.305	2.36433e-08	5.87751e-09	-0.30136	0.103	0.24	0.000109051	5.87751e-09	2.5486e-12
Id4	1.38255e-12	-0.57864	0.049	0.216	2.56517e-08	8.69775e-08	-0.428002	0.053	0.161	0.00161378	8.69775e-08	2.76509e-12
Atp6v1g2	1.43924e-12	-0.618427	0.036	0.196	2.67036e-08	3.63456e-09	-0.476636	0.04	0.16	6.74356e-05	3.63456e-09	2.87847e-12
G0s2	1.44802e-12	-0.533103	0.013	0.164	2.68666e-08	3.33814e-10	-0.367733	0.012	0.131	6.19358e-06	3.33814e-10	2.89605e-12
Grb10	1.49269e-12	-0.281153	0.003	0.149	2.76954e-08	3.75132e-09	-0.265032	0.006	0.11	6.96019e-05	3.75132e-09	2.98538e-12
Ncam2	3.49923e-11	-0.434563	0.016	0.155	6.49247e-07	1.53399e-12	-0.508056	0.028	0.179	2.84616e-08	3.49923e-11	3.06798e-12
1110004E09Rik	1.54143e-12	-0.354272	0.065	0.242	2.85996e-08	5.40704e-12	-0.345996	0.056	0.215	1.00322e-07	5.40704e-12	3.08285e-12
Kcnd2	1.11255e-11	-0.46861	0.01	0.15	2.06422e-07	1.58778e-12	-0.610823	0.019	0.166	2.94597e-08	1.11255e-11	3.17556e-12
Mlf1	1.60981e-12	-0.378285	0.007	0.154	2.98685e-08	8.18462e-12	-0.425443	0.012	0.149	1.51857e-07	8.18462e-12	3.21963e-12
Fxyd7	3.73093e-10	-0.517377	0.042	0.179	6.92236e-06	1.63418e-12	-0.56215	0.019	0.165	3.03206e-08	3.73093e-10	3.26836e-12
Slc4a10	9.44175e-12	-0.530082	0.013	0.157	1.75182e-07	1.63598e-12	-0.652232	0.016	0.162	3.03541e-08	9.44175e-12	3.27197e-12
Asrgl1	1.65428e-12	-0.57112	0.108	0.289	3.06936e-08	1.51126e-07	-0.473512	0.137	0.254	0.002804	1.51126e-07	3.30856e-12
Poglut1	3.20837e-11	-0.490519	0.039	0.192	5.95281e-07	1.6651e-12	-0.615727	0.053	0.213	3.08942e-08	3.20837e-11	3.33019e-12
Gdi1	1.67775e-12	-0.562121	0.219	0.388	3.11289e-08	6.13141e-09	-0.47601	0.231	0.359	0.000113762	6.13141e-09	3.3555e-12
Ramp2	1.6971e-12	-0.741512	0.013	0.163	3.14879e-08	6.0984e-12	-0.586736	0.019	0.16	1.1315e-07	6.0984e-12	3.39419e-12
Mal	1.7137e-12	-2.39736	0.033	0.189	3.1796e-08	2.01422e-07	-1.8105	0.053	0.155	0.00373719	2.01422e-07	3.42741e-12
Car11	4.85759e-11	-0.459042	0.023	0.164	9.01277e-07	1.71507e-12	-0.618305	0.028	0.179	3.18213e-08	4.85759e-11	3.43013e-12
B3gat3	1.72981e-12	-0.670749	0.186	0.364	3.2095e-08	4.73189e-11	-0.707886	0.255	0.39	8.77954e-07	4.73189e-11	3.45963e-12
Plcb4	1.74669e-12	-0.272117	0.013	0.166	3.24081e-08	4.0535e-11	-0.298677	0.016	0.147	7.52086e-07	4.0535e-11	3.49338e-12
Syt13	5.07704e-12	-0.558785	0.013	0.159	9.41994e-08	1.7873e-12	-0.682197	0.022	0.17	3.31616e-08	5.07704e-12	3.57461e-12
Pam16	1.80204e-12	-0.573851	0.252	0.411	3.3435e-08	1.58387e-06	-0.444024	0.293	0.368	0.0293872	1.58387e-06	3.60407e-12
Usp29	1.8258e-12	-0.35874	0.013	0.164	3.38758e-08	2.10749e-10	-0.327138	0.009	0.129	3.91023e-06	2.10749e-10	3.65159e-12
Slc9a3r2	1.82612e-12	-0.502248	0.02	0.175	3.38818e-08	2.48992e-10	-0.514159	0.022	0.148	4.61979e-06	2.48992e-10	3.65224e-12
Slc24a3	1.47928e-06	-0.463713	0.065	0.17	0.0274465	1.89588e-12	-0.724907	0.047	0.204	3.51761e-08	1.47928e-06	3.79176e-12
Rab3c	1.93523e-12	-0.468731	0.007	0.153	3.59063e-08	1.91382e-06	-0.359728	0.034	0.119	0.0355089	1.91382e-06	3.87047e-12
Pja1	1.97913e-12	-0.453104	0.082	0.256	3.67208e-08	3.72972e-12	-0.44737	0.075	0.236	6.92011e-08	3.72972e-12	3.95826e-12
2020-09-03	2.02547e-12	-0.264589	0.01	0.159	3.75805e-08	6.26872e-09	-0.273039	0.019	0.127	0.00011631	6.26872e-09	4.05093e-12
Ncdn	2.07533e-12	-0.498987	0.059	0.23	3.85057e-08	1.77301e-08	-0.493229	0.084	0.209	0.000328964	1.77301e-08	4.15066e-12
Gnb4	2.08726e-12	-0.289646	0.003	0.147	3.87269e-08	8.6756e-11	-0.27573	0.016	0.143	1.60967e-06	8.6756e-11	4.17451e-12
Pmvk	2.16003e-12	-0.363694	0.101	0.29	4.00773e-08	1.2758e-05	-0.284729	0.15	0.25	0.236713	1.2758e-05	4.32007e-12
Grik3	5.13892e-12	-0.459854	0.003	0.143	9.53476e-08	2.22532e-12	-0.535517	0.025	0.175	4.12886e-08	5.13892e-12	4.45064e-12
Zdbf2	2.34951e-12	-0.364926	0.016	0.17	4.35928e-08	9.36108e-11	-0.392585	0.012	0.138	1.73685e-06	9.36108e-11	4.69902e-12
Flywch1	2.46885e-12	-0.355993	0.069	0.241	4.58071e-08	2.0894e-10	-0.311105	0.044	0.183	3.87667e-06	2.0894e-10	4.93771e-12
Ndufc1	2.50911e-12	-0.671499	0.428	0.505	4.6554e-08	2.20767e-06	-0.548339	0.477	0.474	0.040961	2.20767e-06	5.01822e-12
Gabra5	2.74412e-12	-0.623534	0.01	0.158	5.09144e-08	2.83268e-11	-0.827524	0.031	0.169	5.25576e-07	2.83268e-11	5.48823e-12
H2afv	2.79672e-12	-0.657674	0.353	0.482	5.18903e-08	3.25154e-07	-0.569245	0.368	0.423	0.00603291	3.25154e-07	5.59344e-12
Cend1	2.82872e-12	-0.377593	0.02	0.171	5.2484e-08	1.60818e-08	-0.302838	0.019	0.122	0.000298381	1.60818e-08	5.65744e-12
Pnck	2.88311e-12	-0.50153	0.033	0.189	5.34932e-08	8.12255e-10	-0.535724	0.05	0.178	1.50706e-05	8.12255e-10	5.76622e-12
Cbx3	2.92491e-12	-0.693249	0.542	0.559	5.42689e-08	5.43932e-06	-0.558846	0.492	0.473	0.100921	5.43932e-06	5.84983e-12
Pclo	2.96311e-12	-0.368355	0.013	0.162	5.49775e-08	2.0886e-10	-0.337936	0.016	0.139	3.8752e-06	2.0886e-10	5.92622e-12
Vstm2a	3.46706e-09	-0.557667	0.02	0.136	6.43278e-05	2.98359e-12	-0.758224	0.019	0.163	5.53575e-08	3.46706e-09	5.96718e-12
Clptm1	0.010107	-0.670858	0.343	0.383	1	3.02248e-12	-0.977301	0.33	0.469	5.6079e-08	0.010107	6.04495e-12
Cbx6	5.02428e-10	-0.288278	0.062	0.212	9.32205e-06	3.04841e-12	-0.342206	0.04	0.199	5.65601e-08	5.02428e-10	6.09681e-12
Hspa2	3.09834e-12	-0.595204	0.095	0.266	5.74865e-08	4.83611e-10	-0.520154	0.084	0.222	8.97292e-06	4.83611e-10	6.19667e-12
Tmem108	3.13025e-12	-0.322499	0.003	0.145	5.80787e-08	5.67659e-12	-0.342164	0.006	0.141	1.05324e-07	5.67659e-12	6.26051e-12
Pnmal1	6.36958e-12	-0.388094	0.02	0.168	1.18181e-07	3.16422e-12	-0.507938	0.016	0.159	5.8709e-08	6.36958e-12	6.32845e-12
Arhgef9	3.18167e-12	-0.318852	0.016	0.168	5.90326e-08	4.51492e-08	-0.354872	0.044	0.153	0.000837698	4.51492e-08	6.36333e-12
Yipf4	3.24367e-12	-0.570529	0.225	0.411	6.0183e-08	4.92756e-09	-0.577519	0.318	0.43	9.14259e-05	4.92756e-09	6.48734e-12
Gpr85	3.37436e-12	-0.349249	0.003	0.145	6.26079e-08	1.8876e-10	-0.390137	0.016	0.139	3.50226e-06	1.8876e-10	6.74872e-12
Stk16	3.40893e-12	-0.36093	0.095	0.278	6.32493e-08	5.95295e-06	-0.276378	0.15	0.25	0.110451	5.95295e-06	6.81786e-12
Mpc2	1.00395e-10	-0.563686	0.441	0.511	1.86273e-06	3.51076e-12	-0.611841	0.383	0.479	6.51387e-08	1.00395e-10	7.02152e-12
Lhfpl4	3.61292e-12	-0.51376	0.016	0.167	6.70341e-08	6.4071e-11	-0.601814	0.04	0.179	1.18877e-06	6.4071e-11	7.22584e-12
Dpm3	3.6436e-12	-0.631491	0.399	0.509	6.76034e-08	1.0582e-09	-0.601449	0.467	0.524	1.96339e-05	1.0582e-09	7.2872e-12
Lypd1	6.25069e-09	-0.408498	0.023	0.139	0.000115975	3.677e-12	-0.52045	0.009	0.148	6.82231e-08	6.25069e-09	7.354e-12
Vcan	3.71063e-12	-0.460618	0	0.139	6.8847e-08	4.73665e-11	-0.42995	0.016	0.145	8.78838e-07	4.73665e-11	7.42126e-12
Scn3b	9.23941e-12	-0.617717	0.016	0.162	1.71428e-07	3.85852e-12	-0.636526	0.025	0.172	7.15909e-08	9.23941e-12	7.71703e-12
Cgref1	4.28973e-11	-0.467909	0.003	0.132	7.95916e-07	3.89694e-12	-0.692421	0.034	0.183	7.23039e-08	4.28973e-11	7.79388e-12
Pcbd1	3.9506e-12	-0.348866	0.026	0.182	7.32995e-08	7.73477e-10	-0.362625	0.025	0.147	1.43511e-05	7.73477e-10	7.9012e-12
Atg9a	5.62804e-11	-0.437399	0.046	0.197	1.04423e-06	3.95295e-12	-0.558373	0.047	0.202	7.3343e-08	5.62804e-11	7.90589e-12
Serinc5	3.98138e-12	-0.351516	0.02	0.17	7.38705e-08	2.12647e-11	-0.333404	0.028	0.17	3.94546e-07	2.12647e-11	7.96276e-12
Ndufb2	3.9895e-12	-0.628491	0.487	0.539	7.40211e-08	0.000165397	-0.475507	0.542	0.496	1	0.000165397	7.97899e-12
B3gat1	5.94304e-12	-0.429259	0	0.136	1.10267e-07	4.03883e-12	-0.451737	0.006	0.143	7.49365e-08	5.94304e-12	8.07767e-12
Cdh4	4.96848e-10	-0.649885	0.007	0.125	9.21852e-06	4.23503e-12	-0.777936	0.025	0.17	7.85767e-08	4.96848e-10	8.47006e-12
Hist3h2a	4.61283e-12	-0.320102	0.059	0.232	8.55865e-08	8.54579e-07	-0.29179	0.097	0.206	0.0158559	8.54579e-07	9.22567e-12
Kcnc1	2.79125e-10	-0.422987	0.01	0.134	5.17889e-06	4.86199e-12	-0.601667	0.019	0.161	9.02093e-08	2.79125e-10	9.72398e-12
Cthrc1	2.22575e-10	-0.329173	0.003	0.124	4.12965e-06	4.91182e-12	-0.49409	0.028	0.175	9.1134e-08	2.22575e-10	9.82365e-12
Grid1	4.39707e-08	-0.419495	0.013	0.113	0.000815833	4.91732e-12	-0.589499	0.012	0.152	9.12359e-08	4.39707e-08	9.83463e-12
Mapk8ip2	5.41453e-12	-0.288446	0.007	0.148	1.00461e-07	1.14893e-06	-0.284725	0.034	0.125	0.0213172	1.14893e-06	1.08291e-11
Pafah1b2	5.49807e-12	-0.43694	0.141	0.321	1.02011e-07	3.16474e-05	-0.330028	0.206	0.296	0.587186	3.16474e-05	1.09961e-11
Kctd13	5.53431e-12	-0.834348	0.108	0.278	1.02684e-07	1.20881e-07	-0.546366	0.087	0.203	0.00224283	1.20881e-07	1.10686e-11
Slc2a13	2.75276e-07	-0.499685	0.026	0.124	0.00510747	5.98839e-12	-0.650079	0.016	0.155	1.11109e-07	2.75276e-07	1.19768e-11
Megf9	2.77043e-08	-0.440576	0.056	0.178	0.000514025	6.08578e-12	-0.548195	0.031	0.178	1.12916e-07	2.77043e-08	1.21716e-11
Rarres2	6.7522e-12	-0.616925	0.013	0.157	1.2528e-07	7.24638e-08	-0.541449	0.028	0.128	0.00134449	7.24638e-08	1.35044e-11
Scn9a	6.91194e-12	-0.431427	0.007	0.147	1.28244e-07	6.41794e-11	-0.538949	0.016	0.144	1.19078e-06	6.41794e-11	1.38239e-11
Cacng7	7.05373e-12	-0.287683	0.01	0.153	1.30875e-07	3.69665e-10	-0.280825	0.022	0.146	6.85876e-06	3.69665e-10	1.41075e-11
BC031181	8.82519e-09	-0.507359	0.605	0.584	0.000163743	7.07498e-12	-0.610004	0.62	0.605	1.31269e-07	8.82519e-09	1.415e-11
Psat1	7.12531e-12	-0.431722	0.049	0.207	1.32203e-07	7.32788e-05	-0.255612	0.075	0.151	1	7.32788e-05	1.42506e-11
Sncb	7.22776e-12	-0.598809	0.013	0.156	1.34104e-07	4.43918e-07	-0.501347	0.04	0.134	0.00823645	4.43918e-07	1.44555e-11
Mthfd2l	7.23328e-12	-0.350627	0.059	0.226	1.34206e-07	2.31811e-08	-0.276016	0.072	0.194	0.000430103	2.31811e-08	1.44666e-11
1810041L15Rik	2.67786e-11	-0.334936	0.007	0.14	4.96851e-07	7.31302e-12	-0.410339	0.012	0.149	1.35686e-07	2.67786e-11	1.4626e-11
Crebrf	1.94148e-09	-0.307894	0.114	0.274	3.60223e-05	7.56888e-12	-0.337705	0.084	0.251	1.40433e-07	1.94148e-09	1.51378e-11
Selk	8.71219e-07	-0.266982	0.971	0.783	0.0161646	7.72216e-12	-0.307098	0.972	0.8	1.43277e-07	8.71219e-07	1.54443e-11
Magee1	8.25103e-12	-0.316765	0.02	0.168	1.5309e-07	1.09157e-08	-0.355313	0.031	0.143	0.000202531	1.09157e-08	1.65021e-11
Pls3	8.57689e-12	-0.325278	0.056	0.222	1.59136e-07	7.64909e-07	-0.284347	0.078	0.183	0.0141921	7.64909e-07	1.71538e-11
Vgf	3.12643e-08	-1.25918	0.033	0.144	0.000580077	8.68505e-12	-1.64738	0.044	0.192	1.61142e-07	3.12643e-08	1.73701e-11
Ephb1	1.54237e-10	-0.386467	0.013	0.142	2.86172e-06	8.72568e-12	-0.504786	0.016	0.154	1.61896e-07	1.54237e-10	1.74514e-11
Slitrk5	4.26311e-11	-0.423935	0.007	0.138	7.90977e-07	8.78208e-12	-0.522742	0.019	0.159	1.62943e-07	4.26311e-11	1.75642e-11
G6pc3	3.22701e-07	-0.670531	0.147	0.275	0.0059874	8.87242e-12	-0.836239	0.199	0.355	1.64619e-07	3.22701e-07	1.77448e-11
Kidins220	4.97191e-11	-0.572058	0.154	0.329	9.22488e-07	9.27642e-12	-0.655128	0.181	0.346	1.72115e-07	4.97191e-11	1.85528e-11
Mt3	9.32113e-12	-1.672	0.667	0.599	1.72944e-07	4.11315e-07	-1.20691	0.679	0.57	0.00763153	4.11315e-07	1.86423e-11
Apmap	2.09405e-08	-0.614485	0.111	0.249	0.00038853	9.36344e-12	-0.795694	0.131	0.294	1.73729e-07	2.09405e-08	1.87269e-11
Sulf1	9.93519e-10	-0.403684	0.013	0.132	1.84337e-05	9.36992e-12	-0.521174	0.016	0.153	1.7385e-07	9.93519e-10	1.87398e-11
Hdgf	9.45705e-12	-0.506125	0.235	0.409	1.75466e-07	0.00263611	-0.356112	0.364	0.382	1	0.00263611	1.89141e-11
Col23a1	9.56162e-12	-0.879921	0.007	0.144	1.77406e-07	1.9954e-08	-0.714009	0.016	0.116	0.000370226	1.9954e-08	1.91232e-11
Tpi1	9.91711e-12	-0.707685	0.415	0.498	1.84002e-07	3.65572e-07	-0.580615	0.455	0.478	0.00678282	3.65572e-07	1.98342e-11
Atxn7l3b	1.01645e-11	-0.545249	0.278	0.429	1.88593e-07	8.13875e-06	-0.487651	0.346	0.4	0.151006	8.13875e-06	2.03291e-11
Nav1	1.05735e-11	-0.374099	0.039	0.199	1.96181e-07	5.23849e-06	-0.319357	0.084	0.179	0.0971949	5.23849e-06	2.1147e-11
Mgat3	4.79264e-10	-0.389797	0.007	0.126	8.89227e-06	1.05929e-11	-0.470842	0.009	0.143	1.96541e-07	4.79264e-10	2.11858e-11
Ngb	1.06229e-11	-0.567992	0.013	0.154	1.97097e-07	4.66957e-08	-0.411258	0.019	0.116	0.000866392	4.66957e-08	2.12458e-11
Sox6	1.07202e-11	-0.347859	0.01	0.151	1.98903e-07	1.0718e-11	-0.317207	0.003	0.133	1.98861e-07	1.07202e-11	2.14359e-11
Vwa1	3.10318e-10	-0.545303	0.01	0.133	5.75765e-06	1.07326e-11	-0.551199	0.009	0.143	1.99133e-07	3.10318e-10	2.14652e-11
Sox11	1.08852e-11	-0.291663	0.02	0.167	2.01964e-07	6.56771e-10	-0.26838	0.009	0.124	1.21857e-05	6.56771e-10	2.17704e-11
Atcay	1.12469e-11	-0.37464	0.01	0.151	2.08675e-07	2.66149e-10	-0.472904	0.019	0.142	4.93813e-06	2.66149e-10	2.24938e-11
Grik2	1.16108e-11	-0.403526	0	0.133	2.15427e-07	3.49622e-11	-0.505989	0.012	0.142	6.48688e-07	3.49622e-11	2.32216e-11
Klf4	2.02244e-09	-0.944683	0.17	0.316	3.75243e-05	1.19287e-11	-0.981139	0.128	0.288	2.21325e-07	2.02244e-09	2.38574e-11
Hsp90b1	0.0322497	-0.703115	0.873	0.729	1	1.20012e-11	-0.815981	0.947	0.832	2.22671e-07	0.0322497	2.40025e-11
Rgs4	1.21493e-11	-0.508963	0.007	0.144	2.25418e-07	5.02242e-08	-0.403069	0.019	0.117	0.000931859	5.02242e-08	2.42986e-11
Wbscr17	6.16255e-08	-0.578682	0.029	0.136	0.0011434	1.22377e-11	-0.689625	0.028	0.17	2.27059e-07	6.16255e-08	2.44755e-11
Slc39a6	1.14685e-09	-0.701075	0.082	0.23	2.12786e-05	1.22709e-11	-0.851755	0.109	0.266	2.27674e-07	1.14685e-09	2.45418e-11
Pop5	1.22968e-11	-0.440691	0.154	0.329	2.28154e-07	7.60484e-06	-0.379499	0.231	0.326	0.1411	7.60484e-06	2.45935e-11
Rtn2	3.50835e-10	-0.31021	0.026	0.161	6.50939e-06	1.23561e-11	-0.361954	0.016	0.153	2.29255e-07	3.50835e-10	2.47122e-11
Epha4	1.45389e-10	-0.566241	0.003	0.126	2.69755e-06	1.28072e-11	-0.617735	0.025	0.166	2.37626e-07	1.45389e-10	2.56145e-11
Slitrk4	2.77775e-08	-0.556157	0.02	0.126	0.000515384	1.32299e-11	-0.708305	0.016	0.151	2.45467e-07	2.77775e-08	2.64598e-11
Cnr1	2.32457e-07	-0.597522	0.026	0.124	0.00431301	1.32952e-11	-0.750424	0.009	0.142	2.46678e-07	2.32457e-07	2.65903e-11
Atl1	1.33144e-11	-0.402536	0.016	0.161	2.47036e-07	2.65174e-10	-0.518839	0.034	0.165	4.92004e-06	2.65174e-10	2.66289e-11
Slitrk1	2.52368e-11	-0.460727	0.01	0.146	4.68243e-07	1.33386e-11	-0.597728	0.022	0.161	2.47485e-07	2.52368e-11	2.66773e-11
Haghl	1.35271e-11	-0.412638	0.141	0.319	2.50982e-07	6.30621e-11	-0.434359	0.112	0.267	1.17005e-06	6.30621e-11	2.70542e-11
Plppr5	7.04966e-11	-0.366783	0.003	0.13	1.30799e-06	1.3638e-11	-0.478095	0.009	0.142	2.5304e-07	7.04966e-11	2.7276e-11
B3galnt1	2.84175e-08	-0.464521	0.059	0.184	0.000527258	1.37548e-11	-0.687544	0.069	0.222	2.55206e-07	2.84175e-08	2.75096e-11
Pdcd6	1.40751e-11	-0.417179	0.17	0.355	2.6115e-07	1.38079e-05	-0.322715	0.231	0.326	0.256192	1.38079e-05	2.81503e-11
Vsnl1	1.41233e-11	-0.477689	0.016	0.159	2.62043e-07	5.12958e-09	-0.373086	0.019	0.128	9.51743e-05	5.12958e-09	2.82465e-11
Kcna6	1.12154e-09	-0.419148	0.026	0.152	2.0809e-05	1.42428e-11	-0.49003	0.019	0.156	2.64262e-07	1.12154e-09	2.84857e-11
Sparcl1	4.32118e-11	-1.56842	0.327	0.434	8.01751e-07	1.46044e-11	-1.30078	0.333	0.432	2.70969e-07	4.32118e-11	2.92087e-11
Lonrf2	1.4681e-11	-0.315213	0.01	0.149	2.72392e-07	1.54553e-05	-0.266482	0.044	0.123	0.286758	1.54553e-05	2.9362e-11
Baiap3	1.48463e-11	-0.384356	0.013	0.154	2.75458e-07	1.43644e-10	-0.404375	0.012	0.136	2.66517e-06	1.43644e-10	2.96926e-11
Myo6	1.50233e-11	-0.403095	0.082	0.251	2.78743e-07	1.44902e-07	-0.300558	0.087	0.205	0.00268851	1.44902e-07	3.00466e-11
Asic1	3.93292e-11	-0.540023	0.01	0.144	7.29713e-07	1.51293e-11	-0.614335	0.022	0.16	2.80708e-07	3.93292e-11	3.02585e-11
Ikbip	1.82158e-05	-0.308614	0.065	0.157	0.337976	1.52972e-11	-0.551877	0.053	0.205	2.83823e-07	1.82158e-05	3.05943e-11
Atp5j	1.62392e-11	-0.586092	0.791	0.644	3.01301e-07	4.8322e-08	-0.494919	0.807	0.626	0.000896567	4.8322e-08	3.24783e-11
Pla2g16	1.63103e-11	-0.467021	0.095	0.256	3.02621e-07	7.4874e-09	-0.37829	0.1	0.229	0.000138921	7.4874e-09	3.26205e-11
Zdhhc17	1.64972e-11	-0.402871	0.036	0.192	3.06088e-07	4.1579e-10	-0.510839	0.062	0.2	7.71457e-06	4.1579e-10	3.29943e-11
Ajap1	2.66962e-06	-0.305024	0.023	0.106	0.0495321	1.68717e-11	-0.559016	0.012	0.146	3.13037e-07	2.66962e-06	3.37434e-11
Pde6d	1.75107e-11	-0.377689	0.105	0.28	3.24894e-07	4.50027e-08	-0.329498	0.125	0.251	0.000834981	4.50027e-08	3.50214e-11
Slc4a3	1.76823e-11	-0.441006	0.023	0.17	3.28077e-07	5.36733e-11	-0.559122	0.04	0.181	9.95855e-07	5.36733e-11	3.53645e-11
Ndufa11	1.8003e-11	-0.616993	0.461	0.523	3.34028e-07	1.35528e-07	-0.528819	0.502	0.508	0.0025146	1.35528e-07	3.6006e-11
Pdpn	1.83604e-11	-0.349427	0.003	0.136	3.40658e-07	3.66417e-10	-0.289998	0.012	0.13	6.7985e-06	3.66417e-10	3.67207e-11
Bcas1	1.91917e-11	-0.833396	0.059	0.215	3.56084e-07	3.90217e-09	-0.836148	0.097	0.228	7.24009e-05	3.90217e-09	3.83835e-11
Plekhb1	1.95511e-11	-0.625571	0.124	0.29	3.62751e-07	1.69157e-07	-0.467195	0.128	0.245	0.00313854	1.69157e-07	3.91022e-11
Rasl11a	2.00767e-11	-0.372754	0.007	0.142	3.72504e-07	4.06087e-08	-0.31496	0.009	0.103	0.000753454	4.06087e-08	4.01535e-11
Hlf	2.03663e-11	-0.335286	0.049	0.208	3.77876e-07	1.17087e-10	-0.328716	0.047	0.19	2.17244e-06	1.17087e-10	4.07326e-11
Gpld1	2.06962e-11	-0.565836	0.029	0.178	3.83998e-07	9.42911e-11	-0.54031	0.034	0.169	1.74948e-06	9.42911e-11	4.13925e-11
Nkiras1	2.22498e-11	-0.348946	0.075	0.241	4.12823e-07	4.80138e-07	-0.308078	0.093	0.204	0.00890848	4.80138e-07	4.44996e-11
Amigo2	2.27434e-11	-0.688381	0.013	0.152	4.21981e-07	2.23294e-11	-0.791463	0.034	0.176	4.14301e-07	2.27434e-11	4.46589e-11
Slc35f1	2.26001e-11	-0.400472	0	0.13	4.19323e-07	1.13178e-09	-0.421968	0.019	0.135	2.09991e-05	1.13178e-09	4.52002e-11
Ptprt	2.26489e-11	-0.46733	0.016	0.158	4.20228e-07	1.38941e-08	-0.506434	0.044	0.158	0.000257791	1.38941e-08	4.52979e-11
Rufy3	2.30157e-11	-0.553138	0.212	0.368	4.27034e-07	0.0134187	-0.320615	0.28	0.309	1	0.0134187	4.60314e-11
2210013O21Rik	2.48106e-11	-0.553354	0.176	0.342	4.60336e-07	8.00421e-05	-0.409614	0.243	0.316	1	8.00421e-05	4.96212e-11
Cdipt	2.04677e-05	-0.537601	0.199	0.306	0.379757	2.4918e-11	-0.804907	0.193	0.345	4.62329e-07	2.04677e-05	4.98361e-11
Fam3c	1.26439e-05	-0.46891	0.209	0.321	0.234595	2.61468e-11	-0.643271	0.168	0.33	4.85128e-07	1.26439e-05	5.22936e-11
Ndufb10	2.86765e-11	-0.622768	0.477	0.528	5.32063e-07	4.37556e-06	-0.451177	0.483	0.487	0.0811842	4.37556e-06	5.7353e-11
Megf11	1.47247e-09	-0.487095	0.007	0.12	2.73202e-05	2.92391e-11	-0.507963	0.009	0.139	5.42501e-07	1.47247e-09	5.84781e-11
Tenm3	2.9469e-11	-0.396543	0	0.128	5.46767e-07	1.94341e-09	-0.438468	0.016	0.128	3.60581e-05	1.94341e-09	5.89379e-11
B3galt1	1.16805e-10	-0.391061	0.016	0.15	2.1672e-06	3.0409e-11	-0.401971	0.012	0.143	5.64208e-07	1.16805e-10	6.0818e-11
Dnm1	3.09065e-11	-0.466593	0.026	0.17	5.73439e-07	2.09749e-06	-0.407512	0.056	0.146	0.0389169	2.09749e-06	6.1813e-11
Mmp17	1.15004e-08	-0.439466	0.007	0.109	0.000213379	3.16446e-11	-0.594451	0.009	0.138	5.87135e-07	1.15004e-08	6.32893e-11
Cav2	3.31895e-11	-0.34146	0.023	0.165	6.15799e-07	3.17695e-11	-0.350106	0.022	0.159	5.89452e-07	3.31895e-11	6.3539e-11
Prkcsh	0.00833403	-0.5545	0.271	0.328	1	3.21973e-11	-0.806514	0.268	0.413	5.97389e-07	0.00833403	6.43947e-11
Aurkaip1	3.55334e-11	-0.494202	0.294	0.434	6.59287e-07	3.68141e-08	-0.466388	0.29	0.387	0.000683049	3.68141e-08	7.10669e-11
Ank	3.70262e-11	-0.483381	0.072	0.236	6.86983e-07	1.82281e-08	-0.486522	0.128	0.256	0.000338203	1.82281e-08	7.40523e-11
Sema6b	2.22527e-10	-0.58834	0.036	0.177	4.12877e-06	3.82835e-11	-0.69568	0.053	0.198	7.10312e-07	2.22527e-10	7.6567e-11
Gnaz	3.84892e-11	-0.269687	0.01	0.145	7.14128e-07	4.37539e-08	-0.266351	0.016	0.113	0.000811809	4.37539e-08	7.69784e-11
Rev3l	3.476e-10	-0.269399	0.059	0.208	6.44937e-06	3.88765e-11	-0.280633	0.031	0.174	7.21314e-07	3.476e-10	7.7753e-11
Ttc9b	4.05222e-11	-0.270683	0.003	0.133	7.51848e-07	1.38007e-06	-0.286496	0.028	0.114	0.0256059	1.38007e-06	8.10443e-11
Sun1	4.07196e-11	-0.391828	0.052	0.212	7.55511e-07	1.62606e-09	-0.550365	0.09	0.229	3.01699e-05	1.62606e-09	8.14392e-11
Ebpl	5.4411e-09	-0.488939	0.163	0.317	0.000100954	4.1238e-11	-0.574191	0.159	0.32	7.6513e-07	5.4411e-09	8.24761e-11
Ddah1	4.15436e-11	-0.361464	0.046	0.199	7.70799e-07	2.73619e-07	-0.337983	0.069	0.176	0.00507673	2.73619e-07	8.30871e-11
Maneal	5.98265e-10	-0.355586	0	0.113	1.11002e-05	4.16214e-11	-0.521387	0.016	0.146	7.72243e-07	5.98265e-10	8.32428e-11
mt-Nd4	4.38745e-11	-0.284606	1	0.976	8.14048e-07	5.48382e-11	-0.2585	1	0.988	1.01747e-06	5.48382e-11	8.77491e-11
Ass1	4.39181e-11	-0.286623	0.007	0.138	8.14857e-07	3.92313e-08	-0.255403	0.012	0.108	0.000727898	3.92313e-08	8.78363e-11
Gpc3	4.68222e-11	-0.518573	0	0.126	8.68738e-07	4.41409e-11	-0.676221	0.025	0.159	8.18991e-07	4.68222e-11	8.82819e-11
Cdh22	4.65963e-11	-0.41312	0.007	0.138	8.64549e-07	2.45568e-09	-0.519104	0.034	0.154	4.55627e-05	2.45568e-09	9.31927e-11
1500009C09Rik	4.77817e-11	-0.360315	0.049	0.204	8.86541e-07	8.21872e-08	-0.324819	0.044	0.152	0.0015249	8.21872e-08	9.55633e-11
Trim2	4.80356e-11	-0.390881	0.092	0.258	8.91252e-07	9.10789e-07	-0.308676	0.106	0.218	0.0168988	9.10789e-07	9.60712e-11
Tppp	4.82647e-11	-0.327258	0.026	0.169	8.95503e-07	2.08095e-06	-0.29117	0.053	0.145	0.03861	2.08095e-06	9.65294e-11
Scamp5	2.21031e-07	-0.684293	0.147	0.273	0.00410101	4.92247e-11	-0.800634	0.181	0.33	9.13315e-07	2.21031e-07	9.84494e-11
Gabre	5.62797e-07	-0.467067	0.02	0.11	0.0104421	5.00964e-11	-0.781528	0.009	0.136	9.29488e-07	5.62797e-07	1.00193e-10
Pld3	0.000375693	-1.36873	0.425	0.453	1	5.0579e-11	-1.71466	0.548	0.566	9.38442e-07	0.000375693	1.01158e-10
Ttc19	1.31984e-08	-0.297267	0.121	0.269	0.000244884	5.09456e-11	-0.385392	0.1	0.259	9.45244e-07	1.31984e-08	1.01891e-10
Lims2	3.13416e-10	-0.430633	0.007	0.127	5.81512e-06	5.12217e-11	-0.479348	0.006	0.13	9.50368e-07	3.13416e-10	1.02443e-10
Srebf1	5.19409e-11	-0.413947	0.052	0.204	9.63712e-07	1.14272e-09	-0.344505	0.053	0.183	2.12021e-05	1.14272e-09	1.03882e-10
Ssr1	0.0109127	-0.698788	0.507	0.503	1	5.38191e-11	-0.92692	0.542	0.59	9.9856e-07	0.0109127	1.07638e-10
Abhd8	4.44591e-09	-0.494425	0.137	0.276	8.24894e-05	5.41389e-11	-0.516017	0.109	0.258	1.00449e-06	4.44591e-09	1.08278e-10
Casd1	1.5295e-06	-0.506169	0.101	0.217	0.0283783	5.46839e-11	-0.702622	0.097	0.249	1.01461e-06	1.5295e-06	1.09368e-10
Ssbp3	5.51106e-11	-0.462347	0.147	0.314	1.02252e-06	1.11613e-06	-0.384995	0.165	0.273	0.0207087	1.11613e-06	1.10221e-10
Klf2	5.55027e-11	-1.02808	0.085	0.247	1.0298e-06	1.08676e-07	-0.593795	0.1	0.226	0.00201637	1.08676e-07	1.11005e-10
9530068E07Rik	0.0253011	-0.558837	0.379	0.41	1	5.72927e-11	-0.854867	0.374	0.487	1.06301e-06	0.0253011	1.14585e-10
Apc2	5.73466e-11	-0.258303	0.007	0.136	1.06401e-06	5.05261e-09	-0.31976	0.019	0.128	9.37462e-05	5.05261e-09	1.14693e-10
Timm22	6.23397e-11	-0.357436	0.098	0.272	1.15665e-06	8.0651e-07	-0.333046	0.134	0.247	0.014964	8.0651e-07	1.24679e-10
1810037I17Rik	6.38227e-11	-0.669042	0.578	0.576	1.18417e-06	0.000677181	-0.574094	0.632	0.503	1	0.000677181	1.27645e-10
Plxnb1	6.78e-11	-0.347817	0.023	0.162	1.25796e-06	1.45354e-09	-0.353008	0.019	0.135	2.69691e-05	1.45354e-09	1.356e-10
Sel1l	6.92689e-11	-0.788152	0.17	0.344	1.28521e-06	1.94458e-09	-0.83706	0.28	0.408	3.60797e-05	1.94458e-09	1.38538e-10
Smim10l1	5.67451e-10	-0.494783	0.268	0.404	1.05285e-05	7.01346e-11	-0.535061	0.231	0.372	1.30128e-06	5.67451e-10	1.40269e-10
Necab2	7.15955e-11	-0.303219	0.013	0.147	1.32838e-06	6.36513e-09	-0.307194	0.016	0.122	0.000118099	6.36513e-09	1.43191e-10
Snca	7.20178e-11	-0.406676	0.023	0.163	1.33622e-06	6.85233e-07	-0.292042	0.028	0.117	0.0127138	6.85233e-07	1.44036e-10
Srcin1	7.3332e-11	-0.27722	0.02	0.157	1.3606e-06	1.01732e-09	-0.308194	0.016	0.132	1.88753e-05	1.01732e-09	1.46664e-10
Gja1	7.39432e-11	-0.68546	0.029	0.168	1.37194e-06	8.30102e-06	-0.406042	0.047	0.129	0.154017	8.30102e-06	1.47886e-10
Dscam	3.57241e-09	-0.293432	0.003	0.11	6.62825e-05	7.46239e-11	-0.404125	0.009	0.134	1.38457e-06	3.57241e-09	1.49248e-10
Gpx4	7.53001e-11	-0.573896	0.83	0.674	1.39712e-06	1.173e-07	-0.581794	0.819	0.63	0.00217638	1.173e-07	1.506e-10
Klc1	7.70084e-11	-0.511901	0.131	0.292	1.42881e-06	2.15942e-09	-0.486189	0.137	0.277	4.00659e-05	2.15942e-09	1.54017e-10
Sult4a1	7.76028e-11	-0.327329	0.01	0.14	1.43984e-06	2.33371e-06	-0.285293	0.025	0.106	0.0432997	2.33371e-06	1.55206e-10
Lpar1	1.22194e-09	-0.328099	0.013	0.131	2.26718e-05	7.81961e-11	-0.36455	0.012	0.139	1.45085e-06	1.22194e-09	1.56392e-10
Chpt1	7.86409e-11	-0.543467	0.18	0.34	1.4591e-06	1.80958e-07	-0.449874	0.193	0.307	0.00335749	1.80958e-07	1.57282e-10
Ugt8a	8.05199e-11	-0.425275	0.003	0.129	1.49397e-06	8.71181e-11	-0.474744	0.006	0.128	1.61639e-06	8.71181e-11	1.6104e-10
Stx1b	8.06263e-11	-0.328567	0.013	0.147	1.49594e-06	3.8204e-06	-0.28206	0.037	0.123	0.0708837	3.8204e-06	1.61253e-10
Camta1	8.17003e-11	-0.542802	0.173	0.333	1.51587e-06	1.39301e-08	-0.484753	0.165	0.295	0.000258459	1.39301e-08	1.63401e-10
Bscl2	4.89659e-07	-0.81774	0.225	0.348	0.00908513	8.65768e-11	-1.01637	0.28	0.404	1.60635e-06	4.89659e-07	1.73154e-10
Apod	8.77291e-11	-1.19266	0.007	0.133	1.62773e-06	2.59824e-09	-1.0104	0.012	0.121	4.82078e-05	2.59824e-09	1.75458e-10
[truncated: 715 more rows]

## Sheet: cl1 cons
	TUMOR_p_val	TUMOR_avg_logFC	TUMOR_pct.1	TUMOR_pct.2	TUMOR_p_val_adj	SHAM_p_val	SHAM_avg_logFC	SHAM_pct.1	SHAM_pct.2	SHAM_p_val_adj	max_pval	minimump_p_val
Tyrobp	2.62834e-274	2.15401	0.945	0.152	4.87661e-270	5.28603e-250	2.0132	0.921	0.157	9.8077e-246	5.28603e-250	5.25667e-274
Fcer1g	1.85608e-221	1.91374	0.844	0.142	3.44377e-217	5.01142e-250	1.99207	0.903	0.144	9.29818e-246	1.85608e-221	1.00228e-249
C1qa	7.59385e-238	1.99096	0.929	0.155	1.40896e-233	4.88288e-234	1.95799	0.927	0.162	9.0597e-230	4.88288e-234	1.51877e-237
C1qc	2.21419e-199	1.8462	0.842	0.149	4.10822e-195	4.71836e-235	1.88578	0.918	0.153	8.75444e-231	2.21419e-199	9.43672e-235
C1qb	6.80881e-235	1.95142	0.926	0.163	1.26331e-230	1.89612e-229	1.96837	0.933	0.174	3.51805e-225	1.89612e-229	1.36176e-234
Ctss	8.10044e-202	1.81255	0.866	0.15	1.50295e-197	8.55666e-206	1.70944	0.9	0.163	1.5876e-201	8.10044e-202	1.71133e-205
Ly86	7.21052e-140	1.72848	0.656	0.133	1.33784e-135	1.29446e-204	1.93918	0.784	0.131	2.40174e-200	7.21052e-140	2.58892e-204
Aif1	2.77846e-119	1.85211	0.555	0.123	5.15515e-115	3.35628e-204	2.08909	0.736	0.127	6.22724e-200	2.77846e-119	6.71256e-204
Tmsb4x	6.20389e-198	1.95939	1	0.846	1.15107e-193	1.2942e-184	2.21492	1	0.826	2.40125e-180	1.2942e-184	1.24078e-197
Rps29	8.76042e-186	1.71902	0.997	0.867	1.62541e-181	3.76917e-174	1.65442	0.997	0.833	6.99331e-170	3.76917e-174	1.75208e-185
Rgs10	1.10274e-139	1.91664	0.702	0.193	2.04602e-135	5.69841e-183	1.95735	0.805	0.187	1.05728e-178	1.10274e-139	1.13968e-182
Fau	3.38064e-181	1.54895	0.992	0.833	6.27244e-177	3.14623e-161	1.47465	0.994	0.804	5.83751e-157	3.14623e-161	6.76129e-181
Rps24	3.07292e-166	1.54672	0.984	0.831	5.70149e-162	8.87019e-159	1.44509	0.991	0.808	1.64577e-154	8.87019e-159	6.14584e-166
Rpl39	2.25981e-164	1.60663	0.975	0.796	4.19286e-160	1.00173e-159	1.54892	0.991	0.741	1.8586e-155	1.00173e-159	4.51963e-164
Rps9	1.21087e-163	1.56063	0.967	0.774	2.24666e-159	1.91567e-144	1.41483	0.973	0.707	3.55434e-140	1.91567e-144	2.42175e-163
Rpl35a	2.84666e-160	1.40896	0.981	0.831	5.2817e-156	2.46368e-148	1.30095	0.991	0.815	4.57112e-144	2.46368e-148	5.69332e-160
Rps11	2.37812e-157	1.44523	0.978	0.785	4.41236e-153	2.03758e-155	1.41396	0.988	0.748	3.78053e-151	2.03758e-155	4.75624e-157
Rps28	4.17444e-156	1.38827	0.975	0.805	7.74525e-152	9.53987e-138	1.32501	0.973	0.739	1.77003e-133	9.53987e-138	8.34888e-156
Rps4x	7.92579e-155	1.58944	0.962	0.782	1.47055e-150	3.88651e-151	1.47155	0.976	0.747	7.21103e-147	3.88651e-151	1.58516e-154
Rplp1	1.2733e-144	1.60661	0.948	0.795	2.36248e-140	1.91184e-154	1.55657	0.979	0.788	3.54723e-150	1.2733e-144	3.82369e-154
Rpl37a	8.53029e-153	1.26631	0.981	0.848	1.58271e-148	1.75199e-142	1.23099	0.985	0.818	3.25064e-138	1.75199e-142	1.70606e-152
Rpl18a	1.06498e-150	1.42351	0.962	0.788	1.97596e-146	1.56987e-144	1.34395	0.985	0.733	2.91273e-140	1.56987e-144	2.12995e-150
Rplp0	1.99578e-149	1.51636	0.959	0.741	3.70297e-145	8.05392e-147	1.50166	0.976	0.658	1.49432e-142	8.05392e-147	3.99156e-149
Rpl30	4.15858e-147	1.36886	0.978	0.812	7.71582e-143	1.50981e-135	1.26564	0.97	0.767	2.8013e-131	1.50981e-135	8.31715e-147
Rpl27a	2.01145e-143	1.30212	0.967	0.816	3.73205e-139	3.96314e-142	1.28417	0.982	0.792	7.3532e-138	3.96314e-142	4.02291e-143
Rps27	4.16594e-141	1.24631	0.975	0.819	7.72949e-137	4.77117e-118	1.10596	0.979	0.775	8.85243e-114	4.77117e-118	8.33189e-141
Rpl21	5.89071e-141	1.31005	0.956	0.822	1.09296e-136	5.66335e-138	1.20003	0.991	0.786	1.05078e-133	5.66335e-138	1.17814e-140
Rps10	4.90993e-139	1.33366	0.956	0.778	9.10988e-135	3.75031e-119	1.20042	0.951	0.754	6.95833e-115	3.75031e-119	9.81985e-139
Ftl1	1.8312e-138	1.6045	0.981	0.761	3.39761e-134	1.60252e-132	1.58293	0.994	0.679	2.97331e-128	1.60252e-132	3.6624e-138
Rps27a	1.11879e-137	1.17818	0.97	0.831	2.07581e-133	4.33108e-131	1.10123	0.982	0.802	8.03589e-127	4.33108e-131	2.23759e-137
Trem2	5.3141e-125	1.70526	0.607	0.132	9.85978e-121	2.88678e-137	1.65129	0.647	0.128	5.35612e-133	5.3141e-125	5.77355e-137
Cd52	9.99322e-46	1.47228	0.309	0.084	1.85414e-41	3.39955e-136	2.11425	0.562	0.102	6.30753e-132	9.99322e-46	6.79911e-136
Tpt1	1.84384e-135	1.29337	0.967	0.794	3.42106e-131	4.80894e-126	1.22417	0.976	0.743	8.9225e-122	4.80894e-126	3.68768e-135
Rps23	2.36269e-124	1.36092	0.918	0.771	4.38373e-120	5.92128e-135	1.26043	0.967	0.732	1.09863e-130	2.36269e-124	1.18426e-134
Rpl37	2.245e-134	1.18895	0.981	0.853	4.16538e-130	4.66943e-129	1.12319	0.991	0.839	8.66366e-125	4.66943e-129	4.49001e-134
Rpl23	1.02669e-133	1.28693	0.956	0.793	1.90493e-129	4.08553e-126	1.21971	0.97	0.764	7.5803e-122	4.08553e-126	2.05339e-133
Rps20	2.37858e-133	1.32544	0.962	0.793	4.41321e-129	4.78751e-133	1.27254	0.973	0.738	8.88275e-129	4.78751e-133	4.75715e-133
Rps12	2.83385e-109	1.58888	0.858	0.644	5.25792e-105	2.11791e-132	1.56263	0.924	0.618	3.92956e-128	2.83385e-109	4.23581e-132
Eef1a1	3.5477e-132	1.13567	0.978	0.898	6.58241e-128	7.12248e-119	1.03022	0.991	0.9	1.32151e-114	7.12248e-119	7.09541e-132
Rps3a1	1.36989e-131	1.24244	0.967	0.822	2.54169e-127	2.67517e-117	1.18387	0.97	0.783	4.96351e-113	2.67517e-117	2.73978e-131
Ptpn18	1.53938e-83	1.64503	0.478	0.127	2.85617e-79	1.82814e-131	1.69857	0.578	0.121	3.39192e-127	1.53938e-83	3.65627e-131
Rpl34	2.59482e-124	1.31753	0.934	0.762	4.81442e-120	1.29445e-126	1.22807	0.96	0.713	2.40172e-122	2.59482e-124	2.58889e-126
Rps7	7.65861e-110	1.25074	0.91	0.768	1.42098e-105	1.92346e-121	1.29141	0.948	0.729	3.5688e-117	7.65861e-110	3.84693e-121
Rpl19	3.9813e-116	1.09981	0.948	0.835	7.38691e-112	1.9855e-121	1.07034	0.973	0.805	3.6839e-117	3.9813e-116	3.971e-121
Rps15a	9.44939e-105	1.27705	0.885	0.75	1.75324e-100	8.53287e-121	1.22976	0.945	0.712	1.58319e-116	9.44939e-105	1.70657e-120
Rpl11	3.72433e-104	1.10763	0.929	0.802	6.91012e-100	1.65922e-118	1.08261	0.97	0.786	3.07851e-114	3.72433e-104	3.31844e-118
Hexb	2.46028e-106	1.7139	0.77	0.279	4.56481e-102	2.52909e-118	1.51176	0.845	0.31	4.69247e-114	2.46028e-106	5.05818e-118
Rpl35	9.60458e-104	1.27146	0.888	0.718	1.78203e-99	1.84279e-117	1.32356	0.918	0.638	3.41911e-113	9.60458e-104	3.68557e-117
Rpl32	1.82875e-114	1.29838	0.902	0.759	3.39306e-110	2.23392e-117	1.2631	0.942	0.727	4.14482e-113	1.82875e-114	4.46784e-117
Rpl22	1.68332e-99	1.4115	0.847	0.675	3.12322e-95	5.74801e-115	1.40784	0.897	0.609	1.06649e-110	1.68332e-99	1.1496e-114
Laptm5	8.44418e-84	1.25754	0.53	0.128	1.56673e-79	4.05035e-112	1.27353	0.62	0.129	7.51501e-108	8.44418e-84	8.10069e-112
Rps3	8.9167e-107	1.18687	0.904	0.787	1.6544e-102	2.32008e-110	1.09423	0.967	0.748	4.30467e-106	8.9167e-107	4.64015e-110
Malat1	3.8099e-109	-2.52434	0.167	0.807	7.06888e-105	2.04553e-85	-2.46062	0.201	0.764	3.79528e-81	2.04553e-85	7.61979e-109
Rps18	2.91873e-106	1.24795	0.888	0.732	5.4154e-102	1.67622e-107	1.24442	0.906	0.684	3.11006e-103	2.91873e-106	3.35245e-107
Rps13	9.88942e-106	1.22108	0.888	0.745	1.83488e-101	1.71104e-106	1.15752	0.939	0.69	3.17466e-102	9.88942e-106	3.42208e-106
Rpl13	5.6678e-106	0.921862	0.97	0.841	1.0516e-101	2.80666e-99	0.878857	0.985	0.811	5.20747e-95	2.80666e-99	1.13356e-105
Fth1	8.49875e-88	0.809755	1	0.915	1.57686e-83	7.15864e-104	1.05842	1	0.909	1.32821e-99	8.49875e-88	1.43173e-103
Rps5	8.31383e-104	1.15271	0.902	0.77	1.54255e-99	6.70425e-97	1.05757	0.945	0.748	1.24391e-92	6.70425e-97	1.66277e-103
Cst3	1.33118e-103	1.34911	0.995	0.932	2.46986e-99	3.05097e-77	1.34464	0.97	0.957	5.66077e-73	3.05097e-77	2.66235e-103
Rpl36	2.34149e-102	1.03947	0.921	0.801	4.34441e-98	6.84885e-91	1.00864	0.933	0.734	1.27074e-86	6.84885e-91	4.68299e-102
Tspan3	7.95002e-92	-1.59364	0.09	0.727	1.47505e-87	3.45054e-102	-1.82844	0.112	0.806	6.40213e-98	7.95002e-92	6.90108e-102
Rps21	6.27761e-90	1.02866	0.91	0.811	1.16475e-85	4.35623e-102	0.980572	0.964	0.803	8.08255e-98	6.27761e-90	8.71246e-102
Rps16	3.10277e-86	1.14574	0.877	0.747	5.75688e-82	6.28322e-102	1.09332	0.918	0.713	1.16579e-97	3.10277e-86	1.25664e-101
Rps19	2.45133e-101	1.09044	0.926	0.79	4.5482e-97	8.89716e-94	0.994972	0.967	0.777	1.65078e-89	8.89716e-94	4.90266e-101
App	5.30866e-95	-2.20017	0.148	0.796	9.84969e-91	3.14688e-101	-2.32229	0.179	0.854	5.83871e-97	5.30866e-95	6.29375e-101
Rpl41	4.59855e-95	0.809833	0.986	0.904	8.53215e-91	8.86814e-98	0.847772	0.982	0.892	1.64539e-93	4.59855e-95	1.77363e-97
Serinc1	1.94211e-94	-1.70594	0.093	0.753	3.60338e-90	8.52505e-91	-1.93186	0.158	0.809	1.58174e-86	8.52505e-91	3.88421e-94
Selplg	1.05299e-77	1.44424	0.484	0.121	1.95371e-73	4.23006e-94	1.36204	0.52	0.113	7.84845e-90	1.05299e-77	8.46012e-94
Npdc1	3.80632e-83	-1.70309	0.046	0.641	7.06224e-79	4.77381e-94	-2.07011	0.049	0.716	8.85732e-90	3.80632e-83	9.54761e-94
Rplp2	4.82363e-66	1.01655	0.809	0.733	8.94976e-62	4.35248e-93	1.0697	0.9	0.697	8.07559e-89	4.82363e-66	8.70496e-93
Rpl38	2.05694e-92	0.945659	0.94	0.839	3.81645e-88	9.5083e-80	0.842666	0.939	0.799	1.76417e-75	9.5083e-80	4.11388e-92
Sh3bgrl3	4.07207e-60	1.40659	0.713	0.559	7.55532e-56	4.12133e-92	1.59909	0.793	0.497	7.64672e-88	4.07207e-60	8.24266e-92
Prnp	7.39459e-92	-1.95022	0.038	0.667	1.37199e-87	1.25415e-90	-1.98034	0.088	0.743	2.32695e-86	1.25415e-90	1.47892e-91
Rpl6	8.74721e-79	1.008	0.88	0.794	1.62296e-74	5.69598e-91	1.01515	0.927	0.742	1.05683e-86	8.74721e-79	1.1392e-90
Pfn1	1.21058e-53	1.14453	0.743	0.655	2.24611e-49	1.18309e-90	1.40629	0.848	0.582	2.1951e-86	1.21058e-53	2.36617e-90
Serf2	2.08707e-49	0.899072	0.768	0.715	3.87234e-45	1.84531e-90	1.09373	0.884	0.638	3.4238e-86	2.08707e-49	3.69063e-90
Slc22a17	7.96061e-82	-2.10523	0.055	0.643	1.47701e-77	5.29401e-90	-2.45345	0.085	0.73	9.8225e-86	7.96061e-82	1.0588e-89
Rtn3	4.26812e-87	-1.62196	0.107	0.739	7.91907e-83	1.33278e-88	-1.83864	0.155	0.803	2.47285e-84	4.26812e-87	2.66557e-88
Rpl26	1.93045e-76	1.11203	0.836	0.746	3.58175e-72	5.31333e-88	1.02763	0.891	0.716	9.85835e-84	1.93045e-76	1.06267e-87
Rpl29	9.5533e-88	1.26368	0.839	0.695	1.77252e-83	2.75029e-78	1.11045	0.83	0.638	5.10289e-74	2.75029e-78	1.91066e-87
Pcsk1n	1.69691e-87	-2.61744	0.298	0.842	3.14844e-83	4.25524e-77	-2.60048	0.474	0.895	7.89517e-73	4.25524e-77	3.39382e-87
Cyba	5.67081e-38	1.1955	0.533	0.303	1.05216e-33	2.01472e-87	1.42595	0.705	0.291	3.73812e-83	5.67081e-38	4.02944e-87
Rps2	6.82627e-87	0.944766	0.921	0.803	1.26655e-82	1.76432e-86	0.927113	0.957	0.766	3.27351e-82	1.76432e-86	1.36525e-86
Pgrmc1	4.51215e-86	-1.76073	0.077	0.685	8.37184e-82	1.65595e-86	-1.80295	0.122	0.756	3.07244e-82	4.51215e-86	3.31189e-86
Arpc1b	1.60931e-51	1.30122	0.563	0.288	2.98591e-47	2.2546e-86	1.38321	0.693	0.294	4.18319e-82	1.60931e-51	4.50921e-86
Aplp1	1.09228e-72	-2.22422	0.082	0.617	2.02662e-68	3.68366e-86	-2.50275	0.094	0.706	6.83467e-82	1.09228e-72	7.36732e-86
Scg5	7.27839e-86	-2.27417	0.044	0.645	1.35043e-81	2.54935e-82	-2.374	0.106	0.71	4.73007e-78	2.54935e-82	1.45568e-85
Rpsa	3.33027e-80	0.925073	0.904	0.829	6.17898e-76	1.44934e-85	0.892273	0.964	0.811	2.68911e-81	3.33027e-80	2.89868e-85
Rpl10a	1.51622e-74	1.16366	0.822	0.72	2.81319e-70	2.22079e-85	1.10269	0.894	0.675	4.12046e-81	1.51622e-74	4.44159e-85
Rac2	1.91329e-32	1.19135	0.26	0.08	3.54992e-28	2.62495e-84	1.69106	0.422	0.091	4.87034e-80	1.91329e-32	5.24991e-84
Syt11	3.10225e-84	-1.6853	0.049	0.65	5.75592e-80	1.68774e-77	-1.75875	0.097	0.685	3.13144e-73	1.68774e-77	6.2045e-84
Hspa5	5.85513e-80	-1.34942	0.189	0.821	1.08636e-75	4.06406e-84	-1.44686	0.331	0.908	7.54046e-80	5.85513e-80	8.12812e-84
Tecr	4.68084e-77	-1.49023	0.194	0.788	8.68483e-73	6.8207e-84	-1.74283	0.264	0.86	1.26551e-79	4.68084e-77	1.36414e-83
Arhgdib	1.16022e-35	1.27336	0.347	0.131	2.15267e-31	1.23343e-83	1.51443	0.498	0.136	2.28851e-79	1.16022e-35	2.46686e-83
Aplp2	2.74121e-83	-1.43933	0.057	0.657	5.08604e-79	1.58606e-76	-1.32376	0.097	0.709	2.94277e-72	1.58606e-76	5.48242e-83
Sepp1	5.72718e-64	1.12491	0.762	0.417	1.06262e-59	4.66803e-83	1.32242	0.793	0.367	8.66107e-79	5.72718e-64	9.33607e-83
Ncam1	2.61487e-80	-1.8264	0.049	0.63	4.85162e-76	7.48075e-83	-2.00847	0.046	0.666	1.38798e-78	2.61487e-80	1.49615e-82
Ttc3	1.61666e-70	-1.62812	0.063	0.603	2.99955e-66	1.29745e-82	-1.8236	0.079	0.699	2.4073e-78	1.61666e-70	2.59491e-82
Rpl9	2.79517e-82	0.829602	0.937	0.836	5.18617e-78	9.3418e-81	0.828	0.967	0.814	1.73328e-76	9.3418e-81	5.59035e-82
B2m	3.33642e-42	1.17218	0.623	0.392	6.1904e-38	1.37924e-80	1.32718	0.769	0.385	2.55904e-76	3.33642e-42	2.75848e-80
Rpl7	2.96153e-80	1.21598	0.811	0.686	5.49482e-76	2.67826e-79	1.08454	0.848	0.654	4.96925e-75	2.67826e-79	5.92306e-80
Tspan7	7.59346e-64	-1.50237	0.098	0.624	1.40889e-59	3.63453e-79	-2.05321	0.1	0.701	6.74351e-75	7.59346e-64	7.26906e-79
Rtn1	2.1221e-77	-2.58688	0.101	0.653	3.93734e-73	6.18335e-72	-2.65852	0.222	0.73	1.14726e-67	6.18335e-72	4.24419e-77
Scd2	3.23427e-77	-1.54791	0.082	0.66	6.00087e-73	1.57321e-63	-1.2923	0.164	0.706	2.91894e-59	1.57321e-63	6.46854e-77
Lst1	1.06585e-21	1.2323	0.246	0.098	1.97759e-17	3.34694e-77	1.64286	0.413	0.094	6.20992e-73	1.06585e-21	6.69389e-77
Rpl12	3.21807e-51	1.24944	0.699	0.592	5.97081e-47	6.28956e-77	1.27696	0.799	0.578	1.16697e-72	3.21807e-51	1.25791e-76
Actb	6.50344e-34	0.596627	0.959	0.849	1.20665e-29	6.42553e-77	1.01865	1	0.786	1.19219e-72	6.50344e-34	1.28511e-76
Gngt2	2.29906e-50	1.49852	0.328	0.089	4.26568e-46	7.68898e-77	1.39394	0.419	0.099	1.42661e-72	2.29906e-50	1.5378e-76
Gabbr1	1.63646e-76	-1.5983	0.09	0.67	3.03628e-72	9.36074e-74	-1.66219	0.122	0.71	1.73679e-69	9.36074e-74	3.27291e-76
Selm	6.03268e-76	-1.25064	0.068	0.634	1.1193e-71	5.19835e-59	-1.11563	0.082	0.607	9.64502e-55	5.19835e-59	1.20654e-75
Maged1	1.16679e-66	-1.34949	0.052	0.57	2.16486e-62	1.39428e-75	-1.53845	0.061	0.655	2.58694e-71	1.16679e-66	2.78856e-75
Csf1r	5.76953e-58	1.1456	0.467	0.128	1.07048e-53	1.89143e-75	1.15518	0.511	0.121	3.50935e-71	5.76953e-58	3.78285e-75
Crybb1	2.00977e-75	1.53479	0.467	0.126	3.72893e-71	2.26614e-33	1.16844	0.292	0.093	4.2046e-29	2.26614e-33	4.01954e-75
Saraf	4.12607e-75	-1.33405	0.115	0.708	7.65552e-71	4.21154e-71	-1.46212	0.222	0.812	7.8141e-67	4.21154e-71	8.25215e-75
Emc10	8.3537e-75	-1.27392	0.148	0.751	1.54995e-70	1.6388e-66	-1.27026	0.249	0.819	3.04063e-62	1.6388e-66	1.67074e-74
Atp6ap2	2.46136e-70	-1.33156	0.09	0.651	4.56681e-66	9.68073e-75	-1.55591	0.17	0.768	1.79616e-70	2.46136e-70	1.93615e-74
Bcl2a1b	3.19798e-42	0.918774	0.407	0.127	5.93353e-38	1.9745e-74	1.02949	0.526	0.127	3.66349e-70	3.19798e-42	3.949e-74
Ndn	6.14434e-65	-1.76705	0.052	0.56	1.14002e-60	7.9254e-74	-1.84962	0.073	0.65	1.47048e-69	6.14434e-65	1.58508e-73
Clstn1	7.12146e-70	-1.5722	0.057	0.597	1.32132e-65	4.76123e-73	-1.72761	0.07	0.653	8.83399e-69	7.12146e-70	9.52247e-73
Tusc3	3.81078e-59	-1.49679	0.055	0.54	7.07051e-55	1.94781e-72	-1.90319	0.067	0.643	3.61396e-68	3.81078e-59	3.89561e-72
Nrxn2	2.9802e-72	-1.70672	0.041	0.581	5.52946e-68	6.01885e-68	-1.71523	0.052	0.605	1.11674e-63	6.01885e-68	5.96039e-72
Rtn4	3.3267e-72	-1.09893	0.109	0.687	6.17237e-68	2.54639e-52	-0.958813	0.213	0.728	4.72457e-48	2.54639e-52	6.65341e-72
Nptn	1.15629e-57	-1.23446	0.087	0.582	2.14538e-53	1.31382e-71	-1.44209	0.103	0.694	2.43766e-67	1.15629e-57	2.62764e-71
Rpl18	3.79465e-67	0.965431	0.831	0.76	7.04059e-63	3.87558e-71	0.899946	0.897	0.718	7.19075e-67	3.79465e-67	7.75116e-71
Rpl27	6.72771e-51	0.977036	0.754	0.701	1.24826e-46	9.21719e-71	1.0208	0.821	0.644	1.71016e-66	6.72771e-51	1.84344e-70
Atp1a1	4.97093e-69	-1.37126	0.09	0.642	9.22307e-65	1.25619e-70	-1.51826	0.14	0.722	2.33073e-66	4.97093e-69	2.51237e-70
Itm2c	1.92033e-65	-1.53894	0.317	0.842	3.56299e-61	2.95837e-70	-1.85041	0.432	0.906	5.48895e-66	1.92033e-65	5.91673e-70
Rpl36a	5.81304e-61	1.1134	0.773	0.69	1.07855e-56	6.26654e-70	1.03993	0.83	0.651	1.16269e-65	5.81304e-61	1.25331e-69
Tmx4	2.65776e-64	-1.68569	0.074	0.585	4.93121e-60	8.12269e-70	-1.81894	0.1	0.663	1.50708e-65	2.65776e-64	1.62454e-69
Fcrls	9.97665e-44	1.24057	0.355	0.111	1.85107e-39	1.71912e-69	1.30764	0.453	0.114	3.18965e-65	9.97665e-44	3.43824e-69
Cxx1a	3.35128e-69	-1.2822	0.041	0.574	6.21796e-65	3.42077e-55	-1.10206	0.07	0.574	6.3469e-51	3.42077e-55	6.70255e-69
Ptn	4.34447e-69	-1.98261	0.077	0.6	8.06072e-65	1.69948e-58	-1.8041	0.058	0.555	3.15321e-54	1.69948e-58	8.68893e-69
Son	1.72926e-68	-0.995068	0.066	0.616	3.20847e-64	1.67893e-34	-0.573023	0.119	0.533	3.11509e-30	1.67893e-34	3.45852e-68
Rpl7a	2.91171e-32	0.983337	0.68	0.677	5.40238e-28	2.26898e-68	1.04219	0.809	0.621	4.20987e-64	2.91171e-32	4.53796e-68
Atp6v0e2	3.08587e-68	-1.25528	0.019	0.536	5.72552e-64	7.17027e-66	-1.39625	0.027	0.57	1.33037e-61	7.17027e-66	6.17173e-68
Hsp90aa1	6.2457e-67	-1.07431	0.161	0.715	1.15883e-62	2.83366e-54	-1.04708	0.216	0.724	5.25756e-50	2.83366e-54	1.24914e-66
Clta	4.01408e-16	0.843615	0.596	0.651	7.44772e-12	9.42557e-67	1.07516	0.799	0.598	1.74882e-62	4.01408e-16	1.88511e-66
Cpe	1.21116e-66	-1.58866	0.183	0.723	2.24719e-62	4.51474e-60	-1.67412	0.274	0.757	8.37665e-56	4.51474e-60	2.42233e-66
Sec62	1.58111e-66	-0.866893	0.112	0.677	2.9336e-62	3.12538e-66	-1.0221	0.125	0.708	5.79883e-62	3.12538e-66	3.16223e-66
Ly6h	1.56542e-58	-2.62218	0.104	0.563	2.90448e-54	2.00592e-66	-2.70025	0.152	0.658	3.72179e-62	1.56542e-58	4.01185e-66
Rpl10	7.87998e-57	1.13847	0.76	0.674	1.46205e-52	4.87605e-66	1.0594	0.815	0.637	9.04702e-62	7.87998e-57	9.7521e-66
Atp1b1	8.85638e-58	-2.42778	0.063	0.532	1.64321e-53	5.36718e-66	-2.5525	0.125	0.647	9.95826e-62	8.85638e-58	1.07344e-65
Faim2	1.29713e-55	-1.82063	0.044	0.505	2.4067e-51	1.27225e-65	-2.0956	0.064	0.599	2.36053e-61	1.29713e-55	2.54449e-65
Cd47	1.95319e-65	-1.17816	0.096	0.637	3.62394e-61	1.08786e-55	-1.10634	0.161	0.691	2.01842e-51	1.08786e-55	3.90637e-65
Atp6ap1	5.24674e-55	-1.00036	0.112	0.615	9.7348e-51	2.54047e-65	-1.3343	0.143	0.712	4.71358e-61	5.24674e-55	5.08093e-65
Nrxn1	2.81956e-65	-1.62662	0.033	0.533	5.23141e-61	4.69428e-64	-1.68379	0.033	0.561	8.70976e-60	4.69428e-64	5.63912e-65
Pam	1.29221e-60	-1.80076	0.057	0.547	2.39757e-56	4.17675e-65	-1.86222	0.061	0.602	7.74955e-61	1.29221e-60	8.3535e-65
Rsrp1	4.3552e-65	-1.06397	0.071	0.605	8.08063e-61	1.35653e-48	-0.94729	0.067	0.531	2.5169e-44	1.35653e-48	8.71039e-65
Pdia6	2.70984e-50	-0.975263	0.104	0.574	5.02783e-46	5.01055e-65	-1.37673	0.149	0.709	9.29658e-61	2.70984e-50	1.00211e-64
Calr	5.46503e-59	-1.04389	0.161	0.706	1.01398e-54	5.52458e-65	-1.2391	0.24	0.812	1.02503e-60	5.46503e-59	1.10492e-64
Txndc15	3.94126e-56	-0.952494	0.09	0.584	7.31261e-52	7.33165e-65	-1.33845	0.109	0.667	1.36032e-60	3.94126e-56	1.46633e-64
Ppia	6.07267e-39	0.54334	0.956	0.872	1.12672e-34	7.3421e-65	0.69773	0.973	0.866	1.36225e-60	6.07267e-39	1.46842e-64
Gaa	9.6956e-56	-2.30551	0.115	0.59	1.79892e-51	1.5277e-64	-2.42233	0.17	0.696	2.83449e-60	9.6956e-56	3.05539e-64
Emc7	2.04631e-64	-0.95257	0.107	0.66	3.79672e-60	3.99145e-54	-0.997428	0.198	0.729	7.40574e-50	3.99145e-54	4.09262e-64
Tmem30a	6.74927e-57	-1.36579	0.071	0.548	1.25226e-52	2.1407e-64	-1.56373	0.097	0.642	3.97186e-60	6.74927e-57	4.2814e-64
Lrpap1	2.1533e-55	-1.26859	0.096	0.582	3.99523e-51	2.85573e-64	-1.51643	0.137	0.688	5.29853e-60	2.1533e-55	5.71146e-64
Eef1b2	1.01929e-36	1.09588	0.675	0.637	1.8912e-32	1.06067e-63	1.09296	0.781	0.618	1.96797e-59	1.01929e-36	2.12135e-63
Hsp90b1	1.29257e-54	-0.940566	0.257	0.803	2.39823e-50	1.11075e-63	-1.20495	0.334	0.889	2.06088e-59	1.29257e-54	2.2215e-63
Nsg1	1.82788e-52	-1.50506	0.036	0.472	3.39145e-48	1.31808e-63	-1.83844	0.036	0.559	2.44556e-59	1.82788e-52	2.63616e-63
Ccl4	3.23956e-63	0.999641	0.615	0.22	6.01068e-59	1.12617e-53	0.932498	0.578	0.212	2.0895e-49	1.12617e-53	6.47912e-63
Cspg5	1.11938e-55	-1.79063	0.052	0.516	2.0769e-51	4.42693e-63	-2.10091	0.061	0.576	8.21373e-59	1.11938e-55	8.85387e-63
Spi1	1.15501e-23	0.899998	0.306	0.124	2.14301e-19	8.15755e-63	1.05857	0.459	0.12	1.51355e-58	1.15501e-23	1.63151e-62
Arl6ip1	8.24813e-63	-1.03377	0.232	0.792	1.53036e-58	2.7108e-52	-1.02285	0.328	0.836	5.02962e-48	2.7108e-52	1.64963e-62
Rpl3	1.14184e-59	0.829219	0.872	0.833	2.11857e-55	9.72283e-63	0.742255	0.927	0.822	1.80397e-58	1.14184e-59	1.94457e-62
Gm1673	7.04578e-57	-1.37529	0.046	0.516	1.30727e-52	1.22994e-62	-1.56662	0.064	0.59	2.28203e-58	7.04578e-57	2.45988e-62
Bsg	3.78677e-50	-1.41096	0.391	0.88	7.02598e-46	2.91983e-62	-1.61827	0.492	0.924	5.41745e-58	3.78677e-50	5.83965e-62
Rpl28	3.13255e-22	0.943717	0.634	0.664	5.81213e-18	3.37033e-62	1.00986	0.793	0.625	6.25331e-58	3.13255e-22	6.74066e-62
Tuba1a	3.61636e-62	-1.13682	0.148	0.68	6.70979e-58	1.41223e-44	-1.0628	0.255	0.7	2.62026e-40	1.41223e-44	7.23271e-62
Tmem59l	3.2372e-54	-2.06911	0.044	0.493	6.0063e-50	5.6781e-62	-2.42011	0.073	0.582	1.05351e-57	3.2372e-54	1.13562e-61
Nap1l5	5.85922e-62	-1.69908	0.055	0.548	1.08712e-57	1.48209e-48	-1.31039	0.07	0.534	2.74986e-44	1.48209e-48	1.17184e-61
Cadm1	6.62751e-61	-1.46888	0.063	0.56	1.22967e-56	9.47312e-62	-1.5838	0.085	0.62	1.75764e-57	6.62751e-61	1.89462e-61
Clu	1.30244e-61	-1.93369	0.074	0.567	2.41655e-57	1.39038e-56	-1.83686	0.158	0.64	2.57971e-52	1.39038e-56	2.60488e-61
Laptm4a	2.45378e-61	-0.809908	0.169	0.735	4.55275e-57	4.1027e-39	-0.684196	0.313	0.785	7.61216e-35	4.1027e-39	4.90757e-61
Tgoln1	3.47564e-60	-1.18643	0.079	0.587	6.44871e-56	2.74808e-61	-1.18611	0.116	0.662	5.09879e-57	3.47564e-60	5.49616e-61
Bin2	3.49058e-29	1.09424	0.273	0.095	6.47642e-25	1.49882e-60	1.21884	0.368	0.091	2.78091e-56	3.49058e-29	2.99763e-60
Gria2	2.15145e-57	-1.88293	0.033	0.49	3.9918e-53	1.85058e-60	-1.98033	0.049	0.552	3.43356e-56	2.15145e-57	3.70115e-60
Atp2a2	6.06103e-57	-1.19778	0.038	0.505	1.12456e-52	5.20716e-60	-1.31161	0.055	0.571	9.66137e-56	6.06103e-57	1.04143e-59
Canx	3.03945e-48	-0.965137	0.257	0.776	5.6394e-44	6.86034e-60	-1.29583	0.298	0.842	1.27287e-55	3.03945e-48	1.37207e-59
Cntn1	4.43802e-50	-1.57569	0.046	0.474	8.23431e-46	2.14522e-59	-1.77336	0.058	0.559	3.98024e-55	4.43802e-50	4.29044e-59
Atp6v0b	3.62171e-59	-0.935224	0.287	0.849	6.71972e-55	2.27358e-53	-1.05703	0.426	0.896	4.21839e-49	2.27358e-53	7.24342e-59
Gpm6a	4.37362e-59	-1.82386	0.044	0.519	8.11481e-55	9.89843e-55	-1.84963	0.088	0.563	1.83656e-50	9.89843e-55	8.74724e-59
Jun	4.78828e-59	-1.52767	0.09	0.582	8.88418e-55	1.23439e-40	-1.52845	0.091	0.488	2.29029e-36	1.23439e-40	9.57656e-59
Ywhaq	6.36919e-59	-1.08327	0.131	0.647	1.18174e-54	1.15485e-26	-0.65219	0.243	0.62	2.14271e-22	1.15485e-26	1.27384e-58
Lyz2	5.59899e-33	1.47872	0.314	0.11	1.03884e-28	1.24194e-58	1.65739	0.407	0.11	2.30429e-54	5.59899e-33	2.48387e-58
Arl6ip5	1.24863e-56	-0.818897	0.115	0.632	2.31671e-52	1.73802e-58	-1.08208	0.137	0.679	3.22473e-54	1.24863e-56	3.47605e-58
Ptprn	7.61046e-45	-1.73509	0.038	0.43	1.41204e-40	2.11578e-58	-2.11278	0.046	0.539	3.92562e-54	7.61046e-45	4.23156e-58
Srrm2	2.21505e-58	-0.764785	0.09	0.614	4.1098e-54	3.57801e-32	-0.590312	0.134	0.527	6.63864e-28	3.57801e-32	4.4301e-58
Gng5	3.30289e-30	0.805585	0.71	0.652	6.12818e-26	2.31704e-58	0.91798	0.821	0.568	4.29904e-54	3.30289e-30	4.63408e-58
Nenf	2.9074e-58	-1.05303	0.164	0.698	5.3944e-54	2.42019e-54	-1.08611	0.255	0.787	4.49042e-50	2.42019e-54	5.81481e-58
Podxl2	1.95069e-47	-1.84105	0.063	0.479	3.6193e-43	3.10432e-58	-2.11446	0.091	0.582	5.75976e-54	1.95069e-47	6.20865e-58
Lsamp	4.15049e-57	-1.35693	0.044	0.516	7.70082e-53	6.01008e-58	-1.56759	0.049	0.549	1.11511e-53	4.15049e-57	1.20202e-57
Zbtb20	7.2651e-58	-1.1847	0.052	0.529	1.34797e-53	5.27834e-47	-1.16219	0.033	0.471	9.79343e-43	5.27834e-47	1.45302e-57
Tmem59	1.3568e-57	-0.790342	0.23	0.804	2.51741e-53	7.46497e-55	-1.06691	0.325	0.85	1.38505e-50	7.46497e-55	2.7136e-57
Pld3	2.27504e-44	-1.45832	0.085	0.496	4.22111e-40	2.91496e-57	-1.83649	0.109	0.607	5.40842e-53	2.27504e-44	5.82992e-57
Igsf8	1.48821e-55	-1.32318	0.052	0.522	2.76123e-51	4.78785e-57	-1.49273	0.097	0.605	8.88338e-53	1.48821e-55	9.5757e-57
Spcs1	6.59647e-57	-0.741035	0.172	0.719	1.22391e-52	2.61783e-29	-0.576864	0.328	0.76	4.85713e-25	2.61783e-29	1.31929e-56
Rcn2	1.16284e-56	-1.11528	0.063	0.541	2.15752e-52	5.30478e-53	-1.17967	0.112	0.612	9.8425e-49	5.30478e-53	2.32567e-56
Sdf2	7.69214e-56	-0.965058	0.068	0.547	1.4272e-51	5.59588e-53	-1.08496	0.103	0.603	1.03826e-48	5.59588e-53	1.53843e-55
Ptprs	3.78717e-50	-1.05069	0.057	0.498	7.02672e-46	9.02324e-56	-1.249	0.061	0.561	1.67417e-51	3.78717e-50	1.80465e-55
Slc38a2	9.43168e-56	-0.997151	0.052	0.522	1.74995e-51	1.05577e-43	-0.929046	0.04	0.459	1.95888e-39	1.05577e-43	1.88634e-55
AF251705	1.02856e-55	1.3335	0.396	0.117	1.90839e-51	3.19173e-54	1.11893	0.401	0.116	5.92194e-50	3.19173e-54	2.05712e-55
Rps8	8.2578e-24	0.724996	0.708	0.763	1.53215e-19	1.27822e-55	0.806001	0.848	0.739	2.3716e-51	8.2578e-24	2.55643e-55
Caly	9.35132e-53	-2.10866	0.049	0.484	1.73504e-48	1.44461e-55	-2.15155	0.112	0.58	2.68033e-51	9.35132e-53	2.88922e-55
Ntrk2	1.82693e-55	-1.60242	0.068	0.529	3.38969e-51	2.48374e-53	-1.55879	0.067	0.543	4.60832e-49	2.48374e-53	3.65387e-55
Spag9	2.33039e-55	-0.807766	0.036	0.498	4.32381e-51	7.60811e-33	-0.501764	0.064	0.433	1.41161e-28	7.60811e-33	4.66078e-55
Sez6l2	1.74857e-52	-1.75603	0.016	0.444	3.24431e-48	4.5045e-55	-1.76348	0.046	0.523	8.35765e-51	1.74857e-52	9.009e-55
B4gat1	1.79144e-47	-1.27148	0.022	0.426	3.32384e-43	7.1839e-55	-1.45023	0.043	0.525	1.3329e-50	1.79144e-47	1.43678e-54
Atraid	1.01072e-52	-0.752912	0.123	0.619	1.87528e-48	9.57049e-55	-0.970196	0.128	0.664	1.77571e-50	1.01072e-52	1.9141e-54
Grina	1.10812e-54	-1.12425	0.082	0.56	2.056e-50	1.08251e-51	-1.17649	0.131	0.627	2.00849e-47	1.08251e-51	2.21623e-54
Resp18	1.13539e-38	-2.3335	0.096	0.446	2.1066e-34	2.56195e-54	-2.57492	0.146	0.592	4.75345e-50	1.13539e-38	5.12391e-54
Fam173a	3.07847e-54	-0.876976	0.063	0.532	5.7118e-50	9.37927e-43	-0.879448	0.119	0.571	1.74023e-38	9.37927e-43	6.15694e-54
Sv2a	4.57685e-51	-1.76275	0.027	0.453	8.4919e-47	3.57467e-54	-1.83454	0.073	0.546	6.63243e-50	4.57685e-51	7.14933e-54
Lmbrd1	4.70684e-54	-0.908876	0.044	0.503	8.73307e-50	1.00635e-50	-0.948306	0.067	0.548	1.86719e-46	1.00635e-50	9.41368e-54
Rps14	4.80274e-23	0.69167	0.686	0.714	8.91101e-19	5.34514e-54	0.844696	0.815	0.668	9.91737e-50	4.80274e-23	1.06903e-53
Clcn3	5.64853e-54	-1.00279	0.036	0.483	1.04803e-49	8.39102e-47	-0.97008	0.046	0.489	1.55687e-42	8.39102e-47	1.12971e-53
Clk1	6.13421e-54	-0.802663	0.066	0.537	1.13814e-49	1.99996e-33	-0.518048	0.067	0.436	3.71072e-29	1.99996e-33	1.22684e-53
Rpl24	7.4547e-54	0.744343	0.855	0.802	1.38314e-49	1.32207e-51	0.689329	0.872	0.761	2.45296e-47	1.32207e-51	1.49094e-53
Atp6v0a1	2.46527e-48	-1.05198	0.066	0.501	4.57406e-44	9.70815e-54	-1.28357	0.073	0.561	1.80125e-49	2.46527e-48	1.94163e-53
Dst	1.05468e-53	-0.825381	0.049	0.514	1.95685e-49	2.05806e-35	-0.581206	0.064	0.449	3.81852e-31	2.05806e-35	2.10936e-53
PISD	1.28333e-53	-0.962034	0.041	0.494	2.38109e-49	3.7272e-29	-0.526871	0.076	0.423	6.91544e-25	3.7272e-29	2.56666e-53
Spock2	2.71218e-53	-1.8254	0.022	0.458	5.03217e-49	2.63615e-53	-1.74741	0.061	0.529	4.89111e-49	2.71218e-53	5.2723e-53
Stmn3	3.29629e-53	-1.69774	0.038	0.474	6.11594e-49	3.421e-53	-1.5712	0.085	0.553	6.34732e-49	3.421e-53	6.59258e-53
Limd2	3.75785e-22	1.17595	0.358	0.196	6.97232e-18	8.16229e-53	1.33604	0.468	0.178	1.51443e-48	3.75785e-22	1.63246e-52
Rpl8	6.53372e-43	0.748609	0.809	0.819	1.21227e-38	1.52409e-52	0.729912	0.888	0.797	2.82779e-48	6.53372e-43	3.04817e-52
Atp9a	1.24374e-42	-1.31939	0.027	0.406	2.30763e-38	2.38196e-52	-1.55853	0.024	0.487	4.41949e-48	1.24374e-42	4.76392e-52
Fcgr3	7.13797e-45	1.24604	0.377	0.122	1.32438e-40	3.97688e-52	1.20542	0.389	0.113	7.37871e-48	7.13797e-45	7.95376e-52
Pura	5.07593e-52	-0.739293	0.06	0.521	9.41789e-48	2.65396e-46	-0.827327	0.049	0.495	4.92417e-42	2.65396e-46	1.01519e-51
Rpn1	2.70616e-45	-1.07525	0.038	0.441	5.02101e-41	6.43139e-52	-1.3074	0.046	0.517	1.19328e-47	2.70616e-45	1.28628e-51
Tob1	1.41999e-51	-1.04676	0.027	0.456	2.63465e-47	1.32994e-38	-0.853931	0.018	0.394	2.46757e-34	1.32994e-38	2.83998e-51
Arxes2	1.12913e-40	-1.18771	0.03	0.396	2.095e-36	2.44931e-51	-1.58895	0.015	0.466	4.54444e-47	1.12913e-40	4.89861e-51
Kif1b	2.50108e-51	-0.955814	0.049	0.487	4.6405e-47	4.31786e-37	-0.783399	0.04	0.42	8.01137e-33	4.31786e-37	5.00215e-51
Nedd4	3.13148e-51	-0.907328	0.025	0.449	5.81015e-47	2.88517e-42	-0.867527	0.015	0.414	5.35315e-38	2.88517e-42	6.26296e-51
Smpd1	2.19267e-42	-0.998951	0.025	0.4	4.06828e-38	3.41508e-51	-1.25902	0.027	0.488	6.33634e-47	2.19267e-42	6.83016e-51
Fam134a	1.60342e-44	-0.720327	0.079	0.509	2.97498e-40	3.53385e-51	-0.967862	0.073	0.559	6.55671e-47	1.60342e-44	7.06771e-51
Ssr2	2.16381e-34	-0.555756	0.131	0.525	4.01473e-30	3.82201e-51	-1.00413	0.125	0.624	7.09137e-47	2.16381e-34	7.64403e-51
Glg1	1.68436e-42	-1.07145	0.041	0.428	3.12516e-38	4.2043e-51	-1.33853	0.049	0.514	7.80065e-47	1.68436e-42	8.4086e-51
Tcf4	4.88963e-51	-0.918676	0.057	0.507	9.07223e-47	3.80173e-35	-0.807464	0.07	0.445	7.05373e-31	3.80173e-35	9.77927e-51
C1qtnf4	7.37452e-51	-1.51199	0.019	0.438	1.36827e-46	4.97055e-51	-1.6174	0.03	0.488	9.22235e-47	7.37452e-51	9.94109e-51
Thra	6.27867e-51	-0.865124	0.038	0.48	1.16494e-46	2.44495e-37	-0.735698	0.04	0.426	4.53635e-33	2.44495e-37	1.25573e-50
Dpp6	1.42543e-45	-1.69102	0.025	0.418	2.64475e-41	1.19434e-50	-1.7866	0.058	0.511	2.21598e-46	1.42543e-45	2.38868e-50
Csnk1a1	1.23639e-50	-0.729833	0.107	0.574	2.294e-46	1.43654e-26	-0.427988	0.146	0.516	2.66535e-22	1.43654e-26	2.47279e-50
Mtch1	1.76133e-50	-0.789401	0.172	0.666	3.26798e-46	5.16352e-26	-0.460325	0.274	0.68	9.5804e-22	5.16352e-26	3.52267e-50
Slc25a4	2.1731e-50	-0.868841	0.161	0.647	4.03196e-46	8.2336e-31	-0.684265	0.225	0.609	1.52766e-26	8.2336e-31	4.34619e-50
Msmo1	2.5769e-43	-0.886451	0.03	0.417	4.78117e-39	4.43077e-50	-1.24738	0.04	0.491	8.22084e-46	2.5769e-43	8.86153e-50
Tm2d2	4.48558e-50	-0.732746	0.079	0.541	8.32254e-46	1.68648e-42	-0.782622	0.112	0.569	3.12909e-38	1.68648e-42	8.97116e-50
Ssr1	6.64357e-50	-0.899857	0.09	0.555	1.23265e-45	5.68378e-41	-0.891235	0.17	0.625	1.05457e-36	5.68378e-41	1.32871e-49
Dner	2.96177e-40	-1.46566	0.025	0.385	5.49527e-36	8.20252e-50	-1.71295	0.04	0.489	1.5219e-45	2.96177e-40	1.6405e-49
Tmed10	8.37074e-50	-0.624254	0.167	0.686	1.55311e-45	6.22054e-43	-0.723561	0.234	0.732	1.15416e-38	6.22054e-43	1.67415e-49
Atp8a1	1.01746e-49	-1.05001	0.077	0.523	1.88779e-45	2.4177e-45	-1.14353	0.091	0.536	4.4858e-41	2.4177e-45	2.03491e-49
Rbm39	1.12899e-49	-0.70707	0.134	0.631	2.09473e-45	5.17845e-30	-0.522256	0.152	0.544	9.60809e-26	5.17845e-30	2.25798e-49
Eif4a2	1.27652e-49	-0.848572	0.082	0.538	2.36846e-45	1.42128e-35	-0.598761	0.128	0.549	2.63705e-31	1.42128e-35	2.55304e-49
Cds2	2.33375e-49	-1.2118	0.027	0.445	4.33004e-45	1.29261e-49	-1.36402	0.033	0.485	2.39831e-45	2.33375e-49	2.58522e-49
Hnrnpa2b1	1.87723e-49	-0.679682	0.12	0.607	3.48302e-45	1.56174e-22	-0.343179	0.195	0.544	2.89765e-18	1.56174e-22	3.75446e-49
Aig1	6.9601e-49	-0.756148	0.046	0.478	1.29138e-44	2.13207e-49	-0.947018	0.058	0.524	3.95585e-45	6.9601e-49	4.26415e-49
Fosb	2.13846e-49	-1.54559	0.049	0.475	3.96769e-45	2.82575e-38	-1.41357	0.061	0.443	5.2429e-34	2.82575e-38	4.27691e-49
Tmx2	1.18004e-43	-1.11743	0.033	0.424	2.18944e-39	4.41089e-49	-1.35066	0.036	0.485	8.18396e-45	1.18004e-43	8.82178e-49
Bcap31	4.427e-49	-0.799787	0.071	0.522	8.21385e-45	1.42643e-35	-0.731056	0.182	0.619	2.6466e-31	1.42643e-35	8.854e-49
Vmp1	9.17452e-49	-0.795056	0.074	0.522	1.70224e-44	3.69599e-48	-0.860586	0.076	0.55	6.85754e-44	3.69599e-48	1.8349e-48
Itfg1	2.36527e-44	-1.13989	0.03	0.422	4.38852e-40	9.78381e-49	-1.30035	0.061	0.515	1.81529e-44	2.36527e-44	1.95676e-48
Snrpn	2.67378e-48	-1.19113	0.057	0.483	4.96092e-44	4.64651e-44	-1.01069	0.067	0.504	8.62113e-40	4.64651e-44	5.34755e-48
Rpl15	2.08934e-31	0.91619	0.689	0.692	3.87657e-27	3.11436e-48	0.847119	0.775	0.62	5.77839e-44	2.08934e-31	6.22872e-48
Stmn1	5.85856e-48	-1.22219	0.142	0.587	1.087e-43	5.84437e-22	-0.778772	0.243	0.568	1.08437e-17	5.84437e-22	1.17171e-47
Meg3	1.34752e-47	-1.64315	0.046	0.465	2.50019e-43	2.40915e-45	-1.67457	0.058	0.484	4.46993e-41	2.40915e-45	2.69504e-47
Tsc22d1	1.0009e-46	-1.13811	0.079	0.505	1.85708e-42	1.38626e-47	-1.39502	0.027	0.462	2.57207e-43	1.0009e-46	2.77252e-47
Syp	8.38384e-46	-1.77558	0.025	0.416	1.55554e-41	1.593e-47	-1.69178	0.079	0.514	2.95565e-43	8.38384e-46	3.186e-47
Scg3	5.48251e-45	-1.28173	0.019	0.408	1.01723e-40	1.68159e-47	-1.42903	0.03	0.467	3.12002e-43	5.48251e-45	3.36318e-47
Tm2d3	4.1837e-41	-1.03884	0.049	0.434	7.76244e-37	1.69204e-47	-1.30328	0.07	0.519	3.13942e-43	4.1837e-41	3.38409e-47
Dnaja1	1.72731e-47	-0.782928	0.12	0.588	3.20485e-43	1.52521e-31	-0.692452	0.167	0.561	2.82988e-27	1.52521e-31	3.45462e-47
Gde1	2.63382e-42	-0.631181	0.049	0.449	4.88678e-38	2.01261e-47	-0.938461	0.064	0.525	3.73419e-43	2.63382e-42	4.02521e-47
Acsl3	2.22914e-47	-1.09199	0.016	0.415	4.13594e-43	7.2827e-40	-0.903703	0.015	0.398	1.35123e-35	7.2827e-40	4.45827e-47
Mat2a	2.23167e-47	-0.622867	0.098	0.559	4.14064e-43	4.90968e-24	-0.314315	0.146	0.498	9.10941e-20	4.90968e-24	4.46334e-47
Cd200	7.83211e-46	-1.39606	0.019	0.409	1.45317e-41	2.85747e-47	-1.51892	0.033	0.464	5.30176e-43	7.83211e-46	5.71495e-47
Gsk3b	2.89458e-47	-0.698305	0.057	0.494	5.37061e-43	3.71005e-35	-0.592252	0.046	0.42	6.88362e-31	3.71005e-35	5.78917e-47
Sptbn1	3.10251e-47	-1.04757	0.036	0.45	5.75639e-43	7.22412e-36	-0.846574	0.043	0.412	1.34036e-31	7.22412e-36	6.20501e-47
Tmem147	7.62561e-39	-0.597741	0.079	0.471	1.41485e-34	4.1107e-47	-1.0156	0.088	0.55	7.62699e-43	7.62561e-39	8.22139e-47
Degs1	2.41286e-42	-0.6905	0.057	0.456	4.47683e-38	5.58693e-47	-0.94172	0.043	0.487	1.0366e-42	2.41286e-42	1.11739e-46
Cisd1	5.74499e-47	-0.66479	0.068	0.506	1.06593e-42	3.93878e-43	-0.810247	0.07	0.51	7.30801e-39	3.93878e-43	1.149e-46
Ank2	6.09332e-47	-0.925487	0.019	0.424	1.13055e-42	1.01181e-32	-0.77752	0.012	0.34	1.87731e-28	1.01181e-32	1.21866e-46
Ucp2	2.53375e-34	1.28816	0.549	0.366	4.70112e-30	6.37736e-47	1.20464	0.578	0.314	1.18326e-42	2.53375e-34	1.27547e-46
Ddx5	7.17065e-47	-0.699254	0.21	0.712	1.33044e-42	8.56888e-26	-0.57915	0.298	0.642	1.58987e-21	8.56888e-26	1.43413e-46
Reep5	1.07714e-46	-0.659393	0.238	0.76	1.99852e-42	1.23701e-44	-0.851264	0.301	0.793	2.29515e-40	1.23701e-44	2.15427e-46
Pafah1b1	1.21978e-46	-0.548057	0.096	0.552	2.26317e-42	2.69174e-24	-0.30262	0.164	0.523	4.99426e-20	2.69174e-24	2.43955e-46
Astn1	1.00812e-43	-1.4579	0.016	0.392	1.87047e-39	1.52693e-46	-1.56614	0.043	0.473	2.83307e-42	1.00812e-43	3.05387e-46
Fos	1.58708e-46	-1.70539	0.175	0.593	2.94467e-42	6.11973e-36	-1.81624	0.112	0.48	1.13545e-31	6.11973e-36	3.17417e-46
Impad1	2.00239e-39	-1.02529	0.041	0.403	3.71524e-35	1.75722e-46	-1.33043	0.027	0.453	3.26035e-42	2.00239e-39	3.51445e-46
Atp2b1	1.40423e-32	-0.590283	0.101	0.464	2.60542e-28	2.53017e-46	-0.998658	0.07	0.523	4.69448e-42	1.40423e-32	5.06034e-46
Cystm1	3.68277e-46	-0.769541	0.044	0.457	6.83301e-42	2.27783e-35	-0.830782	0.036	0.403	4.22629e-31	2.27783e-35	7.36554e-46
Cdh2	3.91594e-46	-1.08038	0.019	0.414	7.26564e-42	2.07257e-44	-1.20007	0.018	0.43	3.84544e-40	2.07257e-44	7.83189e-46
Ndufb11	4.61684e-46	-0.606273	0.167	0.651	8.56609e-42	4.64149e-19	-0.338107	0.289	0.65	8.61182e-15	4.64149e-19	9.23368e-46
Atp1b2	4.66213e-46	-1.15373	0.041	0.45	8.65012e-42	7.71322e-41	-1.1299	0.04	0.443	1.43111e-36	7.71322e-41	9.32426e-46
Spint2	2.09963e-36	-1.4791	0.03	0.363	3.89566e-32	6.05157e-46	-1.7265	0.036	0.455	1.12281e-41	2.09963e-36	1.21031e-45
Tmem130	5.907e-36	-1.92494	0.049	0.384	1.09599e-31	7.41387e-46	-2.05605	0.067	0.483	1.37557e-41	5.907e-36	1.48277e-45
Ltc4s	3.34062e-45	1.36368	0.355	0.114	6.19819e-41	1.1912e-45	1.21028	0.331	0.095	2.21015e-41	3.34062e-45	2.3824e-45
Shisa4	1.52947e-45	-0.905455	0.027	0.426	2.83777e-41	8.72836e-40	-0.97217	0.021	0.405	1.61946e-35	8.72836e-40	3.05893e-45
Rps26	5.16386e-36	1.00728	0.702	0.7	9.58102e-32	1.64086e-45	0.955026	0.76	0.658	3.04445e-41	5.16386e-36	3.28172e-45
Fam171b	4.67852e-43	-1.03619	0.022	0.4	8.68052e-39	2.83998e-45	-1.242	0.015	0.431	5.26931e-41	4.67852e-43	5.67997e-45
Stub1	3.31486e-45	-0.646796	0.068	0.498	6.15039e-41	1.56742e-21	-0.313826	0.131	0.446	2.90819e-17	1.56742e-21	6.62972e-45
Map1lc3a	4.03235e-45	-0.629185	0.093	0.537	7.48162e-41	1.50846e-20	-0.311712	0.161	0.489	2.79881e-16	1.50846e-20	8.06469e-45
Macf1	4.14339e-45	-0.760322	0.06	0.476	7.68764e-41	5.1096e-31	-0.525775	0.058	0.409	9.48036e-27	5.1096e-31	8.28677e-45
Ptov1	4.25695e-45	-0.670456	0.107	0.553	7.89834e-41	1.04812e-31	-0.560899	0.119	0.514	1.94469e-27	1.04812e-31	8.5139e-45
Lrrc4b	1.50594e-41	-0.993673	0.03	0.403	2.79411e-37	5.06784e-45	-1.2278	0.024	0.443	9.40287e-41	1.50594e-41	1.01357e-44
Arglu1	5.34138e-45	-0.526084	0.074	0.511	9.9104e-41	8.79806e-24	-0.307899	0.097	0.421	1.63239e-19	8.79806e-24	1.06828e-44
Pdia3	8.67339e-45	-0.794165	0.104	0.55	1.60926e-40	1.09842e-38	-0.848738	0.216	0.664	2.038e-34	1.09842e-38	1.73468e-44
Bex2	1.10801e-44	-1.39817	0.06	0.464	2.0558e-40	3.88634e-39	-1.19976	0.085	0.484	7.21071e-35	3.88634e-39	2.21602e-44
Tra2a	1.72068e-44	-0.67538	0.033	0.427	3.19256e-40	1.34802e-28	-0.489794	0.033	0.346	2.50111e-24	1.34802e-28	3.44137e-44
Crip2	2.25383e-44	-0.932307	0.019	0.408	4.18175e-40	6.09058e-28	-0.793277	0.018	0.311	1.13005e-23	6.09058e-28	4.50765e-44
Prrc2c	2.315e-44	-0.720752	0.074	0.495	4.29525e-40	1.0167e-26	-0.393287	0.082	0.415	1.88639e-22	1.0167e-26	4.63e-44
Clstn3	6.59584e-33	-1.46099	0.033	0.344	1.22379e-28	2.81774e-44	-1.77095	0.055	0.464	5.22804e-40	6.59584e-33	5.63549e-44
Pfn2	3.33304e-44	-0.871709	0.066	0.481	6.18413e-40	7.27269e-35	-0.950885	0.052	0.421	1.34938e-30	7.27269e-35	6.66608e-44
Insig1	3.40827e-44	-0.777242	0.036	0.435	6.3237e-40	2.8802e-38	-0.84323	0.024	0.401	5.34392e-34	2.8802e-38	6.81654e-44
Tmem179	5.44761e-38	-1.52232	0.014	0.352	1.01075e-33	4.54148e-44	-1.75629	0.024	0.431	8.42625e-40	5.44761e-38	9.08295e-44
Gpm6b	4.60954e-44	-1.18187	0.085	0.497	8.55253e-40	5.96538e-30	-1.15403	0.103	0.434	1.10682e-25	5.96538e-30	9.21907e-44
Nktr	5.35023e-44	-0.647778	0.038	0.434	9.92681e-40	5.72921e-35	-0.549484	0.036	0.404	1.063e-30	5.72921e-35	1.07005e-43
Pim3	5.60404e-44	-0.810068	0.03	0.423	1.03977e-39	1.12347e-23	-0.504475	0.064	0.357	2.08448e-19	1.12347e-23	1.12081e-43
Nsg2	9.63914e-35	-1.40272	0.025	0.349	1.78845e-30	6.49331e-44	-1.62636	0.03	0.44	1.20477e-39	9.63914e-35	1.29866e-43
Scg2	7.85688e-38	-2.31186	0.044	0.389	1.45777e-33	7.43056e-44	-2.40952	0.128	0.521	1.37867e-39	7.85688e-38	1.48611e-43
Cfl2	1.01006e-43	-0.704862	0.03	0.42	1.87406e-39	1.541e-27	-0.48252	0.058	0.381	2.85916e-23	1.541e-27	2.02012e-43
Zcchc18	1.79323e-43	-1.05042	0.027	0.41	3.32716e-39	4.35537e-32	-0.858916	0.036	0.372	8.08096e-28	4.35537e-32	3.58647e-43
Matr3	2.3908e-43	-0.606691	0.087	0.518	4.43589e-39	1.10512e-32	-0.599541	0.097	0.476	2.05045e-28	1.10512e-32	4.7816e-43
Mboat7	5.64268e-40	-1.15113	0.03	0.393	1.04694e-35	2.435e-43	-1.39779	0.052	0.462	4.51791e-39	5.64268e-40	4.87001e-43
Dusp1	2.45659e-43	-0.873378	0.093	0.518	4.55796e-39	6.48107e-28	-0.918554	0.082	0.411	1.2025e-23	6.48107e-28	4.91319e-43
Tmed9	2.83504e-43	-0.536553	0.134	0.593	5.26013e-39	2.35629e-34	-0.612732	0.222	0.674	4.37187e-30	2.35629e-34	5.67007e-43
Ktn1	4.07356e-43	-0.624163	0.057	0.461	7.55809e-39	1.68888e-40	-0.72398	0.03	0.429	3.13355e-36	1.68888e-40	8.14712e-43
Luc7l2	4.22959e-43	-0.555414	0.068	0.491	7.84758e-39	6.38956e-28	-0.353017	0.082	0.427	1.18552e-23	6.38956e-28	8.45918e-43
Ngfrap1	5.14791e-43	-0.993751	0.104	0.518	9.55142e-39	9.71268e-36	-0.948734	0.106	0.495	1.80209e-31	9.71268e-36	1.02958e-42
Aldoa	5.63283e-43	-0.582704	0.24	0.731	1.04512e-38	4.98291e-17	-0.370164	0.38	0.708	9.2453e-13	4.98291e-17	1.12657e-42
Prkacb	9.32997e-43	-0.853258	0.044	0.431	1.73108e-38	2.41332e-29	-0.643969	0.052	0.382	4.47768e-25	2.41332e-29	1.86599e-42
Impact	1.19138e-42	-0.879698	0.057	0.458	2.21049e-38	1.77373e-35	-0.75653	0.058	0.438	3.29098e-31	1.77373e-35	2.38276e-42
Nfe2l1	1.36791e-42	-0.887658	0.03	0.411	2.53802e-38	6.45865e-39	-0.902427	0.064	0.468	1.19834e-34	6.45865e-39	2.73582e-42
Coro1a	2.70416e-05	0.855989	0.232	0.172	0.501729	1.63477e-42	1.13353	0.407	0.15	3.03316e-38	2.70416e-05	3.26955e-42
Ndufb2	1.8834e-42	-0.545132	0.134	0.584	3.49446e-38	2.61072e-18	-0.314229	0.207	0.527	4.84393e-14	2.61072e-18	3.7668e-42
Ndufc2	1.89296e-42	-0.643514	0.243	0.742	3.5122e-38	3.82296e-27	-0.520369	0.353	0.762	7.09312e-23	3.82296e-27	3.78593e-42
2020-03-06	3.6671e-40	-1.02525	0.046	0.417	6.80393e-36	1.92522e-42	-1.15225	0.052	0.465	3.57206e-38	3.6671e-40	3.85044e-42
Scamp1	2.16491e-36	-0.903607	0.033	0.369	4.01678e-32	2.35442e-42	-1.10668	0.015	0.414	4.36839e-38	2.16491e-36	4.70884e-42
Enpp5	2.07394e-39	-1.13619	0.011	0.359	3.84799e-35	2.37249e-42	-1.23541	0.036	0.442	4.40192e-38	2.07394e-39	4.74498e-42
Pcdh17	2.68236e-42	-1.17344	0.022	0.394	4.97685e-38	2.28893e-39	-1.27	0.024	0.405	4.24688e-35	2.28893e-39	5.36472e-42
Atxn7l3b	3.13971e-42	-0.604853	0.057	0.46	5.82542e-38	3.25624e-33	-0.636103	0.061	0.427	6.04162e-29	3.25624e-33	6.27943e-42
Clptm1	3.2309e-42	-0.930092	0.038	0.422	5.9946e-38	7.58737e-41	-1.04304	0.076	0.493	1.40776e-36	7.58737e-41	6.46179e-42
Eid1	3.77783e-42	-0.705269	0.079	0.49	7.00938e-38	1.9312e-31	-0.632234	0.085	0.452	3.58315e-27	1.9312e-31	7.55565e-42
Mesdc2	3.97923e-42	-1.11494	0.019	0.388	7.38306e-38	1.10203e-41	-1.19674	0.046	0.45	2.0447e-37	1.10203e-41	7.95845e-42
Calm1	4.64591e-42	-0.692875	0.311	0.779	8.62003e-38	3.69476e-17	-0.44624	0.483	0.756	6.85526e-13	3.69476e-17	9.29183e-42
Hnrnph1	6.03477e-42	-0.532528	0.066	0.473	1.11969e-37	1.60329e-30	-0.461392	0.067	0.422	2.97474e-26	1.60329e-30	1.20695e-41
Disp2	1.83542e-33	-1.47995	0.022	0.331	3.40545e-29	6.08599e-42	-1.72188	0.049	0.443	1.1292e-37	1.83542e-33	1.2172e-41
Nptxr	4.21562e-32	-1.25431	0.025	0.327	7.82166e-28	6.25433e-42	-1.595	0.018	0.411	1.16043e-37	4.21562e-32	1.25087e-41
Ociad1	8.28589e-42	-0.767033	0.09	0.503	1.53736e-37	1.45354e-41	-0.887864	0.106	0.547	2.6969e-37	1.45354e-41	1.65718e-41
Nrsn2	3.24327e-34	-1.67513	0.036	0.355	6.01757e-30	8.70583e-42	-1.84316	0.046	0.437	1.61528e-37	3.24327e-34	1.74117e-41
Atp1a3	1.61183e-32	-1.50853	0.049	0.366	2.99059e-28	8.71373e-42	-1.79723	0.058	0.452	1.61675e-37	1.61183e-32	1.74275e-41
Rpn2	6.11062e-41	-0.709694	0.137	0.571	1.13376e-36	1.18762e-41	-0.85497	0.185	0.652	2.2035e-37	6.11062e-41	2.37523e-41
Ccdc47	4.39496e-35	-0.705115	0.03	0.36	8.15442e-31	1.32324e-41	-0.974835	0.024	0.422	2.45514e-37	4.39496e-35	2.64649e-41
Anxa3	1.03992e-09	0.901257	0.26	0.162	1.92946e-05	1.34441e-41	1.08043	0.426	0.164	2.49442e-37	1.03992e-09	2.68883e-41
Gdi1	1.63981e-41	-0.710731	0.036	0.414	3.04251e-37	2.05355e-28	-0.507427	0.052	0.376	3.81016e-24	2.05355e-28	3.27962e-41
Gabarapl1	1.85889e-41	-0.619254	0.082	0.492	3.44899e-37	2.8149e-35	-0.628061	0.07	0.462	5.22276e-31	2.8149e-35	3.71779e-41
Amd1	2.20583e-41	-0.583652	0.071	0.478	4.09269e-37	3.27872e-21	-0.372369	0.07	0.343	6.08334e-17	3.27872e-21	4.41165e-41
Erdr1	2.57151e-41	-0.608408	0.101	0.528	4.77118e-37	9.9395e-30	-0.625549	0.134	0.502	1.84418e-25	9.9395e-30	5.14302e-41
Tmed7	3.16241e-39	-0.670678	0.06	0.439	5.86754e-35	3.47092e-41	-0.818358	0.067	0.489	6.43995e-37	3.16241e-39	6.94184e-41
Ctsz	2.84029e-40	1.17076	0.628	0.402	5.26987e-36	4.03726e-41	1.08699	0.669	0.433	7.49074e-37	2.84029e-40	8.07453e-41
Gstm5	4.06946e-41	-0.598277	0.077	0.485	7.55048e-37	3.54383e-23	-0.402294	0.097	0.412	6.57523e-19	3.54383e-23	8.13892e-41
Rabac1	4.11517e-41	-0.622878	0.309	0.819	7.63529e-37	3.88484e-40	-0.789534	0.365	0.852	7.20792e-36	3.88484e-40	8.23034e-41
Tubb4b	4.60906e-41	-0.688947	0.046	0.428	8.55165e-37	8.57034e-40	-0.864698	0.073	0.485	1.59014e-35	8.57034e-40	9.21812e-41
Cldnd1	5.48085e-41	-0.507213	0.082	0.497	1.01692e-36	5.8293e-28	-0.450253	0.116	0.475	1.08157e-23	5.8293e-28	1.09617e-40
Peg3	5.6563e-41	-1.00846	0.027	0.397	1.04947e-36	6.38923e-34	-0.947638	0.03	0.378	1.18546e-29	6.38923e-34	1.13126e-40
Gmfg	4.71242e-22	1.08506	0.224	0.081	8.74343e-18	6.53571e-41	1.02375	0.271	0.07	1.21264e-36	4.71242e-22	1.30714e-40
Pcdh10	7.10073e-41	-1.02111	0.016	0.374	1.31747e-36	6.72401e-33	-0.99252	0.03	0.369	1.24757e-28	6.72401e-33	1.42015e-40
Araf	5.24828e-40	-0.756409	0.055	0.437	9.73767e-36	7.91142e-41	-0.907036	0.033	0.432	1.46788e-36	5.24828e-40	1.58228e-40
Sdc2	3.59278e-37	-0.942449	0.022	0.358	6.66604e-33	9.24826e-41	-1.10471	0.018	0.406	1.71592e-36	3.59278e-37	1.84965e-40
0610007P14Rik	9.75786e-41	-0.687554	0.036	0.408	1.81047e-36	1.39976e-36	-0.756118	0.033	0.405	2.59712e-32	1.39976e-36	1.95157e-40
Sel1l	2.74143e-35	-0.856399	0.03	0.365	5.08644e-31	1.08028e-40	-1.09156	0.036	0.431	2.00436e-36	2.74143e-35	2.16056e-40
Zwint	1.33475e-40	-1.1617	0.057	0.435	2.4765e-36	5.54028e-35	-0.903863	0.094	0.477	1.02794e-30	5.54028e-35	2.6695e-40
Dad1	2.32784e-32	-0.351297	0.276	0.767	4.31907e-28	1.77187e-40	-0.686227	0.331	0.803	3.28752e-36	2.32784e-32	3.54373e-40
Fus	2.19376e-40	-0.452672	0.104	0.526	4.07029e-36	4.26292e-32	-0.491106	0.076	0.443	7.90943e-28	4.26292e-32	4.38751e-40
Rsrc2	2.30924e-40	-0.503053	0.066	0.463	4.28457e-36	6.00654e-26	-0.351985	0.067	0.388	1.11445e-21	6.00654e-26	4.61849e-40
Cyhr1	2.51561e-40	-0.555954	0.044	0.42	4.66746e-36	6.85687e-27	-0.449695	0.064	0.387	1.27222e-22	6.85687e-27	5.03122e-40
Tmed4	3.11315e-40	-0.755688	0.027	0.396	5.77613e-36	4.21051e-39	-0.840156	0.049	0.447	7.81217e-35	4.21051e-39	6.22629e-40
2020-09-07	3.27872e-40	-0.826011	0.175	0.613	6.08334e-36	4.80272e-30	-0.843738	0.158	0.527	8.91097e-26	4.80272e-30	6.55745e-40
Ergic3	5.26092e-40	-0.65769	0.148	0.591	9.7611e-36	2.59545e-37	-0.790352	0.234	0.69	4.8156e-33	2.59545e-37	1.05218e-39
Fez1	5.41901e-40	-1.06637	0.049	0.421	1.00544e-35	9.85592e-30	-1.13186	0.033	0.344	1.82867e-25	9.85592e-30	1.0838e-39
Adgrl1	2.5736e-32	-1.03338	0.022	0.326	4.77506e-28	5.78494e-40	-1.27456	0.021	0.404	1.07334e-35	2.5736e-32	1.15699e-39
Emc1	2.78455e-35	-0.883699	0.052	0.396	5.16644e-31	5.78703e-40	-1.09806	0.046	0.441	1.07373e-35	2.78455e-35	1.15741e-39
Rufy3	6.05445e-40	-0.724609	0.03	0.394	1.12334e-35	3.94375e-28	-0.565957	0.027	0.333	7.31724e-24	3.94375e-28	1.21089e-39
Cadm3	1.18403e-34	-1.35912	0.016	0.334	2.19685e-30	6.40937e-40	-1.61229	0.021	0.399	1.18919e-35	1.18403e-34	1.28187e-39
Ccl12	1.86121e-30	1.16439	0.32	0.112	3.45328e-26	6.945e-40	1.00815	0.353	0.105	1.28858e-35	1.86121e-30	1.389e-39
Cnpy2	7.19881e-40	-0.653678	0.096	0.503	1.33567e-35	8.42713e-31	-0.661535	0.158	0.553	1.56357e-26	8.42713e-31	1.43976e-39
Psip1	8.95685e-40	-0.650772	0.025	0.382	1.66185e-35	1.90114e-27	-0.569352	0.033	0.334	3.52738e-23	1.90114e-27	1.79137e-39
Spcs2	1.03309e-39	-0.521323	0.189	0.658	1.9168e-35	4.09929e-33	-0.564754	0.261	0.718	7.60583e-29	4.09929e-33	2.06619e-39
Sfpq	1.18081e-39	-0.514756	0.09	0.498	2.19087e-35	4.34357e-23	-0.279114	0.122	0.452	8.05905e-19	4.34357e-23	2.36162e-39
Cx3cl1	3.54161e-33	-1.17924	0.014	0.319	6.57111e-29	1.19309e-39	-1.34951	0.036	0.422	2.21366e-35	3.54161e-33	2.38618e-39
Chgb	3.60745e-30	-1.36805	0.025	0.313	6.69325e-26	1.21416e-39	-1.75717	0.055	0.438	2.25275e-35	3.60745e-30	2.42832e-39
Negr1	9.12577e-34	-1.06061	0.019	0.332	1.6932e-29	1.26196e-39	-1.35929	0.012	0.387	2.34144e-35	9.12577e-34	2.52392e-39
Tmem106b	4.24995e-36	-0.745202	0.033	0.374	7.88535e-32	1.41747e-39	-0.981715	0.027	0.413	2.62997e-35	4.24995e-36	2.83494e-39
Olfm1	5.95698e-34	-1.01394	0.025	0.344	1.10526e-29	1.51433e-39	-1.25339	0.018	0.397	2.8097e-35	5.95698e-34	3.02867e-39
Tm9sf2	3.71554e-35	-0.795248	0.038	0.374	6.89381e-31	1.53876e-39	-1.04389	0.03	0.415	2.85502e-35	3.71554e-35	3.07752e-39
Tulp4	1.62441e-39	-0.604793	0.046	0.419	3.01393e-35	7.50618e-33	-0.640475	0.024	0.362	1.3927e-28	7.50618e-33	3.24881e-39
Anapc5	1.75366e-39	-0.644133	0.044	0.41	3.25374e-35	1.55212e-18	-0.260465	0.109	0.389	2.87981e-14	1.55212e-18	3.50731e-39
Tspan13	2.1406e-29	-0.57795	0.153	0.518	3.97167e-25	2.13695e-39	-0.968588	0.17	0.605	3.9649e-35	2.1406e-29	4.2739e-39
Srsf2	2.34695e-39	-0.496423	0.172	0.628	4.35454e-35	5.57868e-15	-0.273471	0.24	0.539	1.03507e-10	5.57868e-15	4.69391e-39
Nnat	2.35164e-39	-1.98424	0.183	0.568	4.36323e-35	6.97864e-22	-1.77534	0.267	0.555	1.29482e-17	6.97864e-22	4.70327e-39
Galnt16	2.46121e-35	-1.24626	0.027	0.354	4.56653e-31	3.35902e-39	-1.52515	0.018	0.393	6.23233e-35	2.46121e-35	6.71804e-39
Tmem222	3.54828e-39	-0.720408	0.038	0.403	6.58348e-35	3.79052e-31	-0.730362	0.073	0.425	7.03293e-27	3.79052e-31	7.09656e-39
Tubb2a	5.09285e-39	-0.657879	0.068	0.45	9.44928e-35	1.95375e-32	-0.68013	0.097	0.479	3.62499e-28	1.95375e-32	1.01857e-38
9530068E07Rik	5.42314e-39	-0.765611	0.068	0.45	1.00621e-34	4.68792e-33	-0.757217	0.122	0.511	8.69797e-29	4.68792e-33	1.08463e-38
Abca2	5.68928e-39	-0.986466	0.014	0.359	1.05559e-34	4.19553e-35	-0.969763	0.027	0.38	7.78438e-31	4.19553e-35	1.13786e-38
Slc6a1	6.46738e-39	-0.977278	0.016	0.361	1.19996e-34	2.52768e-28	-0.972565	0.009	0.298	4.68986e-24	2.52768e-28	1.29348e-38
Cxx1b	6.54429e-39	-0.705875	0.025	0.378	1.21423e-34	5.42073e-26	-0.535757	0.027	0.313	1.00576e-21	5.42073e-26	1.30886e-38
Pfdn5	7.47025e-23	0.760111	0.686	0.713	1.38603e-18	6.60616e-39	0.721253	0.766	0.673	1.22571e-34	7.47025e-23	1.32123e-38
Ppp2ca	7.16836e-39	-0.407149	0.131	0.566	1.33002e-34	2.67976e-20	-0.292016	0.191	0.535	4.97202e-16	2.67976e-20	1.43367e-38
Usp9x	1.16194e-38	-0.568167	0.046	0.418	2.15587e-34	1.40403e-22	-0.357903	0.076	0.369	2.60503e-18	1.40403e-22	2.32389e-38
Vamp2	1.63393e-38	-0.75931	0.055	0.428	3.03159e-34	2.8578e-33	-0.692791	0.046	0.403	5.30236e-29	2.8578e-33	3.26785e-38
Gna11	1.71569e-38	-0.590414	0.027	0.377	3.1833e-34	1.6519e-28	-0.513238	0.027	0.336	3.06494e-24	1.6519e-28	3.43139e-38
Lrp1	6.18048e-38	-0.708283	0.096	0.492	1.14673e-33	2.01537e-38	-0.867168	0.128	0.548	3.73931e-34	6.18048e-38	4.03073e-38
Klf9	2.15322e-38	-0.694291	0.022	0.369	3.99509e-34	1.7088e-27	-0.623108	0.015	0.305	3.17052e-23	1.7088e-27	4.30644e-38
Amfr	1.543e-28	-0.354786	0.09	0.421	2.86288e-24	2.95203e-38	-0.714285	0.052	0.45	5.47719e-34	1.543e-28	5.90406e-38
Ssr3	3.22376e-38	-0.56404	0.057	0.431	5.98136e-34	3.27979e-27	-0.438192	0.091	0.432	6.08533e-23	3.27979e-27	6.44751e-38
Alkbh5	3.89119e-38	-0.569417	0.049	0.416	7.21971e-34	1.2693e-22	-0.347177	0.061	0.344	2.35507e-18	1.2693e-22	7.78238e-38
Tspan31	4.1672e-38	-0.485609	0.071	0.456	7.73182e-34	2.68813e-31	-0.53551	0.112	0.495	4.98755e-27	2.68813e-31	8.3344e-38
Snhg11	8.52476e-38	-1.64651	0.041	0.39	1.58168e-33	4.22904e-38	-1.35719	0.061	0.447	7.84657e-34	8.52476e-38	8.45808e-38
Ptprz1	4.55088e-38	-1.47056	0.046	0.401	8.44369e-34	3.04778e-33	-1.53082	0.021	0.354	5.65485e-29	3.04778e-33	9.10175e-38
Sys1	4.69572e-38	-0.332933	0.096	0.505	8.71244e-34	2.61459e-25	-0.391561	0.137	0.494	4.85111e-21	2.61459e-25	9.39145e-38
Epdr1	3.37936e-35	-0.936808	0.019	0.34	6.27006e-31	5.35121e-38	-1.09105	0.021	0.393	9.92863e-34	3.37936e-35	1.07024e-37
Nrcam	2.33082e-31	-0.893883	0.033	0.337	4.32461e-27	6.82679e-38	-1.10612	0.012	0.379	1.26664e-33	2.33082e-31	1.36536e-37
Ddost	1.84552e-27	-0.496343	0.175	0.54	3.42418e-23	7.12139e-38	-0.804847	0.198	0.649	1.3213e-33	1.84552e-27	1.42428e-37
Etnk1	7.31973e-38	-0.548836	0.046	0.414	1.3581e-33	3.57133e-32	-0.582914	0.043	0.39	6.62625e-28	3.57133e-32	1.46395e-37
Blcap	3.69584e-35	-0.808746	0.025	0.35	6.85726e-31	8.32801e-38	-0.961256	0.021	0.393	1.54518e-33	3.69584e-35	1.6656e-37
B3gat3	1.27488e-37	-0.643607	0.033	0.387	2.36542e-33	3.1802e-29	-0.59375	0.067	0.408	5.90054e-25	3.1802e-29	2.54977e-37
Mbnl2	1.31463e-37	-0.599587	0.036	0.393	2.43917e-33	1.06584e-26	-0.434036	0.049	0.357	1.97755e-22	1.06584e-26	2.62927e-37
Nceh1	3.63966e-29	-1.10091	0.016	0.292	6.75303e-25	2.01321e-37	-1.31985	0.012	0.37	3.73531e-33	3.63966e-29	4.02642e-37
Tcf25	2.17429e-37	-0.402605	0.09	0.491	4.03418e-33	9.19002e-22	-0.274662	0.137	0.471	1.70512e-17	9.19002e-22	4.34859e-37
Atp6v1a	2.27278e-37	-0.593102	0.046	0.405	4.21692e-33	3.60639e-33	-0.631363	0.04	0.392	6.6913e-29	3.60639e-33	4.54556e-37
Ndufs7	2.56108e-37	-0.445575	0.131	0.548	4.75183e-33	7.877e-20	-0.283523	0.17	0.497	1.4615e-15	7.877e-20	5.12216e-37
Ywhae	3.07236e-37	-0.463987	0.213	0.676	5.70045e-33	1.19386e-14	-0.288768	0.31	0.631	2.2151e-10	1.19386e-14	6.14472e-37
Rab6a	3.25609e-37	-0.612361	0.06	0.428	6.04134e-33	5.16201e-34	-0.630139	0.046	0.408	9.57759e-30	5.16201e-34	6.51217e-37
Rps25	8.11036e-16	0.86628	0.59	0.641	1.5048e-11	3.49893e-37	0.849324	0.699	0.608	6.49192e-33	8.11036e-16	6.99787e-37
Gabrb1	3.69344e-37	-1.62857	0.025	0.364	6.85281e-33	2.62919e-33	-1.50932	0.064	0.405	4.87821e-29	2.62919e-33	7.38688e-37
Hmgn3	4.20515e-37	-0.629937	0.038	0.39	7.80223e-33	1.9202e-22	-0.416804	0.055	0.332	3.56274e-18	1.9202e-22	8.41029e-37
Mif	4.59772e-37	-0.533203	0.194	0.634	8.5306e-33	6.48364e-18	-0.404836	0.277	0.61	1.20297e-13	6.48364e-18	9.19543e-37
Gprasp1	4.69122e-37	-0.857103	0.022	0.36	8.70408e-33	1.33938e-31	-0.7866	0.018	0.341	2.48508e-27	1.33938e-31	9.38243e-37
Cnih1	4.73989e-37	-0.621771	0.049	0.407	8.7944e-33	4.75162e-29	-0.610814	0.091	0.441	8.81616e-25	4.75162e-29	9.47978e-37
Gnptg	4.75446e-37	-0.594159	0.085	0.469	8.82143e-33	1.61717e-35	-0.756657	0.112	0.519	3.0005e-31	1.61717e-35	9.50893e-37
Atp1b3	4.78891e-37	-0.660599	0.068	0.439	8.88534e-33	5.72434e-30	-0.623155	0.116	0.483	1.06209e-25	5.72434e-30	9.57782e-37
Agpat4	5.13963e-37	-0.779541	0.014	0.342	9.53606e-33	8.65767e-35	-0.801643	0.018	0.365	1.60634e-30	8.65767e-35	1.02793e-36
Egr1	6.55569e-37	-0.988157	0.115	0.498	1.21634e-32	4.94233e-30	-1.01721	0.055	0.386	9.17e-26	4.94233e-30	1.31114e-36
Rcn1	1.73003e-32	-0.770959	0.027	0.334	3.2099e-28	6.64341e-37	-0.944012	0.018	0.382	1.23262e-32	1.73003e-32	1.32868e-36
Efhd2	2.11134e-12	1.02298	0.407	0.311	3.91738e-08	6.87901e-37	1.10132	0.511	0.258	1.27633e-32	2.11134e-12	1.3758e-36
6330403K07Rik	8.88779e-37	-1.65162	0.06	0.409	1.64904e-32	5.0303e-32	-1.48071	0.094	0.448	9.33321e-28	5.0303e-32	1.77756e-36
Cct3	1.08254e-36	-0.45968	0.038	0.39	2.00854e-32	3.84822e-23	-0.327977	0.091	0.401	7.13999e-19	3.84822e-23	2.16507e-36
Luc7l3	1.26507e-36	-0.492513	0.057	0.418	2.34721e-32	1.33592e-25	-0.374457	0.055	0.361	2.47867e-21	1.33592e-25	2.53014e-36
Efnb3	8.84022e-35	-1.07439	0.011	0.326	1.64021e-30	1.36629e-36	-1.27151	0.024	0.383	2.53502e-32	8.84022e-35	2.73258e-36
Pam16	1.45224e-36	-0.518914	0.066	0.438	2.69448e-32	8.30918e-22	-0.341158	0.091	0.387	1.54169e-17	8.30918e-22	2.90448e-36
Gm561	1.67568e-36	-0.576975	0.03	0.379	3.10905e-32	2.1495e-17	-0.285345	0.082	0.33	3.98819e-13	2.1495e-17	3.35135e-36
Slc12a5	1.98911e-31	-1.30508	0.008	0.297	3.6906e-27	1.76692e-36	-1.55858	0.021	0.375	3.27833e-32	1.98911e-31	3.53383e-36
Fkbp1a	1.76782e-36	-0.523624	0.18	0.614	3.28001e-32	7.12395e-14	-0.292079	0.258	0.549	1.32178e-09	7.12395e-14	3.53564e-36
Gnao1	1.88408e-36	-0.737393	0.016	0.351	3.49572e-32	6.65228e-27	-0.694156	0.009	0.288	1.23426e-22	6.65228e-27	3.76816e-36
Puf60	2.10797e-36	-0.45533	0.044	0.398	3.91113e-32	3.29212e-23	-0.330329	0.067	0.363	6.10821e-19	3.29212e-23	4.21595e-36
Ptpra	2.27727e-36	-0.577867	0.057	0.413	4.22525e-32	8.70432e-32	-0.603222	0.058	0.412	1.615e-27	8.70432e-32	4.55455e-36
Ache	1.37871e-29	-1.27947	0.008	0.284	2.55806e-25	2.28824e-36	-1.52121	0.027	0.382	4.24559e-32	1.37871e-29	4.57647e-36
Tceal3	2.30152e-36	-0.701563	0.046	0.4	4.27023e-32	1.36446e-30	-0.801552	0.024	0.342	2.53162e-26	1.36446e-30	4.60303e-36
Pnisr	2.42719e-36	-0.505879	0.038	0.387	4.50341e-32	3.82991e-23	-0.36027	0.046	0.321	7.10602e-19	3.82991e-23	4.85439e-36
Prkcsh	1.42252e-33	-0.781698	0.036	0.358	2.63935e-29	2.86869e-36	-0.888422	0.055	0.433	5.32257e-32	1.42252e-33	5.73738e-36
Atrx	3.03893e-36	-0.455485	0.055	0.413	5.63843e-32	1.86591e-26	-0.376912	0.055	0.365	3.46202e-22	1.86591e-26	6.07786e-36
Pcdh9	3.17891e-36	-0.865826	0.016	0.343	5.89815e-32	4.77819e-32	-0.839316	0.018	0.347	8.86546e-28	4.77819e-32	6.35782e-36
Hacd3	7.43801e-33	-1.00006	0.038	0.352	1.38005e-28	3.18195e-36	-1.20538	0.033	0.392	5.90379e-32	7.43801e-33	6.3639e-36
Nckap1	3.52249e-36	-0.532043	0.03	0.365	6.53563e-32	3.27513e-31	-0.571192	0.015	0.335	6.07668e-27	3.27513e-31	7.04498e-36
Tnrc6a	3.77308e-36	-0.583503	0.022	0.353	7.00057e-32	2.78619e-25	-0.422051	0.018	0.292	5.1695e-21	2.78619e-25	7.54616e-36
Clic1	1.96534e-15	0.95611	0.429	0.312	3.64649e-11	3.90421e-36	1.00644	0.55	0.315	7.24388e-32	1.96534e-15	7.80843e-36
Arl4a	4.7159e-36	-0.760558	0.033	0.372	8.74988e-32	3.28155e-29	-0.842671	0.021	0.326	6.08859e-25	3.28155e-29	9.4318e-36
Erp29	4.96815e-36	-0.622433	0.232	0.687	9.2179e-32	1.00108e-35	-0.828029	0.331	0.775	1.85741e-31	1.00108e-35	9.9363e-36
Msi2	5.09054e-36	-0.711659	0.033	0.371	9.44499e-32	6.57196e-27	-0.545536	0.024	0.315	1.21936e-22	6.57196e-27	1.01811e-35
Pcnp	5.17325e-36	-0.331505	0.085	0.469	9.59844e-32	1.38875e-20	-0.360894	0.116	0.414	2.57669e-16	1.38875e-20	1.03465e-35
Tpi1	5.58896e-36	-0.555012	0.131	0.536	1.03698e-31	8.48132e-21	-0.367418	0.176	0.504	1.57362e-16	8.48132e-21	1.11779e-35
Tmbim6	5.83805e-36	-0.420797	0.29	0.784	1.08319e-31	8.12601e-27	-0.484204	0.404	0.819	1.5077e-22	8.12601e-27	1.16761e-35
Map2	5.94667e-36	-0.802604	0.036	0.377	1.10335e-31	2.50272e-29	-0.78582	0.018	0.323	4.64354e-25	2.50272e-29	1.18933e-35
Tmem9	1.003e-34	-0.963412	0.022	0.347	1.86097e-30	6.55133e-36	-1.14583	0.052	0.417	1.21553e-31	1.003e-34	1.31027e-35
Morf4l2	6.91364e-36	-0.402168	0.063	0.428	1.28276e-31	8.3737e-31	-0.475102	0.061	0.416	1.55366e-26	8.3737e-31	1.38273e-35
Tra2b	7.33786e-36	-0.492872	0.049	0.404	1.36147e-31	9.30724e-25	-0.336381	0.049	0.344	1.72687e-20	9.30724e-25	1.46757e-35
Pcsk2	7.34152e-36	-1.29412	0.033	0.367	1.36214e-31	8.94581e-35	-1.5382	0.03	0.377	1.65981e-30	8.94581e-35	1.4683e-35
AY036118	7.71308e-36	-0.90421	0.306	0.776	1.43108e-31	7.56015e-23	-0.829593	0.535	0.891	1.40271e-18	7.56015e-23	1.54262e-35
Tmem246	5.37327e-31	-0.85037	0.016	0.308	9.96956e-27	7.74393e-36	-1.06152	0.015	0.367	1.43681e-31	5.37327e-31	1.54879e-35
Xbp1	7.04841e-30	-0.465995	0.079	0.41	1.30776e-25	8.31339e-36	-0.612635	0.085	0.487	1.54247e-31	7.04841e-30	1.66268e-35
Rhbdd2	2.54185e-35	-0.933782	0.03	0.36	4.71615e-31	9.39962e-36	-1.0761	0.03	0.39	1.74401e-31	2.54185e-35	1.87992e-35
Rbbp6	1.03451e-35	-0.515616	0.038	0.384	1.91943e-31	1.90573e-27	-0.45382	0.03	0.332	3.53588e-23	1.90573e-27	2.06902e-35
Derl1	4.70908e-25	-0.314927	0.101	0.415	8.73722e-21	1.08389e-35	-0.727657	0.091	0.49	2.01105e-31	4.70908e-25	2.16778e-35
Jkamp	3.8284e-28	-0.434806	0.052	0.352	7.10321e-24	1.08783e-35	-0.852183	0.04	0.407	2.01835e-31	3.8284e-28	2.17565e-35
Mageh1	1.38497e-35	-0.690415	0.025	0.356	2.56967e-31	8.43569e-35	-0.790139	0.012	0.356	1.56516e-30	8.43569e-35	2.76994e-35
Tkt	1.39145e-35	-0.417782	0.107	0.499	2.58169e-31	3.50021e-23	-0.379434	0.17	0.523	6.49429e-19	3.50021e-23	2.78289e-35
Tsen34	1.47515e-35	-0.525242	0.033	0.367	2.73699e-31	5.06517e-25	-0.383852	0.043	0.336	9.39791e-21	5.06517e-25	2.9503e-35
Fermt2	1.6131e-35	-0.612447	0.011	0.334	2.99294e-31	2.12922e-29	-0.632869	0.012	0.313	3.95056e-25	2.12922e-29	3.22619e-35
Ids	7.59718e-34	-0.822616	0.046	0.381	1.40958e-29	1.65724e-35	-1.13674	0.064	0.429	3.07485e-31	7.59718e-34	3.31449e-35
Nisch	1.7606e-35	-0.505393	0.044	0.388	3.26661e-31	4.19968e-30	-0.538869	0.036	0.362	7.79208e-26	4.19968e-30	3.5212e-35
M6pr	1.76121e-35	-0.466953	0.117	0.514	3.26776e-31	5.817e-23	-0.435259	0.207	0.564	1.07929e-18	5.817e-23	3.52243e-35
Rab10	1.89687e-35	-0.504974	0.063	0.422	3.51945e-31	2.69269e-22	-0.292425	0.091	0.392	4.99601e-18	2.69269e-22	3.79374e-35
Rbm25	1.93909e-35	-0.393411	0.068	0.435	3.59779e-31	1.82295e-25	-0.290865	0.07	0.387	3.38231e-21	1.82295e-25	3.87818e-35
Hsd17b12	1.98136e-35	-0.499464	0.038	0.381	3.67622e-31	2.51721e-33	-0.613959	0.043	0.397	4.67044e-29	2.51721e-33	3.96273e-35
Glo1	2.14698e-35	-0.436634	0.068	0.431	3.9835e-31	5.5326e-25	-0.383205	0.079	0.397	1.02652e-20	5.5326e-25	4.29395e-35
S100a16	2.6571e-35	-1.00745	0.027	0.359	4.92998e-31	6.44456e-24	-0.740741	0.046	0.324	1.19572e-19	6.44456e-24	5.3142e-35
Pycard	8.65744e-17	1.08993	0.235	0.107	1.6063e-12	4.78309e-35	1.15828	0.313	0.107	8.87455e-31	8.65744e-17	9.56619e-35
Alox5ap	5.00952e-35	1.27629	0.339	0.127	9.29466e-31	1.5505e-24	1.04024	0.274	0.104	2.87679e-20	1.5505e-24	1.0019e-34
Kmt2e	5.18597e-35	-0.394695	0.046	0.393	9.62204e-31	4.03195e-29	-0.483341	0.024	0.334	7.48087e-25	4.03195e-29	1.03719e-34
Tsn	5.65041e-35	-0.605839	0.033	0.364	1.04838e-30	2.35669e-24	-0.449739	0.061	0.359	4.3726e-20	2.35669e-24	1.13008e-34
Cbarp	1.56957e-34	-1.01237	0.019	0.339	2.91218e-30	5.72096e-35	-1.09641	0.033	0.387	1.06147e-30	1.56957e-34	1.14419e-34
Casc4	6.00448e-35	-0.79014	0.019	0.341	1.11407e-30	1.19229e-33	-0.915073	0.021	0.362	2.21218e-29	1.19229e-33	1.2009e-34
Rdx	6.43175e-35	-0.459926	0.063	0.414	1.19335e-30	2.4487e-24	-0.373782	0.061	0.361	4.54332e-20	2.4487e-24	1.28635e-34
Glrb	1.5186e-33	-0.834054	0.025	0.342	2.81761e-29	6.9282e-35	-1.08302	0.018	0.364	1.28546e-30	1.5186e-33	1.38564e-34
Selt	7.75951e-35	-0.508822	0.063	0.417	1.4397e-30	3.19162e-27	-0.444362	0.073	0.405	5.92173e-23	3.19162e-27	1.5519e-34
Ube3a	7.88856e-35	-0.623804	0.025	0.349	1.46364e-30	3.14783e-27	-0.520014	0.021	0.313	5.84048e-23	3.14783e-27	1.57771e-34
H13	6.99947e-34	-0.680404	0.055	0.395	1.29868e-29	8.78885e-35	-0.834212	0.076	0.456	1.63068e-30	6.99947e-34	1.75777e-34
Tmem47	9.13388e-35	-1.05875	0.03	0.353	1.6947e-30	4.3993e-29	-0.871307	0.04	0.354	8.16245e-25	4.3993e-29	1.82678e-34
Ptprd	9.23589e-35	-0.879637	0.014	0.331	1.71363e-30	4.11104e-31	-0.908905	0.012	0.327	7.62762e-27	4.11104e-31	1.84718e-34
Zfr	1.05099e-34	-0.528012	0.038	0.378	1.95e-30	2.12472e-26	-0.410192	0.036	0.338	3.9422e-22	2.12472e-26	2.10197e-34
Dpysl2	1.16861e-34	-0.52218	0.164	0.573	2.16824e-30	5.92587e-14	-0.312854	0.225	0.502	1.09949e-09	5.92587e-14	2.33722e-34
Pebp1	1.22118e-34	-0.578487	0.257	0.688	2.26578e-30	1.50092e-14	-0.335585	0.38	0.665	2.7848e-10	1.50092e-14	2.44236e-34
Syngr3	5.1932e-26	-1.0025	0.016	0.271	9.63546e-22	1.23827e-34	-1.40945	0.027	0.371	2.29749e-30	5.1932e-26	2.47654e-34
Mapt	1.70937e-34	-0.805229	0.033	0.362	3.17156e-30	4.83219e-28	-0.857952	0.018	0.312	8.96564e-24	4.83219e-28	3.41873e-34
Slc38a1	1.72882e-34	-0.986469	0.041	0.37	3.20766e-30	1.61096e-29	-0.921604	0.061	0.387	2.98897e-25	1.61096e-29	3.45765e-34
Cadm4	1.74622e-34	-0.858786	0.011	0.322	3.23994e-30	1.12271e-33	-0.92917	0.012	0.346	2.08307e-29	1.12271e-33	3.49245e-34
Jam3	1.87254e-34	-0.675939	0.025	0.346	3.4743e-30	1.00462e-33	-0.76439	0.021	0.364	1.86397e-29	1.00462e-33	3.74507e-34
Gng11	1.88339e-34	-1.06998	0.022	0.337	3.49444e-30	1.58127e-22	-0.811218	0.036	0.296	2.9339e-18	1.58127e-22	3.76678e-34
Fkbp2	1.15435e-29	-0.463928	0.202	0.603	2.14177e-25	1.89498e-34	-0.727193	0.243	0.686	3.51595e-30	1.15435e-29	3.78997e-34
Arl3	1.89745e-34	-0.482372	0.057	0.413	3.52053e-30	3.32317e-23	-0.393138	0.07	0.366	6.16581e-19	3.32317e-23	3.7949e-34
Srsf10	1.95269e-34	-0.398184	0.06	0.416	3.62302e-30	3.73314e-26	-0.424113	0.052	0.356	6.92647e-22	3.73314e-26	3.90538e-34
Ahi1	2.48004e-34	-0.99912	0.033	0.36	4.60146e-30	2.0746e-29	-0.899285	0.04	0.357	3.84922e-25	2.0746e-29	4.96007e-34
Srpk2	2.49165e-34	-0.514773	0.038	0.368	4.623e-30	1.57915e-27	-0.468753	0.033	0.337	2.92996e-23	1.57915e-27	4.9833e-34
Mapre3	2.56725e-34	-0.607835	0.016	0.332	4.76327e-30	4.04224e-18	-0.326155	0.036	0.261	7.49997e-14	4.04224e-18	5.13449e-34
Ywhaz	2.57912e-34	-0.476058	0.137	0.536	4.7853e-30	5.78413e-23	-0.295243	0.164	0.517	1.07319e-18	5.78413e-23	5.15824e-34
Mapk8ip1	2.91188e-34	-0.621455	0.022	0.346	5.4027e-30	1.49727e-24	-0.581931	0.027	0.3	2.77804e-20	1.49727e-24	5.82376e-34
Ttyh1	2.92673e-34	-1.07242	0.046	0.381	5.43025e-30	1.07185e-22	-0.717869	0.058	0.332	1.9887e-18	1.07185e-22	5.85345e-34
Dync1i2	3.07035e-34	-0.373628	0.104	0.486	5.69673e-30	1.5898e-20	-0.278552	0.091	0.381	2.94971e-16	1.5898e-20	6.1407e-34
Xpr1	3.14692e-34	-0.753673	0.019	0.335	5.83879e-30	5.94832e-25	-0.589857	0.04	0.325	1.10365e-20	5.94832e-25	6.29383e-34
Uba52	3.45505e-11	1.16339	0.464	0.455	6.41049e-07	3.84884e-34	1.14097	0.599	0.468	7.14115e-30	3.45505e-11	7.69769e-34
Sqstm1	3.85403e-34	-0.44687	0.175	0.603	7.15077e-30	6.288e-19	-0.285705	0.222	0.558	1.16668e-14	6.288e-19	7.70807e-34
Grin1	8.48689e-30	-1.40692	0.016	0.297	1.57466e-25	3.90609e-34	-1.50456	0.036	0.376	7.24736e-30	8.48689e-30	7.81219e-34
Ndufa4	3.92488e-34	-0.514387	0.35	0.807	7.28223e-30	1.55842e-08	-0.262194	0.547	0.817	0.000289149	1.55842e-08	7.84976e-34
Tial1	4.06069e-34	-0.457703	0.046	0.384	7.5342e-30	6.17435e-26	-0.44813	0.052	0.357	1.14559e-21	6.17435e-26	8.12138e-34
Nfasc	7.72112e-31	-0.867306	0.022	0.317	1.43258e-26	4.20986e-34	-1.06011	0.021	0.363	7.81098e-30	7.72112e-31	8.41973e-34
Ctsh	3.67942e-25	1.30233	0.383	0.203	6.8268e-21	4.5158e-34	1.05295	0.435	0.204	8.37862e-30	3.67942e-25	9.03161e-34
Pcyox1	4.37315e-32	-0.738273	0.019	0.322	8.11394e-28	5.06071e-34	-0.936252	0.021	0.364	9.38964e-30	4.37315e-32	1.01214e-33
Timp3	5.57957e-34	-0.995859	0.014	0.325	1.03523e-29	5.29435e-26	-1.01453	0.021	0.3	9.82314e-22	5.29435e-26	1.11591e-33
Brd2	5.60163e-34	-0.488429	0.087	0.454	1.03933e-29	7.83162e-29	-0.449824	0.07	0.414	1.45308e-24	7.83162e-29	1.12033e-33
Erlec1	6.24204e-34	-0.703628	0.019	0.337	1.15815e-29	4.26181e-29	-0.706484	0.043	0.359	7.90737e-25	4.26181e-29	1.24841e-33
Slc39a7	7.07814e-34	-0.662282	0.036	0.364	1.31328e-29	7.40648e-32	-0.679743	0.061	0.414	1.3742e-27	7.40648e-32	1.41563e-33
G6pc3	1.60353e-26	-0.765553	0.027	0.293	2.97518e-22	7.2639e-34	-0.962053	0.027	0.372	1.34774e-29	1.60353e-26	1.45278e-33
Klf13	7.28265e-34	-0.612155	0.044	0.381	1.35122e-29	9.63135e-24	-0.34465	0.049	0.331	1.787e-19	9.63135e-24	1.45653e-33
Scarb2	7.65528e-34	-0.522712	0.098	0.471	1.42036e-29	4.55755e-30	-0.521016	0.14	0.534	8.45607e-26	4.55755e-30	1.53106e-33
Cfl1	0.00708362	0.322162	0.593	0.729	1	7.86262e-34	0.698723	0.821	0.682	1.45883e-29	0.00708362	1.57252e-33
Naca	1.22319e-09	0.477626	0.661	0.757	2.26951e-05	8.23417e-34	0.653612	0.793	0.704	1.52777e-29	1.22319e-09	1.64683e-33
Pmm1	8.4207e-34	-0.494267	0.046	0.388	1.56238e-29	2.56542e-20	-0.345383	0.052	0.309	4.75989e-16	2.56542e-20	1.68414e-33
Cotl1	0.960579	0.683367	0.279	0.358	1	8.56636e-34	1.15641	0.517	0.303	1.5894e-29	0.960579	1.71327e-33
Spock3	1.40106e-26	-1.03059	0.014	0.271	2.59953e-22	8.99533e-34	-1.34781	0.018	0.355	1.66899e-29	1.40106e-26	1.79907e-33
Gria1	1.02402e-33	-1.1416	0.019	0.332	1.89997e-29	5.13425e-33	-1.32731	0.033	0.368	9.52609e-29	5.13425e-33	2.04805e-33
Pcmt1	1.15448e-33	-0.545765	0.052	0.389	2.14203e-29	7.75022e-28	-0.539436	0.082	0.421	1.43798e-23	7.75022e-28	2.30897e-33
Cacybp	1.27944e-33	-0.482006	0.079	0.438	2.37388e-29	3.95712e-24	-0.384576	0.106	0.432	7.34204e-20	3.95712e-24	2.55889e-33
Fbxo2	1.318e-33	-0.75633	0.027	0.344	2.44541e-29	4.39673e-21	-0.495346	0.03	0.277	8.1577e-17	4.39673e-21	2.63599e-33
Ube2e2	1.41377e-33	-0.600404	0.022	0.335	2.62311e-29	3.14628e-25	-0.503236	0.015	0.286	5.83761e-21	3.14628e-25	2.82754e-33
Sdf4	9.0303e-32	-0.447725	0.189	0.601	1.67548e-27	1.43658e-33	-0.662652	0.228	0.662	2.66544e-29	9.0303e-32	2.87316e-33
Gabrb3	4.25668e-27	-1.00911	0.019	0.28	7.89785e-23	1.43753e-33	-1.22734	0.027	0.365	2.6672e-29	4.25668e-27	2.87507e-33
Cacna2d1	1.41116e-29	-1.75878	0.016	0.298	2.61827e-25	1.53202e-33	-1.88134	0.043	0.383	2.8425e-29	1.41116e-29	3.06403e-33
Ntm	1.58898e-33	-1.11322	0.027	0.343	2.94819e-29	3.75878e-29	-1.05345	0.027	0.334	6.97404e-25	3.75878e-29	3.17795e-33
Nxf1	1.71644e-33	-0.320375	0.085	0.454	3.18467e-29	3.04222e-23	-0.293376	0.091	0.408	5.64453e-19	3.04222e-23	3.43287e-33
Phlda1	1.80482e-33	-0.801339	0.022	0.338	3.34867e-29	8.87531e-24	-0.710944	0.027	0.292	1.64673e-19	8.87531e-24	3.60965e-33
Ifi27l2a	5.77561e-16	1.35917	0.191	0.075	1.07161e-11	1.9337e-33	1.73119	0.28	0.086	3.58779e-29	5.77561e-16	3.8674e-33
Pgam1	1.937e-33	-0.435553	0.15	0.557	3.59392e-29	2.49563e-23	-0.391537	0.191	0.553	4.6304e-19	2.49563e-23	3.87401e-33
Wbp5	1.94694e-33	-0.509336	0.117	0.5	3.61236e-29	1.30138e-22	-0.400827	0.134	0.463	2.41458e-18	1.30138e-22	3.89389e-33
Adgrl3	1.95992e-33	-0.776973	0.016	0.322	3.63643e-29	1.38591e-30	-0.854104	0.009	0.317	2.57142e-26	1.38591e-30	3.91984e-33
Dtx3	2.00493e-33	-0.511159	0.03	0.353	3.71995e-29	1.53152e-19	-0.268456	0.04	0.281	2.84159e-15	1.53152e-19	4.00987e-33
Fxyd6	2.02323e-33	-1.19032	0.022	0.333	3.7539e-29	1.0298e-32	-1.18361	0.04	0.378	1.91069e-28	1.0298e-32	4.04646e-33
Gdpd1	3.21671e-26	-0.680996	0.022	0.281	5.96829e-22	2.17449e-33	-0.941426	0.009	0.338	4.03455e-29	3.21671e-26	4.34898e-33
Ddx3x	2.48882e-33	-0.435052	0.079	0.436	4.61776e-29	8.33188e-23	-0.266216	0.079	0.378	1.5459e-18	8.33188e-23	4.97764e-33
Vimp	2.65019e-33	-0.313376	0.115	0.501	4.91716e-29	1.05977e-30	-0.465465	0.112	0.498	1.9663e-26	1.05977e-30	5.30038e-33
Os9	2.70667e-33	-0.83223	0.038	0.362	5.02195e-29	3.73724e-31	-0.823005	0.058	0.403	6.93408e-27	3.73724e-31	5.41334e-33
Cd99l2	9.12644e-29	-0.866896	0.025	0.306	1.69332e-24	2.86569e-33	-1.09183	0.015	0.347	5.31701e-29	9.12644e-29	5.73139e-33
Dnajb9	2.19533e-32	-0.342955	0.085	0.444	4.07322e-28	3.02744e-33	-0.564772	0.088	0.473	5.61711e-29	2.19533e-32	6.05487e-33
Tspan6	1.0062e-29	-0.73679	0.016	0.298	1.86691e-25	3.2094e-33	-0.941486	0.006	0.332	5.95473e-29	1.0062e-29	6.41881e-33
Smarca5	3.57993e-33	-0.330855	0.082	0.443	6.64221e-29	1.1352e-19	-0.262078	0.106	0.396	2.10625e-15	1.1352e-19	7.15986e-33
Bscl2	1.63166e-30	-0.737813	0.055	0.372	3.02737e-26	4.15696e-33	-1.03516	0.07	0.424	7.71282e-29	1.63166e-30	8.31392e-33
Ccnl2	5.02205e-33	-0.459441	0.036	0.354	9.31792e-29	3.59686e-22	-0.303282	0.036	0.299	6.67361e-18	3.59686e-22	1.00441e-32
Pcbp4	5.53222e-33	-0.591379	0.019	0.329	1.02645e-28	2.99355e-23	-0.571295	0.015	0.266	5.55423e-19	2.99355e-23	1.10644e-32
Prdx6	5.80002e-33	-1.25469	0.098	0.452	1.07614e-28	8.89391e-12	-0.837026	0.173	0.385	1.65018e-07	8.89391e-12	1.16e-32
Zdhhc20	5.84412e-33	-0.61422	0.036	0.353	1.08432e-28	4.55031e-30	-0.652044	0.036	0.363	8.44265e-26	4.55031e-30	1.16882e-32
Chga	9.24121e-26	-1.41669	0.014	0.262	1.71462e-21	6.48284e-33	-1.73711	0.046	0.385	1.20283e-28	9.24121e-26	1.29657e-32
Ddx6	6.74334e-33	-0.377229	0.066	0.413	1.25116e-28	8.91641e-21	-0.283442	0.073	0.346	1.65435e-16	8.91641e-21	1.34867e-32
Alcam	4.49683e-32	-1.30855	0.033	0.337	8.34342e-28	8.0433e-33	-1.3419	0.033	0.37	1.49235e-28	4.49683e-32	1.60866e-32
Cbx5	8.33889e-33	-0.568418	0.03	0.345	1.5472e-28	3.08007e-22	-0.366417	0.04	0.306	5.71477e-18	3.08007e-22	1.66778e-32
Ogt	8.52405e-33	-0.543048	0.049	0.38	1.58155e-28	7.60145e-23	-0.349116	0.043	0.316	1.41037e-18	7.60145e-23	1.70481e-32
Srsf11	8.63884e-33	-0.254503	0.096	0.467	1.60285e-28	8.43426e-22	-0.292547	0.091	0.388	1.56489e-17	8.43426e-22	1.72777e-32
Map7d1	9.66305e-33	-0.492124	0.038	0.357	1.79288e-28	6.36218e-28	-0.424742	0.027	0.331	1.18044e-23	6.36218e-28	1.93261e-32
Lmna	9.91478e-33	-0.815337	0.027	0.343	1.83959e-28	2.38171e-30	-1.05048	0.03	0.348	4.41902e-26	2.38171e-30	1.98296e-32
Timp2	5.03575e-26	-0.699012	0.295	0.681	9.34334e-22	1.02839e-32	-0.992496	0.38	0.761	1.90807e-28	5.03575e-26	2.05677e-32
Stmn4	1.05414e-32	-1.14245	0.027	0.337	1.95585e-28	3.13677e-32	-1.30304	0.015	0.337	5.81995e-28	3.13677e-32	2.10828e-32
Nfix	1.09446e-32	-0.650785	0.033	0.35	2.03067e-28	2.2952e-22	-0.490465	0.04	0.302	4.25851e-18	2.2952e-22	2.18893e-32
Syt4	5.52101e-29	-1.3118	0.019	0.297	1.02437e-24	1.10053e-32	-1.41745	0.049	0.383	2.04192e-28	5.52101e-29	2.20105e-32
Tmem158	3.10489e-26	-1.06459	0.016	0.272	5.76081e-22	1.16542e-32	-1.34765	0.009	0.331	2.16233e-28	3.10489e-26	2.33085e-32
Tmx1	1.33976e-32	-0.725123	0.033	0.35	2.48578e-28	5.29839e-28	-0.716266	0.079	0.412	9.83064e-24	5.29839e-28	2.67951e-32
Creld1	1.39642e-29	-0.908423	0.011	0.289	2.59091e-25	1.34577e-32	-1.05512	0.024	0.355	2.49694e-28	1.39642e-29	2.69154e-32
Pianp	1.29645e-29	-1.02124	0.022	0.303	2.40544e-25	1.62446e-32	-1.20188	0.021	0.348	3.01403e-28	1.29645e-29	3.24892e-32
Birc6	1.67329e-32	-0.442105	0.044	0.37	3.10463e-28	1.52071e-19	-0.306323	0.055	0.305	2.82153e-15	1.52071e-19	3.34659e-32
Ctsd	1.83867e-32	0.962047	0.77	0.694	3.41146e-28	9.55098e-22	0.70028	0.79	0.776	1.77209e-17	9.55098e-22	3.67733e-32
Opcml	2.46639e-29	-1.14146	0.016	0.295	4.57615e-25	1.92137e-32	-1.27261	0.015	0.339	3.5649e-28	2.46639e-29	3.84273e-32
Cdc42bpa	1.98306e-32	-0.543782	0.014	0.316	3.67938e-28	4.16901e-20	-0.375291	0.012	0.233	7.73517e-16	4.16901e-20	3.96613e-32
Usp34	2.26498e-32	-0.430951	0.038	0.36	4.20245e-28	1.15713e-24	-0.353837	0.03	0.309	2.14694e-20	1.15713e-24	4.52996e-32
Dnajb2	2.37245e-32	-0.456681	0.036	0.357	4.40184e-28	1.15194e-23	-0.500333	0.04	0.314	2.13731e-19	1.15194e-23	4.74489e-32
Tmem259	2.43806e-32	-0.775086	0.038	0.355	4.52357e-28	3.75353e-31	-0.784073	0.07	0.419	6.96431e-27	3.75353e-31	4.87612e-32
Ccdc88a	2.44421e-32	-0.548188	0.027	0.336	4.53499e-28	1.52782e-23	-0.433891	0.024	0.289	2.83471e-19	1.52782e-23	4.88842e-32
Map1b	2.73435e-32	-0.882268	0.025	0.331	5.07331e-28	2.45807e-32	-0.976203	0.009	0.33	4.56071e-28	2.73435e-32	4.91615e-32
Fam69b	1.5575e-25	-0.728743	0.016	0.267	2.88979e-21	2.57319e-32	-1.07954	0.021	0.349	4.7743e-28	1.5575e-25	5.14639e-32
Nucks1	2.77347e-32	-0.295554	0.077	0.429	5.14589e-28	2.443e-21	-0.290998	0.073	0.356	4.53275e-17	2.443e-21	5.54693e-32
Atad1	2.84101e-32	-0.663542	0.022	0.326	5.2712e-28	2.48179e-26	-0.636012	0.046	0.345	4.60471e-22	2.48179e-26	5.68201e-32
Csrp1	3.19055e-32	-1.2369	0.071	0.397	5.91975e-28	8.85545e-18	-0.886752	0.094	0.336	1.64304e-13	8.85545e-18	6.3811e-32
Smim10l1	3.22531e-32	-0.30931	0.077	0.431	5.98425e-28	4.53404e-23	-0.305747	0.079	0.387	8.41245e-19	4.53404e-23	6.45063e-32
Hmgcr	1.48373e-30	-0.589959	0.033	0.334	2.75291e-26	3.23585e-32	-0.774384	0.03	0.367	6.00379e-28	1.48373e-30	6.47169e-32
Edil3	3.38189e-32	-1.02004	0.014	0.315	6.27476e-28	6.16518e-30	-1.12787	0.03	0.343	1.14389e-25	6.16518e-30	6.76378e-32
Cyc1	3.44519e-32	-0.324274	0.087	0.45	6.3922e-28	6.75969e-20	-0.266443	0.137	0.449	1.25419e-15	6.75969e-20	6.89038e-32
Pttg1ip	3.48298e-32	-0.397318	0.079	0.432	6.46233e-28	3.09387e-24	-0.39456	0.091	0.41	5.74037e-20	3.09387e-24	6.96597e-32
Pdgfa	3.8518e-32	-0.587234	0.044	0.369	7.14663e-28	4.76592e-27	-0.555916	0.052	0.367	8.8427e-23	4.76592e-27	7.7036e-32
Sparcl1	3.87931e-32	-1.29469	0.117	0.462	7.19767e-28	5.66386e-25	-1.08861	0.14	0.451	1.05087e-20	5.66386e-25	7.75862e-32
Chd4	3.99981e-32	-0.43301	0.057	0.395	7.42125e-28	3.35455e-20	-0.328921	0.082	0.358	6.22404e-16	3.35455e-20	7.99962e-32
Yipf4	3.35844e-30	-0.349626	0.087	0.432	6.23125e-26	4.29932e-32	-0.535435	0.079	0.453	7.97696e-28	3.35844e-30	8.59864e-32
Tmem50a	4.49141e-32	-0.35997	0.164	0.571	8.33335e-28	4.0287e-28	-0.488344	0.201	0.606	7.47484e-24	4.0287e-28	8.98281e-32
Mycbp2	4.7693e-32	-0.48434	0.052	0.384	8.84896e-28	1.1055e-26	-0.509343	0.046	0.351	2.05115e-22	1.1055e-26	9.5386e-32
Nfib	4.79388e-32	-0.761521	0.025	0.329	8.89456e-28	1.57015e-25	-0.623936	0.009	0.277	2.91326e-21	1.57015e-25	9.58776e-32
Ccnl1	5.28957e-32	-0.340843	0.087	0.451	9.81427e-28	2.1428e-29	-0.440353	0.058	0.395	3.97576e-25	2.1428e-29	1.05791e-31
Clasp2	5.45999e-32	-0.470964	0.055	0.385	1.01305e-27	1.19694e-16	-0.285931	0.055	0.277	2.2208e-12	1.19694e-16	1.092e-31
Tm9sf3	5.5441e-32	-0.362834	0.139	0.532	1.02865e-27	3.14718e-27	-0.46079	0.176	0.565	5.83927e-23	3.14718e-27	1.10882e-31
Cd37	5.96463e-17	1.01874	0.221	0.094	1.10668e-12	6.42549e-32	0.942628	0.286	0.094	1.19219e-27	5.96463e-17	1.2851e-31
Qpct	6.68027e-32	-1.02956	0.016	0.311	1.23946e-27	1.29674e-31	-1.03971	0.049	0.386	2.40597e-27	1.29674e-31	1.33605e-31
Alg2	1.81362e-31	-0.881392	0.014	0.303	3.36499e-27	6.75246e-32	-0.992449	0.021	0.346	1.25285e-27	1.81362e-31	1.35049e-31
Aff4	7.19505e-32	-0.41929	0.052	0.382	1.33497e-27	5.42547e-28	-0.356884	0.046	0.369	1.00664e-23	5.42547e-28	1.43901e-31
Spock1	4.38196e-29	-1.32333	0.014	0.288	8.13028e-25	7.90598e-32	-1.34083	0.021	0.345	1.46688e-27	4.38196e-29	1.5812e-31
Arl2bp	7.97204e-32	-0.489942	0.057	0.388	1.47913e-27	7.11272e-25	-0.499384	0.052	0.346	1.31969e-20	7.11272e-25	1.59441e-31
Endod1	8.37633e-32	-0.912665	0.025	0.329	1.55414e-27	1.69678e-29	-0.907849	0.046	0.368	3.14821e-25	1.69678e-29	1.67527e-31
Lrrc8a	8.48954e-32	-0.475617	0.057	0.388	1.57515e-27	1.41761e-22	-0.415571	0.024	0.278	2.63024e-18	1.41761e-22	1.69791e-31
Dnajc10	2.00622e-30	-0.705558	0.025	0.318	3.72234e-26	9.18049e-32	-0.803935	0.018	0.343	1.70335e-27	2.00622e-30	1.8361e-31
Ptprf	1.24181e-22	-0.733073	0.022	0.252	2.30406e-18	1.0626e-31	-1.0336	0.003	0.315	1.97155e-27	1.24181e-22	2.1252e-31
Fam213a	1.25906e-31	-0.435551	0.055	0.385	2.33606e-27	2.51446e-23	-0.481965	0.073	0.369	4.66533e-19	2.51446e-23	2.51812e-31
Kcnq1ot1	1.28293e-31	-0.633551	0.025	0.325	2.38035e-27	4.54017e-28	-0.632085	0.015	0.307	8.42383e-24	4.54017e-28	2.56586e-31
Ndfip2	1.3675e-31	-0.316995	0.098	0.461	2.53726e-27	3.02712e-26	-0.390565	0.128	0.49	5.61652e-22	3.02712e-26	2.735e-31
Arl8a	1.39096e-31	-0.280056	0.128	0.516	2.58079e-27	5.94369e-23	-0.317782	0.122	0.452	1.10279e-18	5.94369e-23	2.78192e-31
Bclaf1	1.40479e-31	-0.463579	0.038	0.353	2.60644e-27	1.13882e-21	-0.354663	0.04	0.298	2.11296e-17	1.13882e-21	2.80957e-31
Cdipt	1.49091e-31	-0.658461	0.025	0.33	2.76624e-27	2.14416e-28	-0.787928	0.046	0.359	3.97828e-24	2.14416e-28	2.98183e-31
Pgp	1.57145e-31	-0.497344	0.044	0.359	2.91568e-27	1.91106e-22	-0.39281	0.043	0.311	3.54578e-18	1.91106e-22	3.14291e-31
Yme1l1	1.76783e-31	-0.463265	0.041	0.358	3.28003e-27	6.08707e-23	-0.37208	0.046	0.321	1.1294e-18	6.08707e-23	3.53566e-31
Neat1	1.77158e-31	-0.906672	0.049	0.364	3.28698e-27	2.08358e-26	-1.01024	0.04	0.33	3.86587e-22	2.08358e-26	3.54315e-31
Arid4b	1.8048e-31	-0.490706	0.025	0.326	3.34863e-27	6.79248e-21	-0.352553	0.036	0.285	1.26028e-16	6.79248e-21	3.6096e-31
Tppp3	1.93536e-31	-0.798143	0.016	0.314	3.59086e-27	3.1669e-19	-0.615665	0.012	0.224	5.87587e-15	3.1669e-19	3.87071e-31
Pja2	2.00695e-31	-0.599274	0.036	0.346	3.7237e-27	1.35455e-24	-0.558879	0.043	0.329	2.51323e-20	1.35455e-24	4.0139e-31
Dhx36	2.01766e-31	-0.427362	0.03	0.335	3.74357e-27	3.44102e-25	-0.454344	0.009	0.273	6.38447e-21	3.44102e-25	4.03533e-31
Wsb1	2.15034e-31	-0.340555	0.077	0.42	3.98974e-27	9.32216e-29	-0.514869	0.043	0.363	1.72963e-24	9.32216e-29	4.30068e-31
Hspa13	1.21405e-25	-0.685644	0.016	0.267	2.25254e-21	2.54953e-31	-0.949258	0.018	0.336	4.7304e-27	1.21405e-25	5.09907e-31
Emc4	2.53869e-30	-0.467072	0.044	0.358	4.71029e-26	2.72102e-31	-0.706925	0.055	0.4	5.04858e-27	2.53869e-30	5.44204e-31
BC004004	2.80096e-31	-0.680918	0.055	0.377	5.1969e-27	2.94316e-24	-0.578467	0.106	0.424	5.46074e-20	2.94316e-24	5.60191e-31
Kif1a	2.84185e-31	-0.575247	0.022	0.323	5.27277e-27	1.40514e-20	-0.414116	0.043	0.294	2.60709e-16	1.40514e-20	5.6837e-31
Tceal8	3.24709e-31	-0.480959	0.044	0.36	6.02465e-27	3.41351e-25	-0.480556	0.033	0.321	6.33343e-21	3.41351e-25	6.49417e-31
Pcm1	3.89316e-31	-0.388779	0.049	0.371	7.22337e-27	2.60157e-26	-0.386685	0.03	0.324	4.82695e-22	2.60157e-26	7.78632e-31
Zscan26	3.93795e-31	-0.405172	0.033	0.34	7.30647e-27	1.28694e-17	-0.279088	0.021	0.227	2.38779e-13	1.28694e-17	7.8759e-31
Adprh	4.10563e-31	-0.455336	0.093	0.445	7.61758e-27	7.56135e-29	-0.555746	0.131	0.508	1.40293e-24	7.56135e-29	8.21125e-31
Atp5e	5.82304e-12	0.548664	0.639	0.727	1.08041e-07	4.24349e-31	0.672466	0.745	0.691	7.87338e-27	5.82304e-12	8.48699e-31
Ccl2	1.52832e-13	0.538159	0.287	0.143	2.83564e-09	4.32386e-31	1.00475	0.395	0.153	8.02248e-27	1.52832e-13	8.64771e-31
Dpm3	4.41276e-31	-0.317988	0.15	0.543	8.18743e-27	6.74603e-20	-0.27997	0.201	0.549	1.25166e-15	6.74603e-20	8.82551e-31
Sez6l	7.53692e-27	-1.0868	0.011	0.268	1.3984e-22	4.5888e-31	-1.29836	0.03	0.347	8.51405e-27	7.53692e-27	9.17759e-31
Nr4a1	6.12554e-31	-0.72455	0.06	0.38	1.13653e-26	8.91658e-21	-0.473512	0.055	0.313	1.65438e-16	8.91658e-21	1.22511e-30
Cpd	2.82563e-28	-0.629271	0.019	0.292	5.24268e-24	6.14238e-31	-0.729209	0.012	0.326	1.13966e-26	2.82563e-28	1.22848e-30
Wasl	6.79645e-31	-0.471381	0.014	0.3	1.26101e-26	9.80023e-23	-0.256746	0.015	0.265	1.81833e-18	9.80023e-23	1.35929e-30
Tmem205	7.06337e-31	-0.694499	0.005	0.289	1.31054e-26	9.21992e-25	-0.606596	0.036	0.317	1.71066e-20	9.21992e-25	1.41267e-30
Bex1	7.75601e-31	-0.913919	0.025	0.32	1.43905e-26	6.19226e-25	-0.699632	0.021	0.293	1.14891e-20	6.19226e-25	1.5512e-30
Klf6	8.1942e-31	-0.582538	0.085	0.424	1.52035e-26	3.34741e-28	-0.619186	0.061	0.388	6.21079e-24	3.34741e-28	1.63884e-30
Ash1l	8.47798e-31	-0.458624	0.038	0.347	1.57301e-26	1.27836e-20	-0.352105	0.043	0.293	2.37186e-16	1.27836e-20	1.6956e-30
Sdc3	2.64907e-29	-0.772998	0.046	0.346	4.91509e-25	8.48206e-31	-0.882448	0.055	0.39	1.57376e-26	2.64907e-29	1.69641e-30
Syt5	2.30257e-26	-1.04549	0.014	0.266	4.27219e-22	8.76811e-31	-1.33232	0.027	0.342	1.62683e-26	2.30257e-26	1.75362e-30
Ubqln2	8.94407e-31	-0.480853	0.03	0.328	1.65948e-26	7.02425e-20	-0.356027	0.033	0.27	1.30328e-15	7.02425e-20	1.78881e-30
Ctnnb1	9.02241e-31	-0.328178	0.098	0.459	1.67402e-26	2.64229e-27	-0.506221	0.097	0.439	4.90251e-23	2.64229e-27	1.80448e-30
Bpgm	9.27559e-31	-0.495559	0.038	0.348	1.72099e-26	4.79921e-22	-0.441995	0.04	0.301	8.90445e-18	4.79921e-22	1.85512e-30
Enho	9.44035e-31	-0.592854	0.071	0.405	1.75156e-26	7.74285e-22	-0.559027	0.082	0.365	1.43661e-17	7.74285e-22	1.88807e-30
Ppp3ca	9.92055e-31	-0.438808	0.066	0.396	1.84066e-26	1.68311e-28	-0.532	0.055	0.384	3.12284e-24	1.68311e-28	1.98411e-30
Klf4	1.01635e-30	-1.13671	0.036	0.336	1.88574e-26	1.60976e-25	-1.13999	0.024	0.298	2.98674e-21	1.60976e-25	2.0327e-30
Pcdh7	6.26539e-26	-0.972943	0.014	0.265	1.16248e-21	1.09017e-30	-1.25135	0.021	0.336	2.02269e-26	6.26539e-26	2.18033e-30
Gabrg2	6.78711e-26	-1.15728	0.014	0.265	1.25928e-21	1.13366e-30	-1.42218	0.024	0.336	2.10339e-26	6.78711e-26	2.26732e-30
Slc48a1	1.46378e-30	-0.589218	0.044	0.354	2.71589e-26	6.98467e-20	-0.494595	0.076	0.338	1.29594e-15	6.98467e-20	2.92756e-30
Tef	1.50882e-30	-0.450818	0.025	0.32	2.79947e-26	2.24315e-23	-0.413846	0.015	0.27	4.16193e-19	2.24315e-23	3.01765e-30
St8sia3	6.61392e-25	-1.09468	0.011	0.251	1.22715e-20	1.59082e-30	-1.30409	0.006	0.31	2.95161e-26	6.61392e-25	3.18164e-30
Hmgcs1	1.61777e-30	-0.559498	0.025	0.324	3.00162e-26	2.41548e-26	-0.578711	0.024	0.311	4.48168e-22	2.41548e-26	3.23555e-30
Nlgn3	4.17632e-27	-0.78843	0.025	0.293	7.74875e-23	1.73717e-30	-0.923111	0.009	0.316	3.22314e-26	4.17632e-27	3.47433e-30
Srsf1	1.78113e-30	-0.453809	0.041	0.347	3.3047e-26	1.36592e-22	-0.364184	0.03	0.292	2.53433e-18	1.36592e-22	3.56225e-30
Dnajc3	1.78716e-30	-0.450201	0.057	0.383	3.31589e-26	7.91283e-25	-0.409007	0.1	0.43	1.46815e-20	7.91283e-25	3.57432e-30
BC005561	1.82824e-30	-0.413876	0.022	0.316	3.39211e-26	3.34652e-22	-0.3802	0.018	0.264	6.20914e-18	3.34652e-22	3.65648e-30
Gpx1	1.74039e-16	0.928084	0.519	0.456	3.22912e-12	2.09995e-30	0.993049	0.584	0.4	3.89625e-26	1.74039e-16	4.1999e-30
Plpp3	2.19697e-30	-0.915857	0.033	0.333	4.07627e-26	6.61349e-21	-0.717354	0.043	0.294	1.22707e-16	6.61349e-21	4.39395e-30
Gabra2	2.5212e-30	-1.38488	0.014	0.299	4.67784e-26	1.83833e-29	-1.41019	0.043	0.35	3.41083e-25	1.83833e-29	5.0424e-30
Hnrnph3	2.59138e-30	-0.410013	0.038	0.344	4.80805e-26	2.96422e-19	-0.251231	0.058	0.31	5.49982e-15	2.96422e-19	5.18276e-30
Usp22	2.66878e-30	-0.369343	0.055	0.374	4.95165e-26	4.46836e-26	-0.449766	0.027	0.316	8.2906e-22	4.46836e-26	5.33755e-30
Tmem9b	2.84585e-30	-0.413211	0.085	0.422	5.2802e-26	5.57215e-22	-0.425167	0.112	0.422	1.03386e-17	5.57215e-22	5.69171e-30
Bptf	2.87815e-30	-0.445031	0.033	0.333	5.34012e-26	3.4092e-22	-0.278054	0.049	0.322	6.32543e-18	3.4092e-22	5.7563e-30
Prrc2b	2.96804e-30	-0.511897	0.027	0.323	5.50691e-26	1.07054e-26	-0.473158	0.021	0.31	1.98628e-22	1.07054e-26	5.93609e-30
Txndc5	2.34375e-23	-0.557742	0.036	0.286	4.34859e-19	3.25068e-30	-0.875674	0.033	0.355	6.0313e-26	2.34375e-23	6.50135e-30
Pabpn1	3.58462e-30	-0.363824	0.049	0.362	6.6509e-26	1.81493e-23	-0.379548	0.024	0.287	3.36741e-19	1.81493e-23	7.16924e-30
Vat1	3.61037e-30	-0.620647	0.016	0.305	6.69868e-26	7.3154e-26	-0.548	0.027	0.315	1.3573e-21	7.3154e-26	7.22074e-30
Ddx24	3.90905e-30	-0.442951	0.041	0.346	7.25285e-26	2.43931e-21	-0.369402	0.064	0.334	4.5259e-17	2.43931e-21	7.8181e-30
Tmem63b	9.00518e-30	-0.708338	0.025	0.312	1.67082e-25	4.06167e-30	-0.82633	0.021	0.334	7.53602e-26	9.00518e-30	8.12333e-30
Chtop	4.61112e-30	-0.350165	0.044	0.35	8.55547e-26	5.00866e-22	-0.275581	0.043	0.31	9.29306e-18	5.00866e-22	9.22223e-30
Praf2	1.45337e-28	-0.453518	0.038	0.331	2.69657e-24	4.96755e-30	-0.669264	0.027	0.347	9.21678e-26	1.45337e-28	9.93509e-30
Sparc	1.12098e-23	0.759643	0.626	0.488	2.07986e-19	5.06224e-30	0.848284	0.647	0.434	9.39249e-26	1.12098e-23	1.01245e-29
Hp1bp3	5.6144e-30	-0.383012	0.036	0.336	1.0417e-25	3.42239e-23	-0.274183	0.027	0.293	6.3499e-19	3.42239e-23	1.12288e-29
Hpgd	2.00853e-09	0.81536	0.197	0.106	3.72662e-05	6.03357e-30	1.13955	0.292	0.103	1.11947e-25	2.00853e-09	1.20671e-29
Ddx17	6.33566e-30	-0.462414	0.044	0.35	1.17552e-25	1.94141e-25	-0.36512	0.03	0.318	3.60209e-21	1.94141e-25	1.26713e-29
Tmx3	4.4438e-28	-0.619599	0.03	0.312	8.24502e-24	6.7536e-30	-0.728209	0.036	0.359	1.25306e-25	4.4438e-28	1.35072e-29
Akap9	6.91926e-30	-0.457337	0.036	0.331	1.2838e-25	1.8067e-26	-0.457474	0.012	0.291	3.35215e-22	1.8067e-26	1.38385e-29
G3bp2	7.0514e-30	-0.447816	0.055	0.373	1.30832e-25	1.33269e-22	-0.436975	0.067	0.351	2.47267e-18	1.33269e-22	1.41028e-29
Adgrb1	7.33215e-30	-0.704739	0.014	0.295	1.36041e-25	1.58839e-27	-0.79883	0.015	0.303	2.94709e-23	1.58839e-27	1.46643e-29
Zcchc7	7.35818e-30	-0.406926	0.038	0.339	1.36524e-25	1.18803e-17	-0.253254	0.036	0.255	2.20428e-13	1.18803e-17	1.47164e-29
Pbx1	8.15576e-30	-0.516742	0.041	0.343	1.51322e-25	1.28361e-20	-0.410882	0.04	0.29	2.38161e-16	1.28361e-20	1.63115e-29
Lrrn2	6.05739e-21	-0.810372	0.014	0.223	1.12389e-16	8.42236e-30	-1.10892	0.009	0.309	1.56268e-25	6.05739e-21	1.68447e-29
Sqle	8.32537e-24	-0.541511	0.014	0.246	1.54469e-19	8.87507e-30	-0.759219	0.006	0.305	1.64668e-25	8.32537e-24	1.77501e-29
2210016L21Rik	9.44048e-30	-0.426883	0.038	0.343	1.75159e-25	1.91091e-17	-0.306416	0.061	0.294	3.5455e-13	1.91091e-17	1.8881e-29
Ap2a1	9.74623e-30	-0.668942	0.036	0.329	1.80832e-25	4.04543e-23	-0.5145	0.033	0.299	7.50589e-19	4.04543e-23	1.94925e-29
Dgcr2	9.75569e-28	-0.750792	0.025	0.298	1.81007e-23	9.83118e-30	-0.991665	0.024	0.332	1.82408e-25	9.75569e-28	1.96624e-29
Dbp	1.09377e-29	-0.528921	0.022	0.311	2.02937e-25	1.10524e-19	-0.393356	0.036	0.275	2.05065e-15	1.10524e-19	2.18753e-29
Ubc	1.20258e-29	-0.525751	0.358	0.749	2.23127e-25	1.62285e-12	-0.459216	0.517	0.717	3.01103e-08	1.62285e-12	2.40516e-29
Snap47	1.3393e-29	-0.623288	0.044	0.344	2.48494e-25	3.40952e-25	-0.539371	0.046	0.338	6.32602e-21	3.40952e-25	2.6786e-29
Abhd16a	2.84471e-24	-0.402724	0.041	0.307	5.27808e-20	1.39776e-29	-0.713108	0.033	0.351	2.59341e-25	2.84471e-24	2.79552e-29
Nell2	1.40255e-29	-1.08953	0.011	0.287	2.60229e-25	3.12542e-28	-1.22104	0.012	0.302	5.7989e-24	3.12542e-28	2.8051e-29
Cfap36	1.49356e-29	-0.381155	0.041	0.344	2.77116e-25	7.17479e-20	-0.311414	0.052	0.307	1.33121e-15	7.17479e-20	2.98712e-29
Pigp	1.52832e-29	-0.343323	0.107	0.453	2.83564e-25	1.32878e-22	-0.360241	0.119	0.444	2.46542e-18	1.32878e-22	3.05663e-29
Arxes1	1.84536e-27	-0.844498	0.019	0.287	3.42388e-23	1.66241e-29	-1.03242	0.03	0.341	3.08444e-25	1.84536e-27	3.32482e-29
Pigyl	1.95059e-29	-0.3491	0.041	0.348	3.61912e-25	6.32602e-18	-0.280439	0.055	0.291	1.17373e-13	6.32602e-18	3.90117e-29
Il1a	2.96318e-08	0.301548	0.249	0.133	0.000549789	1.95535e-29	0.749823	0.356	0.123	3.62795e-25	2.96318e-08	3.91069e-29
Golgb1	2.13801e-29	-0.415437	0.044	0.346	3.96686e-25	6.48727e-25	-0.433582	0.018	0.288	1.20365e-20	6.48727e-25	4.27601e-29
Marf1	2.28456e-29	-0.403639	0.055	0.362	4.23878e-25	2.00259e-20	-0.279965	0.027	0.267	3.71561e-16	2.00259e-20	4.56913e-29
Dync1h1	2.33333e-29	-0.36151	0.041	0.341	4.32926e-25	2.47811e-21	-0.330556	0.07	0.348	4.59788e-17	2.47811e-21	4.66666e-29
Tmod2	2.39822e-29	-0.55299	0.025	0.314	4.44966e-25	3.09719e-15	-0.255813	0.033	0.227	5.74653e-11	3.09719e-15	4.79644e-29
Mydgf	6.7413e-28	-0.381907	0.085	0.408	1.25078e-23	2.5928e-29	-0.56911	0.103	0.466	4.81069e-25	6.7413e-28	5.18561e-29
Sat1	1.94882e-16	0.764621	0.585	0.504	3.61583e-12	2.77186e-29	0.910741	0.641	0.441	5.1429e-25	1.94882e-16	5.54371e-29
Megf8	8.23052e-26	-0.928355	0.016	0.27	1.52709e-21	2.83404e-29	-1.0937	0.021	0.322	5.25827e-25	8.23052e-26	5.66807e-29
Chchd6	2.87267e-29	-0.50733	0.022	0.305	5.32996e-25	1.3923e-20	-0.370144	0.027	0.268	2.58327e-16	1.3923e-20	5.74535e-29
Chchd10	2.98307e-29	-0.795058	0.049	0.352	5.53479e-25	2.17212e-13	-0.387823	0.109	0.321	4.03016e-09	2.17212e-13	5.96614e-29
Scn2a1	5.79594e-29	-1.13091	0.011	0.285	1.07538e-24	3.04313e-29	-1.21357	0.018	0.317	5.64622e-25	5.79594e-29	6.08626e-29
Syt1	4.10189e-22	-1.11507	0.027	0.257	7.61064e-18	3.05143e-29	-1.44594	0.012	0.308	5.66162e-25	4.10189e-22	6.10286e-29
Gadd45g	3.05915e-29	-0.956813	0.036	0.327	5.67595e-25	2.68913e-17	-0.604958	0.046	0.265	4.98941e-13	2.68913e-17	6.1183e-29
Hspa1a	3.09786e-29	-0.772665	0.036	0.329	5.74777e-25	3.23984e-21	-0.474489	0.024	0.266	6.01121e-17	3.23984e-21	6.19572e-29
2020-03-02	3.10137e-29	-0.312598	0.068	0.394	5.75427e-25	8.93747e-19	-0.260313	0.131	0.426	1.65826e-14	8.93747e-19	6.20273e-29
Nfia	3.42286e-29	-0.601346	0.107	0.449	6.35077e-25	5.02023e-19	-0.327275	0.097	0.375	9.31454e-15	5.02023e-19	6.84571e-29
Prkcdbp	4.03835e-29	-0.591692	0.016	0.296	7.49275e-25	1.94282e-19	-0.412151	0.024	0.249	3.6047e-15	1.94282e-19	8.07669e-29
Cfap20	4.04792e-29	-0.371482	0.027	0.32	7.51051e-25	1.50571e-20	-0.38716	0.033	0.277	2.79369e-16	1.50571e-20	8.09584e-29
Ebpl	4.32999e-29	-0.466446	0.038	0.336	8.03387e-25	3.5715e-21	-0.445868	0.061	0.329	6.62657e-17	3.5715e-21	8.65998e-29
Wscd1	6.54901e-29	-0.80522	0.022	0.3	1.2151e-24	4.40157e-29	-0.909223	0	0.289	8.16668e-25	6.54901e-29	8.80314e-29
Sepw1	4.72508e-29	-0.521101	0.342	0.742	8.76691e-25	3.88487e-07	-0.257122	0.495	0.68	0.00720799	3.88487e-07	9.45015e-29
Lrp1b	4.87466e-29	-0.736369	0.016	0.292	9.04444e-25	1.17609e-26	-0.756249	0.003	0.275	2.18212e-22	1.17609e-26	9.74931e-29
Kidins220	4.97087e-29	-0.557109	0.046	0.346	9.22296e-25	8.82474e-29	-0.629973	0.04	0.359	1.63734e-24	8.82474e-29	9.94175e-29
Kmt2a	5.09443e-29	-0.450681	0.019	0.301	9.4522e-25	2.26784e-22	-0.405801	0.015	0.26	4.20775e-18	2.26784e-22	1.01889e-28
Slc39a10	1.04562e-26	-0.679683	0.025	0.291	1.94005e-22	5.41131e-29	-0.813307	0.021	0.324	1.00401e-24	1.04562e-26	1.08226e-28
Ankrd11	5.47986e-29	-0.332621	0.041	0.343	1.01673e-24	6.41607e-24	-0.421728	0.04	0.317	1.19044e-19	6.41607e-24	1.09597e-28
Sptan1	5.56559e-29	-0.426977	0.022	0.305	1.03264e-24	1.30951e-21	-0.433603	0.027	0.273	2.42967e-17	1.30951e-21	1.11312e-28
Nomo1	2.22782e-21	-0.836744	0.027	0.249	4.1335e-17	6.67162e-29	-1.03432	0.021	0.322	1.23785e-24	2.22782e-21	1.33432e-28
Jmjd1c	6.68211e-29	-0.395384	0.06	0.373	1.2398e-24	3.90397e-24	-0.418009	0.058	0.35	7.24343e-20	3.90397e-24	1.33642e-28
Tm9sf4	6.77958e-29	-0.638449	0.03	0.316	1.25788e-24	1.38369e-26	-0.591327	0.046	0.35	2.5673e-22	1.38369e-26	1.35592e-28
Ywhag	6.98298e-29	-0.549135	0.057	0.364	1.29562e-24	1.11699e-24	-0.482444	0.049	0.343	2.07246e-20	1.11699e-24	1.3966e-28
Ppp1cb	6.98746e-29	-0.371332	0.063	0.38	1.29645e-24	1.40412e-24	-0.470045	0.046	0.331	2.6052e-20	1.40412e-24	1.39749e-28
Clip3	7.8092e-29	-0.457723	0.008	0.28	1.44892e-24	1.59992e-17	-0.300642	0.015	0.215	2.9685e-13	1.59992e-17	1.56184e-28
Dctn4	7.98274e-29	-0.341904	0.036	0.329	1.48112e-24	1.11757e-18	-0.257818	0.036	0.266	2.07353e-14	1.11757e-18	1.59655e-28
P4htm	6.35742e-27	-0.929889	0.008	0.262	1.17956e-22	8.3674e-29	-1.07057	0.009	0.301	1.55249e-24	6.35742e-27	1.67348e-28
P3h4	5.81262e-27	-0.492856	0.022	0.29	1.07847e-22	8.66568e-29	-0.736438	0.006	0.298	1.60783e-24	5.81262e-27	1.73314e-28
Tmbim4	9.6063e-29	-0.251066	0.115	0.464	1.78235e-24	1.25954e-23	-0.368189	0.155	0.508	2.33695e-19	1.25954e-23	1.92126e-28
Apbb1	9.62835e-29	-0.512714	0.019	0.296	1.78644e-24	9.11086e-19	-0.387713	0.036	0.265	1.69043e-14	9.11086e-19	1.92567e-28
Bex4	1.00666e-28	-0.594967	0.027	0.308	1.86776e-24	5.96226e-24	-0.63303	0.006	0.257	1.10624e-19	5.96226e-24	2.01332e-28
Olfml3	1.53586e-13	0.988732	0.24	0.121	2.84963e-09	1.03177e-28	0.962135	0.343	0.138	1.91435e-24	1.53586e-13	2.06354e-28
Rnf14	1.10645e-28	-0.485001	0.019	0.298	2.05291e-24	1.83295e-17	-0.323547	0.046	0.27	3.40086e-13	1.83295e-17	2.2129e-28
Scamp5	7.08407e-27	-0.783679	0.025	0.291	1.31438e-22	1.11066e-28	-0.888852	0.036	0.344	2.06072e-24	7.08407e-27	2.22132e-28
Atp6v1b2	1.14439e-28	-0.373014	0.06	0.372	2.1233e-24	8.12972e-22	-0.411972	0.082	0.37	1.50839e-17	8.12972e-22	2.28878e-28
Pop5	1.25814e-28	-0.397195	0.046	0.346	2.33435e-24	4.46834e-19	-0.29591	0.076	0.34	8.29056e-15	4.46834e-19	2.51628e-28
Taok1	1.28813e-28	-0.262718	0.063	0.379	2.39e-24	3.39602e-23	-0.311229	0.04	0.313	6.30097e-19	3.39602e-23	2.57626e-28
Epn2	1.28992e-28	-0.620369	0.022	0.303	2.39332e-24	4.27848e-26	-0.678846	0.006	0.275	7.9383e-22	4.27848e-26	2.57985e-28
Ttc19	1.35883e-28	-0.463012	0.014	0.286	2.52117e-24	8.84033e-24	-0.433492	0.012	0.268	1.64023e-19	8.84033e-24	2.71765e-28
4930402H24Rik	1.41551e-28	-0.504637	0.008	0.277	2.62634e-24	1.82659e-17	-0.329612	0.015	0.215	3.38905e-13	1.82659e-17	2.83102e-28
Ganab	2.32627e-27	-0.651298	0.022	0.292	4.31617e-23	1.73003e-28	-0.787658	0.024	0.327	3.20989e-24	2.32627e-27	3.46005e-28
Hnrnpr	1.76624e-28	-0.357801	0.03	0.315	3.27708e-24	1.57757e-20	-0.287473	0.033	0.279	2.92702e-16	1.57757e-20	3.53248e-28
Tpm1	1.79098e-28	-0.62341	0.03	0.313	3.32299e-24	2.5439e-27	-0.724163	0.012	0.297	4.71995e-23	2.5439e-27	3.58197e-28
Huwe1	2.22154e-28	-0.379538	0.036	0.325	4.12185e-24	1.3494e-22	-0.298376	0.046	0.319	2.50369e-18	1.3494e-22	4.44309e-28
Ankrd12	2.25858e-28	-0.425852	0.049	0.347	4.19057e-24	9.71575e-26	-0.453194	0.03	0.317	1.80266e-21	9.71575e-26	4.51716e-28
Chl1	8.35623e-22	-1.03382	0.027	0.254	1.55042e-17	2.56139e-28	-1.4071	0.018	0.309	4.75241e-24	8.35623e-22	5.12278e-28
Pum1	2.58191e-28	-0.378365	0.027	0.31	4.79047e-24	7.24609e-20	-0.321429	0.04	0.282	1.34444e-15	7.24609e-20	5.16381e-28
Adam22	2.34161e-26	-0.781548	0.016	0.276	4.34463e-22	2.60363e-28	-1.01734	0.009	0.297	4.83077e-24	2.34161e-26	5.20725e-28
Ckap5	2.80049e-28	-0.459057	0.025	0.303	5.19603e-24	1.59329e-19	-0.27604	0.021	0.247	2.95618e-15	1.59329e-19	5.60098e-28
Bod1	2.80592e-28	-0.389502	0.06	0.367	5.2061e-24	3.12273e-25	-0.422913	0.04	0.33	5.79392e-21	3.12273e-25	5.61183e-28
Tmcc1	2.965e-28	-0.420155	0.022	0.303	5.50125e-24	2.31877e-22	-0.390137	0.015	0.261	4.30224e-18	2.31877e-22	5.92999e-28
Cmtm7	8.78485e-19	0.913159	0.199	0.073	1.62994e-14	3.12679e-28	0.861221	0.24	0.075	5.80145e-24	8.78485e-19	6.25358e-28
Wac	3.35959e-28	-0.41153	0.03	0.311	6.23339e-24	1.69984e-19	-0.282937	0.036	0.274	3.15388e-15	1.69984e-19	6.71919e-28
Csnk2a1	3.38834e-28	-0.303407	0.036	0.326	6.28673e-24	5.87487e-21	-0.276029	0.036	0.288	1.09002e-16	5.87487e-21	6.77669e-28
Ptp4a1	3.4495e-28	-0.260331	0.117	0.471	6.4002e-24	3.37345e-27	-0.42853	0.082	0.419	6.2591e-23	3.37345e-27	6.89899e-28
Gpsm3	9.00572e-11	0.710933	0.156	0.068	1.67092e-06	3.57791e-28	0.907434	0.231	0.07	6.63846e-24	9.00572e-11	7.15583e-28
Cadm2	3.58816e-28	-0.938211	0.014	0.282	6.65747e-24	6.78642e-27	-0.993849	0.018	0.301	1.25915e-22	6.78642e-27	7.17632e-28
Abcc5	3.62026e-28	-0.388626	0.038	0.328	6.71703e-24	3.05738e-20	-0.358905	0.036	0.281	5.67267e-16	3.05738e-20	7.24052e-28
Nrxn3	8.15107e-28	-1.27722	0.019	0.287	1.51235e-23	3.62302e-28	-1.48175	0.036	0.336	6.72214e-24	8.15107e-28	7.24603e-28
Vldlr	6.31586e-24	-0.769798	0.008	0.239	1.17185e-19	3.83838e-28	-0.979203	0.006	0.292	7.12173e-24	6.31586e-24	7.67676e-28
Slc6a6	3.89048e-28	-0.565211	0.066	0.372	7.21839e-24	4.94347e-26	-0.681646	0.046	0.342	9.17212e-22	4.94347e-26	7.78095e-28
Ppp1r10	4.02047e-28	-0.431541	0.055	0.357	7.45958e-24	7.99464e-22	-0.307851	0.033	0.292	1.48333e-17	7.99464e-22	8.04094e-28
Chid1	3.23696e-27	-0.784312	0.019	0.285	6.00586e-23	4.07446e-28	-0.943745	0.033	0.334	7.55976e-24	3.23696e-27	8.14893e-28
Tnrc6b	4.09134e-28	-0.417497	0.027	0.306	7.59107e-24	5.92507e-22	-0.303517	0.018	0.263	1.09934e-17	5.92507e-22	8.18268e-28
Sik3	4.11117e-28	-0.458455	0.036	0.322	7.62786e-24	2.34506e-25	-0.48375	0.009	0.276	4.35102e-21	2.34506e-25	8.22234e-28
Rgcc	4.33336e-28	-0.887289	0.038	0.323	8.04012e-24	1.69513e-17	-0.753187	0.076	0.308	3.14514e-13	1.69513e-17	8.66672e-28
Cers4	4.39343e-28	-0.617045	0.025	0.301	8.15157e-24	1.13314e-27	-0.73221	0.027	0.324	2.10243e-23	1.13314e-27	8.78686e-28
Pld4	4.25315e-12	0.9217	0.227	0.114	7.8913e-08	4.52208e-28	0.918207	0.304	0.111	8.39027e-24	4.25315e-12	9.04417e-28
Slc25a14	1.773e-22	-0.603089	0.022	0.252	3.28963e-18	4.77581e-28	-0.846461	0.012	0.303	8.86104e-24	1.773e-22	9.55163e-28
Caml	4.85984e-28	-0.392244	0.014	0.286	9.01695e-24	1.85591e-23	-0.40659	0.027	0.293	3.44346e-19	1.85591e-23	9.71969e-28
Phip	5.72213e-28	-0.462128	0.022	0.294	1.06168e-23	3.97143e-21	-0.33421	0.018	0.256	7.36858e-17	3.97143e-21	1.14443e-27
Ildr2	5.74518e-28	-0.70593	0.014	0.28	1.06596e-23	5.75933e-23	-0.664473	0.012	0.26	1.06859e-18	5.75933e-23	1.14904e-27
Leng8	5.84413e-28	-0.426449	0.033	0.312	1.08432e-23	2.98456e-24	-0.399172	0.003	0.254	5.53755e-20	2.98456e-24	1.16883e-27
Fkbp4	5.8762e-28	-0.282415	0.082	0.403	1.09027e-23	2.99457e-21	-0.277058	0.1	0.404	5.55613e-17	2.99457e-21	1.17524e-27
Crim1	6.13884e-28	-0.801777	0.016	0.283	1.139e-23	1.12939e-22	-0.783222	0.03	0.284	2.09547e-18	1.12939e-22	1.22777e-27
Apc	7.13974e-28	-0.386216	0.022	0.298	1.32471e-23	3.18958e-20	-0.313474	0.024	0.258	5.91794e-16	3.18958e-20	1.42795e-27
Agpat3	7.40075e-28	-0.261937	0.071	0.389	1.37314e-23	1.20432e-19	-0.33107	0.122	0.415	2.2345e-15	1.20432e-19	1.48015e-27
Celsr2	3.67343e-24	-0.836749	0.019	0.259	6.81569e-20	7.55857e-28	-1.02359	0.012	0.3	1.40242e-23	3.67343e-24	1.51171e-27
Hspa2	8.03085e-28	-0.71831	0.014	0.28	1.49004e-23	2.51047e-19	-0.584392	0.015	0.229	4.65792e-15	2.51047e-19	1.60617e-27
Uchl1	9.00869e-28	-0.823655	0.049	0.336	1.67147e-23	6.56721e-26	-0.744293	0.07	0.38	1.21848e-21	6.56721e-26	1.80174e-27
Gabra1	1.34177e-23	-1.31176	0.019	0.254	2.48951e-19	9.57754e-28	-1.51115	0.021	0.31	1.77702e-23	1.34177e-23	1.91551e-27
Dnajb14	9.73154e-28	-0.53035	0.025	0.299	1.80559e-23	1.26143e-25	-0.575421	0.021	0.299	2.34046e-21	1.26143e-25	1.94631e-27
Psap	1.40639e-23	-0.829276	0.511	0.904	2.60941e-19	9.76514e-28	-1.08545	0.629	0.933	1.81182e-23	1.40639e-23	1.95303e-27
Ier2	1.04838e-27	-0.727545	0.071	0.374	1.94516e-23	1.93582e-18	-0.624799	0.073	0.319	3.59173e-14	1.93582e-18	2.09675e-27
Tcaf1	1.07354e-27	-0.527983	0.022	0.291	1.99185e-23	5.28131e-23	-0.522845	0.009	0.254	9.79895e-19	5.28131e-23	2.14709e-27
Fry	1.30776e-27	-0.563585	0.025	0.297	2.42641e-23	1.66074e-20	-0.515931	0.012	0.236	3.08133e-16	1.66074e-20	2.61551e-27
Dynll2	1.34715e-27	-0.370348	0.117	0.462	2.4995e-23	7.67102e-20	-0.373103	0.143	0.456	1.42328e-15	7.67102e-20	2.6943e-27
Gprasp2	1.5435e-27	-0.670805	0.019	0.289	2.86382e-23	4.6666e-23	-0.647543	0.012	0.26	8.6584e-19	4.6666e-23	3.08701e-27
Yipf5	3.85526e-27	-0.544891	0.025	0.296	7.15305e-23	1.5669e-27	-0.603696	0.021	0.315	2.90722e-23	3.85526e-27	3.1338e-27
Eif4g1	1.67109e-27	-0.314445	0.057	0.355	3.10055e-23	1.19384e-22	-0.319701	0.049	0.324	2.21504e-18	1.19384e-22	3.34219e-27
Herpud1	1.67165e-27	-0.29253	0.123	0.472	3.10157e-23	1.83901e-18	-0.353907	0.185	0.498	3.4121e-14	1.83901e-18	3.34329e-27
Mast4	1.7107e-27	-0.656448	0.016	0.283	3.17404e-23	2.73546e-22	-0.647413	0.003	0.235	5.07538e-18	2.73546e-22	3.42141e-27
Ppp2r2a	1.86039e-27	-0.365482	0.016	0.283	3.45177e-23	2.42819e-21	-0.347619	0.012	0.245	4.50526e-17	2.42819e-21	3.72079e-27
Snhg12	1.96819e-27	-0.329746	0.049	0.342	3.65178e-23	1.02439e-14	-0.250286	0.07	0.283	1.90066e-10	1.02439e-14	3.93638e-27
Pigt	2.13003e-27	-0.828046	0.025	0.293	3.95205e-23	1.0619e-26	-0.833398	0.036	0.331	1.97024e-22	1.0619e-26	4.26005e-27
Stt3b	2.23533e-27	-0.641161	0.027	0.297	4.14742e-23	2.63119e-25	-0.645245	0.033	0.315	4.8819e-21	2.63119e-25	4.47065e-27
Nlgn2	5.29326e-25	-0.629205	0.016	0.262	9.82111e-21	2.24565e-27	-0.799763	0.015	0.302	4.16658e-23	5.29326e-25	4.49131e-27
Ndufb5	2.33039e-27	-0.250571	0.216	0.625	4.3238e-23	3.45217e-14	-0.318791	0.35	0.674	6.40516e-10	3.45217e-14	4.66077e-27
Rraga	2.37451e-27	-0.408595	0.033	0.313	4.40566e-23	5.08516e-20	-0.265497	0.046	0.296	9.435e-16	5.08516e-20	4.74901e-27
Ggnbp2	2.54441e-27	-0.30476	0.041	0.331	4.7209e-23	2.16944e-20	-0.306554	0.043	0.293	4.02518e-16	2.16944e-20	5.08883e-27
Ythdc1	2.72911e-27	-0.320446	0.046	0.335	5.0636e-23	1.63938e-19	-0.276365	0.043	0.286	3.04171e-15	1.63938e-19	5.45823e-27
Ttll7	2.8484e-27	-0.68034	0.008	0.266	5.28492e-23	2.62002e-19	-0.626403	0.003	0.208	4.86119e-15	2.62002e-19	5.6968e-27
Gpr34	2.07726e-18	0.926523	0.249	0.106	3.85414e-14	3.05216e-27	0.92175	0.286	0.101	5.66298e-23	2.07726e-18	6.10432e-27
Pomgnt2	4.02024e-19	-0.793696	0.022	0.221	7.45915e-15	3.11375e-27	-1.09282	0.009	0.29	5.77725e-23	4.02024e-19	6.2275e-27
Grm5	9.3257e-25	-1.09485	0.019	0.263	1.73029e-20	3.25036e-27	-1.26309	0.015	0.297	6.03071e-23	9.3257e-25	6.50072e-27
Man2a2	3.30725e-27	-0.633673	0.025	0.298	6.13627e-23	1.53382e-26	-0.776564	0.03	0.32	2.84585e-22	1.53382e-26	6.61449e-27
Gnl3l	3.34691e-27	-0.50391	0.025	0.294	6.20985e-23	1.09764e-17	-0.361004	0.033	0.249	2.03656e-13	1.09764e-17	6.69381e-27
Tmeff1	2.08954e-24	-0.562914	0.025	0.273	3.87693e-20	3.46593e-27	-0.771811	0.006	0.285	6.43068e-23	2.08954e-24	6.93186e-27
Igf1r	3.66143e-27	-0.696882	0.019	0.284	6.79341e-23	5.39637e-23	-0.679622	0.018	0.27	1.00124e-18	5.39637e-23	7.32285e-27
Clic4	3.93698e-27	-0.580672	0.03	0.305	7.30467e-23	2.40685e-16	-0.361444	0.055	0.272	4.46566e-12	2.40685e-16	7.87396e-27
Neu1	4.27132e-21	-0.342551	0.06	0.309	7.92501e-17	4.20955e-27	-0.592222	0.055	0.371	7.8104e-23	4.27132e-21	8.4191e-27
Tiparp	4.21694e-27	-0.538278	0.033	0.307	7.82411e-23	1.14547e-18	-0.36979	0.043	0.273	2.1253e-14	1.14547e-18	8.43388e-27
Trim2	4.45704e-27	-0.494655	0.014	0.272	8.2696e-23	1.27365e-20	-0.398063	0.006	0.227	2.36313e-16	1.27365e-20	8.91409e-27
Ormdl3	5.18358e-22	-0.438956	0.033	0.266	9.61761e-18	4.71301e-27	-0.667492	0.018	0.304	8.74452e-23	5.18358e-22	9.42602e-27
Cpeb4	4.88856e-27	-0.402932	0.027	0.295	9.07024e-23	1.66275e-20	-0.279746	0.018	0.25	3.08507e-16	1.66275e-20	9.77712e-27
Med31	5.22124e-27	-0.375779	0.033	0.313	9.68749e-23	4.95645e-22	-0.356979	0.027	0.279	9.1962e-18	4.95645e-22	1.04425e-26
Myef2	5.29209e-27	-0.392578	0.044	0.325	9.81894e-23	4.91186e-19	-0.316547	0.027	0.253	9.11346e-15	4.91186e-19	1.05842e-26
Lars2	5.58087e-27	-0.360554	0.131	0.481	1.03547e-22	1.36961e-26	-0.606094	0.195	0.571	2.54118e-22	1.36961e-26	1.11617e-26
Dnajb4	5.65117e-27	-0.362025	0.019	0.288	1.04852e-22	7.89904e-19	-0.306097	0.021	0.239	1.46559e-14	7.89904e-19	1.13023e-26
Pgap1	8.8687e-23	-0.828883	0.022	0.251	1.6455e-18	6.10073e-27	-1.0045	0.009	0.287	1.13193e-22	8.8687e-23	1.22015e-26
Tspan5	6.21374e-27	-0.536569	0.014	0.276	1.1529e-22	3.23228e-22	-0.560986	0.015	0.258	5.99718e-18	3.23228e-22	1.24275e-26
Sirt2	6.39648e-27	-0.531539	0.139	0.484	1.1868e-22	1.71207e-15	-0.550392	0.149	0.413	3.17657e-11	1.71207e-15	1.2793e-26
Fam177a	6.65038e-27	-0.359537	0.036	0.317	1.23391e-22	2.02285e-19	-0.380726	0.04	0.277	3.7532e-15	2.02285e-19	1.33008e-26
Cnih2	6.73569e-27	-0.772471	0.022	0.285	1.24974e-22	4.06592e-25	-0.797056	0.024	0.297	7.54391e-21	4.06592e-25	1.34714e-26
Emc3	7.31801e-27	-0.305187	0.057	0.354	1.35778e-22	7.15795e-20	-0.346223	0.085	0.359	1.32809e-15	7.15795e-20	1.4636e-26
Chst1	1.26187e-24	-0.952359	0.022	0.267	2.34127e-20	7.73617e-27	-1.15179	0.021	0.304	1.43537e-22	1.26187e-24	1.54723e-26
Dnm3	8.30723e-27	-0.594796	0.016	0.272	1.54132e-22	2.10953e-24	-0.560668	0	0.249	3.91403e-20	2.10953e-24	1.66145e-26
1500011B03Rik	8.51619e-27	-0.688846	0.022	0.285	1.58009e-22	6.31428e-21	-0.552253	0.03	0.273	1.17155e-16	6.31428e-21	1.70324e-26
Rpl14	2.31072e-20	0.740406	0.664	0.711	4.28731e-16	8.75878e-27	0.669025	0.729	0.675	1.6251e-22	2.31072e-20	1.75176e-26
Tubb4a	9.41942e-27	-1.0019	0.011	0.266	1.74768e-22	1.14938e-18	-0.964142	0.018	0.228	2.13256e-14	1.14938e-18	1.88388e-26
Ttc14	9.50023e-27	-0.393105	0.041	0.319	1.76267e-22	3.45196e-21	-0.3405	0.024	0.267	6.40476e-17	3.45196e-21	1.90005e-26
Tmem255a	1.73397e-22	-0.69978	0.022	0.251	3.2172e-18	9.85406e-27	-1.03176	0.012	0.288	1.82832e-22	1.73397e-22	1.97081e-26
Atp2c1	1.07059e-26	-0.371221	0.06	0.356	1.98638e-22	1.91234e-22	-0.394279	0.061	0.342	3.54816e-18	1.91234e-22	2.14118e-26
Acin1	1.07768e-26	-0.280135	0.036	0.312	1.99952e-22	1.00346e-23	-0.380487	0.018	0.278	1.86182e-19	1.00346e-23	2.15535e-26
Clcn4	1.08079e-26	-0.526013	0.025	0.288	2.0053e-22	1.74971e-26	-0.594346	0.03	0.323	3.24642e-22	1.74971e-26	2.16158e-26
Fabp5	1.13114e-26	-0.620454	0.096	0.408	2.09872e-22	1.13957e-19	-0.590831	0.094	0.356	2.11436e-15	1.13957e-19	2.26228e-26
Hes1	1.14446e-26	-1.27096	0.036	0.307	2.12344e-22	2.99916e-20	-0.9439	0.021	0.249	5.56464e-16	2.99916e-20	2.28893e-26
Pigs	2.17669e-24	-0.647878	0.025	0.27	4.03863e-20	1.16566e-26	-0.85963	0.015	0.295	2.16276e-22	2.17669e-24	2.33131e-26
Gpx3	6.28864e-25	-1.10249	0.049	0.314	1.16679e-20	1.20893e-26	-1.16873	0.07	0.369	2.24304e-22	6.28864e-25	2.41785e-26
Cd68	2.32034e-19	1.06008	0.314	0.159	4.30517e-15	1.23207e-26	0.937431	0.343	0.143	2.28597e-22	2.32034e-19	2.46413e-26
Aatk	1.23673e-26	-0.642638	0.019	0.277	2.29463e-22	9.97587e-23	-0.661803	0.012	0.256	1.85092e-18	9.97587e-23	2.47346e-26
B4galt6	1.26408e-26	-0.809507	0.022	0.283	2.34538e-22	1.31037e-24	-0.845484	0.03	0.303	2.43126e-20	1.31037e-24	2.52817e-26
Fam234b	2.88518e-25	-0.905003	0.016	0.265	5.35316e-21	1.29679e-26	-1.01233	0.03	0.318	2.40606e-22	2.88518e-25	2.59358e-26
Ntrk3	2.22991e-21	-0.697117	0.027	0.25	4.13738e-17	1.38712e-26	-0.909991	0.015	0.295	2.57367e-22	2.22991e-21	2.77425e-26
Gnai1	1.56937e-26	-0.573443	0.008	0.259	2.9118e-22	9.02738e-19	-0.495135	0.006	0.209	1.67494e-14	9.02738e-19	3.13873e-26
Minpp1	5.62619e-24	-0.626625	0.008	0.24	1.04388e-19	1.5763e-26	-0.835114	0.012	0.289	2.92466e-22	5.62619e-24	3.1526e-26
2020-09-08	2.02441e-26	-0.534177	0.03	0.294	3.75609e-22	3.32235e-21	-0.58036	0.012	0.243	6.1643e-17	3.32235e-21	4.04882e-26
Tmem35	3.70925e-20	-1.25952	0.014	0.216	6.88214e-16	2.06377e-26	-1.54011	0.018	0.294	3.82911e-22	3.70925e-20	4.12753e-26
Smarca2	2.06736e-26	-0.334382	0.041	0.317	3.83578e-22	2.0867e-19	-0.333537	0.043	0.283	3.87165e-15	2.0867e-19	4.13472e-26
Ppfia4	2.14087e-12	1.09285	0.251	0.141	3.97217e-08	2.06765e-26	1.00877	0.301	0.121	3.83633e-22	2.14087e-12	4.13531e-26
S100a1	2.11966e-26	-0.850464	0.112	0.417	3.93282e-22	1.94628e-21	-0.765627	0.103	0.385	3.61113e-17	1.94628e-21	4.23932e-26
Adcyap1r1	2.15266e-26	-0.920099	0.019	0.275	3.99405e-22	6.2008e-26	-0.976131	0.036	0.32	1.1505e-21	6.2008e-26	4.30533e-26
Omg	3.95239e-23	-0.698844	0.014	0.243	7.33327e-19	2.16008e-26	-0.895798	0.009	0.282	4.00782e-22	3.95239e-23	4.32016e-26
Rhob	2.21659e-26	-0.355699	0.191	0.569	4.11266e-22	6.2503e-19	-0.370751	0.155	0.463	1.15968e-14	6.2503e-19	4.43318e-26
Txndc12	2.34646e-26	-0.45185	0.038	0.312	4.35363e-22	3.89756e-24	-0.52373	0.049	0.334	7.23153e-20	3.89756e-24	4.69293e-26
Lmo4	2.42192e-26	-0.419789	0.074	0.374	4.49364e-22	4.0758e-18	-0.326507	0.076	0.327	7.56224e-14	4.0758e-18	4.84385e-26
Tmem14a	2.61171e-26	-0.531193	0.016	0.27	4.84577e-22	4.02202e-20	-0.432746	0.012	0.234	7.46247e-16	4.02202e-20	5.22342e-26
Taf1d	2.63776e-26	-0.372541	0.036	0.306	4.89409e-22	1.71667e-19	-0.277857	0.03	0.263	3.18511e-15	1.71667e-19	5.27551e-26
Phyhipl	2.72927e-26	-0.591997	0.038	0.308	5.06389e-22	8.45408e-22	-0.652422	0.018	0.258	1.56857e-17	8.45408e-22	5.45854e-26
R3hdm1	2.74846e-26	-0.419309	0.025	0.286	5.09949e-22	3.54018e-18	-0.308836	0.027	0.244	6.56846e-14	3.54018e-18	5.49692e-26
Krit1	2.81344e-26	-0.378744	0.019	0.278	5.22006e-22	1.99182e-18	-0.298814	0.015	0.224	3.69562e-14	1.99182e-18	5.62689e-26
Reep2	1.61228e-23	-0.872588	0.016	0.248	2.99142e-19	3.0036e-26	-0.986304	0.021	0.299	5.57287e-22	1.61228e-23	6.00719e-26
Slc39a6	1.3306e-21	-0.784467	0.022	0.241	2.4688e-17	3.1871e-26	-0.948428	0.006	0.276	5.91335e-22	1.3306e-21	6.3742e-26
Laptm4b	4.92049e-23	-0.559489	0.014	0.242	9.12947e-19	3.25225e-26	-0.677797	0.027	0.313	6.03422e-22	4.92049e-23	6.5045e-26
Bmpr2	4.22362e-26	-0.510339	0.03	0.296	7.8365e-22	3.78049e-26	-0.606166	0.018	0.3	7.01432e-22	4.22362e-26	7.56098e-26
Cryab	4.03722e-26	-1.71392	0.038	0.302	7.49066e-22	3.93157e-17	-1.73133	0.07	0.287	7.29464e-13	3.93157e-17	8.07444e-26
Pigk	3.99466e-22	-0.570779	0.049	0.296	7.41169e-18	4.09302e-26	-0.868595	0.055	0.349	7.59419e-22	3.99466e-22	8.18604e-26
Idi1	4.63048e-26	-0.575066	0.027	0.288	8.59139e-22	2.365e-24	-0.595576	0.015	0.278	4.38803e-20	2.365e-24	9.26096e-26
Vezf1	4.80554e-26	-0.405429	0.025	0.282	8.9162e-22	2.89782e-20	-0.30806	0.024	0.258	5.37661e-16	2.89782e-20	9.61108e-26
Fkbp3	5.03239e-26	-0.326151	0.112	0.438	9.33709e-22	3.53267e-17	-0.268607	0.131	0.405	6.55451e-13	3.53267e-17	1.00648e-25
Tram1l1	9.96706e-25	-0.766161	0.011	0.251	1.84929e-20	5.22429e-26	-0.949039	0.015	0.289	9.69315e-22	9.96706e-25	1.04486e-25
Phf3	5.32235e-26	-0.334651	0.041	0.316	9.87509e-22	8.35589e-21	-0.299789	0.027	0.268	1.55035e-16	8.35589e-21	1.06447e-25
Phlda3	5.50729e-26	-0.480027	0.008	0.258	1.02182e-21	5.1342e-19	-0.444413	0.003	0.206	9.526e-15	5.1342e-19	1.10146e-25
Ppp2r1a	5.73784e-26	-0.408136	0.046	0.322	1.0646e-21	7.01784e-21	-0.370893	0.043	0.298	1.30209e-16	7.01784e-21	1.14757e-25
Sox2	5.81322e-26	-0.616031	0.022	0.279	1.07859e-21	1.12229e-18	-0.501426	0.009	0.214	2.0823e-14	1.12229e-18	1.16264e-25
Akap11	6.01242e-26	-0.405002	0.016	0.27	1.11554e-21	1.44595e-17	-0.357529	0.024	0.23	2.68281e-13	1.44595e-17	1.20248e-25
Rpl17	4.80238e-10	0.782202	0.519	0.571	8.91033e-06	6.18763e-26	0.877605	0.626	0.564	1.14805e-21	4.80238e-10	1.23753e-25
Dclk1	6.65591e-26	-0.499754	0.022	0.279	1.23494e-21	1.22312e-21	-0.573816	0.003	0.231	2.26938e-17	1.22312e-21	1.33118e-25
Chpt1	6.68842e-26	-0.388506	0.066	0.357	1.24097e-21	5.43967e-21	-0.378042	0.055	0.32	1.00928e-16	5.43967e-21	1.33768e-25
Hdac11	6.71124e-26	-0.517262	0.025	0.283	1.2452e-21	1.21847e-16	-0.41158	0.027	0.227	2.26075e-12	1.21847e-16	1.34225e-25
Sesn3	6.80348e-26	-0.419507	0.038	0.308	1.26232e-21	8.85615e-21	-0.38775	0.027	0.268	1.64317e-16	8.85615e-21	1.3607e-25
Abat	6.84104e-26	-0.406866	0.033	0.303	1.26929e-21	3.06669e-15	-0.274926	0.03	0.221	5.68993e-11	3.06669e-15	1.36821e-25
Nlgn1	1.78419e-23	-0.688525	0.016	0.25	3.31038e-19	7.05136e-26	-0.822011	0.012	0.285	1.30831e-21	1.78419e-23	1.41027e-25
Tspyl1	7.68743e-26	-0.277924	0.046	0.329	1.42633e-21	7.35028e-21	-0.366622	0.04	0.29	1.36377e-16	7.35028e-21	1.53749e-25
Pofut2	8.2294e-26	-0.431275	0.036	0.307	1.52688e-21	3.07396e-24	-0.518482	0.036	0.315	5.70342e-20	3.07396e-24	1.64588e-25
Neo1	8.27888e-26	-0.627665	0.003	0.245	1.53606e-21	9.01201e-24	-0.665593	0.009	0.26	1.67209e-19	9.01201e-24	1.65578e-25
Klc1	8.40088e-26	-0.437704	0.038	0.307	1.5587e-21	1.58372e-17	-0.363427	0.055	0.285	2.93843e-13	1.58372e-17	1.68018e-25
Ppt1	8.75293e-26	-0.292188	0.12	0.452	1.62402e-21	3.2185e-21	-0.356188	0.152	0.477	5.97161e-17	3.2185e-21	1.75059e-25
Ntpcr	1.59093e-09	1.17775	0.287	0.2	2.95181e-05	8.83828e-26	1.20415	0.331	0.151	1.63985e-21	1.59093e-09	1.76766e-25
Gclm	9.18128e-26	-0.32546	0.049	0.332	1.70349e-21	3.1851e-22	-0.367909	0.046	0.317	5.90963e-18	3.1851e-22	1.83626e-25
Vamp8	1.09496e-10	1.05666	0.331	0.239	2.03159e-06	9.34947e-26	1.15867	0.413	0.233	1.7347e-21	1.09496e-10	1.86989e-25
Slc3a2	1.04025e-25	-0.25519	0.131	0.467	1.93007e-21	2.0103e-22	-0.404372	0.17	0.51	3.72991e-18	2.0103e-22	2.08049e-25
Ank3	1.05144e-25	-0.566173	0.025	0.285	1.95085e-21	8.74237e-22	-0.579604	0.012	0.248	1.62206e-17	8.74237e-22	2.10288e-25
Ptdss2	1.08136e-25	-0.546929	0.016	0.269	2.00635e-21	1.98969e-20	-0.534191	0.033	0.273	3.69167e-16	1.98969e-20	2.16271e-25
Pde4b	1.10438e-25	-0.483873	0.025	0.281	2.04907e-21	6.1044e-20	-0.382842	0.024	0.253	1.13261e-15	6.1044e-20	2.20877e-25
Itgb1	1.14039e-25	-0.327668	0.09	0.401	2.11587e-21	4.98588e-25	-0.440215	0.088	0.415	9.25081e-21	4.98588e-25	2.28077e-25
Chd6	1.14654e-25	-0.37797	0.019	0.273	2.12729e-21	4.34123e-20	-0.344127	0.009	0.228	8.05472e-16	4.34123e-20	2.29308e-25
Peli1	1.16298e-25	-0.296817	0.052	0.337	2.15779e-21	1.45863e-18	-0.25425	0.058	0.302	2.70635e-14	1.45863e-18	2.32596e-25
Yipf3	4.72828e-25	-0.35664	0.063	0.348	8.77285e-21	1.24674e-25	-0.489602	0.067	0.379	2.31321e-21	4.72828e-25	2.49349e-25
Rcan2	1.30125e-25	-0.598302	0.005	0.248	2.41434e-21	2.04301e-13	-0.290125	0.018	0.179	3.79059e-09	2.04301e-13	2.6025e-25
Smc3	1.366e-25	-0.331273	0.033	0.298	2.53448e-21	3.01432e-19	-0.263303	0.03	0.261	5.59277e-15	3.01432e-19	2.732e-25
Tmem245	2.60941e-25	-0.632072	0.022	0.273	4.8415e-21	1.47655e-25	-0.740734	0.006	0.271	2.73959e-21	2.60941e-25	2.9531e-25
Apmap	7.2097e-24	-0.658976	0.022	0.263	1.33769e-19	1.47946e-25	-0.843387	0.027	0.304	2.745e-21	7.2097e-24	2.95893e-25
Tceal1	1.47987e-25	-0.384953	0.038	0.305	2.74574e-21	3.18525e-20	-0.361996	0.021	0.252	5.90991e-16	3.18525e-20	2.95973e-25
Tmem109	1.48477e-25	-0.585232	0.03	0.294	2.75484e-21	8.43136e-25	-0.615313	0.064	0.361	1.56436e-20	8.43136e-25	2.96954e-25
Smarcb1	1.49238e-25	-0.334939	0.03	0.295	2.76897e-21	3.95872e-19	-0.250953	0.033	0.266	7.34501e-15	3.95872e-19	2.98477e-25
Srpr	1.54804e-25	-0.517105	0.019	0.271	2.87224e-21	1.17663e-23	-0.453949	0.033	0.306	2.18311e-19	1.17663e-23	3.09609e-25
Cnn3	1.69113e-25	-0.513417	0.022	0.277	3.13771e-21	1.37017e-22	-0.464108	0.015	0.264	2.54221e-18	1.37017e-22	3.38225e-25
Pdcd4	1.79154e-25	-0.38013	0.068	0.359	3.32403e-21	6.21388e-17	-0.350382	0.082	0.322	1.15292e-12	6.21388e-17	3.58308e-25
Klf7	1.93027e-25	-0.365725	0.016	0.27	3.58142e-21	5.73793e-21	-0.386712	0.027	0.27	1.06462e-16	5.73793e-21	3.86054e-25
Chpf	2.53871e-20	-0.658696	0.016	0.224	4.71033e-16	2.05536e-25	-0.883486	0.015	0.284	3.81351e-21	2.53871e-20	4.11072e-25
Kctd13	2.22778e-25	-0.810491	0.033	0.291	4.13342e-21	2.2096e-14	-0.48666	0.03	0.209	4.09968e-10	2.2096e-14	4.45555e-25
Gatad2b	2.23123e-25	-0.325591	0.033	0.294	4.13982e-21	1.31479e-21	-0.330834	0.015	0.254	2.43947e-17	1.31479e-21	4.46246e-25
Man1a2	2.56154e-25	-0.376814	0.063	0.352	4.75268e-21	5.60666e-25	-0.62429	0.058	0.352	1.04026e-20	5.60666e-25	5.12308e-25
Pcmtd1	2.57103e-25	-0.367531	0.041	0.31	4.77028e-21	5.6277e-23	-0.434647	0.015	0.265	1.04416e-18	5.6277e-23	5.14205e-25
Tm7sf3	2.58082e-25	-0.463877	0.03	0.289	4.78846e-21	4.16817e-23	-0.522275	0.027	0.288	7.73362e-19	4.16817e-23	5.16164e-25
Atp5g2	7.555e-11	0.621021	0.59	0.692	1.40175e-06	2.60464e-25	0.702117	0.696	0.619	4.83266e-21	7.555e-11	5.20929e-25
Mapre2	2.6072e-25	-0.408458	0.016	0.266	4.83739e-21	4.99264e-18	-0.29789	0.033	0.255	9.26335e-14	4.99264e-18	5.2144e-25
Mob4	2.64749e-25	-0.338803	0.038	0.308	4.91215e-21	3.6974e-18	-0.261369	0.058	0.298	6.86016e-14	3.6974e-18	5.29498e-25
Hsp90ab1	2.73545e-25	-0.450134	0.418	0.805	5.07536e-21	6.20248e-13	-0.363233	0.617	0.796	1.15081e-08	6.20248e-13	5.47091e-25
Lman1	2.79063e-25	-0.481782	0.033	0.295	5.17773e-21	3.90544e-22	-0.499999	0.055	0.327	7.24615e-18	3.90544e-22	5.58126e-25
Srebf2	2.92564e-25	-0.49122	0.022	0.273	5.42824e-21	2.24623e-23	-0.54569	0.018	0.273	4.16765e-19	2.24623e-23	5.85129e-25
Unc50	1.59825e-21	-0.336979	0.041	0.279	2.96539e-17	3.12633e-25	-0.550185	0.03	0.311	5.8006e-21	1.59825e-21	6.25267e-25
Gnaq	3.22437e-25	-0.353645	0.038	0.303	5.9825e-21	8.13714e-21	-0.310524	0.021	0.259	1.50976e-16	8.13714e-21	6.44874e-25
Camta1	3.37677e-25	-0.346912	0.063	0.35	6.26525e-21	8.09236e-18	-0.345315	0.064	0.305	1.50146e-13	8.09236e-18	6.75353e-25
Pnmal2	3.40078e-25	-0.715793	0.033	0.287	6.30981e-21	4.43794e-20	-0.568885	0.033	0.273	8.23416e-16	4.43794e-20	6.80157e-25
Adam10	2.63708e-24	-0.370861	0.057	0.332	4.89285e-20	3.40567e-25	-0.621384	0.043	0.332	6.31887e-21	2.63708e-24	6.81133e-25
Hspa4l	3.42551e-25	-0.46342	0.014	0.257	6.35569e-21	9.64061e-21	-0.438741	0.015	0.245	1.78872e-16	9.64061e-21	6.85102e-25
Stk25	3.56269e-25	-0.362576	0.049	0.324	6.61022e-21	2.43994e-19	-0.302643	0.036	0.273	4.52707e-15	2.43994e-19	7.12538e-25
Tmem33	4.23951e-25	-0.412864	0.049	0.324	7.86598e-21	8.15901e-24	-0.528262	0.067	0.361	1.51382e-19	8.15901e-24	8.47902e-25
Sgk1	4.27295e-25	-0.860577	0.063	0.338	7.92803e-21	1.96551e-22	-0.65228	0.033	0.292	3.6468e-18	1.96551e-22	8.5459e-25
Npepps	4.35364e-25	-0.300377	0.027	0.284	8.07774e-21	9.30857e-20	-0.28483	0.027	0.261	1.72711e-15	9.30857e-20	8.70728e-25
Camk2d	4.58491e-25	-0.427523	0.044	0.311	8.50685e-21	1.2544e-20	-0.413213	0.043	0.29	2.32742e-16	1.2544e-20	9.16983e-25
Cyb561	2.04017e-20	-0.789963	0.014	0.218	3.78534e-16	4.67501e-25	-1.02611	0.009	0.27	8.67402e-21	2.04017e-20	9.35003e-25
Cyp51	4.85425e-20	-0.47343	0.019	0.226	9.00657e-16	4.69035e-25	-0.667208	0.015	0.281	8.70248e-21	4.85425e-20	9.3807e-25
Pitpnc1	4.78825e-25	-0.534543	0.041	0.305	8.88412e-21	3.93866e-13	-0.304044	0.055	0.237	7.30779e-09	3.93866e-13	9.5765e-25
Zfp644	4.96241e-25	-0.388264	0.022	0.274	9.20726e-21	1.39345e-19	-0.286285	0.021	0.247	2.5854e-15	1.39345e-19	9.92483e-25
Hepacam	5.05921e-25	-0.592355	0.025	0.276	9.38687e-21	1.88647e-18	-0.436252	0.012	0.218	3.50016e-14	1.88647e-18	1.01184e-24
Gng3	5.1651e-25	-0.948285	0.041	0.299	9.58333e-21	3.05454e-21	-0.878029	0.036	0.279	5.66738e-17	3.05454e-21	1.03302e-24
Ndrg1	5.86169e-25	-0.669411	0.008	0.248	1.08758e-20	2.48632e-15	-0.564372	0.018	0.196	4.61312e-11	2.48632e-15	1.17234e-24
Mkln1	5.92876e-25	-0.297754	0.038	0.303	1.10002e-20	3.78476e-23	-0.375361	0.012	0.261	7.02225e-19	3.78476e-23	1.18575e-24
Pnn	5.9553e-25	-0.270835	0.038	0.304	1.10495e-20	8.35196e-24	-0.398497	0.024	0.291	1.54962e-19	8.35196e-24	1.19106e-24
Pcdh19	2.09584e-22	-0.98232	0.005	0.222	3.88861e-18	6.16513e-25	-1.11343	0.018	0.284	1.14388e-20	2.09584e-22	1.23303e-24
Rbm4b	6.21511e-25	-0.367196	0.022	0.272	1.15315e-20	4.83031e-21	-0.302939	0.015	0.248	8.96216e-17	4.83031e-21	1.24302e-24
Zeb2	6.24365e-25	-0.533875	0.057	0.33	1.15845e-20	1.02935e-17	-0.408687	0.061	0.293	1.90986e-13	1.02935e-17	1.24873e-24
Prmt2	6.36021e-25	-0.516744	0.027	0.281	1.18007e-20	2.53786e-17	-0.351666	0.04	0.257	4.70875e-13	2.53786e-17	1.27204e-24
Hap1	6.49955e-25	-0.771048	0.03	0.284	1.20593e-20	6.02436e-22	-0.737693	0.027	0.276	1.11776e-17	6.02436e-22	1.29991e-24
Atrn	6.6166e-25	-0.656298	0.008	0.248	1.22764e-20	1.7805e-23	-0.710807	0.018	0.274	3.30354e-19	1.7805e-23	1.32332e-24
Mia3	7.81889e-25	-0.549615	0.025	0.277	1.45072e-20	3.43825e-23	-0.609906	0.043	0.312	6.37934e-19	3.43825e-23	1.56378e-24
Cntfr	8.21341e-25	-0.576238	0.008	0.247	1.52392e-20	6.63587e-23	-0.652344	0.012	0.259	1.23122e-18	6.63587e-23	1.64268e-24
Ssbp2	8.51417e-25	-0.385095	0.038	0.297	1.57972e-20	2.77422e-19	-0.358516	0.036	0.269	5.14728e-15	2.77422e-19	1.70283e-24
Cdh13	2.96611e-18	-0.879448	0.022	0.213	5.50333e-14	8.59055e-25	-1.32454	0.012	0.271	1.59389e-20	2.96611e-18	1.71811e-24
Klhdc2	9.0212e-25	-0.3321	0.03	0.288	1.67379e-20	8.98769e-20	-0.279233	0.036	0.278	1.66758e-15	8.98769e-20	1.80424e-24
Fam19a5	9.76997e-25	-0.49043	0.016	0.257	1.81272e-20	2.6745e-21	-0.498752	0.009	0.239	4.96226e-17	2.6745e-21	1.95399e-24
Kifap3	1.00077e-24	-0.422932	0.03	0.287	1.85682e-20	3.45975e-19	-0.366347	0.015	0.231	6.41922e-15	3.45975e-19	2.00153e-24
Tmem41b	2.9561e-24	-0.415213	0.025	0.27	5.48475e-20	1.00835e-24	-0.396952	0.024	0.301	1.8709e-20	2.9561e-24	2.01671e-24
Spred1	1.20229e-24	-0.362599	0.03	0.287	2.23073e-20	5.18499e-18	-0.305354	0.024	0.237	9.62022e-14	5.18499e-18	2.40458e-24
Sorbs2	1.28898e-24	-0.614027	0.014	0.251	2.39157e-20	6.59348e-19	-0.510017	0.003	0.205	1.22335e-14	6.59348e-19	2.57796e-24
Myo6	1.3743e-24	-0.397635	0.016	0.263	2.54987e-20	9.26862e-17	-0.357208	0.018	0.212	1.7197e-12	9.26862e-17	2.7486e-24
Siglech	1.3892e-24	1.00324	0.298	0.119	2.57752e-20	3.16428e-23	0.830014	0.283	0.107	5.87101e-19	3.16428e-23	2.77839e-24
Hiat1	1.40861e-24	-0.488199	0.025	0.274	2.61353e-20	1.48041e-22	-0.50229	0.036	0.298	2.74675e-18	1.48041e-22	2.81721e-24
Crebrf	1.42656e-24	-0.374998	0.033	0.287	2.64684e-20	4.42749e-19	-0.361463	0.03	0.257	8.21477e-15	4.42749e-19	2.85312e-24
Celf2	1.49228e-24	-0.439959	0.071	0.356	2.76877e-20	7.49276e-14	-0.265521	0.103	0.322	1.39021e-09	7.49276e-14	2.98455e-24
Btg2	1.54074e-24	-0.481638	0.161	0.496	2.85869e-20	9.82849e-18	-0.463734	0.128	0.393	1.82358e-13	9.82849e-18	3.08149e-24
Mcfd2	7.54958e-23	-0.406341	0.145	0.46	1.40075e-18	1.68255e-24	-0.633648	0.176	0.521	3.1218e-20	7.54958e-23	3.3651e-24
Elavl3	1.75817e-24	-0.566296	0.011	0.247	3.26212e-20	2.31866e-17	-0.484059	0.009	0.201	4.30205e-13	2.31866e-17	3.51635e-24
Chka	1.79986e-24	-0.357244	0.036	0.295	3.33946e-20	1.11211e-18	-0.303073	0.036	0.266	2.06341e-14	1.11211e-18	3.59972e-24
Map4	1.82337e-24	-0.305195	0.046	0.318	3.38309e-20	2.69661e-20	-0.278192	0.046	0.299	5.00329e-16	2.69661e-20	3.64675e-24
Adam23	1.96737e-22	-0.70346	0.011	0.23	3.65026e-18	1.84213e-24	-0.913024	0.006	0.26	3.4179e-20	1.96737e-22	3.68427e-24
Tmem60	1.86293e-24	-0.301015	0.036	0.299	3.45649e-20	5.56356e-20	-0.421424	0.036	0.276	1.03226e-15	5.56356e-20	3.72587e-24
H2afx	1.9136e-24	-0.269346	0.027	0.283	3.55049e-20	3.71164e-21	-0.402024	0.021	0.26	6.88657e-17	3.71164e-21	3.82719e-24
Sirpa	1.78647e-18	-0.364664	0.18	0.467	3.31462e-14	2.11786e-24	-0.689148	0.195	0.527	3.92948e-20	1.78647e-18	4.23572e-24
Rnf11	2.12334e-24	-0.319794	0.057	0.335	3.93964e-20	3.89035e-19	-0.307167	0.055	0.302	7.21815e-15	3.89035e-19	4.24667e-24
Abhd8	2.24073e-24	-0.541578	0.038	0.291	4.15746e-20	1.64843e-20	-0.459226	0.027	0.266	3.0585e-16	1.64843e-20	4.48147e-24
Slc12a2	2.25239e-24	-0.47643	0.033	0.288	4.17909e-20	6.48228e-20	-0.492016	0.027	0.258	1.20272e-15	6.48228e-20	4.50479e-24
Frrs1l	4.75189e-23	-0.837653	0.011	0.235	8.81666e-19	2.50841e-24	-0.957165	0.015	0.275	4.6541e-20	4.75189e-23	5.01681e-24
Pla2g12a	2.5155e-24	-0.39119	0.022	0.27	4.66726e-20	1.59691e-16	-0.311929	0.046	0.259	2.96291e-12	1.59691e-16	5.031e-24
Ndnl2	2.77982e-24	-0.476195	0.025	0.271	5.15768e-20	1.683e-22	-0.478236	0.015	0.262	3.12264e-18	1.683e-22	5.55964e-24
Irf2bpl	2.79795e-24	-0.366766	0.038	0.297	5.19131e-20	7.18614e-19	-0.350169	0.033	0.261	1.33332e-14	7.18614e-19	5.5959e-24
2020-09-04	2.80015e-24	-1.44371	0.033	0.278	5.19539e-20	1.68597e-15	-1.3253	0.036	0.226	3.12815e-11	1.68597e-15	5.60029e-24
Tia1	3.15164e-24	-0.403148	0.027	0.277	5.84755e-20	3.77474e-18	-0.36794	0.018	0.225	7.00364e-14	3.77474e-18	6.30328e-24
Gprc5b	3.19892e-24	-0.58134	0.011	0.247	5.93528e-20	8.28002e-18	-0.510207	0.006	0.199	1.53627e-13	8.28002e-18	6.39785e-24
Oaz2	3.22046e-24	-0.33903	0.049	0.314	5.97524e-20	2.3145e-20	-0.32252	0.036	0.282	4.29432e-16	2.3145e-20	6.44092e-24
Slc5a3	3.14814e-23	-0.536281	0.016	0.248	5.84106e-19	3.22203e-24	-0.667396	0.006	0.258	5.97815e-20	3.14814e-23	6.44406e-24
Ptpro	3.27601e-24	-0.792962	0.014	0.25	6.07831e-20	8.08073e-24	-0.90532	0.027	0.29	1.4993e-19	8.08073e-24	6.55202e-24
Acot7	3.36827e-24	-0.49266	0.027	0.277	6.24948e-20	2.11492e-20	-0.482689	0.024	0.257	3.92402e-16	2.11492e-20	6.73654e-24
Hsph1	3.57401e-24	-0.470888	0.022	0.266	6.63123e-20	8.0049e-20	-0.438763	0.033	0.27	1.48523e-15	8.0049e-20	7.14803e-24
L1cam	6.04474e-22	-0.971624	0.008	0.221	1.12154e-17	3.8003e-24	-1.02412	0.021	0.282	7.05108e-20	6.04474e-22	7.6006e-24
Enah	4.13013e-24	-0.394482	0.025	0.269	7.66305e-20	2.50652e-19	-0.381541	0.015	0.233	4.65059e-15	2.50652e-19	8.26027e-24
Stk16	4.13602e-24	-0.258473	0.033	0.289	7.67398e-20	3.35176e-17	-0.261897	0.043	0.261	6.21886e-13	3.35176e-17	8.27205e-24
Ddr1	3.25693e-22	-0.473202	0.016	0.238	6.04292e-18	4.16795e-24	-0.591954	0.009	0.263	7.73322e-20	3.25693e-22	8.3359e-24
Dynll1	4.19387e-24	-0.541582	0.336	0.693	7.78132e-20	1.98355e-10	-0.401736	0.435	0.658	3.68028e-06	1.98355e-10	8.38775e-24
Gpatch8	4.44513e-24	-0.357222	0.025	0.271	8.2475e-20	6.76851e-17	-0.258894	0.027	0.231	1.25583e-12	6.76851e-17	8.89026e-24
Grik5	4.54965e-24	-0.640995	0.019	0.258	8.44143e-20	2.26241e-23	-0.692344	0.012	0.263	4.19767e-19	2.26241e-23	9.09931e-24
Nfat5	4.56069e-24	-0.400878	0.025	0.269	8.46191e-20	1.27681e-20	-0.26945	0.015	0.245	2.369e-16	1.27681e-20	9.12139e-24
Elmod1	4.31186e-23	-0.675351	0.019	0.252	8.00022e-19	4.87258e-24	-0.858785	0.006	0.257	9.04058e-20	4.31186e-23	9.74516e-24
Slc24a5	4.97646e-24	-0.370489	0.049	0.312	9.23331e-20	1.3752e-18	-0.320278	0.03	0.252	2.55154e-14	1.3752e-18	9.95291e-24
Sccpdh	5.07207e-24	-0.475517	0.016	0.256	9.41072e-20	9.20657e-20	-0.483523	0.03	0.262	1.70819e-15	9.20657e-20	1.01441e-23
Midn	5.09614e-24	-0.425519	0.033	0.283	9.45537e-20	8.68938e-20	-0.365326	0.021	0.248	1.61223e-15	8.68938e-20	1.01923e-23
Zfp638	5.13688e-24	-0.298956	0.052	0.321	9.53096e-20	3.28795e-20	-0.282115	0.018	0.248	6.10047e-16	3.28795e-20	1.02738e-23
Spns1	5.15084e-24	-0.500269	0.022	0.267	9.55686e-20	1.12841e-22	-0.554341	0.027	0.284	2.09365e-18	1.12841e-22	1.03017e-23
Jagn1	5.66615e-21	-0.533641	0.03	0.252	1.0513e-16	5.26238e-24	-0.692929	0.021	0.283	9.76381e-20	5.66615e-21	1.05248e-23
Dnajc5	5.74853e-24	-0.35978	0.038	0.299	1.06658e-19	2.04577e-18	-0.333523	0.049	0.284	3.79573e-14	2.04577e-18	1.14971e-23
Epha5	1.30629e-21	-0.705729	0.008	0.221	2.42368e-17	5.77485e-24	-0.895228	0.003	0.252	1.07147e-19	1.30629e-21	1.15497e-23
P4hb	2.16401e-19	-0.350709	0.066	0.302	4.0151e-15	5.79095e-24	-0.590938	0.076	0.375	1.07445e-19	2.16401e-19	1.15819e-23
Rnf145	8.69061e-21	-0.468059	0.025	0.242	1.61246e-16	5.9703e-24	-0.691022	0.018	0.277	1.10773e-19	8.69061e-21	1.19406e-23
Rbm26	6.38365e-24	-0.356644	0.019	0.259	1.18442e-19	1.36241e-20	-0.350134	0.006	0.226	2.52782e-16	1.36241e-20	1.27673e-23
Slc9a6	7.1141e-24	-0.810362	0.005	0.235	1.31995e-19	2.54088e-22	-0.890726	0.03	0.28	4.71434e-18	2.54088e-22	1.42282e-23
Lgi3	6.79299e-20	-0.677	0.014	0.216	1.26037e-15	7.27303e-24	-0.857552	0.015	0.272	1.34944e-19	6.79299e-20	1.45461e-23
Fyttd1	7.68451e-24	-0.283988	0.033	0.282	1.42578e-19	1.41486e-19	-0.333072	0.024	0.252	2.62513e-15	1.41486e-19	1.5369e-23
Ssbp3	8.23598e-24	-0.339429	0.06	0.328	1.5281e-19	5.8621e-18	-0.31838	0.052	0.284	1.08765e-13	5.8621e-18	1.6472e-23
Ifrd1	8.56388e-24	-0.414977	0.158	0.489	1.58894e-19	1.59411e-18	-0.650104	0.164	0.437	2.95771e-14	1.59411e-18	1.71278e-23
Agrn	9.10399e-24	-0.543583	0.016	0.252	1.68915e-19	1.59462e-22	-0.588123	0.012	0.256	2.95866e-18	1.59462e-22	1.8208e-23
Ank	9.38395e-24	-0.552278	0.014	0.247	1.7411e-19	1.72171e-21	-0.539428	0.024	0.266	3.19445e-17	1.72171e-21	1.87679e-23
Mfsd6	3.4686e-22	-0.704626	0.019	0.243	6.43564e-18	9.80791e-24	-0.82905	0.018	0.274	1.81976e-19	3.4686e-22	1.96158e-23
Eif3f	0.000549741	0.790146	0.478	0.616	1	9.95947e-24	0.799816	0.602	0.546	1.84788e-19	0.000549741	1.99189e-23
Rsph9	1.01638e-23	-0.579962	0.011	0.245	1.88579e-19	3.76146e-22	-0.678045	0.012	0.251	6.97901e-18	3.76146e-22	2.03276e-23
Rock2	1.05864e-23	-0.339674	0.038	0.295	1.9642e-19	3.13353e-19	-0.320673	0.033	0.264	5.81396e-15	3.13353e-19	2.11728e-23
Lpgat1	1.07808e-23	-0.540743	0.019	0.259	2.00027e-19	3.94841e-19	-0.548063	0.033	0.262	7.32587e-15	3.94841e-19	2.15616e-23
0610011F06Rik	1.12793e-23	-0.355432	0.044	0.304	2.09277e-19	6.66053e-16	-0.29252	0.04	0.244	1.2358e-11	6.66053e-16	2.25587e-23
Micu3	1.14061e-23	-0.416915	0.03	0.276	2.11628e-19	1.71123e-19	-0.424837	0.009	0.222	3.17502e-15	1.71123e-19	2.28121e-23
Tubb2b	1.2199e-23	-0.586964	0.055	0.318	2.2634e-19	1.40734e-16	-0.651167	0.061	0.277	2.61118e-12	1.40734e-16	2.4398e-23
Hexim1	1.2614e-23	-0.316276	0.049	0.31	2.3404e-19	8.12643e-20	-0.380052	0.021	0.247	1.50778e-15	8.12643e-20	2.52279e-23
Nr1d2	1.2894e-23	-0.361389	0.014	0.247	2.39236e-19	1.43926e-17	-0.264346	0.018	0.222	2.6704e-13	1.43926e-17	2.57881e-23
Pdia4	1.42216e-23	-0.317887	0.046	0.305	2.63867e-19	1.57589e-21	-0.399302	0.064	0.339	2.92391e-17	1.57589e-21	2.84431e-23
Clptm1l	9.33781e-21	-0.361357	0.071	0.322	1.73254e-16	1.44476e-23	-0.587876	0.082	0.38	2.68061e-19	9.33781e-21	2.88952e-23
Fasn	1.64664e-23	-0.338406	0.022	0.262	3.05518e-19	6.10881e-21	-0.390721	0.015	0.247	1.13343e-16	6.10881e-21	3.29329e-23
Arhgef12	1.69083e-23	-0.270556	0.022	0.264	3.13717e-19	1.68625e-18	-0.284417	0.021	0.237	3.12866e-14	1.68625e-18	3.38166e-23
Dpy19l1	1.72997e-23	-0.589449	0.036	0.279	3.20979e-19	2.65503e-23	-0.696955	0.021	0.275	4.92615e-19	2.65503e-23	3.45995e-23
Nebl	1.80614e-23	-0.463208	0.011	0.24	3.35111e-19	6.84483e-17	-0.357725	0.009	0.196	1.26999e-12	6.84483e-17	3.61228e-23
Soga3	1.81643e-23	-0.410566	0.011	0.238	3.3702e-19	6.56521e-17	-0.311034	0.003	0.186	1.21811e-12	6.56521e-17	3.63285e-23
Eef1a2	1.86812e-23	-0.765719	0.038	0.285	3.46611e-19	4.35846e-17	-0.625414	0.067	0.291	8.08668e-13	4.35846e-17	3.73624e-23
Mpdu1	1.97909e-23	-0.37998	0.036	0.283	3.67201e-19	2.5467e-19	-0.373309	0.046	0.286	4.72515e-15	2.5467e-19	3.95818e-23
Thy1	2.08306e-23	-1.35789	0.016	0.248	3.8649e-19	7.20683e-23	-1.37633	0.055	0.312	1.33716e-18	7.20683e-23	4.16611e-23
Hipk1	2.09283e-23	-0.281817	0.044	0.303	3.88303e-19	9.42679e-19	-0.300564	0.033	0.262	1.74905e-14	9.42679e-19	4.18565e-23
Chn1	2.11486e-23	-0.495588	0.022	0.257	3.92392e-19	8.46116e-18	-0.430238	0.009	0.206	1.56988e-13	8.46116e-18	4.22973e-23
Pja1	2.17795e-23	-0.424357	0.025	0.267	4.04098e-19	9.43372e-19	-0.429552	0.024	0.241	1.75033e-14	9.43372e-19	4.35591e-23
Arhgdig	2.27646e-23	-0.613824	0.025	0.264	4.22375e-19	2.01481e-22	-0.727519	0.024	0.277	3.73828e-18	2.01481e-22	4.55292e-23
Hectd1	2.28231e-23	-0.316568	0.033	0.278	4.23459e-19	3.34976e-18	-0.304193	0.033	0.255	6.21514e-14	3.34976e-18	4.56462e-23
Tsc22d2	2.40493e-23	-0.326608	0.03	0.276	4.4621e-19	1.36359e-20	-0.377822	0.012	0.237	2.53001e-16	1.36359e-20	4.80985e-23
Ubn2	2.50768e-23	-0.341092	0.038	0.287	4.65275e-19	4.92701e-23	-0.37933	0.012	0.26	9.14158e-19	4.92701e-23	5.01537e-23
Plppr4	7.12871e-22	-0.749224	0.005	0.218	1.32266e-17	2.52698e-23	-0.890087	0.009	0.256	4.68855e-19	7.12871e-22	5.05395e-23
Mmd2	2.58306e-23	-0.682096	0.046	0.296	4.7926e-19	2.44853e-15	-0.436915	0.043	0.242	4.543e-11	2.44853e-15	5.16611e-23
Dusp8	2.77915e-23	-0.364271	0.016	0.248	5.15644e-19	2.9965e-16	-0.314333	0.018	0.207	5.5597e-12	2.9965e-16	5.5583e-23
Lrp11	3.49022e-18	-0.622315	0.019	0.207	6.47575e-14	2.80311e-23	-0.851465	0.003	0.244	5.2009e-19	3.49022e-18	5.60623e-23
Prkaca	2.63089e-22	-0.29195	0.049	0.303	4.88135e-18	2.81636e-23	-0.485778	0.024	0.285	5.22548e-19	2.63089e-22	5.63272e-23
Tcf12	2.89718e-23	-0.252815	0.03	0.273	5.37542e-19	2.6021e-18	-0.254375	0.033	0.256	4.82794e-14	2.6021e-18	5.79435e-23
Adgrg1	2.9607e-23	-0.356898	0.115	0.419	5.49329e-19	6.00648e-23	-0.483665	0.119	0.437	1.11444e-18	6.00648e-23	5.92141e-23
Tspyl4	3.22017e-23	-0.364342	0.025	0.265	5.97471e-19	2.49557e-18	-0.381387	0.018	0.229	4.63029e-14	2.49557e-18	6.44035e-23
Arl6	3.2678e-23	-0.303766	0.022	0.259	6.06308e-19	1.77401e-19	-0.353727	0.003	0.21	3.29149e-15	1.77401e-19	6.5356e-23
Map7d2	3.31008e-23	-0.456935	0.019	0.25	6.14152e-19	1.88518e-14	-0.355788	0	0.154	3.49776e-10	1.88518e-14	6.62015e-23
Maged2	1.16541e-22	-0.398102	0.016	0.244	2.1623e-18	3.34894e-23	-0.46668	0.018	0.274	6.21362e-19	1.16541e-22	6.69788e-23
Htra1	3.43301e-23	-0.799904	0.008	0.234	6.36961e-19	9.19766e-15	-0.448252	0.009	0.175	1.70653e-10	9.19766e-15	6.86602e-23
Tmem151a	3.4418e-23	-0.676232	0.011	0.238	6.38591e-19	1.24639e-20	-0.756637	0.015	0.241	2.31256e-16	1.24639e-20	6.88359e-23
Cacna2d2	3.78896e-17	-0.6377	0.011	0.186	7.03005e-13	3.48991e-23	-0.935613	0.012	0.259	6.47518e-19	3.78896e-17	6.97982e-23
Abhd2	5.5473e-23	-0.601712	0.052	0.307	1.02925e-18	3.55088e-23	-0.734828	0.024	0.281	6.58829e-19	5.5473e-23	7.10175e-23
Kif3a	3.84862e-23	-0.404609	0.025	0.262	7.14073e-19	4.91257e-22	-0.474029	0.003	0.234	9.11477e-18	4.91257e-22	7.69724e-23
Nat14	8.38855e-23	-0.421989	0.027	0.266	1.55641e-18	3.95452e-23	-0.610219	0.015	0.267	7.33721e-19	8.38855e-23	7.90904e-23
Dag1	1.12623e-22	-0.493611	0.014	0.239	2.08961e-18	4.08434e-23	-0.551759	0.009	0.255	7.57808e-19	1.12623e-22	8.16868e-23
Sec11a	2.00987e-22	-0.256141	0.098	0.386	3.72912e-18	4.23634e-23	-0.414358	0.109	0.427	7.8601e-19	2.00987e-22	8.47268e-23
Spon1	4.29245e-23	-0.691011	0.011	0.235	7.9642e-19	9.15763e-18	-0.550937	0.018	0.222	1.69911e-13	9.15763e-18	8.58489e-23
Bhlhe40	4.34471e-23	-0.56017	0.03	0.268	8.06118e-19	6.8384e-20	-0.470063	0.024	0.252	1.2688e-15	6.8384e-20	8.68942e-23
Cers2	4.37041e-23	-0.373121	0.052	0.311	8.10885e-19	3.9668e-18	-0.326007	0.07	0.317	7.36e-14	3.9668e-18	8.74081e-23
Ggt7	1.4318e-18	-0.696441	0.011	0.199	2.65657e-14	4.42129e-23	-0.907389	0.012	0.258	8.20326e-19	1.4318e-18	8.84258e-23
Abi2	4.4275e-23	-0.377463	0.019	0.254	8.21478e-19	2.21088e-20	-0.47296	0.012	0.236	4.10207e-16	2.21088e-20	8.85499e-23
Tcf7l2	4.49388e-23	-0.437677	0.025	0.26	8.33794e-19	2.7119e-17	-0.342035	0.009	0.2	5.03166e-13	2.7119e-17	8.98775e-23
Hdgfrp3	4.96177e-23	-0.381707	0.016	0.246	9.20606e-19	2.25566e-17	-0.343863	0.009	0.202	4.18515e-13	2.25566e-17	9.92353e-23
Adgrb3	5.27068e-23	-0.60778	0.008	0.23	9.77922e-19	1.98391e-21	-0.662495	0.006	0.234	3.68094e-17	1.98391e-21	1.05414e-22
Tex264	5.32041e-23	-0.424615	0.022	0.258	9.8715e-19	4.03011e-21	-0.465609	0.03	0.275	7.47746e-17	4.03011e-21	1.06408e-22
Nop56	5.32207e-23	-0.38125	0.019	0.253	9.87457e-19	8.74228e-16	-0.356607	0.033	0.228	1.62204e-11	8.74228e-16	1.06441e-22
Dalrd3	5.92659e-23	-0.337498	0.016	0.249	1.09962e-18	5.62554e-16	-0.276754	0.018	0.204	1.04376e-11	5.62554e-16	1.18532e-22
Fam168a	5.93639e-23	-0.353187	0.014	0.243	1.10144e-18	1.22159e-16	-0.259999	0.018	0.213	2.26655e-12	1.22159e-16	1.18728e-22
Stt3a	6.01361e-23	-0.372842	0.03	0.271	1.11577e-18	6.47708e-17	-0.369011	0.067	0.297	1.20176e-12	6.47708e-17	1.20272e-22
Uhrf2	6.09519e-23	-0.373051	0.019	0.25	1.1309e-18	1.33726e-15	-0.259893	0.024	0.213	2.48115e-11	1.33726e-15	1.21904e-22
Fdps	6.22755e-23	-0.40338	0.022	0.254	1.15546e-18	2.31382e-20	-0.39409	0.036	0.28	4.29307e-16	2.31382e-20	1.24551e-22
Bcan	6.58425e-23	-0.939234	0.025	0.257	1.22164e-18	3.85412e-16	-0.76668	0.027	0.22	7.15094e-12	3.85412e-16	1.31685e-22
1110008P14Rik	6.79594e-23	-0.2874	0.033	0.276	1.26092e-18	4.66952e-17	-0.277114	0.024	0.228	8.66383e-13	4.66952e-17	1.35919e-22
Snhg20	6.91548e-23	-0.380593	0.016	0.245	1.2831e-18	4.7836e-13	-0.262158	0.018	0.174	8.87549e-09	4.7836e-13	1.3831e-22
Mt2	7.14953e-23	-0.825042	0.077	0.339	1.32652e-18	3.67319e-11	-0.499942	0.109	0.29	6.81524e-07	3.67319e-11	1.42991e-22
Trip12	7.17972e-23	-0.295534	0.046	0.297	1.33213e-18	1.3185e-17	-0.253657	0.036	0.255	2.44635e-13	1.3185e-17	1.43594e-22
Cnpy3	7.41294e-23	-0.451075	0.068	0.338	1.3754e-18	4.19434e-19	-0.448863	0.109	0.386	7.78217e-15	4.19434e-19	1.48259e-22
Ppp3cb	7.72626e-23	-0.361747	0.03	0.271	1.43353e-18	5.78806e-16	-0.285183	0.036	0.237	1.07392e-11	5.78806e-16	1.54525e-22
Prdx4	7.82315e-23	-0.442498	0.057	0.319	1.45151e-18	1.84506e-16	-0.369158	0.097	0.342	3.42332e-12	1.84506e-16	1.56463e-22
Ndfip1	8.06429e-23	-0.294788	0.055	0.315	1.49625e-18	6.92059e-19	-0.384498	0.061	0.308	1.28405e-14	6.92059e-19	1.61286e-22
Extl2	8.42456e-23	-0.540986	0.016	0.246	1.56309e-18	2.42601e-20	-0.672107	0.027	0.26	4.50121e-16	2.42601e-20	1.68491e-22
Efcab14	8.59351e-23	-0.358484	0.03	0.271	1.59444e-18	4.78257e-22	-0.442405	0.018	0.263	8.87358e-18	4.78257e-22	1.7187e-22
Tmcc3	8.65396e-23	-0.342848	0.063	0.329	1.60565e-18	3.49925e-19	-0.326011	0.043	0.28	6.49251e-15	3.49925e-19	1.73079e-22
Ncdn	9.11599e-23	-0.552674	0.014	0.239	1.69138e-18	8.09594e-18	-0.533668	0.015	0.216	1.50212e-13	8.09594e-18	1.8232e-22
Dtd1	9.76438e-23	-0.308305	0.046	0.297	1.81168e-18	1.67351e-16	-0.295935	0.043	0.255	3.10502e-12	1.67351e-16	1.95288e-22
Rnf13	9.96695e-23	-0.307747	0.175	0.507	1.84927e-18	5.97971e-17	-0.298968	0.182	0.483	1.10947e-12	5.97971e-17	1.99339e-22
Khdrbs3	1.04143e-22	-0.261078	0.068	0.338	1.93228e-18	1.83981e-16	-0.303158	0.061	0.287	3.41358e-12	1.83981e-16	2.08287e-22
Abr	1.04531e-22	-0.388072	0.03	0.268	1.93948e-18	2.30824e-14	-0.265128	0.036	0.22	4.28271e-10	2.30824e-14	2.09063e-22
Rasgrf1	1.08045e-22	-0.753629	0.014	0.24	2.00466e-18	1.51354e-20	-0.87382	0.018	0.245	2.80822e-16	1.51354e-20	2.1609e-22
Enpp2	1.11507e-22	-0.860469	0.008	0.229	2.0689e-18	2.87304e-18	-0.799905	0.024	0.234	5.33063e-14	2.87304e-18	2.23014e-22
Per3	1.12147e-22	-0.316536	0.025	0.26	2.08078e-18	1.21271e-18	-0.335766	0.003	0.203	2.25006e-14	1.21271e-18	2.24295e-22
Polr2m	1.17698e-22	-0.296966	0.049	0.302	2.18377e-18	4.23127e-18	-0.286084	0.055	0.292	7.85069e-14	4.23127e-18	2.35396e-22
Gstp1	1.27272e-22	-0.410306	0.044	0.292	2.3614e-18	7.1009e-18	-0.402842	0.052	0.281	1.3175e-13	7.1009e-18	2.54544e-22
Slc1a1	1.66184e-17	-0.584014	0.014	0.191	3.08338e-13	1.3784e-22	-0.767309	0.003	0.238	2.55748e-18	1.66184e-17	2.7568e-22
Sh3bp1	1.38824e-22	-0.551309	0.036	0.278	2.57575e-18	9.22012e-12	-0.301857	0.064	0.237	1.7107e-07	9.22012e-12	2.77649e-22
Trim35	1.46877e-22	-0.267868	0.038	0.284	2.72515e-18	4.24233e-21	-0.37751	0.012	0.243	7.87122e-17	4.24233e-21	2.93753e-22
Dennd5b	1.53516e-22	-0.372035	0.016	0.241	2.84834e-18	8.03286e-17	-0.330744	0	0.178	1.49042e-12	8.03286e-17	3.07032e-22
Ppp2r2b	1.54736e-22	-0.43257	0.011	0.234	2.87097e-18	4.99995e-17	-0.383701	0.003	0.187	9.2769e-13	4.99995e-17	3.09472e-22
Stoml1	2.01098e-20	-0.505795	0.014	0.223	3.73116e-16	1.5775e-22	-0.809322	0.012	0.253	2.92689e-18	2.01098e-20	3.155e-22
Arpc2	0.253234	0.749066	0.374	0.491	1	1.70238e-22	0.898693	0.565	0.462	3.1586e-18	0.253234	3.40477e-22
Fam8a1	1.71222e-22	-0.518325	0.011	0.231	3.17685e-18	2.78506e-20	-0.619813	0.018	0.245	5.1674e-16	2.78506e-20	3.42444e-22
Rpl36al	1.07476e-18	0.809655	0.598	0.615	1.99412e-14	1.78049e-22	0.726535	0.632	0.578	3.30352e-18	1.07476e-18	3.56098e-22
Ankrd17	1.832e-22	-0.320747	0.033	0.275	3.3991e-18	1.84312e-19	-0.30347	0.018	0.239	3.41973e-15	1.84312e-19	3.664e-22
Ppp2r3a	1.84737e-22	-0.427028	0.011	0.231	3.42761e-18	5.78529e-17	-0.310775	0	0.18	1.0734e-12	5.78529e-17	3.69474e-22
Daam1	1.96994e-22	-0.376405	0.019	0.245	3.65503e-18	4.13375e-18	-0.297822	0.009	0.21	7.66975e-14	4.13375e-18	3.93988e-22
Coq10b	2.02413e-22	-0.252613	0.057	0.316	3.75557e-18	8.88467e-20	-0.31265	0.043	0.287	1.64846e-15	8.88467e-20	4.04826e-22
Ppp1r9a	2.21211e-22	-0.361083	0.03	0.266	4.10434e-18	1.84318e-17	-0.350346	0.018	0.22	3.41984e-13	1.84318e-17	4.42421e-22
Rab3a	2.29302e-22	-0.74695	0.022	0.252	4.25447e-18	1.24581e-17	-0.539326	0.027	0.236	2.31148e-13	1.24581e-17	4.58604e-22
Tenm1	6.49378e-18	-0.801857	0.019	0.208	1.20486e-13	2.33385e-22	-1.08135	0.009	0.246	4.33022e-18	6.49378e-18	4.66769e-22
Kdsr	2.33988e-22	-0.419347	0.014	0.234	4.34141e-18	3.95173e-15	-0.298762	0.033	0.223	7.33204e-11	3.95173e-15	4.67976e-22
Zbtb38	2.35581e-22	-0.386173	0.011	0.23	4.37097e-18	2.88368e-16	-0.295212	0.009	0.19	5.35038e-12	2.88368e-16	4.71162e-22
Inpp5f	2.38048e-22	-0.432274	0.014	0.237	4.41674e-18	3.30531e-19	-0.469489	0.009	0.219	6.13268e-15	3.30531e-19	4.76096e-22
Deb1	2.43796e-22	-0.293397	0.052	0.303	4.52339e-18	5.04536e-21	-0.401862	0.024	0.266	9.36116e-17	5.04536e-21	4.87592e-22
Josd2	2.48554e-22	-0.508421	0.068	0.327	4.61166e-18	2.81241e-16	-0.486245	0.058	0.272	5.21814e-12	2.81241e-16	4.97107e-22
Sppl3	2.48572e-22	-0.496442	0.033	0.27	4.61201e-18	2.54069e-21	-0.567041	0.036	0.286	4.714e-17	2.54069e-21	4.97144e-22
Ndrg4	2.54293e-22	-0.823121	0.014	0.233	4.71815e-18	5.92423e-19	-0.742129	0.027	0.245	1.09918e-14	5.92423e-19	5.08586e-22
Tagln3	2.61854e-22	-0.793191	0.014	0.235	4.85843e-18	9.63464e-16	-0.557224	0.03	0.223	1.78761e-11	9.63464e-16	5.23707e-22
Leprotl1	2.88219e-22	-0.425978	0.046	0.295	5.34761e-18	3.28252e-18	-0.431648	0.07	0.313	6.09038e-14	3.28252e-18	5.76437e-22
Anks1b	2.92329e-22	-0.488289	0.016	0.238	5.42388e-18	7.1599e-18	-0.440032	0.006	0.201	1.32845e-13	7.1599e-18	5.84659e-22
Ift43	3.00279e-22	-0.317222	0.014	0.238	5.57137e-18	1.1133e-15	-0.269744	0.021	0.208	2.06561e-11	1.1133e-15	6.00558e-22
Hspa8	3.10157e-22	-0.39872	0.473	0.82	5.75466e-18	2.65988e-18	-0.411901	0.608	0.816	4.93514e-14	2.65988e-18	6.20315e-22
Ptbp2	3.32391e-22	-0.333351	0.022	0.247	6.16718e-18	2.60084e-16	-0.271273	0.018	0.209	4.8256e-12	2.60084e-16	6.64781e-22
Scn2b	5.88186e-21	-0.820756	0.014	0.225	1.09132e-16	3.52192e-22	-0.956694	0.012	0.25	6.53456e-18	5.88186e-21	7.04383e-22
Zranb1	3.5271e-22	-0.254725	0.033	0.272	6.54418e-18	1.45572e-18	-0.28545	0.018	0.23	2.70094e-14	1.45572e-18	7.0542e-22
Lman2l	1.75981e-16	-0.409937	0.027	0.21	3.26516e-12	3.57763e-22	-0.684191	0.015	0.256	6.63794e-18	1.75981e-16	7.15526e-22
Ctxn1	3.95417e-22	-0.519793	0.03	0.263	7.33656e-18	2.52238e-18	-0.479582	0.018	0.228	4.68002e-14	2.52238e-18	7.90833e-22
Ppp1r18	3.10752e-07	0.923147	0.213	0.137	0.0057657	4.02487e-22	0.963574	0.298	0.135	7.46775e-18	3.10752e-07	8.04974e-22
Irs2	4.06579e-22	-0.312824	0.033	0.27	7.54366e-18	3.39008e-19	-0.36319	0.027	0.252	6.28996e-15	3.39008e-19	8.13157e-22
Kdelr1	4.25048e-22	-0.271756	0.044	0.292	7.88633e-18	1.90429e-14	-0.252589	0.097	0.325	3.53322e-10	1.90429e-14	8.50095e-22
Arl8b	4.42907e-22	-0.362182	0.025	0.255	8.21769e-18	1.46301e-17	-0.318659	0.021	0.228	2.71446e-13	1.46301e-17	8.85814e-22
Ccdc85b	4.60646e-22	-0.258897	0.03	0.266	8.54682e-18	2.20793e-18	-0.343726	0.033	0.257	4.0966e-14	2.20793e-18	9.21292e-22
Fam216a	4.79761e-22	-0.378999	0.008	0.222	8.90149e-18	7.1446e-15	-0.274572	0.006	0.17	1.32561e-10	7.1446e-15	9.59523e-22
Wrb	4.82289e-22	-0.47457	0.014	0.234	8.9484e-18	3.95406e-18	-0.499926	0.018	0.225	7.33636e-14	3.95406e-18	9.64579e-22
Agap1	5.57284e-22	-0.333484	0.019	0.242	1.03398e-17	1.39576e-17	-0.320843	0.006	0.198	2.58969e-13	1.39576e-17	1.11457e-21
Cmtm5	5.99497e-22	-0.799775	0.016	0.238	1.11231e-17	7.32145e-16	-0.677269	0.012	0.191	1.35842e-11	7.32145e-16	1.19899e-21
Slc2a1	1.67282e-20	-0.825288	0.041	0.266	3.10375e-16	6.39585e-22	-0.777463	0.027	0.276	1.18669e-17	1.67282e-20	1.27917e-21
Add1	6.58789e-22	-0.338892	0.041	0.278	1.22232e-17	3.58437e-18	-0.268438	0.036	0.26	6.65045e-14	3.58437e-18	1.31758e-21
Nrbp2	6.67437e-22	-0.41113	0.008	0.221	1.23836e-17	4.82102e-14	-0.290785	0.003	0.156	8.94492e-10	4.82102e-14	1.33487e-21
Fut9	6.75941e-22	-0.639623	0.014	0.233	1.25414e-17	5.46576e-20	-0.733303	0.021	0.245	1.01412e-15	5.46576e-20	1.35188e-21
Rps6	4.74183e-06	0.647031	0.53	0.634	0.0879798	6.84975e-22	0.728415	0.641	0.608	1.2709e-17	4.74183e-06	1.36995e-21
Inafm1	7.56941e-22	-0.406449	0.036	0.273	1.40443e-17	1.02648e-20	-0.596194	0.03	0.27	1.90453e-16	1.02648e-20	1.51388e-21
Tssc4	7.63103e-22	-0.405895	0.022	0.243	1.41586e-17	6.2486e-21	-0.459074	0.018	0.251	1.15937e-16	6.2486e-21	1.52621e-21
Zfp36l1	7.68518e-22	-0.560943	0.096	0.366	1.42591e-17	2.73451e-10	-0.283336	0.122	0.303	5.0736e-06	2.73451e-10	1.53704e-21
Syncrip	7.87283e-22	-0.303061	0.038	0.276	1.46072e-17	6.33206e-20	-0.305029	0.021	0.249	1.17485e-15	6.33206e-20	1.57457e-21
Gsn	7.92805e-22	-0.806423	0.019	0.242	1.47097e-17	1.39398e-17	-0.919118	0.036	0.25	2.58638e-13	1.39398e-17	1.58561e-21
Fgfr1	1.59671e-18	-0.510223	0.014	0.201	2.96253e-14	8.01234e-22	-0.700784	0.006	0.237	1.48661e-17	1.59671e-18	1.60247e-21
Osbpl1a	9.53143e-22	-0.391098	0.022	0.246	1.76846e-17	1.34388e-16	-0.378207	0.024	0.221	2.49343e-12	1.34388e-16	1.90629e-21
Hs2st1	2.02625e-15	-0.302299	0.036	0.214	3.7595e-11	9.72478e-22	-0.595612	0.021	0.264	1.80434e-17	2.02625e-15	1.94496e-21
Psmb8	1.52109e-08	1.01154	0.268	0.185	0.000282223	1.08869e-21	1.03025	0.359	0.193	2.01996e-17	1.52109e-08	2.17739e-21
Tspan2	1.13465e-21	-0.832398	0.014	0.231	2.10523e-17	1.72067e-19	-0.824327	0.006	0.215	3.19254e-15	1.72067e-19	2.2693e-21
Ccdc127	1.19851e-21	-0.308987	0.016	0.236	2.22371e-17	5.46734e-16	-0.275586	0.024	0.217	1.01441e-11	5.46734e-16	2.39702e-21
Syne1	1.20251e-21	-0.438203	0.011	0.224	2.23114e-17	1.58474e-15	-0.361993	0	0.165	2.94033e-11	1.58474e-15	2.40503e-21
Mt3	1.20541e-21	-1.07249	0.358	0.636	2.23652e-17	7.37869e-12	-0.721975	0.395	0.596	1.36904e-07	7.37869e-12	2.41082e-21
Sgce	1.40536e-18	-0.292668	0.041	0.252	2.60751e-14	1.21109e-21	-0.456599	0.036	0.293	2.24706e-17	1.40536e-18	2.42218e-21
Yipf1	1.23945e-21	-0.273602	0.03	0.261	2.29967e-17	3.66918e-18	-0.360261	0.043	0.27	6.80779e-14	3.66918e-18	2.4789e-21
Rnf208	1.26241e-21	-0.43455	0.014	0.228	2.34227e-17	8.47629e-17	-0.40581	0.009	0.196	1.57269e-12	8.47629e-17	2.52482e-21
Rundc3a	1.29072e-21	-0.347737	0.025	0.249	2.3948e-17	5.68261e-17	-0.407146	0.018	0.213	1.05435e-12	5.68261e-17	2.58144e-21
Map1a	1.30385e-21	-0.377494	0.011	0.225	2.41916e-17	5.7614e-18	-0.401532	0.003	0.195	1.06897e-13	5.7614e-18	2.6077e-21
Reep1	1.47636e-19	-0.602179	0.005	0.197	2.73924e-15	1.41848e-21	-0.776548	0.006	0.235	2.63185e-17	1.47636e-19	2.83697e-21
Gabrg1	1.42083e-21	-0.794375	0.019	0.239	2.63621e-17	6.95595e-19	-0.845485	0.04	0.263	1.29061e-14	6.95595e-19	2.84166e-21
Gstm7	1.43903e-21	-0.373714	0.014	0.231	2.66998e-17	8.0886e-15	-0.345078	0.009	0.176	1.50076e-10	8.0886e-15	2.87806e-21
Pllp	1.46779e-21	-0.910786	0.016	0.234	2.72334e-17	4.28267e-19	-0.990283	0.006	0.21	7.94607e-15	4.28267e-19	2.93558e-21
Gapdh	0.000915895	0.284949	0.675	0.822	1	1.55647e-21	0.522895	0.839	0.807	2.88788e-17	0.000915895	3.11295e-21
Cmip	1.61813e-21	-0.399837	0.044	0.284	3.00228e-17	4.58873e-17	-0.349081	0.043	0.258	8.51394e-13	4.58873e-17	3.23626e-21
Dlk1	1.07197e-16	-1.66855	0.027	0.207	1.98893e-12	1.70637e-21	-2.01373	0.046	0.286	3.166e-17	1.07197e-16	3.41274e-21
Dhcr24	1.09606e-18	-0.699843	0.011	0.199	2.03363e-14	1.8601e-21	-0.853575	0.009	0.239	3.45123e-17	1.09606e-18	3.7202e-21
Lrrn1	2.44397e-20	-0.539069	0.016	0.221	4.53454e-16	1.89002e-21	-0.643035	0.009	0.239	3.50674e-17	2.44397e-20	3.78004e-21
Hist3h2ba	2.1501e-21	-0.40828	0.025	0.247	3.9893e-17	5.54913e-19	-0.440264	0.003	0.205	1.02959e-14	5.54913e-19	4.30021e-21
Limch1	2.31037e-21	-0.352543	0.011	0.222	4.28666e-17	1.2878e-15	-0.304064	0.003	0.172	2.38939e-11	1.2878e-15	4.62074e-21
Ncald	2.46331e-21	-0.559868	0.027	0.253	4.57043e-17	1.60436e-20	-0.664939	0.006	0.225	2.97673e-16	1.60436e-20	4.92663e-21
Slc35g2	1.25599e-17	-0.587044	0.005	0.181	2.33037e-13	2.50493e-21	-0.854204	0.012	0.242	4.64764e-17	1.25599e-17	5.00986e-21
Grhpr	2.68853e-21	-0.38015	0.016	0.231	4.9883e-17	4.81717e-17	-0.288515	0.015	0.21	8.93777e-13	4.81717e-17	5.37706e-21
Nbea	2.76566e-21	-0.440849	0.022	0.238	5.13141e-17	5.73953e-17	-0.354796	0.012	0.204	1.06491e-12	5.73953e-17	5.53133e-21
Gria4	2.85968e-21	-0.692449	0.011	0.221	5.30586e-17	8.40193e-21	-0.690314	0.012	0.24	1.55889e-16	8.40193e-21	5.71937e-21
Sash1	2.97298e-21	-0.436832	0.019	0.237	5.51608e-17	2.50845e-18	-0.354769	0.006	0.206	4.65419e-14	2.50845e-18	5.94597e-21
Ccl27a	3.07221e-21	-0.367456	0.019	0.237	5.70018e-17	8.28665e-15	-0.304072	0.009	0.175	1.5375e-10	8.28665e-15	6.14442e-21
Arid1a	3.1206e-21	-0.290194	0.036	0.266	5.78997e-17	3.17562e-17	-0.263623	0.024	0.23	5.89205e-13	3.17562e-17	6.2412e-21
Ece1	8.22658e-21	-0.470076	0.014	0.224	1.52636e-16	3.24171e-21	-0.588784	0.012	0.243	6.01467e-17	8.22658e-21	6.48343e-21
Desi1	3.33586e-21	-0.477649	0.036	0.265	6.18936e-17	8.48778e-16	-0.46244	0.036	0.233	1.57482e-11	8.48778e-16	6.67172e-21
Slc6a17	1.78441e-18	-0.747102	0.005	0.188	3.31079e-14	3.34758e-21	-0.927531	0.009	0.235	6.2111e-17	1.78441e-18	6.69516e-21
Tmem106c	3.5082e-21	-0.260084	0.036	0.269	6.50912e-17	4.31417e-15	-0.272887	0.064	0.276	8.0045e-11	4.31417e-15	7.01641e-21
Sorcs3	3.7742e-19	-0.691784	0.014	0.208	7.00266e-15	3.57366e-21	-0.849983	0.015	0.248	6.63058e-17	3.7742e-19	7.14733e-21
Izumo4	3.84721e-21	-0.454812	0.016	0.23	7.13812e-17	6.54172e-17	-0.515185	0.015	0.208	1.21375e-12	6.54172e-17	7.69443e-21
Luzp2	4.27172e-21	-0.685719	0.019	0.234	7.92575e-17	4.60282e-13	-0.56288	0.04	0.207	8.54007e-09	4.60282e-13	8.54344e-21
Amotl2	4.3451e-21	-0.394605	0.003	0.207	8.06191e-17	6.07434e-16	-0.297274	0.003	0.176	1.12703e-11	6.07434e-16	8.69021e-21
Slit2	4.37475e-21	-0.749367	0.011	0.221	8.11692e-17	3.42934e-20	-0.783581	0	0.211	6.3628e-16	3.42934e-20	8.74951e-21
Agpat5	4.50293e-21	-0.318352	0.014	0.229	8.35474e-17	4.9324e-17	-0.393632	0.012	0.204	9.15157e-13	4.9324e-17	9.00586e-21
Zfp428	4.7132e-21	-0.407623	0.014	0.223	8.74488e-17	8.80477e-15	-0.270798	0.012	0.182	1.63364e-10	8.80477e-15	9.42641e-21
Plppr3	4.89559e-19	-0.702004	0.011	0.203	9.08327e-15	4.85179e-21	-0.914074	0.015	0.245	9.00201e-17	4.89559e-19	9.70358e-21
Por	4.90804e-21	-0.443647	0.016	0.228	9.10638e-17	5.73538e-19	-0.472113	0.027	0.249	1.06414e-14	5.73538e-19	9.81608e-21
Vstm2l	1.20986e-19	-0.868354	0.014	0.214	2.24477e-15	4.96156e-21	-1.02409	0.024	0.258	9.20568e-17	1.20986e-19	9.92312e-21
Nipal3	4.9661e-21	-0.56063	0.005	0.211	9.21409e-17	1.84259e-19	-0.623303	0.015	0.232	3.41874e-15	1.84259e-19	9.93219e-21
Creb3	4.96735e-21	-0.495546	0.027	0.247	9.21642e-17	3.30822e-15	-0.333437	0.061	0.271	6.13807e-11	3.30822e-15	9.9347e-21
Mpp5	5.06294e-21	-0.293703	0.016	0.229	9.39379e-17	1.93643e-16	-0.285122	0.009	0.193	3.59285e-12	1.93643e-16	1.01259e-20
Ctsf	5.44677e-21	-0.301254	0.068	0.326	1.01059e-16	9.21454e-16	-0.393153	0.106	0.347	1.70967e-11	9.21454e-16	1.08935e-20
Casd1	9.70413e-20	-0.571814	0.022	0.229	1.8005e-15	5.53675e-21	-0.700406	0.021	0.256	1.02729e-16	9.70413e-20	1.10735e-20
Arid5b	5.6742e-21	-0.343752	0.014	0.224	1.05279e-16	6.62867e-17	-0.315454	0.018	0.214	1.22988e-12	6.62867e-17	1.13484e-20
Egfl7	3.04284e-18	-1.13428	0.014	0.199	5.64569e-14	6.02422e-21	-1.13521	0.009	0.234	1.11773e-16	3.04284e-18	1.20484e-20
Gabra3	7.55126e-18	-0.713353	0.005	0.183	1.40106e-13	6.02834e-21	-0.910309	0.009	0.234	1.1185e-16	7.55126e-18	1.20567e-20
Slc1a3	6.27872e-21	-1.03454	0.06	0.3	1.16495e-16	5.15333e-12	-0.62781	0.067	0.24	9.56149e-08	5.15333e-12	1.25574e-20
Plp1	6.63188e-21	-3.01571	0.077	0.317	1.23048e-16	6.28406e-14	-2.69122	0.094	0.289	1.16594e-09	6.28406e-14	1.32638e-20
Bcap29	6.79374e-21	-0.450341	0.036	0.264	1.26051e-16	1.15905e-17	-0.483219	0.046	0.27	2.15051e-13	1.15905e-17	1.35875e-20
Ranbp2	7.01944e-21	-0.296236	0.033	0.257	1.30239e-16	2.27636e-17	-0.275859	0.024	0.23	4.22355e-13	2.27636e-17	1.40389e-20
Wdfy3	7.53259e-21	-0.285936	0.019	0.236	1.3976e-16	1.17061e-17	-0.338213	0.006	0.199	2.17194e-13	1.17061e-17	1.50652e-20
Gm13889	8.11049e-21	-0.71537	0.019	0.236	1.50482e-16	1.02163e-15	-0.827209	0.027	0.218	1.89553e-11	1.02163e-15	1.6221e-20
Mga	8.5864e-21	-0.31178	0.025	0.243	1.59312e-16	3.18271e-17	-0.270459	0.012	0.206	5.9052e-13	3.18271e-17	1.71728e-20
5031439G07Rik	8.79306e-21	-0.347822	0.052	0.292	1.63146e-16	4.06582e-13	-0.252396	0.058	0.243	7.54372e-09	4.06582e-13	1.75861e-20
Mlec	9.00495e-21	-0.256844	0.093	0.362	1.67078e-16	5.61301e-19	-0.427978	0.119	0.399	1.04144e-14	5.61301e-19	1.80099e-20
Erp44	9.26994e-21	-0.309042	0.038	0.271	1.71994e-16	1.40924e-15	-0.348355	0.073	0.294	2.61471e-11	1.40924e-15	1.85399e-20
Fbxo44	9.43757e-21	-0.3386	0.014	0.225	1.75105e-16	1.00533e-14	-0.286157	0.006	0.169	1.86528e-10	1.00533e-14	1.88751e-20
Cd59a	9.60254e-21	-0.556717	0.011	0.215	1.78166e-16	3.27495e-18	-0.5562	0.009	0.209	6.07634e-14	3.27495e-18	1.92051e-20
Ero1l	9.64099e-21	-0.569497	0.005	0.209	1.78879e-16	8.4079e-19	-0.68471	0.021	0.233	1.56e-14	8.4079e-19	1.9282e-20
Tmem181a	9.88072e-21	-0.454435	0.011	0.219	1.83327e-16	2.68619e-18	-0.550545	0.006	0.205	4.98396e-14	2.68619e-18	1.97614e-20
Tmem38a	1.03957e-17	-0.436935	0.011	0.191	1.92881e-13	1.02809e-20	-0.621929	0.003	0.222	1.90752e-16	1.03957e-17	2.05618e-20
Arsb	2.32951e-18	-0.440206	0.074	0.3	4.32217e-14	1.07829e-20	-0.556117	0.085	0.356	2.00067e-16	2.32951e-18	2.15659e-20
Pds5b	1.1105e-20	-0.317995	0.014	0.223	2.06042e-16	4.97688e-15	-0.28746	0.003	0.167	9.2341e-11	4.97688e-15	2.22099e-20
Vim	1.11174e-20	-0.941055	0.019	0.23	2.06272e-16	6.87494e-17	-0.984911	0.027	0.222	1.27558e-12	6.87494e-17	2.22348e-20
Atp2b2	1.14863e-20	-0.701758	0.005	0.206	2.13118e-16	2.63097e-18	-0.726988	0.021	0.231	4.88151e-14	2.63097e-18	2.29727e-20
Braf	1.15036e-20	-0.314791	0.025	0.24	2.13437e-16	4.09582e-15	-0.253685	0.018	0.196	7.59939e-11	4.09582e-15	2.30071e-20
Suco	3.46855e-16	-0.389588	0.038	0.225	6.43554e-12	1.20649e-20	-0.548733	0.024	0.258	2.23852e-16	3.46855e-16	2.41298e-20
Prrt1	1.24566e-20	-0.388944	0.016	0.226	2.3112e-16	2.65085e-15	-0.397398	0.009	0.18	4.91838e-11	2.65085e-15	2.49132e-20
Sema5a	8.26374e-17	-0.871533	0.008	0.177	1.53325e-12	1.28797e-20	-0.999765	0.006	0.226	2.3897e-16	8.26374e-17	2.57594e-20
Slc38a10	3.25254e-19	-0.435307	0.036	0.248	6.03476e-15	1.30547e-20	-0.556839	0.046	0.294	2.42218e-16	3.25254e-19	2.61095e-20
Oprl1	1.78728e-18	-0.721768	0.011	0.196	3.31612e-14	1.33296e-20	-0.852701	0.015	0.242	2.47318e-16	1.78728e-18	2.66593e-20
Sec61a2	5.54317e-18	-0.457928	0.011	0.194	1.02848e-13	1.39196e-20	-0.578077	0.003	0.221	2.58265e-16	5.54317e-18	2.78393e-20
Ergic1	1.41438e-20	-0.589238	0.019	0.23	2.62423e-16	1.9262e-20	-0.677668	0.04	0.281	3.57388e-16	1.9262e-20	2.82875e-20
Wdr6	2.7464e-20	-0.433417	0.03	0.247	5.09568e-16	1.48261e-20	-0.547703	0.015	0.242	2.75083e-16	2.7464e-20	2.96521e-20
Tmeff2	1.48645e-20	-0.62945	0.003	0.201	2.75796e-16	4.70233e-20	-0.733391	0.012	0.232	8.7247e-16	4.70233e-20	2.9729e-20
Tmem191c	1.52506e-20	-0.396363	0.014	0.221	2.82959e-16	3.07159e-12	-0.280953	0.03	0.187	5.69903e-08	3.07159e-12	3.05011e-20
Rorb	1.54419e-20	-0.566665	0.019	0.23	2.86509e-16	1.18583e-14	-0.568532	0.006	0.168	2.2002e-10	1.18583e-14	3.08838e-20
Csmd3	1.62577e-20	-0.483821	0.016	0.223	3.01645e-16	1.52269e-17	-0.50558	0.006	0.197	2.82521e-13	1.52269e-17	3.25153e-20
Glt8d1	6.30164e-18	-0.354364	0.027	0.223	1.16921e-13	1.65138e-20	-0.562855	0.012	0.236	3.06397e-16	6.30164e-18	3.30276e-20
Ppme1	1.66455e-20	-0.32533	0.022	0.236	3.0884e-16	1.60414e-15	-0.299523	0.027	0.216	2.97632e-11	1.60414e-15	3.3291e-20
Prr7	1.71256e-20	-0.341791	0.022	0.236	3.17748e-16	5.07261e-18	-0.432682	0.027	0.24	9.41172e-14	5.07261e-18	3.42512e-20
Nrsn1	1.75238e-20	-0.897754	0.025	0.237	3.25136e-16	2.49114e-19	-0.82809	0.04	0.269	4.62206e-15	2.49114e-19	3.50475e-20
Mllt11	1.76274e-20	-0.701572	0.025	0.237	3.27058e-16	4.06333e-14	-0.485992	0.046	0.229	7.53909e-10	4.06333e-14	3.52547e-20
Tmbim1	1.76298e-20	-0.413672	0.014	0.221	3.27103e-16	2.42989e-20	-0.457667	0.006	0.224	4.50841e-16	2.42989e-20	3.52596e-20
Ppp3r1	1.8107e-20	-0.259893	0.049	0.283	3.35956e-16	1.69225e-15	-0.306814	0.049	0.255	3.13981e-11	1.69225e-15	3.62139e-20
Spry2	1.92745e-20	-0.414538	0.027	0.245	3.57619e-16	1.26012e-13	-0.260269	0.021	0.186	2.33802e-09	1.26012e-13	3.85489e-20
Cdc37l1	2.00226e-20	-0.358504	0.019	0.231	3.71499e-16	6.14072e-18	-0.348845	0.006	0.2	1.13935e-13	6.14072e-18	4.00452e-20
Atp2b4	2.09113e-20	-0.66701	0.008	0.21	3.87989e-16	7.38978e-20	-0.778797	0.009	0.223	1.3711e-15	7.38978e-20	4.18227e-20
Lrp3	1.08931e-16	-0.466635	0.016	0.19	2.02111e-12	2.09586e-20	-0.631265	0.012	0.235	3.88866e-16	1.08931e-16	4.19172e-20
Ext2	6.29344e-18	-0.480506	0.016	0.204	1.16768e-13	2.10089e-20	-0.576136	0.021	0.252	3.89798e-16	6.29344e-18	4.20177e-20
Zer1	2.12409e-20	-0.342652	0.011	0.214	3.94104e-16	3.71038e-13	-0.27447	0.003	0.147	6.88424e-09	3.71038e-13	4.24818e-20
Upf3b	2.14832e-20	-0.256606	0.027	0.244	3.98599e-16	3.654e-17	-0.271819	0.006	0.194	6.77964e-13	3.654e-17	4.29664e-20
Dbi	2.17533e-20	-1.05888	0.415	0.673	4.0361e-16	0.000432964	-0.841517	0.517	0.599	1	0.000432964	4.35066e-20
Cbx6	2.20109e-20	-0.303277	0.014	0.221	4.08391e-16	1.3232e-15	-0.277084	0.018	0.201	2.45507e-11	1.3232e-15	4.40219e-20
Bhlhb9	2.25337e-20	-0.313152	0.025	0.238	4.18089e-16	2.22776e-16	-0.298836	0.006	0.186	4.13338e-12	2.22776e-16	4.50673e-20
Fam134b	2.37517e-20	-0.319953	0.068	0.319	4.40689e-16	7.27335e-18	-0.319603	0.07	0.316	1.3495e-13	7.27335e-18	4.75033e-20
Mpzl1	1.87589e-19	-0.436506	0.005	0.197	3.48052e-15	2.42259e-20	-0.550094	0	0.212	4.49487e-16	1.87589e-19	4.84518e-20
Adgrb2	6.92379e-18	-0.566702	0.016	0.202	1.28464e-13	2.486e-20	-0.745167	0.015	0.24	4.61253e-16	6.92379e-18	4.97201e-20
Fhl1	2.53554e-20	-0.35359	0.016	0.225	4.70444e-16	2.15065e-17	-0.374833	0	0.184	3.99032e-13	2.15065e-17	5.07108e-20
Stxbp1	2.55672e-20	-0.540134	0.022	0.233	4.74375e-16	5.66001e-16	-0.392916	0.024	0.217	1.05016e-11	5.66001e-16	5.11345e-20
Ttyh3	2.57961e-20	-0.50139	0.046	0.273	4.7862e-16	1.19201e-17	-0.505076	0.04	0.257	2.21166e-13	1.19201e-17	5.15922e-20
Sigmar1	2.91092e-17	-0.352822	0.027	0.217	5.40093e-13	2.6248e-20	-0.532575	0.012	0.236	4.87006e-16	2.91092e-17	5.24961e-20
Camk2n2	5.4827e-19	-0.402242	0.044	0.262	1.01726e-14	2.64138e-20	-0.575688	0.018	0.247	4.90082e-16	5.4827e-19	5.28277e-20
Txndc16	2.69908e-20	-0.39761	0.011	0.216	5.00786e-16	1.50457e-16	-0.388699	0.012	0.199	2.79158e-12	1.50457e-16	5.39815e-20
Pcdh11x	2.81411e-20	-0.633191	0.014	0.216	5.2213e-16	6.65879e-19	-0.606905	0.006	0.21	1.23547e-14	6.65879e-19	5.62823e-20
Epm2aip1	2.9104e-20	-0.346372	0.019	0.225	5.39996e-16	1.03606e-17	-0.38308	0	0.187	1.9223e-13	1.03606e-17	5.82081e-20
Wfs1	3.90899e-17	-0.654374	0.011	0.186	7.25274e-13	2.93169e-20	-0.911618	0.015	0.238	5.43947e-16	3.90899e-17	5.86339e-20
Nbr1	2.94098e-20	-0.29325	0.022	0.233	5.4567e-16	7.97581e-18	-0.293045	0.006	0.2	1.47983e-13	7.97581e-18	5.88196e-20
Slc7a14	1.66303e-15	-0.668546	0.008	0.166	3.08558e-11	2.99234e-20	-0.916572	0.006	0.222	5.55199e-16	1.66303e-15	5.98468e-20
Mkl2	3.09275e-20	-0.257981	0.019	0.231	5.73829e-16	8.46996e-14	-0.272148	0.006	0.159	1.57152e-09	8.46996e-14	6.1855e-20
Tmem132b	3.1625e-20	-0.525495	0.014	0.215	5.8677e-16	4.35817e-17	-0.49734	0.018	0.215	8.08615e-13	4.35817e-17	6.325e-20
Mgat5	1.26526e-17	-0.410462	0.022	0.21	2.34757e-13	3.20471e-20	-0.639157	0.021	0.249	5.94603e-16	1.26526e-17	6.40943e-20
Auts2	3.21754e-20	-0.351594	0.003	0.199	5.96982e-16	3.84704e-14	-0.259559	0.006	0.163	7.1378e-10	3.84704e-14	6.43508e-20
Zdhhc17	3.21962e-20	-0.471396	0.003	0.199	5.97368e-16	1.09612e-17	-0.507067	0.009	0.205	2.03374e-13	1.09612e-17	6.43924e-20
Serp2	3.26423e-20	-0.617798	0.03	0.246	6.05645e-16	1.28846e-16	-0.418599	0.024	0.224	2.39061e-12	1.28846e-16	6.52845e-20
Cd320	3.51168e-20	-0.356763	0.014	0.22	6.51557e-16	4.18357e-19	-0.547754	0.03	0.254	7.7622e-15	4.18357e-19	7.02336e-20
Slc1a4	6.8879e-19	-0.535782	0.003	0.188	1.27798e-14	3.6758e-20	-0.700104	0	0.211	6.82008e-16	6.8879e-19	7.3516e-20
Tmem57	3.7621e-20	-0.367317	0.019	0.227	6.98019e-16	2.24762e-18	-0.403299	0.021	0.234	4.17023e-14	2.24762e-18	7.52419e-20
Eid2	3.79241e-20	-0.319644	0.033	0.249	7.03644e-16	2.00831e-16	-0.275795	0.021	0.215	3.72621e-12	2.00831e-16	7.58482e-20
Ppm1l	6.50457e-17	-0.531271	0.019	0.197	1.20686e-12	3.80558e-20	-0.666337	0.015	0.239	7.06088e-16	6.50457e-17	7.61116e-20
Sun1	3.82192e-20	-0.439235	0.016	0.22	7.09119e-16	3.81661e-18	-0.542373	0.024	0.235	7.08134e-14	3.81661e-18	7.64384e-20
Tmem87b	3.94544e-20	-0.547322	0.008	0.208	7.32038e-16	6.71268e-19	-0.578759	0.012	0.222	1.24547e-14	6.71268e-19	7.89089e-20
Dnm1l	4.02269e-20	-0.316007	0.027	0.241	7.46371e-16	6.95027e-18	-0.314087	0.009	0.207	1.28955e-13	6.95027e-18	8.04539e-20
Tubb3	4.23073e-20	-0.567731	0.011	0.21	7.8497e-16	2.6787e-14	-0.450464	0.021	0.192	4.97006e-10	2.6787e-14	8.46147e-20
B4galt3	1.06179e-19	-0.47857	0.022	0.229	1.97004e-15	4.27516e-20	-0.626513	0.021	0.248	7.93213e-16	1.06179e-19	8.55032e-20
Dusp26	4.40797e-20	-0.423799	0.011	0.211	8.17855e-16	7.83311e-14	-0.33548	0.006	0.16	1.45336e-09	7.83311e-14	8.81594e-20
Gria3	1.52973e-16	-0.669079	0.019	0.192	2.83827e-12	4.51001e-20	-0.881445	0.009	0.225	8.36787e-16	1.52973e-16	9.02002e-20
Tmem178b	1.6261e-19	-0.618599	0.005	0.197	3.01706e-15	4.52569e-20	-0.706351	0	0.21	8.39696e-16	1.6261e-19	9.05137e-20
Sorl1	2.02879e-15	-0.364788	0.049	0.237	3.76422e-11	4.59024e-20	-0.740798	0.036	0.269	8.51673e-16	2.02879e-15	9.18048e-20
Gap43	2.73728e-16	-0.673845	0.049	0.241	5.07875e-12	4.73947e-20	-0.756615	0.024	0.253	8.79361e-16	2.73728e-16	9.47894e-20
Tspan33	4.82312e-20	-0.524596	0.025	0.237	8.94882e-16	4.72432e-15	-0.37618	0.046	0.243	8.7655e-11	4.72432e-15	9.64624e-20
Lrrn3	4.89568e-20	-0.653649	0.011	0.211	9.08344e-16	1.56766e-18	-0.718305	0.027	0.243	2.90863e-14	1.56766e-18	9.79135e-20
Slc6a11	5.02271e-20	-0.994848	0.019	0.226	9.31914e-16	2.81267e-13	-0.75146	0.018	0.176	5.21863e-09	2.81267e-13	1.00454e-19
Dnajc18	5.12656e-20	-0.412813	0.011	0.213	9.51182e-16	1.55447e-14	-0.342835	0.021	0.196	2.88416e-10	1.55447e-14	1.02531e-19
Dirc2	5.18268e-20	-0.445044	0.005	0.203	9.61594e-16	8.38844e-18	-0.433594	0.021	0.228	1.55639e-13	8.38844e-18	1.03654e-19
Nucb1	1.16492e-19	-0.43223	0.071	0.312	2.16138e-15	5.186e-20	-0.601082	0.094	0.363	9.6221e-16	1.16492e-19	1.0372e-19
Qk	5.23806e-20	-0.429742	0.243	0.56	9.7187e-16	3.62467e-15	-0.550341	0.219	0.481	6.72521e-11	3.62467e-15	1.04761e-19
Tmem119	3.34234e-13	0.920112	0.224	0.107	6.20137e-09	5.41964e-20	0.894935	0.252	0.101	1.00556e-15	3.34234e-13	1.08393e-19
Apbb2	5.52899e-20	-0.335552	0.008	0.205	1.02585e-15	5.3434e-15	-0.272923	0.003	0.166	9.91415e-11	5.3434e-15	1.1058e-19
Bace1	1.34605e-18	-0.526478	0.011	0.197	2.49746e-14	5.6761e-20	-0.634864	0.003	0.215	1.05314e-15	1.34605e-18	1.13522e-19
Tmem131	1.72353e-19	-0.471912	0.027	0.236	3.19785e-15	5.75576e-20	-0.49491	0.04	0.281	1.06792e-15	1.72353e-19	1.15115e-19
Ece2	5.81313e-20	-0.450795	0.019	0.228	1.07857e-15	1.72393e-19	-0.628322	0.018	0.238	3.19858e-15	1.72393e-19	1.16263e-19
Tmem248	5.83116e-20	-0.458643	0.027	0.24	1.08191e-15	3.33822e-12	-0.316761	0.079	0.265	6.19374e-08	3.33822e-12	1.16623e-19
Lman2	6.3717e-20	-0.375093	0.066	0.309	1.18221e-15	6.75523e-20	-0.458957	0.106	0.384	1.25337e-15	6.75523e-20	1.27434e-19
Plbd2	4.7375e-16	-0.34586	0.055	0.255	8.78995e-12	6.47577e-20	-0.568818	0.058	0.307	1.20151e-15	4.7375e-16	1.29515e-19
Hspa1b	6.50948e-20	-0.637863	0.016	0.219	1.20777e-15	3.57752e-13	-0.404779	0.021	0.182	6.63773e-09	3.57752e-13	1.3019e-19
Inpp4a	6.76584e-20	-0.342741	0.038	0.257	1.25533e-15	2.66884e-12	-0.250779	0.027	0.182	4.95177e-08	2.66884e-12	1.35317e-19
[truncated: 912 more rows]

## Sheet: cl2 cons
	TUMOR_p_val	TUMOR_avg_logFC	TUMOR_pct.1	TUMOR_pct.2	TUMOR_p_val_adj	SHAM_p_val	SHAM_avg_logFC	SHAM_pct.1	SHAM_pct.2	SHAM_p_val_adj	max_pval	minimump_p_val
[truncated: 2,424 more rows]

[truncated: 17 more sheets: cl3 cons, cl4 cons, cl5 cons, cl6 cons, cl7 cons, cl8 cons, cl9  cons, cl10 cons, cl11  cons, cl12 cons, cl13  cons, cl14  cons, cl15  cons, cl16  cons, cl17 cons, cl18  cons, cl19  cons]
