# Supplementary material for: Critical changes in hypothalamic gene networks in response to pancreatic cancer as found by single-cell RNA sequencing
Source: Mol Metab. 2022 Jan 11;58:101441. doi: 10.1016/j.molmet.2022.101441 (PMC8851272; doi:10.1016/j.molmet.2022.101441)
Supplement: Multimedia component 6 [file mmc6.xlsx]

## Sheet: results
symbol	baseMean	log2FoldChange	lfcSE	stat	pvalue	padj
Cfb	131.9	5.15603	0.398702	12.932	2.96848e-38	5.29399e-34
Il2rb	81.2482	4.30097	0.422741	10.174	2.59024e-24	1.53981e-20
Pld4	560.682	2.12597	0.208542	10.1944	2.09995e-24	1.53981e-20
Ifi44	86.3279	3.37096	0.33996	9.91577	3.55502e-23	1.58501e-19
H2-Q8	48.4957	9.34747	0.950978	9.82933	8.41776e-23	3.00245e-19
Fcgr4	75.2075	4.38476	0.464603	9.43764	3.81261e-21	9.15635e-18
Oas1a	87.5209	3.35316	0.35559	9.42983	4.10737e-21	9.15635e-18
Il10ra	178.449	2.0318	0.214859	9.45647	3.18529e-21	9.15635e-18
Uba7	185.186	2.57309	0.275952	9.3244	1.11618e-20	2.08816e-17
Irf1	312.831	2.44311	0.262156	9.31932	1.17089e-20	2.08816e-17
Epsti1	89.8668	3.03053	0.339503	8.92638	4.40172e-19	7.13639e-16
Oas3	74.106	2.26792	0.254987	8.89423	5.88239e-19	8.74221e-16
H2-T22	628.672	1.80227	0.204442	8.81555	1.19094e-18	1.63379e-15
Irf7	453.804	3.68946	0.420453	8.77497	1.70956e-18	2.17773e-15
Oasl1	28.14	3.47898	0.399558	8.70708	3.11814e-18	3.68656e-15
Gm8909	74.3839	3.25396	0.374002	8.70039	3.30745e-18	3.68656e-15
Capn3	178.338	1.95814	0.22547	8.68469	3.79774e-18	3.98405e-15
Alox5ap	155.44	1.88857	0.218945	8.62579	6.36522e-18	6.30652e-15
Ifi30	267.993	2.4858	0.28908	8.59898	8.04255e-18	7.54899e-15
Cyp4f18	39.7801	4.8164	0.560617	8.59125	8.60253e-18	7.67088e-15
Ms4a4c	31.149	4.87553	0.568057	8.58281	9.25808e-18	7.86231e-15
Selplg	1297.53	1.28287	0.149744	8.56708	1.06138e-17	8.60397e-15
Ifi27l2a	111.719	3.73637	0.437419	8.54186	1.32083e-17	9.81488e-15
Ms4a6b	55.417	3.71764	0.435037	8.54558	1.27895e-17	9.81488e-15
Irf9	517.744	1.86506	0.219234	8.5072	1.78183e-17	1.27109e-14
Usp18	87.8235	3.11832	0.369087	8.44874	2.94457e-17	2.01975e-14
Tap2	631.662	1.89087	0.2242	8.43385	3.34487e-17	2.20935e-14
H2-Oa	87.8554	3.88498	0.461248	8.42277	3.67697e-17	2.34197e-14
Isg15	87.0884	3.35773	0.399292	8.40919	4.12836e-17	2.5388e-14
Hck	115.392	2.41216	0.287089	8.40213	4.38444e-17	2.6064e-14
Gbp8	51.4361	4.58713	0.546942	8.38687	4.99239e-17	2.87207e-14
Fgd2	202.493	1.6916	0.202989	8.33347	7.8507e-17	4.37529e-14
Jchain	38.8011	3.61041	0.433461	8.32927	8.13419e-17	4.39591e-14
Igtp	1074.8	4.40429	0.529704	8.31462	9.2046e-17	4.82808e-14
Serpina3f	35.7298	6.02056	0.729479	8.25323	1.54172e-16	7.8557e-14
H2-Q4	942.374	2.94849	0.35756	8.24615	1.63575e-16	8.10334e-14
H2-T23	761.852	3.33153	0.404898	8.22806	1.90262e-16	9.17063e-14
Ifi213	24.9048	4.00959	0.488656	8.20533	2.29958e-16	1.07923e-13
Tlr12	54.6538	2.70817	0.33142	8.1714	3.04819e-16	1.39388e-13
Sash3	87.3379	2.07909	0.254866	8.15759	3.41779e-16	1.52382e-13
Stat1	2108.05	3.02739	0.372318	8.1312	4.25073e-16	1.82194e-13
Fcgr1	162.44	2.37012	0.291526	8.13006	4.29077e-16	1.82194e-13
Saa3	114.515	7.72991	0.953045	8.11075	5.03101e-16	2.08658e-13
Tapbp	1573.77	1.55446	0.194344	7.99849	1.25955e-15	5.10518e-13
Neurl3	56.3878	2.30495	0.289512	7.96151	1.69955e-15	6.73549e-13
Tlr9	105.516	2.47919	0.311683	7.9542	1.80287e-15	6.98964e-13
Ptprcap	21.7185	4.5473	0.575366	7.90332	2.71569e-15	1.03046e-12
AB124611	52.9414	3.79504	0.481877	7.87553	3.39308e-15	1.26067e-12
Trim30a	166.877	2.68434	0.341091	7.86987	3.55013e-15	1.2921e-12
Themis2	103.352	2.62565	0.333803	7.86587	3.66551e-15	1.30742e-12
Il12rb1	77.8397	3.25161	0.414215	7.85006	4.15827e-15	1.45409e-12
Tgtp2	424.156	4.61774	0.590044	7.82609	5.03261e-15	1.72599e-12
Ifi205	23.7381	5.23588	0.669288	7.82305	5.15585e-15	1.7349e-12
Ifi27	459.516	1.50445	0.192825	7.80219	6.08422e-15	2.00937e-12
Slfn8	95.7938	3.10339	0.399243	7.77318	7.65394e-15	2.43751e-12
Il18bp	210.935	2.05708	0.264608	7.77405	7.6014e-15	2.43751e-12
Fermt3	196.914	1.86966	0.240672	7.76852	7.94075e-15	2.48448e-12
Sp140	62.6937	2.94633	0.381176	7.72958	1.07901e-14	3.31776e-12
Parp14	230.374	2.58786	0.335223	7.71983	1.16485e-14	3.521e-12
Dtx3l	222.434	1.95378	0.25324	7.71515	1.20844e-14	3.59188e-12
Dnase1l3	32.2841	5.39765	0.700002	7.7109	1.24931e-14	3.65248e-12
Apobec3	245.738	2.16475	0.281107	7.70082	1.35201e-14	3.88899e-12
Acod1	35.3826	4.97783	0.646854	7.69545	1.41e-14	3.99142e-12
Ncf1	283.892	1.96966	0.256073	7.69179	1.45089e-14	4.043e-12
Bst2	291.538	3.53814	0.461489	7.66678	1.76364e-14	4.83888e-12
Syk	137.916	1.42026	0.185518	7.65564	1.92345e-14	5.19741e-12
Parp9	178.239	2.3834	0.311721	7.64595	2.0741e-14	5.52082e-12
Pik3ap1	280.54	2.142	0.280415	7.63867	2.19478e-14	5.75612e-12
Kcnk6	116.167	1.55683	0.20386	7.63677	2.22743e-14	5.75709e-12
Coro1a	985.74	0.794762	0.104303	7.61976	2.54145e-14	6.47489e-12
Oasl2	996.037	3.5193	0.462945	7.60197	2.91664e-14	7.3261e-12
Unc93b1	788.651	1.65666	0.218752	7.57324	3.64026e-14	9.01672e-12
Lgals3bp	2686.58	2.12139	0.280604	7.56009	4.02794e-14	9.8403e-12
Parp10	137.566	2.39849	0.317552	7.55305	4.2517e-14	1.02466e-11
Trim14	77.4813	2.10717	0.279203	7.54711	4.45019e-14	1.0582e-11
Psmb8	386.721	3.42689	0.45547	7.52385	5.31879e-14	1.23189e-11
H2-DMa	494.8	1.75878	0.233712	7.52542	5.25528e-14	1.23189e-11
Tmem119	497.127	1.45199	0.193181	7.51622	5.63846e-14	1.28918e-11
Ifi47	200.579	3.77367	0.502781	7.50559	6.11513e-14	1.38047e-11
Slco2b1	705.27	1.13415	0.151307	7.49565	6.59689e-14	1.47061e-11
Tap1	852.24	3.59638	0.483128	7.44395	9.77193e-14	2.15151e-11
Nlrc5	245.616	4.16108	0.559546	7.43654	1.03357e-13	2.24789e-11
Ccr5	118.761	1.88846	0.254145	7.43063	1.08084e-13	2.29472e-11
Tnfrsf1b	302.525	1.49542	0.201232	7.43133	1.07513e-13	2.29472e-11
Gm12250	127.98	5.19853	0.700731	7.41873	1.18249e-13	2.481e-11
Ddx58	289.738	1.57442	0.212814	7.39809	1.38155e-13	2.86495e-11
Cd6	28.4126	3.82237	0.517386	7.38785	1.49222e-13	3.05888e-11
Phf11b	61.0812	3.20273	0.434957	7.36332	1.79393e-13	3.63557e-11
H2-D1	5380.55	3.13461	0.426205	7.3547	1.91351e-13	3.83433e-11
Vav1	152.263	1.87866	0.255899	7.34141	2.11353e-13	4.18807e-11
Calhm6	23.6256	3.85029	0.524603	7.33942	2.14516e-13	4.20405e-11
Myo1g	79.5416	3.4689	0.472963	7.3344	2.22721e-13	4.31739e-11
Rtp4	231.165	3.14537	0.429319	7.32641	2.36397e-13	4.49021e-11
Hk2	129.452	1.27362	0.173843	7.32626	2.36671e-13	4.49021e-11
Ifi209	51.5762	4.44867	0.607997	7.31693	2.53704e-13	4.76269e-11
Adgre1	238.061	2.02294	0.276705	7.31081	2.65537e-13	4.9329e-11
Lgals9	272.559	1.99086	0.272605	7.30312	2.81181e-13	5.16966e-11
Vcam1	737.514	0.921613	0.126335	7.29496	2.98737e-13	5.43641e-11
Gm4841	26.2818	4.33873	0.596001	7.27973	3.3448e-13	6.02537e-11
Gsdmd	86.6	1.84916	0.255728	7.23094	4.79664e-13	8.55432e-11
Ube2l6	244.839	2.02736	0.280456	7.22878	4.8736e-13	8.60553e-11
Trim30d	103.512	1.926	0.26683	7.21807	5.27319e-13	9.21982e-11
Herc6	181.506	1.75947	0.24395	7.21242	5.49671e-13	9.51731e-11
Dock2	195.691	1.85092	0.256893	7.20503	5.80313e-13	9.95125e-11
Serpina3g	63.8327	2.70713	0.375886	7.202	5.93344e-13	1.00778e-10
Ly9	58.9336	3.34334	0.464476	7.19809	6.10631e-13	1.02736e-10
Cmklr1	105.422	1.55074	0.215511	7.19567	6.21562e-13	1.03598e-10
Tor3a	315.276	1.27374	0.177211	7.1877	6.58918e-13	1.08807e-10
Abcc3	80.8454	1.68728	0.23528	7.17137	7.42492e-13	1.21483e-10
Gm4951	118.088	5.13467	0.716284	7.16849	7.58307e-13	1.22942e-10
Ly6a	551.046	1.54663	0.215826	7.1661	7.71666e-13	1.23981e-10
Irgm1	953.936	3.43303	0.481594	7.12846	1.01496e-12	1.60184e-10
Ifi208	18.9983	3.35833	0.471075	7.12907	1.01053e-12	1.60184e-10
Il4ra	321.246	0.855555	0.120883	7.07752	1.46761e-12	2.2959e-10
Lpcat2	399.155	1.29346	0.183118	7.06353	1.62327e-12	2.51734e-10
H2-K1	3203.73	3.38772	0.47973	7.06174	1.64434e-12	2.52242e-10
Lrrc25	39.3684	2.6567	0.376257	7.06085	1.65484e-12	2.52242e-10
Socs3	119.015	1.62349	0.229972	7.05952	1.67084e-12	2.52523e-10
Crybb1	85.6936	1.98818	0.282399	7.04034	1.91773e-12	2.87402e-10
Sp110	100.441	2.42182	0.344613	7.02767	2.10015e-12	3.12118e-10
Socs1	95.45	1.50883	0.215536	7.00034	2.55342e-12	3.76345e-10
Gzmb	17.211	4.74934	0.678606	6.99867	2.58401e-12	3.77732e-10
Arhgap4	128.295	1.38467	0.198396	6.97936	2.96534e-12	4.2995e-10
Gvin3	93.5236	2.99523	0.431341	6.94398	3.81202e-12	5.48255e-10
Gbp2	869.065	4.1669	0.600357	6.9407	3.90148e-12	5.56632e-10
Lsp1	197.802	1.98155	0.285988	6.92879	4.24443e-12	6.00755e-10
Xdh	195.461	1.28644	0.186077	6.91348	4.72893e-12	6.6406e-10
Arhgdib	288.575	2.01539	0.292393	6.89277	5.47168e-12	7.62359e-10
Dock8	191.731	1.5575	0.226163	6.88661	5.71359e-12	7.89893e-10
Sting1	177.994	1.96868	0.286134	6.88026	5.97429e-12	8.19581e-10
Nckap1l	438.339	1.48018	0.21524	6.87688	6.11782e-12	8.32864e-10
Gmfg	28.2107	2.49077	0.364693	6.82979	8.50382e-12	1.14892e-09
Ms4a4b	35.7669	4.73065	0.693014	6.82619	8.71989e-12	1.16925e-09
Slamf8	59.3509	3.54318	0.51974	6.81721	9.28239e-12	1.22624e-09
Stat2	765.479	1.4718	0.215883	6.8176	9.25729e-12	1.22624e-09
Ifih1	199.569	1.69362	0.24899	6.80198	1.03193e-11	1.35319e-09
Slfn2	97.5093	3.05527	0.45058	6.78075	1.19557e-11	1.55634e-09
Ifi35	98.1973	1.93445	0.285394	6.77819	1.21692e-11	1.57265e-09
Ctsh	503.173	1.59781	0.236128	6.7667	1.31753e-11	1.69042e-09
H2-DMb1	232.411	2.92897	0.433432	6.75762	1.40277e-11	1.78693e-09
Jak3	292.505	1.0029	0.148482	6.75433	1.43492e-11	1.81492e-09
Itgb7	72.1079	3.04859	0.451439	6.75305	1.44768e-11	1.81816e-09
Gbp2b	11.1766	6.73575	0.997594	6.75199	1.45832e-11	1.81871e-09
Mpeg1	1756.53	2.45717	0.365048	6.73107	1.68424e-11	2.08589e-09
Pik3r5	81.6925	1.42323	0.211477	6.72996	1.69714e-11	2.08737e-09
Ly6e	5882.84	1.0269	0.152894	6.71644	1.86216e-11	2.27464e-09
Slfn1	33.5787	4.80797	0.717216	6.70365	2.03279e-11	2.46617e-09
Znfx1	1238.64	0.588743	0.0878914	6.69853	2.10532e-11	2.53691e-09
Gimap4	50.726	3.72959	0.558602	6.67665	2.4447e-11	2.92609e-09
Gbp3	386.275	3.22046	0.482566	6.67362	2.49571e-11	2.96724e-09
Oas2	56.991	2.98866	0.448085	6.66986	2.56056e-11	3.02417e-09
Casp1	38.9244	2.60954	0.391731	6.66157	2.70925e-11	3.17873e-09
Lst1	36.2554	2.27789	0.342156	6.65744	2.78639e-11	3.24787e-09
Ifit3	816.535	2.80226	0.421661	6.64576	3.01656e-11	3.49333e-09
Tagap	48.8429	2.71772	0.409038	6.64418	3.04918e-11	3.50833e-09
Gbp6	942.027	4.10913	0.619191	6.63629	3.21685e-11	3.67752e-09
Hk3	95.7469	2.09944	0.317237	6.61788	3.64379e-11	4.13907e-09
Irf5	219.533	1.47041	0.222346	6.61318	3.76147e-11	4.2457e-09
Plcb2	113.256	2.01739	0.305761	6.59793	4.16942e-11	4.67657e-09
Ctsc	504.509	2.33049	0.353587	6.59098	4.36926e-11	4.87009e-09
Parp3	232.825	1.52519	0.231635	6.58446	4.56555e-11	5.05727e-09
Ccdc88b	116.073	1.4509	0.220506	6.57988	4.70835e-11	5.18325e-09
Syngr2	552.652	0.980155	0.149161	6.57111	4.99402e-11	5.46401e-09
Il7r	25.8868	2.94349	0.44821	6.56721	5.1266e-11	5.57486e-09
Gpr35	59.1454	2.2067	0.337282	6.5426	6.04602e-11	6.53484e-09
Cd4	44.4179	3.30522	0.505282	6.54134	6.09685e-11	6.54812e-09
Gbp9	217.565	2.13527	0.32647	6.54049	6.13175e-11	6.54812e-09
Dok1	54.5173	1.50713	0.230992	6.52458	6.81904e-11	7.23874e-09
H2-T24	58.0916	2.16113	0.331497	6.5193	7.06349e-11	7.41001e-09
Lck	66.8853	1.70199	0.261061	6.51949	7.05485e-11	7.41001e-09
Lat	25.8796	3.79595	0.58261	6.51542	7.24861e-11	7.55975e-09
Ifit3b	377.073	2.31312	0.355659	6.50376	7.83355e-11	8.1223e-09
Ccl12	43.0085	3.57232	0.549911	6.49618	8.2387e-11	8.493e-09
Ddx60	49.1998	2.91009	0.448788	6.48433	8.91258e-11	9.13489e-09
Shisa5	1449.13	1.04652	0.161488	6.48047	9.14367e-11	9.31818e-09
Lyn	259.831	1.64432	0.25386	6.47729	9.33867e-11	9.46283e-09
Gbp7	360.321	2.7428	0.423788	6.4721	9.6653e-11	9.73847e-09
Rsad2	83.0111	2.27216	0.351324	6.46742	9.96919e-11	9.98823e-09
Psd4	63.0223	2.44595	0.378361	6.4646	1.01569e-10	1.01194e-08
Was	72.1308	1.68462	0.261274	6.44773	1.13538e-10	1.12351e-08
Psmb10	604.022	1.0494	0.162772	6.44708	1.14027e-10	1.12351e-08
Irgm2	855.911	3.75155	0.58206	6.44529	1.15376e-10	1.13056e-08
Zbp1	135.983	5.14796	0.798997	6.44302	1.17116e-10	1.13545e-08
Sh3bp2	154.993	1.09482	0.169924	6.44298	1.17148e-10	1.13545e-08
Psmb9	186.206	3.56627	0.553679	6.44103	1.18664e-10	1.14392e-08
Samhd1	776.221	1.19332	0.186127	6.41135	1.44241e-10	1.38301e-08
9930111J21Rik1	71.3602	1.66076	0.259136	6.40884	1.46628e-10	1.39837e-08
Sp100	175.01	1.97993	0.309708	6.39289	1.62778e-10	1.53597e-08
Mafb	439.072	1.48784	0.232723	6.39318	1.62467e-10	1.53597e-08
Cebpb	280.609	1.04286	0.163303	6.38601	1.70264e-10	1.59816e-08
Gbp4	210.364	2.93846	0.46055	6.38034	1.76698e-10	1.64986e-08
Batf2	28.466	3.64983	0.57285	6.37136	1.8736e-10	1.74031e-08
Cd274	315.237	2.66827	0.418967	6.36869	1.9065e-10	1.76169e-08
Zfp36	226.972	1.24772	0.195977	6.36665	1.93198e-10	1.77603e-08
Il2rg	155.278	3.41983	0.537564	6.36171	1.9952e-10	1.82474e-08
Aif1	109.408	2.07443	0.326409	6.3553	2.08014e-10	1.89272e-08
Fcgr3	412.809	1.63935	0.258206	6.34901	2.16702e-10	1.96176e-08
Cxcl13	38.1919	3.67506	0.578964	6.34764	2.18639e-10	1.9693e-08
Ifit1	245.99	2.7724	0.438818	6.31788	2.65178e-10	2.37648e-08
Gbp5	244.162	3.24263	0.513623	6.31324	2.73249e-10	2.43656e-08
Sh2d2a	19.6971	4.64975	0.736882	6.31003	2.78987e-10	2.47535e-08
Siglech	289.15	1.02173	0.161949	6.30892	2.80987e-10	2.48076e-08
Il18rap	13.5435	3.80427	0.603305	6.30571	2.86874e-10	2.52025e-08
Tnfrsf14	33.9587	1.99008	0.315938	6.29895	2.99667e-10	2.61974e-08
C1s1	155.491	3.72537	0.592902	6.28329	3.31491e-10	2.88381e-08
Xaf1	142.113	1.81089	0.288442	6.27817	3.42591e-10	2.95158e-08
Zc3hav1	351.948	1.12315	0.178893	6.27834	3.42203e-10	2.95158e-08
C4b	4221.03	2.87953	0.459089	6.27227	3.55818e-10	3.0508e-08
Man2b1	1514.3	0.806317	0.128588	6.27052	3.59841e-10	3.07053e-08
Trim12a	64.7174	1.76307	0.281222	6.26931	3.62653e-10	3.07979e-08
Vasp	501.562	0.809925	0.129318	6.26304	3.77538e-10	3.191e-08
Bcl3	66.218	1.7739	0.283397	6.25942	3.86415e-10	3.25063e-08
Iigp1	521.49	4.8015	0.768771	6.24568	4.21956e-10	3.53294e-08
Mndal	42.0776	2.72463	0.436746	6.23847	4.41881e-10	3.68248e-08
Bin2	193.453	1.75902	0.282272	6.23165	4.61555e-10	3.82855e-08
Rhbdf2	100.525	1.48557	0.239051	6.21445	5.15036e-10	4.25239e-08
Dhx58	85.4977	2.16718	0.349107	6.20778	5.3739e-10	4.4165e-08
Rab3il1	310.151	0.764192	0.123146	6.2056	5.44897e-10	4.45766e-08
Ifngr1	413.637	0.78446	0.126819	6.18565	6.18476e-10	5.03648e-08
Erap1	388.267	1.16674	0.188654	6.18455	6.22817e-10	5.04878e-08
Ifitm3	470.573	2.38289	0.385437	6.1823	6.31757e-10	5.07511e-08
Ncf4	41.878	2.07049	0.334871	6.18296	6.29125e-10	5.07511e-08
Igsf6	52.3453	2.45313	0.397128	6.17718	6.5256e-10	5.21872e-08
Trex1	307.123	0.903549	0.146353	6.17377	6.66823e-10	5.28539e-08
Rab43	604.228	0.613691	0.0994008	6.17391	6.66233e-10	5.28539e-08
Elf4	108.761	2.14308	0.347674	6.16405	7.09096e-10	5.59558e-08
Parp12	412.979	1.4697	0.239422	6.13852	8.32949e-10	6.54397e-08
Lcp2	156.679	1.84392	0.301381	6.11822	9.4628e-10	7.40173e-08
Trim21	112.564	1.92889	0.315574	6.11233	9.81856e-10	7.64647e-08
Gpsm3	155.287	1.43262	0.234435	6.11097	9.90257e-10	7.67837e-08
Ikzf1	148.251	1.82327	0.298574	6.10659	1.0178e-09	7.85774e-08
Ifi204	112.077	4.3763	0.71775	6.09724	1.07914e-09	8.29542e-08
AU020206	206.845	2.0243	0.332116	6.09518	1.09318e-09	8.36725e-08
Itgam	667.001	1.24789	0.205398	6.07547	1.23625e-09	9.42194e-08
Ptpn7	23.3973	3.63919	0.59916	6.07383	1.24898e-09	9.47846e-08
Arhgap30	113.348	1.74635	0.288665	6.04974	1.45082e-09	1.09635e-07
Rnf213	674.882	2.20344	0.364881	6.0388	1.55263e-09	1.16834e-07
Arhgap9	42.4909	2.50589	0.415307	6.03384	1.60108e-09	1.19973e-07
Serinc3	5437.87	0.440176	0.073083	6.02296	1.71252e-09	1.27787e-07
Psme2	507.717	0.908689	0.150946	6.01995	1.74469e-09	1.29645e-07
Inpp5d	442.026	1.43926	0.239199	6.01699	1.77685e-09	1.31487e-07
Il6ra	119.018	1.05509	0.175806	6.00143	1.95593e-09	1.44141e-07
Naip2	94.8713	2.37499	0.396303	5.99285	2.06195e-09	1.51328e-07
Gns	3837.74	0.330318	0.0551548	5.98891	2.11246e-09	1.544e-07
Wdfy4	159.754	2.04296	0.341282	5.98613	2.14898e-09	1.56428e-07
Ubd	15.6959	6.25358	1.04491	5.9848	2.16661e-09	1.56435e-07
Ggta1	136.526	1.30727	0.218423	5.98502	2.1636e-09	1.56435e-07
Arhgap45	252.121	1.62337	0.271784	5.97304	2.32878e-09	1.67465e-07
Cmtm7	133.677	1.6243	0.272288	5.96537	2.44077e-09	1.74651e-07
Helz2	181.911	1.28683	0.215734	5.96487	2.44829e-09	1.74651e-07
Cd69	8.96895	6.41562	1.07623	5.96118	2.50419e-09	1.77927e-07
Ctss	2795.38	2.04993	0.344004	5.95903	2.53737e-09	1.79569e-07
Trim12c	85.9112	1.6702	0.281164	5.94031	2.84482e-09	2.00532e-07
Tapbpl	291.512	0.911329	0.153462	5.93848	2.87674e-09	2.01983e-07
Lyl1	90.777	1.22181	0.205795	5.93702	2.90244e-09	2.02989e-07
Rab32	71.7306	1.85628	0.312841	5.93363	2.96302e-09	2.06416e-07
Cd300lf	28.8762	3.203	0.541119	5.91923	3.23458e-09	2.24457e-07
Ptpn6	219.809	1.90795	0.322557	5.9151	3.31683e-09	2.29273e-07
Lat2	67.4548	1.67934	0.284154	5.90996	3.42197e-09	2.35627e-07
Birc3	66.2518	1.52258	0.257669	5.90904	3.44115e-09	2.36037e-07
Baz1a	47.0867	1.8457	0.312912	5.89847	3.66881e-09	2.49731e-07
Tspo	146.48	1.80371	0.305786	5.89863	3.66543e-09	2.49731e-07
Septin1	59.8632	1.53444	0.260225	5.89657	3.7113e-09	2.51663e-07
Casp4	24.9563	2.67581	0.455793	5.87067	4.34041e-09	2.93208e-07
Mmp25	43.5889	2.26078	0.385328	5.86716	4.43313e-09	2.98342e-07
Lfng	751.625	0.492217	0.0840761	5.85443	4.78662e-09	3.2092e-07
Relb	129.455	1.09938	0.187829	5.85307	4.82591e-09	3.22342e-07
H2-M3	71.6794	1.52456	0.260772	5.84634	5.02507e-09	3.34392e-07
Cxcl10	249.447	5.61161	0.960019	5.84531	5.05625e-09	3.35216e-07
Ttc7	241.437	0.659217	0.11287	5.8405	5.20456e-09	3.43771e-07
Susd3	35.0216	1.6914	0.290558	5.8212	5.84254e-09	3.84487e-07
Cd36	86.4796	1.48263	0.255578	5.80108	6.58903e-09	4.32017e-07
Rplp0	4887.88	0.435221	0.0750573	5.79852	6.69031e-09	4.37051e-07
Spi1	254.456	1.78177	0.308077	5.78351	7.31576e-09	4.76165e-07
Plcg2	211.88	1.22167	0.211573	5.77423	7.73046e-09	5.01328e-07
Il1b	8.88638	3.90714	0.677008	5.77119	7.87129e-09	5.08611e-07
Grap2	23.213	3.38175	0.586335	5.76762	8.04e-09	5.17637e-07
Rac2	351.769	2.84193	0.493556	5.75807	8.50833e-09	5.45818e-07
Phf11d	23.2423	2.70908	0.470723	5.75514	8.65708e-09	5.5337e-07
Ogfr	625.05	0.472359	0.0822452	5.74331	9.28463e-09	5.91364e-07
Clic1	292.275	1.57483	0.274309	5.74108	9.40739e-09	5.97051e-07
Il21r	80.7408	1.96734	0.343568	5.72618	1.02715e-08	6.49581e-07
H2-Q7	226.911	4.4466	0.777533	5.71886	1.07242e-08	6.75812e-07
Gal3st4	119.528	1.23109	0.215949	5.70084	1.19222e-08	7.48664e-07
Samd9l	143.776	1.56207	0.274101	5.69886	1.20609e-08	7.54715e-07
Tnfaip8l2	79.4208	1.82836	0.321218	5.69196	1.25588e-08	7.83125e-07
Akna	282.287	1.20074	0.211044	5.68949	1.27419e-08	7.91776e-07
Ppp1r18	298.947	1.02865	0.180916	5.68577	1.30223e-08	8.0639e-07
P2rx4	323.129	0.606987	0.106768	5.68509	1.30747e-08	8.06831e-07
Sell	17.966	4.64941	0.818199	5.6825	1.32744e-08	8.16328e-07
Stat3	1615.14	0.622211	0.109722	5.6708	1.42132e-08	8.7106e-07
Ifi211	60.9453	4.45125	0.785689	5.66541	1.4667e-08	8.9579e-07
Runx3	32.9421	3.95803	0.699729	5.65652	1.54473e-08	9.40232e-07
Nfkbie	94.359	1.18767	0.210123	5.65225	1.58362e-08	9.60622e-07
Lgmn	3756.63	0.71512	0.126597	5.64878	1.6159e-08	9.76879e-07
P2ry6	183.455	1.81345	0.32123	5.64532	1.64873e-08	9.90359e-07
Rasal3	171.176	1.74271	0.308702	5.64526	1.6493e-08	9.90359e-07
Ms4a6c	92.2293	3.78778	0.671354	5.64201	1.6808e-08	1.00589e-06
Cd5	29.9198	2.85145	0.506145	5.63365	1.76431e-08	1.05233e-06
D17H6S56E-5	183.433	1.81521	0.322581	5.62714	1.83227e-08	1.08922e-06
BC147527	10.6802	4.6404	0.828136	5.60343	2.10153e-08	1.24514e-06
Mlkl	11.8019	3.23264	0.577839	5.59437	2.21428e-08	1.3076e-06
Isg20	32.1498	2.22589	0.398632	5.58382	2.35287e-08	1.38486e-06
Cyth4	336.919	1.25558	0.224922	5.58229	2.37375e-08	1.39255e-06
Psme1	747.458	0.949797	0.170205	5.58031	2.40086e-08	1.40383e-06
Traf3ip3	24.226	2.09933	0.377129	5.56661	2.59739e-08	1.51379e-06
Card11	28.5775	2.11258	0.379589	5.56543	2.61512e-08	1.51916e-06
Gvin1	202.045	1.77608	0.319283	5.56271	2.65614e-08	1.53798e-06
Top2a	62.801	3.05316	0.550459	5.54657	2.91325e-08	1.68139e-06
Mki67	85.8968	2.82341	0.509119	5.54567	2.92823e-08	1.68458e-06
Ifit2	384.637	1.1282	0.203618	5.54076	3.0116e-08	1.72698e-06
Ly6c2	85.2061	5.09443	0.921009	5.53136	3.17756e-08	1.8163e-06
Casp8	76.9049	1.27126	0.229879	5.53014	3.19981e-08	1.82318e-06
Phf11a	13.0634	2.95263	0.535929	5.50936	3.6014e-08	2.04122e-06
Tmem106a	98.2001	1.81068	0.328667	5.50917	3.60538e-08	2.04122e-06
Il1a	34.0253	2.12712	0.386326	5.50603	3.67015e-08	2.06724e-06
Fkbp5	504.873	0.651101	0.118257	5.50582	3.67452e-08	2.06724e-06
B2m	7773.99	2.93495	0.533504	5.50126	3.77082e-08	2.11474e-06
Gzma	10.4133	5.6425	1.02661	5.49627	3.87905e-08	2.16763e-06
Itgb2	398.145	2.17154	0.395127	5.4958	3.88943e-08	2.16763e-06
Csf2rb2	119.048	2.01303	0.367222	5.48177	4.21082e-08	2.33943e-06
Hpse	26.0647	3.21081	0.585927	5.47989	4.25584e-08	2.3571e-06
Lcp1	606.237	1.95851	0.358403	5.46454	4.64114e-08	2.56254e-06
Myo1f	174.851	1.97812	0.36208	5.46321	4.67592e-08	2.57378e-06
Ptpn22	42.3423	2.04248	0.374339	5.45623	4.86359e-08	2.66884e-06
Cxcr3	31.7265	4.01035	0.735157	5.4551	4.89465e-08	2.67765e-06
Treml2	30.8441	3.01499	0.552751	5.45451	4.91068e-08	2.6782e-06
Plat	581.625	0.528909	0.096983	5.45362	4.93532e-08	2.68343e-06
C1ra	243.297	3.61357	0.662793	5.45204	4.97951e-08	2.69923e-06
Cd2	17.7632	3.63011	0.666178	5.44916	5.06095e-08	2.72363e-06
Fam111a	64.4673	1.76773	0.324424	5.44883	5.07035e-08	2.72363e-06
Trafd1	803.384	0.486833	0.0893334	5.44962	5.04776e-08	2.72363e-06
Tcirg1	464.259	0.785367	0.144275	5.44354	5.22327e-08	2.79735e-06
Cd22	37.7262	2.27435	0.418188	5.43859	5.37049e-08	2.86759e-06
Slfn9	58.5254	2.33587	0.429968	5.43267	5.55177e-08	2.95553e-06
Tlr7	96.5684	1.52951	0.282182	5.42029	5.95029e-08	3.15826e-06
Fes	146.087	1.40466	0.259534	5.41223	6.22451e-08	3.294e-06
Rinl	89.6283	1.12596	0.208131	5.40988	6.3068e-08	3.32768e-06
Clec4a3	24.5415	2.33141	0.431417	5.40408	6.5142e-08	3.41689e-06
Siglece	30.9165	1.75368	0.324495	5.40434	6.50484e-08	3.41689e-06
Aldh5a1	2419.87	-0.361589	0.0669547	-5.4005	6.64562e-08	3.4756e-06
Lair1	202.165	1.31308	0.243406	5.39461	6.86708e-08	3.58092e-06
Parvg	155.763	1.47984	0.274481	5.39143	6.99001e-08	3.6344e-06
Hcls1	144.567	1.90977	0.354687	5.38437	7.2697e-08	3.75791e-06
Lacc1	128.757	1.31404	0.244025	5.38488	7.24931e-08	3.75791e-06
Nfkbia	491.789	0.660678	0.122782	5.3809	7.41145e-08	3.82011e-06
Axl	1845.59	0.605134	0.112661	5.37128	7.81783e-08	4.01796e-06
Unc13d	54.2381	1.76741	0.329186	5.36903	7.91605e-08	4.05675e-06
Lcn2	455.172	5.51109	1.02706	5.3659	8.05452e-08	4.11588e-06
Dennd1c	82.2877	1.27771	0.238291	5.36196	8.23234e-08	4.19473e-06
Irf8	339.383	2.17932	0.407623	5.3464	8.97194e-08	4.55856e-06
F11r	283.272	0.958194	0.179271	5.34495	9.04413e-08	4.58219e-06
Susd6	994.775	0.438408	0.0821416	5.33722	9.43813e-08	4.76826e-06
Trim25	280.948	0.996607	0.186952	5.33082	9.77678e-08	4.9254e-06
Ptpn18	48.3546	1.87903	0.353758	5.31164	1.08643e-07	5.45784e-06
Cnn2	226.424	1.08777	0.204838	5.31041	1.09378e-07	5.47934e-06
Ly6c1	681.997	0.603227	0.113619	5.30919	1.10115e-07	5.50083e-06
Itm2b	15066	0.334902	0.0632982	5.29086	1.21744e-07	6.06478e-06
Ubash3a	9.78827	3.87128	0.731839	5.2898	1.22448e-07	6.08281e-06
Phyhd1	346.577	0.576588	0.109102	5.28485	1.25806e-07	6.23231e-06
Tnf	12.9439	3.7423	0.708215	5.28414	1.26299e-07	6.2394e-06
Gna15	61.3061	1.40473	0.266069	5.27958	1.29482e-07	6.37895e-06
Entpd1	340.489	1.10688	0.210065	5.26922	1.37001e-07	6.73081e-06
Npc2	1708.22	0.593139	0.112699	5.26306	1.4168e-07	6.94153e-06
Cebpd	149.731	1.60517	0.305576	5.25291	1.49715e-07	7.31511e-06
Rin3	135.868	1.15692	0.220323	5.251	1.51272e-07	7.371e-06
Tmem140	89.369	1.96404	0.374224	5.24829	1.53518e-07	7.46006e-06
Prcp	233.085	0.700063	0.133535	5.24252	1.58397e-07	7.67623e-06
Snx20	83.7806	1.02241	0.195079	5.24099	1.5972e-07	7.71937e-06
Cebpa	307.423	0.953402	0.182093	5.23579	1.6428e-07	7.89695e-06
Pml	401.393	0.788089	0.150517	5.23587	1.64213e-07	7.89695e-06
Msn	1072.93	1.11863	0.213681	5.23501	1.64973e-07	7.90897e-06
Mefv	4.43358	5.89608	1.12706	5.2314	1.6823e-07	8.04346e-06
Itgb5	1560.18	0.711464	0.136045	5.2296	1.69874e-07	8.10037e-06
Ctsw	21.0316	3.99523	0.764457	5.22624	1.72994e-07	8.22712e-06
Tagln2	354.655	0.973774	0.186419	5.22358	1.75493e-07	8.3238e-06
Tlr1	55.7707	2.3621	0.452883	5.2157	1.83122e-07	8.6626e-06
Pik3cg	116.574	1.61065	0.309412	5.20553	1.93449e-07	9.12689e-06
Cd3g	21.3278	4.11177	0.790195	5.20349	1.95577e-07	9.20296e-06
Pkp3	7.02625	3.73769	0.718927	5.19898	2.00386e-07	9.40445e-06
Tifab	132.345	1.3249	0.255097	5.1937	2.06155e-07	9.6498e-06
Pglyrp2	7.41002	5.1356	0.988913	5.19318	2.06737e-07	9.6517e-06
Abi3	214.66	1.28621	0.24775	5.19158	2.0852e-07	9.70953e-06
Slfn5	213.115	1.21684	0.23542	5.16879	2.35609e-07	1.09423e-05
Apol9b	12.9662	2.69954	0.522407	5.16751	2.37239e-07	1.09894e-05
Arpc1b	446.183	1.20277	0.233056	5.16089	2.45777e-07	1.13554e-05
Ms4a6d	45.3337	2.57713	0.499731	5.15704	2.50889e-07	1.15616e-05
Adora3	40.3191	1.86062	0.361451	5.14763	2.63798e-07	1.21252e-05
Stk17b	92.3408	1.03169	0.200445	5.14699	2.64697e-07	1.21352e-05
Csf1r	3024.86	1.19619	0.23244	5.14626	2.65736e-07	1.21516e-05
H2-Ob	29.2816	2.58094	0.502059	5.1407	2.73714e-07	1.24526e-05
Lrrk1	169.002	1.27317	0.247657	5.14085	2.73496e-07	1.24526e-05
Clec4e	4.62629	5.44576	1.06036	5.13576	2.80999e-07	1.27441e-05
Hif3a	196.969	1.34941	0.262766	5.1354	2.81551e-07	1.27441e-05
Nrros	170.096	1.00118	0.195522	5.12055	3.0465e-07	1.37475e-05
Cmpk2	688.008	0.611301	0.119391	5.12017	3.0526e-07	1.37475e-05
Tlr8	16.5271	3.69275	0.721987	5.11471	3.14225e-07	1.41156e-05
Cd86	85.822	1.744	0.341311	5.10971	3.22657e-07	1.4458e-05
C2	136.189	2.08544	0.408745	5.10205	3.35997e-07	1.50179e-05
H2-DMb2	19.516	2.92366	0.573532	5.09763	3.43928e-07	1.5334e-05
Tmem86a	384.599	0.659477	0.129392	5.09672	3.45594e-07	1.53699e-05
Pilra	18.4172	2.82067	0.553988	5.09156	3.55123e-07	1.57153e-05
Cd300c2	86.0191	1.81544	0.356526	5.09201	3.54281e-07	1.57153e-05
Tspan32	12.5396	2.97047	0.584655	5.08071	3.76022e-07	1.65989e-05
Vsir	767.213	0.735551	0.145065	5.07049	3.96798e-07	1.74728e-05
Icosl	173.904	1.07392	0.211949	5.06686	4.04426e-07	1.77649e-05
Ptafr	63.0849	1.93125	0.381334	5.06445	4.09589e-07	1.79475e-05
Ccl5	276.274	5.59847	1.10653	5.0595	4.20352e-07	1.83739e-05
Junb	392.459	0.79642	0.157467	5.05769	4.24371e-07	1.85042e-05
Gpr18	10.5662	4.18483	0.829083	5.04754	4.47532e-07	1.94666e-05
Cd96	12.5582	3.06308	0.607671	5.04069	4.63857e-07	2.01275e-05
Tmbim6	8547.57	0.252817	0.0501627	5.03994	4.65683e-07	2.01578e-05
Cxcl9	303.719	6.04663	1.20358	5.02388	5.06385e-07	2.18665e-05
Serpinb9	257.225	0.71028	0.141423	5.02237	5.10389e-07	2.19862e-05
Slamf6	16.5652	2.41177	0.481091	5.01312	5.3554e-07	2.3014e-05
Slc9a9	293.744	0.503263	0.100625	5.00135	5.69313e-07	2.44066e-05
Ltb	27.2788	2.59217	0.518443	4.99991	5.73574e-07	2.45303e-05
Ikzf3	14.1108	3.44942	0.692054	4.98432	6.21804e-07	2.65293e-05
Bcl2a1a	13.577	2.77704	0.558025	4.97656	6.47243e-07	2.75488e-05
Baalc	3235.62	-0.216043	0.0435434	-4.96156	6.99295e-07	2.96934e-05
Pclaf	20.7947	3.87309	0.781462	4.9562	7.18834e-07	3.04506e-05
Tbc1d10c	38.4937	1.495	0.301872	4.95242	7.32946e-07	3.09748e-05
Capg	125.939	1.53811	0.310699	4.95047	7.40327e-07	3.12128e-05
Ltbr	393.872	0.523545	0.105806	4.94819	7.49086e-07	3.15076e-05
Ifnar2	534.647	0.574224	0.116077	4.94695	7.53865e-07	3.1634e-05
Tnfrsf1a	416.283	0.791871	0.160216	4.94251	7.71227e-07	3.22865e-05
Tlr4	50.1919	1.6691	0.337771	4.94151	7.75211e-07	3.23773e-05
B4galt1	219.663	1.02789	0.20805	4.9406	7.78823e-07	3.24522e-05
Tmsb4x	5395.63	0.605705	0.122692	4.9368	7.94156e-07	3.30139e-05
Runx1	59.2773	1.71548	0.348095	4.9282	8.29906e-07	3.44199e-05
Cd226	6.40646	4.9139	0.997748	4.92499	8.43659e-07	3.49091e-05
Slfn4	6.49765	5.43913	1.10644	4.9159	8.83737e-07	3.64828e-05
Itpripl2	210.463	1.01887	0.207302	4.91494	8.88093e-07	3.6578e-05
Ebi3	44.1048	1.44071	0.293544	4.908	9.20088e-07	3.78084e-05
Tgfbi	296.551	2.0031	0.40821	4.90703	9.24639e-07	3.78211e-05
Rnf19b	786.939	0.442876	0.0902478	4.90733	9.23239e-07	3.78211e-05
Ptpn1	816.541	0.420524	0.0857204	4.90576	9.3065e-07	3.79799e-05
Apol9a	13.4717	2.43751	0.497216	4.90231	9.47163e-07	3.85655e-05
Fgl2	290.178	2.81258	0.574425	4.89634	9.7636e-07	3.96638e-05
Gpr132	24.3131	2.96622	0.606077	4.89412	9.87454e-07	3.99325e-05
Gm2a	2605.28	0.405098	0.0827687	4.89434	9.8638e-07	3.99325e-05
Ifi203	67.2729	2.29948	0.470084	4.89163	1.00003e-06	4.03497e-05
H2-Q9	61.6504	5.33601	1.0913	4.88958	1.01052e-06	4.06808e-05
Sirpb1a	5.01985	6.07531	1.24448	4.8818	1.05123e-06	4.22244e-05
C3	1050.81	3.89202	0.797572	4.87984	1.06173e-06	4.25502e-05
Sh3bp1	358.951	0.650839	0.133414	4.87835	1.06979e-06	4.27772e-05
Cotl1	2170.43	0.473725	0.0971641	4.87551	1.08528e-06	4.32994e-05
Arhgap19	65.3874	1.09648	0.224931	4.87473	1.08958e-06	4.33742e-05
Myd88	177.993	0.871266	0.17942	4.85601	1.19777e-06	4.75747e-05
Fcrla	4.46466	5.90517	1.21659	4.85386	1.21082e-06	4.79863e-05
Il2ra	18.0036	2.28698	0.471352	4.85196	1.22249e-06	4.83413e-05
Ticam1	142.808	0.732357	0.151389	4.83758	1.31429e-06	5.18563e-05
Fyb	315.175	2.00582	0.414923	4.8342	1.33681e-06	5.26282e-05
B430306N03Rik	15.0894	2.08966	0.432385	4.83288	1.34571e-06	5.2862e-05
Dyrk4	12.7527	3.07296	0.638175	4.81523	1.47031e-06	5.76296e-05
Il18r1	14.7733	4.52587	0.94001	4.8147	1.47423e-06	5.76568e-05
Siglecg	8.59368	3.86076	0.802293	4.81216	1.49311e-06	5.82671e-05
Cd27	7.90044	3.53037	0.734165	4.80869	1.51922e-06	5.91567e-05
Ly6i	29.7636	5.76505	1.20077	4.80112	1.57783e-06	6.1225e-05
Spint1	103.06	1.25599	0.261613	4.80094	1.5792e-06	6.1225e-05
Plekhf1	97.8673	0.743721	0.154939	4.80009	1.58592e-06	6.13519e-05
Eml5	1017.49	-0.364911	0.0761721	-4.79062	1.66266e-06	6.41816e-05
Gimap7	6.99697	4.61679	0.965741	4.78056	1.74804e-06	6.72212e-05
Zfp217	106.806	0.818975	0.171317	4.78046	1.74894e-06	6.72212e-05
Pycard	69.6036	1.65207	0.346006	4.77468	1.79994e-06	6.90325e-05
Gadd45b	95.1773	0.889037	0.186354	4.7707	1.83588e-06	7.02599e-05
Dusp2	36.258	1.52686	0.320113	4.76974	1.84463e-06	7.04436e-05
Izumo1r	6.42982	4.13417	0.867994	4.7629	1.90832e-06	7.27202e-05
Cd28	10.8864	3.32821	0.699068	4.76092	1.9271e-06	7.3279e-05
Gpr141	7.30521	5.11514	1.07479	4.7592	1.94358e-06	7.37487e-05
Rhoh	26.5188	1.93053	0.406134	4.75342	2e-06	7.57282e-05
Sirpb1c	13.9065	4.61754	0.971621	4.75241	2.01005e-06	7.59475e-05
Otulinl	184.053	0.765101	0.161043	4.7509	2.02515e-06	7.63564e-05
Itgal	172.357	4.31498	0.909168	4.74608	2.07399e-06	7.80329e-05
H2ac24	80.9777	1.65376	0.349173	4.73622	2.17739e-06	8.17505e-05
Casp12	37.3964	2.16569	0.457508	4.73366	2.20505e-06	8.26151e-05
Klrc1	6.50395	4.94027	1.04427	4.73082	2.23613e-06	8.36041e-05
Sat1	494.498	0.653977	0.138337	4.72742	2.27395e-06	8.48404e-05
Klra2	14.3676	3.28936	0.697083	4.71874	2.37305e-06	8.83529e-05
Cd48	49.4777	2.28324	0.484334	4.71417	2.42694e-06	9.0171e-05
Lpxn	51.9759	1.70335	0.361823	4.7077	2.50531e-06	9.28892e-05
Icam1	195.318	2.14908	0.457136	4.70119	2.58654e-06	9.57019e-05
Rnase6	66.3115	1.24889	0.265936	4.6962	2.65044e-06	9.78631e-05
Rack1	2909.24	0.330769	0.0704895	4.69245	2.69948e-06	9.94682e-05
Slc29a3	930.696	0.737882	0.157286	4.69133	2.71441e-06	9.98118e-05
Btg1	702.607	0.662839	0.141585	4.68156	2.84698e-06	0.000104471
Tbx21	14.4802	2.5028	0.53495	4.67856	2.88895e-06	0.000105794
Ube2c	30.611	3.14005	0.671785	4.67419	2.95117e-06	0.00010763
Csf2rb	140.528	2.46483	0.527296	4.67447	2.94708e-06	0.00010763
Zbtb16	361.346	1.12613	0.241107	4.67068	3.00201e-06	0.000109261
Trim34a	107.226	1.61442	0.345887	4.66747	3.04932e-06	0.000110757
Mob1a	450.12	0.654621	0.140332	4.6648	3.08912e-06	0.000111974
Tgm2	482.264	1.06045	0.22738	4.6638	3.10417e-06	0.000112292
Mfng	147.622	0.561612	0.120445	4.66282	3.11903e-06	0.000112601
Pde3b	287.423	0.617679	0.132496	4.66186	3.1337e-06	0.000112902
Cd7	11.1421	3.36699	0.722418	4.66073	3.15093e-06	0.000113294
Mapkapk3	85.9085	1.02957	0.220961	4.6595	3.16981e-06	0.000113613
Tmod1	497.914	-0.650385	0.139588	-4.65932	3.17254e-06	0.000113613
Lgals3	101.689	2.03945	0.437881	4.65755	3.19997e-06	0.000114137
Cmtm6	513.739	0.527225	0.113192	4.6578	3.19607e-06	0.000114137
H6pd	249.027	0.587418	0.126227	4.65366	3.26094e-06	0.000116079
Rps6ka1	665.62	0.549816	0.118198	4.65163	3.29316e-06	0.000116993
Cd33	144.86	1.26141	0.271386	4.64804	3.35105e-06	0.000118812
Tgtp1	271.304	4.07159	0.879699	4.62839	3.68518e-06	0.0001304
Nfkbiz	79.7302	1.0304	0.222683	4.62722	3.70608e-06	0.00013088
Foxp3	15.2124	2.36944	0.51228	4.62528	3.74102e-06	0.000131852
Spata13	376.506	0.683368	0.147937	4.61933	3.8498e-06	0.000135419
Srgn	247.427	1.15792	0.250692	4.6189	3.85787e-06	0.000135436
Bcl2l14	9.4748	4.2167	0.913929	4.61381	3.9535e-06	0.000138468
Cyb561a3	325.414	0.652176	0.141363	4.61348	3.95977e-06	0.000138468
Ptgs1	252.638	0.888802	0.193107	4.60264	4.17163e-06	0.000145591
Pabpc1	3733.09	0.512519	0.111405	4.6005	4.21479e-06	0.00014664
Rps9	2902.32	0.357095	0.0776236	4.60033	4.21815e-06	0.00014664
Blnk	87.635	1.3822	0.300932	4.59307	4.36768e-06	0.000151543
Plac8	45.1462	5.3561	1.16844	4.58399	4.56186e-06	0.000157973
Ncr1	3.45786	5.01416	1.09431	4.58202	4.60515e-06	0.000159163
Mcemp1	3.73929	5.13125	1.12178	4.57419	4.78058e-06	0.000164907
Cd3e	21.9002	3.89319	0.851725	4.57094	4.8553e-06	0.000167161
Steap4	80.9902	3.09371	0.677654	4.56533	4.98719e-06	0.000171371
Ripk3	11.8833	2.7044	0.593252	4.55859	5.14973e-06	0.000176616
Marcks	4196.35	0.257855	0.0566206	4.55409	5.26131e-06	0.000180096
F830016B08Rik	59.1219	1.37447	0.301897	4.55278	5.29407e-06	0.000180871
Cd40	19.6696	1.85639	0.407793	4.55228	5.30666e-06	0.000180954
Prkn	179.838	-0.508886	0.111874	-4.54875	5.39652e-06	0.000183667
Lilr4b	10.168	3.61155	0.79467	4.54471	5.50099e-06	0.000186866
Zfp36l1	1280.64	0.403466	0.0887939	4.54385	5.52368e-06	0.00018728
Sdc4	1222.77	0.358102	0.078914	4.53787	5.68254e-06	0.000192301
Glipr2	145.286	1.00773	0.22212	4.53686	5.70986e-06	0.000192859
Klrb1c	6.50376	3.62394	0.799144	4.53478	5.76648e-06	0.000194037
Nos2	37.3892	1.48239	0.326881	4.53494	5.76204e-06	0.000194037
Ftl1	5642.33	0.516585	0.114007	4.53116	5.86609e-06	0.000197017
Cdkn1a	207.24	0.829703	0.183345	4.52535	6.02949e-06	0.000202124
Leng8	6160.4	-0.367496	0.0812226	-4.52455	6.0523e-06	0.000202508
Oas1g	14.327	3.11867	0.691426	4.51048	6.46796e-06	0.000216011
Haao	12.0567	2.36268	0.524125	4.50785	6.54864e-06	0.000218296
Lsr	241.328	0.511252	0.11353	4.50321	6.69332e-06	0.000222703
Icos	20.8457	3.57994	0.795547	4.49997	6.79638e-06	0.000225711
Tnfrsf18	5.90453	4.79703	1.06696	4.49598	6.92497e-06	0.000229554
Cytip	45.6355	2.59135	0.576487	4.49508	6.95442e-06	0.000230102
Adap2	106.764	1.13342	0.252361	4.49126	7.08038e-06	0.000233836
Plekha4	49.054	1.45097	0.323302	4.48797	7.19047e-06	0.000237033
Pstpip1	62.8327	1.19496	0.266392	4.4857	7.26733e-06	0.000239125
Fli1	124.026	0.976562	0.21777	4.48436	7.31314e-06	0.000240189
H2-Ab1	1555.03	4.06395	0.907164	4.47985	7.46969e-06	0.000244879
Acap1	20.5357	3.42961	0.766697	4.47323	7.70469e-06	0.00025212
Ciita	102.109	4.08112	0.913396	4.46808	7.89262e-06	0.000257797
Pnpla2	875.754	0.301073	0.0674376	4.46447	8.02663e-06	0.000261695
Sla	89.0821	1.58586	0.355301	4.46342	8.06606e-06	0.0002625
Igfbp7	632.939	0.559969	0.125622	4.45757	8.28942e-06	0.000269278
Plekho1	389.506	0.615509	0.138152	4.45532	8.377e-06	0.000271628
Gpr84	70.5348	1.74037	0.390917	4.45203	8.50642e-06	0.000275324
Stat4	21.3235	2.92643	0.657558	4.45045	8.56893e-06	0.000276845
Cd53	233.991	1.25125	0.281183	4.44996	8.58876e-06	0.000276984
Cd247	34.7093	1.28269	0.288293	4.44928	8.61586e-06	0.000277356
Maf	252.359	0.949152	0.213437	4.44698	8.7086e-06	0.000279837
Ttr	4532.37	-6.18335	1.39147	-4.44374	8.84077e-06	0.000283572
Tifa	132.385	0.73694	0.166113	4.43638	9.14827e-06	0.000292384
Coro6	1032.52	-0.51829	0.116822	-4.43659	9.13965e-06	0.000292384
Cryba4	15.802	2.33537	0.527152	4.43017	9.416e-06	0.000300402
Ugt1a6a	25.9169	1.42727	0.322406	4.42692	9.55867e-06	0.00030441
Apobec1	104.45	1.37506	0.310973	4.42179	9.78874e-06	0.000311181
S100a4	16.6314	2.18229	0.49417	4.41607	1.0051e-05	0.000318949
Klrd1	4.92516	4.51671	1.02337	4.41356	1.01684e-05	0.000322101
Coro1b	1238.25	0.301489	0.0683394	4.41164	1.02592e-05	0.000324401
Gm5431	16.0474	2.21009	0.501082	4.41062	1.03073e-05	0.000325346
Pros1	379.534	0.826983	0.187801	4.40351	1.06512e-05	0.000335606
Gvin2	155.673	2.64853	0.601682	4.40188	1.07316e-05	0.000337544
Spib	11.376	3.66224	0.833211	4.39533	1.10604e-05	0.000347274
Itk	30.3302	1.8	0.409788	4.39252	1.12044e-05	0.000351177
NA	6.52908	4.94553	1.12637	4.39069	1.12993e-05	0.00035353
Naaa	634.375	0.604098	0.137672	4.38796	1.14419e-05	0.000357365
Ier5	417.152	0.382343	0.0872063	4.38435	1.16334e-05	0.000362711
Cybb	209.429	4.20019	0.958949	4.37999	1.18684e-05	0.000369392
Sgk1	791.536	0.679106	0.15509	4.37878	1.19345e-05	0.0003708
Cd44	216.467	0.988267	0.225781	4.3771	1.20269e-05	0.000373022
Pdzph1	55.5695	1.34663	0.307694	4.37653	1.20582e-05	0.000373343
Adgrg5	17.7782	2.15921	0.493825	4.37242	1.22879e-05	0.000379796
Cgas	25.496	1.26112	0.288554	4.37047	1.23979e-05	0.000381873
S100a6	174.054	1.10294	0.252346	4.37074	1.23828e-05	0.000381873
Cttnbp2nl	754.145	0.360662	0.0825298	4.37008	1.242e-05	0.000381894
Zfp36l2	1327.88	0.470882	0.107836	4.36664	1.26174e-05	0.000387296
Sema6a	1470.21	-0.307436	0.0704633	-4.36306	1.28255e-05	0.000393006
Hvcn1	177.585	1.52908	0.350857	4.35814	1.31171e-05	0.000401253
Zfp703	830.655	0.310798	0.0713755	4.35441	1.33423e-05	0.000407442
Snhg11	26517.7	-0.400363	0.0919543	-4.35393	1.33718e-05	0.000407645
Gpr171	6.89819	4.60281	1.05767	4.35183	1.35006e-05	0.000410871
Aurkb	16.5768	3.26574	0.751214	4.34729	1.37832e-05	0.000418755
Serpina3i	13.3329	2.9884	0.687643	4.34586	1.38734e-05	0.00042078
Rin2	606.824	0.356847	0.0821408	4.34433	1.397e-05	0.000422991
Nfkb2	138.581	1.35464	0.311961	4.34236	1.40963e-05	0.000426091
H2-Aa	1822.66	4.10015	0.946235	4.33312	1.47013e-05	0.000443627
P2rx7	294.278	0.682626	0.157828	4.32513	1.5244e-05	0.000459225
Sipa1	568.427	0.480874	0.111291	4.32089	1.55402e-05	0.00046736
BC035044	18.0599	1.83495	0.425167	4.31583	1.59008e-05	0.000477317
Eng	865.97	0.395179	0.0915722	4.31549	1.59248e-05	0.000477317
Tlr13	106.818	1.54278	0.35781	4.31173	1.61982e-05	0.000484697
Rras	227.194	0.493578	0.114508	4.31043	1.6294e-05	0.000486744
H2-Eb2	8.7107	2.31373	0.537332	4.30596	1.66262e-05	0.000495838
H2-Eb1	1072.67	3.9509	0.918484	4.30154	1.69613e-05	0.000504989
Cxcr5	3.46274	5.5389	1.28862	4.29833	1.72091e-05	0.000511511
Pirb	86.7664	3.25059	0.758156	4.28749	1.80701e-05	0.000536209
Cnr2	18.9685	2.37419	0.554327	4.28301	1.84378e-05	0.000546213
Ptprc	220.493	2.32679	0.54337	4.28216	1.85091e-05	0.000547415
Cysltr1	18.5209	1.79562	0.419763	4.27769	1.88844e-05	0.000557591
Rrm2	40.5519	1.68255	0.394741	4.26241	2.02236e-05	0.000596144
Clec4d	3.9425	4.68927	1.10073	4.26016	2.04279e-05	0.000601173
Laptm5	2390.85	1.32866	0.312657	4.24957	2.14182e-05	0.000629277
Piezo1	212.662	0.628584	0.147956	4.24846	2.15248e-05	0.000631369
Arhgap25	72.7127	1.4122	0.332452	4.24782	2.1586e-05	0.000632126
Bak1	447.323	0.536357	0.126404	4.24319	2.20364e-05	0.000644258
BC028528	29.6177	1.14727	0.270603	4.23968	2.23836e-05	0.000653339
Rasa4	382.059	0.52461	0.123788	4.23798	2.25538e-05	0.00065723
Nod1	204.738	0.808885	0.190913	4.23694	2.26586e-05	0.000659206
Rnaset2a	656.072	0.59968	0.141774	4.22983	2.33867e-05	0.000679281
Ifi207	63.8906	3.72421	0.881822	4.22331	2.40741e-05	0.000698111
Tnfrsf4	21.6103	2.0521	0.486436	4.21865	2.45768e-05	0.000711529
Aoah	20.4425	3.11676	0.740906	4.20669	2.59142e-05	0.000749032
Tnfaip2	93.6752	1.86128	0.44268	4.20458	2.6157e-05	0.000754828
Vamp8	143.301	0.790343	0.188105	4.2016	2.65039e-05	0.000763604
Orm2	5.18629	6.12267	1.46	4.19361	2.74547e-05	0.000788906
Cd52	429.306	2.7529	0.656472	4.19348	2.74706e-05	0.000788906
Arhgef6	360.811	0.376156	0.089721	4.19251	2.75889e-05	0.00079103
Ankrd24	1044.31	-0.357917	0.0854064	-4.19075	2.78032e-05	0.000795894
Psap	36464.1	0.215443	0.051479	4.18507	2.85078e-05	0.000814756
Tor4a	103.97	1.11732	0.26716	4.1822	2.88708e-05	0.000823811
Ccr8	3.64503	5.61349	1.34313	4.17941	2.92272e-05	0.000831321
Tlr11	7.8167	3.93148	0.940607	4.17973	2.91858e-05	0.000831321
Ifi206	41.1036	5.21845	1.24907	4.17785	2.94276e-05	0.000833276
Cd74	7202.15	4.20563	1.00662	4.17799	2.94102e-05	0.000833276
Csf3r	370.974	1.48386	0.355178	4.17779	2.94361e-05	0.000833276
Tnfsf10	110.009	1.29681	0.310532	4.17609	2.96561e-05	0.000838173
Apol7e	12.1648	2.92339	0.700375	4.17404	2.99249e-05	0.000844432
Pvrig	13.6671	2.34305	0.561575	4.17228	3.01566e-05	0.000848286
Sh3tc1	58.2131	1.07171	0.256862	4.17231	3.01523e-05	0.000848286
I830077J02Rik	21.9992	1.85123	0.444075	4.16872	3.06314e-05	0.000859455
Kcne2	27.0063	-3.99821	0.959129	-4.16858	3.06501e-05	0.000859455
Myh9	1321.62	0.651608	0.156344	4.16779	3.07561e-05	0.000861073
P2ry10	9.29133	3.99626	0.959406	4.16535	3.10873e-05	0.000868982
Nfatc1	273.199	0.867039	0.208233	4.16379	3.13013e-05	0.000873326
Nfkb1	489.348	0.437283	0.105028	4.1635	3.13406e-05	0.000873326
Def6	60.5174	0.94348	0.226905	4.15805	3.20981e-05	0.000893039
Spn	39.6163	4.13889	0.995722	4.15667	3.22913e-05	0.000897015
Bcl6	538.624	0.467748	0.112619	4.15337	3.27609e-05	0.000908644
Tgfb1	436.546	0.926738	0.223275	4.15066	3.31523e-05	0.000918072
Elavl3	6768.21	-0.198683	0.0478847	-4.14921	3.33629e-05	0.000922472
Ntpcr	267.425	0.416492	0.100389	4.1488	3.34222e-05	0.000922681
Themis	11.6351	3.34008	0.806011	4.14396	3.41358e-05	0.000940925
Slc15a3	136.318	1.71314	0.413655	4.14146	3.45096e-05	0.000949758
Dapp1	60.3899	1.28773	0.310993	4.1407	3.46242e-05	0.000951445
Eif4ebp1	57.1849	1.04419	0.252681	4.13245	3.58921e-05	0.000984769
Bst1	13.7874	1.95777	0.473932	4.13092	3.61322e-05	0.000989833
Plekhf2	129.48	0.672973	0.163	4.12867	3.64863e-05	0.000998001
Gpx1	1402.1	0.338402	0.0820754	4.12306	3.73877e-05	0.00102109
Vegfa	1025.48	-0.271649	0.0659733	-4.11756	3.829e-05	0.00104414
Gfi1	2.85553	4.72853	1.14963	4.11309	3.90406e-05	0.00106136
Clec4a2	20.4134	1.69618	0.412365	4.11331	3.9003e-05	0.00106136
Knl1	7.7176	2.99582	0.728585	4.11183	3.92538e-05	0.00106553
Tsc22d4	2031.21	0.258037	0.0628186	4.10765	3.99709e-05	0.00108334
S100a11	183.74	1.18195	0.287907	4.10534	4.03723e-05	0.00109256
Crybg1	69.4136	1.25053	0.305458	4.09394	4.24112e-05	0.001146
Tcerg1	1451.52	-0.211173	0.051601	-4.09242	4.26887e-05	0.00115176
Sall1	768.861	0.57555	0.140758	4.08894	4.33346e-05	0.00116742
Csrnp1	114.695	0.63996	0.156608	4.08638	4.38152e-05	0.00117858
Gmip	338.827	0.495362	0.121271	4.08476	4.41227e-05	0.00118507
Rps20	2035.47	0.351361	0.0860431	4.08355	4.4352e-05	0.00118943
Gpr160	32.4795	1.29909	0.318486	4.07894	4.52412e-05	0.00121041
Mcl1	1309.71	0.343799	0.0842895	4.07879	4.52699e-05	0.00121041
Il13ra1	311.86	0.553934	0.135934	4.07502	4.60112e-05	0.00122839
Pim1	70.8435	0.857831	0.210897	4.06754	4.75116e-05	0.00126655
Bcl2a1d	11.2034	2.76887	0.681436	4.06329	4.83851e-05	0.00128689
Jaml	11.8998	2.55879	0.629757	4.06313	4.84189e-05	0.00128689
Ubap1l	390.773	-0.390866	0.0962984	-4.05891	4.93026e-05	0.00130843
AA467197	9.00668	2.19622	0.541352	4.05691	4.97252e-05	0.00131573
Tmem252	20.3246	1.71996	0.423927	4.05721	4.96615e-05	0.00131573
Arap1	561.408	0.452819	0.111956	4.04463	5.24057e-05	0.0013846
Ctla2b	10.8036	1.94481	0.481172	4.04182	5.3037e-05	0.0013992
Rab20	14.7799	2.09706	0.518931	4.04112	5.31961e-05	0.00140133
Nmi	68.03	1.10816	0.274802	4.03256	5.51718e-05	0.00145123
Lipe	308.765	0.426536	0.105847	4.02976	5.58348e-05	0.00146651
Nlrp3	36.4011	1.27584	0.317139	4.02297	5.74684e-05	0.00150719
Trib1	223.82	0.446158	0.110921	4.02231	5.76302e-05	0.00150922
Tubb6	34.1266	1.189	0.296078	4.01585	5.92321e-05	0.00154889
Ctla4	6.10588	3.78047	0.94183	4.01396	5.97087e-05	0.00155907
1700017B05Rik	579.592	0.346247	0.0863249	4.01098	6.04678e-05	0.00157658
Slc11a1	207.801	1.93392	0.483227	4.00209	6.27857e-05	0.00163463
Dna2	41.0935	1.16376	0.291738	3.98906	6.63367e-05	0.00172456
Stx11	15.9673	1.87117	0.469293	3.98721	6.68562e-05	0.00173554
9530057J20Rik	718.375	-0.64035	0.16063	-3.98648	6.706e-05	0.0017383
Fpr1	5.12969	3.48004	0.874888	3.97769	6.95873e-05	0.00180119
Lgi4	988.229	0.344452	0.0866333	3.97597	7.00922e-05	0.00181163
Methig1	6.92671	2.3039	0.579545	3.97537	7.02709e-05	0.00181362
C6	3.54254	5.05096	1.27397	3.96475	7.34738e-05	0.00189342
Hcar2	31.6779	2.39985	0.605348	3.96442	7.35752e-05	0.00189342
Il27ra	20.6675	2.02697	0.511543	3.96245	7.41836e-05	0.00190633
Vwa5a	417.177	0.758582	0.191495	3.96137	7.45205e-05	0.00191223
Pira2	12.0469	4.05502	1.02464	3.95751	7.57338e-05	0.00194057
Gm13212	21.7527	1.70034	0.429801	3.95612	7.61771e-05	0.00194913
Pnp	499.053	0.592689	0.149842	3.95543	7.63979e-05	0.00195198
Irak4	59.6272	0.837056	0.211758	3.95289	7.72125e-05	0.00196997
Tpm4	649.186	0.367925	0.093349	3.94139	8.10103e-05	0.00206391
Btg2	218.774	0.509247	0.12924	3.94031	8.13757e-05	0.00207026
Bcl2a1b	36.6167	2.03746	0.517212	3.93932	8.17112e-05	0.00207584
Nkg7	26.127	4.42481	1.12421	3.93593	8.28754e-05	0.00210242
Slc7a7	74.2071	1.36448	0.346829	3.93416	8.34898e-05	0.00211499
Slc7a11	1081.74	0.814516	0.207077	3.93339	8.37546e-05	0.00211869
Marco	2.66318	4.6252	1.17617	3.93243	8.40902e-05	0.00212117
Sbno2	422.404	0.42605	0.108334	3.93276	8.39752e-05	0.00212117
Pfn1	2277.79	0.407615	0.103666	3.93199	8.42472e-05	0.00212212
Mvp	218.223	0.733191	0.186537	3.93055	8.47523e-05	0.00213184
Nlrp1a	74.7395	1.27368	0.324194	3.92876	8.53854e-05	0.00214474
Eif2ak2	200.754	1.09755	0.279559	3.926	8.63684e-05	0.00216638
Ankrd13a	1148.75	0.30795	0.0784771	3.92407	8.70649e-05	0.00218078
Nuak2	61.4663	0.957229	0.244054	3.9222	8.77457e-05	0.00219475
Serping1	1044.05	2.57098	0.655729	3.9208	8.82572e-05	0.00220445
Mob3a	494.668	0.289024	0.0737625	3.9183	8.91743e-05	0.00222424
Stom	359.507	0.528602	0.13497	3.91643	8.9871e-05	0.00223849
Klrb1f	5.03264	3.20486	0.818593	3.91509	9.03708e-05	0.0022478
Klrg2	17.3757	1.44917	0.37057	3.91065	9.20482e-05	0.00228633
Zc3h12a	46.1603	1.3949	0.356761	3.90991	9.23287e-05	0.00229011
Gimap3	41.1028	4.30382	1.10137	3.90771	9.31759e-05	0.00230791
Ripk1	140.511	0.682625	0.174773	3.90578	9.39212e-05	0.00232315
Ms4a4a	5.31955	3.84261	0.984568	3.90284	9.5072e-05	0.00234836
Tspoap1	3993.04	-0.310801	0.0797295	-3.8982	9.6912e-05	0.00239049
Prf1	4.61739	4.93026	1.26488	3.89782	9.70625e-05	0.0023909
Rap1b	847.836	0.411937	0.105906	3.88964	0.000100394	0.00246954
Fcgr2b	206.157	2.07237	0.533222	3.88651	0.000101697	0.00249815
Galc	472.489	-0.346253	0.0891246	-3.88505	0.000102309	0.00250975
Arhgap15	54.5448	1.00055	0.25763	3.88369	0.000102883	0.00252035
Mknk2	954.835	0.339548	0.0874707	3.88185	0.000103666	0.00253604
Fam78a	67.0456	1.11935	0.288396	3.88129	0.000103902	0.00253835
Lyz2	828.149	2.65303	0.68392	3.87914	0.000104825	0.00255389
Tlr6	20.2232	1.68475	0.43429	3.87932	0.000104751	0.00255389
Dusp15	556.817	-0.337003	0.0868917	-3.87843	0.000105133	0.00255791
Mapkapk2	694.059	0.400585	0.10332	3.87714	0.000105691	0.00256799
Gimap6	50.8295	1.13182	0.292009	3.87596	0.000106204	0.00257693
Acp5	27.07	1.12818	0.291473	3.87062	0.00010856	0.00263053
Tpt1	6432.69	0.284232	0.0734744	3.86844	0.000109532	0.00265048
Timp1	34.7908	2.48825	0.643318	3.86783	0.000109807	0.00265352
Nrxn3	3348.85	-0.284736	0.0737842	-3.85904	0.000113831	0.00274705
Fam89b	473.737	0.285229	0.0739496	3.85707	0.000114753	0.00276555
Dram1	39.5323	1.1643	0.30207	3.85443	0.000116002	0.00279187
H2-T-ps	38.0308	1.17464	0.304824	3.85351	0.000116435	0.00279852
Phldb3	4.65244	3.61535	0.938601	3.85185	0.000117228	0.00281378
Tigit	5.03842	3.75827	0.976139	3.85014	0.000118052	0.00282977
Elf1	201.61	0.674132	0.175342	3.84467	0.000120714	0.00288967
Ntrk3	1931.74	-0.219826	0.0572258	-3.84139	0.000122342	0.00292472
Ercc6l	5.93563	2.86252	0.746098	3.83666	0.00012472	0.0029776
Tes	42.113	1.23432	0.321866	3.83489	0.00012562	0.00299506
Gzmc	5.08674	5.58519	1.45694	3.8335	0.000126333	0.00300804
Lpar5	38.541	1.35228	0.352791	3.83308	0.000126548	0.00300914
Il10rb	257.632	0.592071	0.15459	3.82993	0.000128178	0.00304385
Cflar	241.31	0.492431	0.128588	3.82953	0.000128386	0.00304474
Nlrp1b	48.9382	1.09003	0.284767	3.82781	0.000129291	0.00306211
Zmynd15	24.131	1.96958	0.51501	3.82435	0.000131117	0.00309714
Map3k8	27.2351	1.30441	0.341076	3.8244	0.000131089	0.00309714
Ralb	332.72	0.404925	0.105896	3.82379	0.000131415	0.00310006
Ncf2	121.864	1.252	0.327483	3.82311	0.000131778	0.00310453
Apbb1ip	212.548	0.888922	0.232754	3.81915	0.000133915	0.00314655
Celsr3	2452.2	-0.292047	0.0764678	-3.81922	0.000133873	0.00314655
Itgae	22.2059	1.77554	0.464996	3.81841	0.000134316	0.00315183
Gngt2	24.2228	1.58296	0.415425	3.81045	0.000138713	0.00325074
Vxn	378.383	-0.351225	0.0923377	-3.8037	0.000142553	0.00333634
Ms4a7	22.749	2.72575	0.717581	3.79853	0.000145557	0.00340219
Slc2a1	2660.34	0.383675	0.101134	3.79375	0.000148388	0.00346382
Havcr2	104.874	1.28518	0.338828	3.79302	0.000148825	0.00346947
Slamf7	38.4115	4.63203	1.22209	3.79027	0.000150486	0.00350362
Tnfaip3	86.4909	1.07096	0.282763	3.78747	0.000152187	0.0035386
Gcnt1	59.3617	1.12761	0.298159	3.78192	0.000155626	0.00361385
Plin4	99.3456	1.46451	0.387632	3.77808	0.000158043	0.00366519
Anxa2	232.772	0.942311	0.249437	3.77775	0.000158253	0.0036653
Milr1	19.7912	1.9675	0.521241	3.77464	0.000160239	0.00370649
Bmf	100.177	0.680337	0.180273	3.77393	0.000160694	0.00371219
Cxcl16	184.149	2.30119	0.609902	3.77305	0.000161262	0.0037205
Gm12185	44.6089	1.59922	0.424208	3.76989	0.000163319	0.0037631
Xcl1	2.54987	5.09875	1.35566	3.7611	0.000169171	0.00389289
Cd163l1	3.25554	4.39596	1.16949	3.75887	0.000170684	0.00392264
Tmod3	465.305	0.371999	0.0989844	3.75816	0.000171166	0.00392868
Scimp	7.83457	3.03505	0.807952	3.75647	0.000172326	0.0039502
Ramp2	385.484	0.364475	0.0972	3.74974	0.000177016	0.00405251
Esyt1	521.126	0.664999	0.177442	3.7477	0.000178464	0.00408041
Pilrb1	2.47671	5.05508	1.34955	3.74577	0.000179845	0.00410672
Il12rb2	14.0116	2.19863	0.587556	3.742	0.000182563	0.00416347
Neil3	6.2838	3.81288	1.01933	3.74057	0.000183606	0.0041819
Tmc8	33.2912	1.05225	0.281876	3.73304	0.000189183	0.00430344
Sema4g	2228.2	-0.272271	0.0729488	-3.73236	0.000189694	0.00430955
Clu	19604.6	0.203548	0.0545757	3.72965	0.000191744	0.00435058
Fcer1g	650.488	1.54262	0.413673	3.72907	0.000192185	0.00435453
Hlx	57.5899	1.1989	0.321526	3.72878	0.000192406	0.00435453
Pou2af1	6.33639	3.35122	0.89902	3.72763	0.000193287	0.00436892
Kctd12	1359.39	0.315603	0.0846947	3.72636	0.000194266	0.00438549
Btk	38.9829	1.57679	0.423522	3.72304	0.000196839	0.00443795
Tmem176b	1000.13	0.417234	0.112088	3.72239	0.000197349	0.00444384
Nusap1	19.7559	2.36607	0.636853	3.71526	0.000202998	0.0045538
Apobr	41.1663	1.19104	0.320563	3.71546	0.000202837	0.0045538
Plod3	888.712	0.234757	0.0631859	3.71534	0.000202931	0.0045538
Cdkn2b	19.4153	1.28722	0.346973	3.70987	0.000207368	0.00464597
Fpr2	12.6999	1.74324	0.470552	3.70467	0.000211662	0.00473624
Tln1	1710.44	0.553669	0.149576	3.7016	0.000214246	0.00478804
Ryr2	1354.81	-0.372948	0.100831	-3.69876	0.000216655	0.00483582
Dbf4	34.1165	0.919382	0.248695	3.69683	0.000218307	0.00486661
Rpl39	695.161	0.318087	0.086237	3.68852	0.00022556	0.00502202
Zfp512b	1233.22	-0.242689	0.0658323	-3.68647	0.000227386	0.00505636
Gm21188	7.20782	4.04711	1.09938	3.68127	0.000232071	0.00515413
Grn	2462.05	1.05869	0.287677	3.68012	0.000233122	0.00517101
Tnfrsf13b	41.4174	1.2231	0.332551	3.67793	0.000235132	0.00520408
Hspa2	572.557	0.307494	0.0836067	3.67786	0.000235196	0.00520408
Man2b2	1461.31	0.326373	0.0887916	3.67572	0.00023718	0.00524147
Laptm4a	4719.69	0.277561	0.0755392	3.67439	0.000238417	0.00526228
Cxcr4	52.9454	1.04433	0.28488	3.66586	0.000246508	0.00543029
Man2a1	314.977	0.467095	0.127422	3.66573	0.000246637	0.00543029
Ms4a1	2.26529	4.92736	1.34482	3.66394	0.000248361	0.00546148
Stat6	266.63	0.739388	0.202174	3.65718	0.000255008	0.00560074
Mmp14	561.167	0.479702	0.131237	3.65525	0.00025693	0.00562911
Akap13	871.312	0.375827	0.102817	3.65531	0.000256872	0.00562911
Sla2	6.03929	2.57739	0.70536	3.65401	0.000258173	0.00564939
Tasl	11.6923	1.85284	0.507359	3.65193	0.000260274	0.00568839
Niban1	113.171	1.08596	0.297417	3.65129	0.000260929	0.00569573
Plp2	143.38	0.650578	0.178311	3.64856	0.000263713	0.00574947
Gm46894	784.615	1.25068	0.343099	3.64524	0.000267145	0.00581718
Gadd45g	176.117	0.410606	0.11272	3.64271	0.000269787	0.00586754
Gpr141b	4.37707	4.84817	1.33138	3.64147	0.000271084	0.00588856
Prdm1	26.5415	1.47709	0.405938	3.63871	0.000274007	0.00594481
Cd37	213.548	1.10795	0.30452	3.63836	0.000274378	0.00594564
Sh3bgrl3	1351.8	0.398829	0.10965	3.6373	0.00027551	0.00596292
Rbm33	1428.83	-0.241086	0.0663026	-3.63615	0.00027674	0.00598228
Syt3	1321.18	-0.238932	0.0657321	-3.63494	0.00027805	0.00600332
Serpinb6b	42.7621	1.3784	0.379335	3.63373	0.000279353	0.00602416
Zap70	155.456	0.438436	0.120829	3.62857	0.000285001	0.00613853
Cd244a	6.40166	3.38331	0.932947	3.62647	0.000287322	0.00618105
Zfp932	696.651	-0.310532	0.0856396	-3.62603	0.000287815	0.00618421
Adipor2	1339.46	0.313431	0.0864776	3.62442	0.000289609	0.00621527
Zmym6	726.205	-0.309854	0.0855607	-3.62146	0.00029295	0.00627941
Trim5	22.4979	1.53084	0.422767	3.621	0.000293467	0.00628295
Clec4a1	37.9634	3.36305	0.929015	3.62002	0.00029458	0.00628415
Msr1	15.4524	2.08763	0.576685	3.62005	0.000294548	0.00628415
NA	1229.99	-0.532431	0.147075	-3.62014	0.000294449	0.00628415
Rhog	1289.99	0.462473	0.127845	3.61746	0.000297507	0.00633571
Slc3a2	2659.6	0.20423	0.0564594	3.61729	0.000297708	0.00633571
Kif18b	15.425	2.4307	0.672265	3.61569	0.000299553	0.00636737
Caprin2	282.188	-0.318998	0.088253	-3.61459	0.000300828	0.00638687
Car12	107.383	-1.48102	0.40985	-3.61357	0.000302008	0.00640429
Skap2	162.356	0.577077	0.159727	3.61289	0.000302805	0.00641358
Gm40991	112.439	2.23533	0.619003	3.61118	0.000304805	0.00644827
Mmp2	116.679	0.62572	0.173364	3.60928	0.000307052	0.00648812
Tgif1	76.0831	1.22882	0.34052	3.60866	0.000307779	0.00649577
Tmem123	438.951	0.624156	0.173184	3.60401	0.000313345	0.00660543
St14	69.0431	0.743965	0.206528	3.60225	0.000315472	0.00664242
Mr1	204.87	0.602471	0.167322	3.60067	0.000317396	0.00667506
Slpi	8.72992	3.68534	1.0239	3.59933	0.000319039	0.00670169
Castor1	126.058	0.54096	0.150411	3.59654	0.000322475	0.00676591
Cd46	115.367	-0.579535	0.161207	-3.59497	0.000324434	0.00679901
Il12b	4.73219	4.46064	1.24187	3.59187	0.000328308	0.00687212
Kat6b	878.842	-0.230127	0.0641434	-3.5877	0.000333609	0.0069749
Mcm3	83.8537	0.914428	0.254974	3.58636	0.000335329	0.00700264
Plscr1	59.9629	0.841898	0.234892	3.58419	0.00033812	0.00705267
Cd79a	13.342	2.1024	0.58689	3.58227	0.000340617	0.00709646
Slc25a27	1003.85	-0.30604	0.0855101	-3.57899	0.000344923	0.00717778
Tgfbr2	722.935	0.764396	0.213768	3.57582	0.000349126	0.00725678
Plxnb2	2375.23	0.374291	0.104717	3.57431	0.00035115	0.00729035
Sdf2l1	131.452	0.622099	0.174137	3.57246	0.000353638	0.00733347
Map4k1	87.0186	0.795985	0.223188	3.56643	0.000361877	0.0074956
Pla2g15	457.265	0.386928	0.108516	3.56562	0.000362996	0.00751006
Pira6	4.7516	4.02064	1.12771	3.56531	0.000363431	0.00751035
Pla1a	52.5099	1.76116	0.494094	3.56442	0.000364668	0.00751849
Arl5c	33.4133	1.49444	0.419251	3.56455	0.000364477	0.00751849
Tlr2	192.848	1.72797	0.485222	3.56119	0.000369181	0.00760252
Ston1	91.6301	0.692081	0.194356	3.56089	0.000369596	0.00760252
Vwa5b2	1628.87	-0.290541	0.0816685	-3.55757	0.000374304	0.00769048
Cntfr	3434.2	-0.192426	0.0540939	-3.55726	0.000374746	0.0076907
Elovl6	1516.88	-0.201205	0.056621	-3.55354	0.000380086	0.00779133
Gm42372	2240.74	-0.177425	0.0499529	-3.55185	0.000382535	0.00783252
Lyz1	86.008	2.46314	0.693738	3.55053	0.00038445	0.0078627
Mcm5	79.1655	0.743326	0.209512	3.5479	0.000388318	0.00793272
Tmem154	17.4999	1.72738	0.487067	3.54651	0.000390377	0.00796565
Mertk	458.57	0.69029	0.194842	3.54283	0.000395865	0.00806841
Folh1	216.151	0.48012	0.135573	3.54141	0.000397994	0.00810253
Pold4	253.752	0.432804	0.122235	3.54075	0.000398993	0.00811362
Atp8b4	9.34979	3.49534	0.987948	3.53798	0.000403199	0.00818981
Il17ra	179.31	0.768351	0.217221	3.53719	0.000404415	0.00820516
Nod2	47.2725	0.706426	0.199776	3.53609	0.000406102	0.00823002
Plin2	186.172	0.724849	0.205336	3.53007	0.000415452	0.00840995
Pik3r6	38.0672	0.947813	0.268596	3.52877	0.000417492	0.00844167
Irf2	365.613	0.437991	0.124252	3.52503	0.000423434	0.00855212
Cdca5	6.21561	2.79227	0.792433	3.52367	0.000425613	0.0085864
Vrk2	33.567	0.952162	0.270287	3.52279	0.000427035	0.00860536
Brd9	850.466	-0.191009	0.0542726	-3.51944	0.000432459	0.00870482
Gstp3	2.95004	4.77867	1.3597	3.51452	0.000440555	0.00885779
Ptbp1	1123.14	0.385423	0.109679	3.5141	0.000441242	0.0088616
Itga5	91.4089	0.919371	0.261958	3.5096	0.000448773	0.0089955
Edem1	376.135	0.569538	0.162284	3.50952	0.000448917	0.0089955
Tyk2	297.687	0.333081	0.095027	3.50512	0.000456409	0.00913535
Nktr	1751.72	-0.220227	0.0628418	-3.50447	0.000457515	0.00914722
Ifng	3.06178	4.30108	1.22755	3.50378	0.000458698	0.00915037
Espl1	35.8355	1.06376	0.303581	3.50404	0.000458264	0.00915037
Tpm3	2656.75	0.237919	0.0679221	3.50282	0.000460362	0.00917328
Slc31a2	165.799	0.456572	0.13036	3.5024	0.000461084	0.00917742
Uhrf1	34.7789	1.58255	0.451901	3.50197	0.000461826	0.00918195
Batf	6.13729	2.9362	0.83865	3.5011	0.000463337	0.00920174
Ampd3	933.464	0.298524	0.0853367	3.49819	0.000468434	0.0092926
Cyba	237.718	1.494	0.427207	3.49714	0.000470282	0.0093189
Serpina1b	5.83287	5.28014	1.51218	3.49175	0.000479868	0.0094983
Cd8a	12.8313	3.21019	0.920728	3.48657	0.00048925	0.00966256
Tm6sf1	173.776	0.40936	0.117407	3.48668	0.00048905	0.00966256
Slc2a9	29.2706	1.128	0.32371	3.4846	0.000492879	0.00972346
Cfap69	332.831	-0.339402	0.097519	-3.48037	0.00050073	0.00986742
Itga4	200.535	0.828143	0.238285	3.47543	0.000510028	0.0100396
Lax1	10.5053	1.96613	0.565873	3.47451	0.000511788	0.0100631
Pgd	876.176	0.226326	0.0652197	3.47021	0.00052005	0.0102143
Plk1	38.1678	1.49649	0.432115	3.46317	0.000533853	0.0104739
Slc28a2	9.61	2.50027	0.722196	3.46204	0.000536096	0.0104954
Irf4	11.1174	1.68225	0.485916	3.46202	0.000536131	0.0104954
Sit1	3.95772	4.18018	1.20789	3.46073	0.000538708	0.0105284
Maff	28.9873	0.937853	0.27101	3.46059	0.000538994	0.0105284
C5ar1	25.3895	1.67367	0.484045	3.45767	0.000544874	0.0106316
Ccnb2	25.0107	2.01266	0.582268	3.45659	0.00054706	0.0106626
P2ry14	67.0629	0.737882	0.213515	3.45588	0.000548504	0.0106791
Nampt	982.839	0.39595	0.114817	3.44853	0.000563648	0.0109619
Csk	1097.56	0.272647	0.0791698	3.44382	0.000573555	0.0111425
Pqlc3	29.3324	1.36304	0.396887	3.43434	0.000594004	0.0115272
Atxn7l2	351.934	-0.369793	0.10774	-3.43227	0.000598557	0.0116029
Adam1a	125.355	-0.491089	0.143199	-3.42942	0.00060487	0.0117125
Cd24a	480.532	0.870467	0.254225	3.424	0.000617073	0.0119359
Ehbp1l1	455.679	0.336597	0.0984058	3.4205	0.000625063	0.0120773
Adamts16	143.211	-0.542878	0.15895	-3.4154	0.000636885	0.0122924
Naip5	51.1063	1.42077	0.41638	3.41218	0.000644451	0.012425
Sall3	281.778	0.402791	0.118094	3.41077	0.000647803	0.0124762
Rbl1	82.8722	1.06485	0.312407	3.40854	0.00065311	0.0125648
Tbxas1	78.1615	1.14699	0.336716	3.4064	0.000658249	0.01265
B3gnt8	16.6783	1.91041	0.561193	3.40419	0.000663617	0.0127394
Gng10	445.529	0.35482	0.104262	3.40317	0.000666081	0.012773
Gzmk	4.36696	2.94941	0.866808	3.40261	0.000667452	0.0127856
Tnfsf13b	67.9992	0.870232	0.255812	3.40184	0.000669347	0.0128081
Fhl3	36.5242	0.876987	0.257876	3.40081	0.00067186	0.0128424
Ccnb1	14.335	2.19657	0.645972	3.40041	0.000672858	0.0128477
Renbp	89.4988	0.524516	0.154268	3.40004	0.000673771	0.0128514
Antxr2	48.2131	0.957713	0.281993	3.39623	0.000683217	0.0130176
Pdia4	731.496	0.446492	0.131785	3.38804	0.000703942	0.0133982
Zyx	1505.78	0.283519	0.0838025	3.38318	0.000716521	0.0136231
Gbp10	173.144	5.31427	1.57139	3.38188	0.000719915	0.013673
Ticam2	21.7897	1.85399	0.548499	3.38012	0.000724555	0.0137465
Arrdc2	213.6	0.47641	0.141004	3.37871	0.000728271	0.0138023
Adam8	54.2217	0.963329	0.285247	3.37717	0.000732355	0.013865
Cybrd1	125.805	0.700933	0.207694	3.37484	0.000738599	0.0139684
Rgma	3353.76	0.183246	0.0543811	3.36967	0.000752577	0.0142176
Gstm1	5831.41	-0.278434	0.08264	-3.36924	0.000753748	0.0142247
Appl2	1321.68	-0.355846	0.105753	-3.36489	0.000765733	0.0144356
Tent5c	141.224	1.27626	0.379424	3.36368	0.00076911	0.014484
Mylip	291.084	0.393892	0.117182	3.36136	0.000775604	0.0145909
Vim	1748.92	1.28713	0.383751	3.35408	0.000796288	0.0149642
Il27	3.27066	3.86924	1.15371	3.35374	0.000797271	0.0149669
Rai14	116.436	0.584003	0.174358	3.34945	0.000809707	0.0151844
Plbd1	92.9049	3.49129	1.04419	3.34355	0.000827151	0.0154952
Ogt	3582.49	-0.1994	0.0596467	-3.34302	0.000828733	0.0155085
Ckap2l	23.226	1.81021	0.541658	3.34198	0.000831822	0.01555
Scamp2	597.48	0.396864	0.118814	3.34021	0.000837138	0.015633
Cpq	330.795	0.427699	0.128114	3.33842	0.000842559	0.0157041
Klf6	932.49	0.295485	0.0885118	3.33837	0.000842704	0.0157041
Calhm2	56.7481	0.805073	0.241213	3.3376	0.00084506	0.0157165
Tep1	241.244	0.563697	0.168894	3.33757	0.000845133	0.0157165
Plscr2	62.5516	0.91915	0.275554	3.33565	0.000851	0.0158091
Traf1	67.0603	1.19178	0.35749	3.33374	0.000856874	0.0159016
Gimap8	26.6723	1.22668	0.367998	3.3334	0.00085793	0.0159047
Xlr	19.051	1.21145	0.363594	3.33187	0.000862657	0.0159757
Wasf2	758.392	0.469686	0.141025	3.33052	0.000866852	0.0160368
Gpr33	2.79149	5.22743	1.57026	3.32901	0.000871548	0.016086
Abcc5	3062.88	-0.158642	0.0476574	-3.3288	0.00087222	0.016086
Folr1	43.2573	-2.40757	0.723231	-3.3289	0.000871889	0.016086
Dot1l	1423.32	-0.287197	0.086328	-3.32681	0.000878456	0.0161843
Depdc1a	3.64787	4.04478	1.21721	3.323	0.000890548	0.0163901
Ptger4	72.9029	0.790862	0.238029	3.32255	0.000891992	0.0163998
Rnpep	721.176	0.286532	0.0862659	3.3215	0.000895358	0.0164447
Ccl8	39.7564	5.0813	1.52999	3.32113	0.000896537	0.0164494
Cyp4v3	231.185	0.694432	0.209124	3.32067	0.000898024	0.0164598
Hmgb2	124.818	1.14411	0.344604	3.32009	0.000899887	0.016477
Gm29779	142.739	0.830038	0.250126	3.31847	0.000905105	0.0165555
Gpr174	4.15067	3.43938	1.03674	3.31749	0.000908316	0.0165972
Gls	4103.7	-0.254138	0.0766324	-3.31633	0.000912077	0.0166489
Kif11	46.3048	1.22635	0.369973	3.31471	0.000917396	0.016717
Rps18	1652.87	0.271598	0.0819395	3.31462	0.000917683	0.016717
Rsad1	333.579	-0.292426	0.0882583	-3.3133	0.000922025	0.016779
Cx3cr1	1343.53	0.648258	0.195817	3.31053	0.000931189	0.0169285
Gcnt2	166.619	0.470879	0.142424	3.30618	0.000945768	0.017176
Slc7a5	2268.66	0.210711	0.0637616	3.30466	0.000950908	0.0172518
Cnn3	1757.73	0.412444	0.124872	3.30294	0.000956771	0.0173405
E2f8	19.9246	1.95122	0.590956	3.30181	0.000960631	0.0173928
Gna13	1538.97	0.308682	0.093541	3.29996	0.000966986	0.0174901
Dpep2	6.72245	2.25066	0.682268	3.29879	0.000971021	0.0175453
Slc4a5	54.7776	-3.44633	1.04513	-3.29751	0.000975476	0.0176079
Aff1	396.392	0.516544	0.156682	3.29678	0.000978015	0.0176359
Tspan4	397.777	0.290064	0.0879931	3.29644	0.000979196	0.0176394
Wfdc17	7.72578	2.39616	0.727813	3.29228	0.00099378	0.017884
Dlgap5	11.4806	1.99922	0.607519	3.2908	0.000999042	0.0179606
Casp7	62.5924	0.644782	0.196057	3.28875	0.00100633	0.0180621
Trim44	5769.82	-0.11608	0.0352971	-3.28864	0.00100671	0.0180621
Nfe2l2	527.867	0.689501	0.209695	3.28812	0.00100861	0.0180654
Lrp5	385.629	0.439939	0.1338	3.28803	0.00100892	0.0180654
Sirpb1b	4.25638	3.83321	1.16756	3.28309	0.00102677	0.0183665
Stk10	223.934	0.658121	0.200537	3.2818	0.00103148	0.0184322
Rcsd1	218.459	0.641374	0.195676	3.27773	0.00104646	0.0186813
Clec12a	30.396	3.51705	1.07326	3.27697	0.00104928	0.0187128
Josd2	690.799	-0.254724	0.0777744	-3.27517	0.00105598	0.0188136
Selenop	8169.67	0.216245	0.0660458	3.27417	0.00105974	0.0188616
Cxcl1	5.80128	3.45359	1.0553	3.27262	0.00106556	0.0189275
Gm21811	3804.58	-0.185502	0.0566805	-3.27277	0.00106501	0.0189275
Gbgt1	53.4352	0.682629	0.208628	3.27199	0.00106793	0.0189507
Fas	34.8874	1.057	0.323445	3.26794	0.00108334	0.019205
Fam83d	22.6682	1.31747	0.403461	3.26541	0.00109306	0.0193389
Glipr1	50.1433	0.866055	0.265221	3.26541	0.00109304	0.0193389
Fam167b	9.55701	1.68026	0.514721	3.2644	0.00109695	0.0193885
Tk1	18.8217	1.8387	0.563489	3.26306	0.00110217	0.0194615
Hoxb4	3.37055	3.08946	0.947098	3.26203	0.00110619	0.0195131
Prkd2	159.27	0.580969	0.178153	3.26107	0.00110992	0.0195596
Kmt2e	2533.34	-0.176554	0.0541901	-3.25805	0.0011218	0.0197494
Knstrn	22.4462	2.04521	0.6282	3.25566	0.00113128	0.0198772
Gria4	1844.24	-0.179691	0.0551916	-3.25577	0.00113085	0.0198772
Akap8	1134.1	-0.219741	0.0675644	-3.25232	0.00114465	0.0200923
Baiap2l2	33.4509	-1.13364	0.34878	-3.2503	0.00115282	0.0202157
Elk3	261.464	0.542616	0.16723	3.24473	0.00117561	0.0205951
Cd79b	7.45664	2.31578	0.71384	3.24411	0.00117817	0.0206197
Efhd2	3701.58	0.173758	0.0536291	3.24	0.0011953	0.020899
Cd180	259.426	1.86548	0.5759	3.23923	0.00119851	0.0209347
Dennd2d	25.198	1.04397	0.322693	3.23517	0.00121569	0.0212139
Ndc80	8.29365	2.3215	0.718192	3.23243	0.00122742	0.0213977
Asah1	1208.08	0.314472	0.0973562	3.23012	0.0012374	0.0215506
Sult1a1	135.329	0.708096	0.219347	3.2282	0.0012457	0.021674
Cacna1e	2475	-0.278389	0.0862557	-3.22749	0.00124881	0.0217068
Serp1	684.911	0.45109	0.139822	3.22616	0.00125462	0.0217867
Ssh2	852.351	0.207966	0.064471	3.22574	0.00125649	0.021798
Kifc1	22.3542	1.37503	0.426524	3.2238	0.00126503	0.0219247
Procr	22.8241	1.17582	0.364793	3.22325	0.00126745	0.0219453
Zfp992	55.78	0.994326	0.308676	3.22126	0.00127627	0.0220766
Osm	9.53486	1.68131	0.522588	3.21726	0.00129419	0.0223649
Tmem37	21.9849	1.09148	0.33936	3.21628	0.00129865	0.0224202
Srrm1	3274.44	-0.192116	0.0597817	-3.21362	0.00131071	0.0226066
H2-T10	60.5854	1.15425	0.360214	3.20433	0.00135376	0.0233265
Nostrin	58.9168	0.760183	0.237336	3.20298	0.00136013	0.0234137
Mfsd1	462.813	0.257448	0.0804002	3.20209	0.00136436	0.0234638
Plagl2	288.12	0.32166	0.10047	3.20156	0.00136688	0.0234845
Siglec1	59.8364	2.55495	0.798242	3.20072	0.00137085	0.0235301
Klhl6	58.0418	1.24501	0.38914	3.1994	0.00137716	0.0236156
Gpr65	40.6691	2.02737	0.633735	3.19909	0.00137864	0.0236183
Gm34066	2.91222	-3.9746	1.24253	-3.19879	0.00138005	0.0236197
Hdc	736.108	0.59641	0.186603	3.19614	0.00139278	0.0238148
Klri2	3.17391	3.35927	1.0536	3.18836	0.00143082	0.0244418
Syne1	4877.55	-0.386846	0.121768	-3.1769	0.00148858	0.0254042
Psme2b	22.3159	1.31244	0.413171	3.17651	0.00149059	0.0254141
Tlr3	352.1	0.626384	0.197317	3.1745	0.00150096	0.0255665
Adgre5	391.985	0.432935	0.136433	3.17324	0.00150749	0.0256533
Naglu	349.659	0.460037	0.14502	3.17224	0.00151268	0.0257171
Dok2	35.7557	1.01124	0.318917	3.17085	0.00151992	0.0257909
Lamp2	1838.52	0.39966	0.126033	3.17106	0.00151884	0.0257909
S1pr3	302.614	0.649073	0.204866	3.16827	0.00153346	0.025996
Prr32	11.2951	-2.96844	0.938092	-3.16433	0.00155438	0.0263256
Cd3d	8.07759	3.77978	1.19469	3.16381	0.00155717	0.0263479
Nr1h3	60.1525	0.71629	0.226547	3.16178	0.0015681	0.0265075
Zfp991	93.1464	0.849465	0.268795	3.16027	0.00157625	0.0266202
Gm38947	393.584	-0.260015	0.0823465	-3.15758	0.00159087	0.0268416
Pfkfb3	822.892	0.349044	0.110561	3.15702	0.00159391	0.0268675
Tec	37.0685	1.09644	0.347568	3.15461	0.0016071	0.0270642
Rpl35	2596.55	0.244226	0.0774389	3.15379	0.00161164	0.0271151
Timd4	4.44772	3.54924	1.12588	3.15241	0.00161927	0.0272178
Spaca6	392.051	-0.342189	0.108605	-3.15078	0.00162838	0.0273451
Mybph	9.65285	1.92367	0.611253	3.14709	0.00164904	0.02764
Fbln5	379.929	0.508842	0.161682	3.14718	0.00164853	0.02764
Apoc2	7.20756	2.88729	0.917898	3.14554	0.00165778	0.0277605
Lpar6	100.054	0.76823	0.244315	3.14443	0.00166412	0.0278405
Lrmp	35.477	1.47922	0.470964	3.14083	0.0016847	0.0281584
Apoo	426.872	-0.277669	0.0884747	-3.1384	0.00169874	0.0283665
Raph1	922.164	-0.236877	0.0755518	-3.13529	0.00171682	0.0286415
Mcf2l	1969.82	-0.168376	0.0537098	-3.13492	0.00171899	0.0286509
Eva1a	170.657	0.35282	0.112607	3.13321	0.00172908	0.0287922
P2ry12	504.538	0.405529	0.129455	3.13259	0.00173268	0.0288253
C1qc	2067.14	1.40291	0.447973	3.13168	0.00173808	0.028888
Plin3	285.185	0.415032	0.132551	3.13112	0.00174142	0.0289167
Nfya	261.62	0.366707	0.117231	3.12808	0.00175949	0.0291896
Il16	87.8263	1.09424	0.349998	3.12641	0.00176955	0.0293292
Twf2	409.536	0.282183	0.0902707	3.12596	0.00177223	0.0293463
Itih4	12.5152	1.81953	0.582713	3.12252	0.00179311	0.0296644
Gm41476	11.7331	2.83927	0.909885	3.12047	0.00180562	0.0298161
Klf15	571.557	0.35977	0.115289	3.12058	0.00180495	0.0298161
Tnfrsf9	10.3945	1.73507	0.556386	3.11845	0.00181802	0.0299932
Dmrta2	109.835	0.673997	0.216259	3.11661	0.00182943	0.0301535
Cenpe	24.7369	1.4637	0.469839	3.11533	0.00183742	0.0302572
Txnip	635.833	1.05667	0.339517	3.11228	0.00185649	0.030543
Ptbp3	562.298	0.380503	0.122294	3.11138	0.00186213	0.0306076
9930111J21Rik2	14.1631	2.07015	0.666338	3.10675	0.00189155	0.0310625
Crlf2	322.459	0.277343	0.0892791	3.10647	0.00189336	0.0310636
Parp6	1452.27	-0.183856	0.0592148	-3.10489	0.00190348	0.031201
Gad1	4905.75	-0.315235	0.101554	-3.10411	0.00190851	0.0312547
Ifitm2	209.322	1.04187	0.335697	3.1036	0.00191179	0.0312797
Emp3	79.8198	1.37663	0.4438	3.10191	0.00192279	0.0313974
Rhpn2	195.95	0.386918	0.124745	3.10168	0.00192426	0.0313974
Ybx1	2001.02	0.237319	0.0765063	3.10196	0.00192247	0.0313974
Bach1	294.836	0.336815	0.108643	3.10021	0.00193381	0.0314955
Rpl18	2604.16	0.293831	0.09477	3.10046	0.00193218	0.0314955
Tgfbr1	605.936	0.516863	0.166761	3.09942	0.00193902	0.0315228
Tor1aip1	1188.72	0.273213	0.0881486	3.09946	0.00193873	0.0315228
Atad2	84.9069	0.599715	0.19352	3.09899	0.00194182	0.0315395
Kcnn4	18.6259	1.64695	0.531498	3.09868	0.00194383	0.0315434
Rnf114	976.138	0.222502	0.0718531	3.09662	0.00195743	0.0317352
Ccrl2	35.555	1.02919	0.332979	3.09084	0.00199589	0.0322708
Sec61a2	1256.65	-0.223556	0.0723277	-3.09088	0.00199563	0.0322708
Pfkfb2	533.015	-0.228749	0.0740066	-3.09093	0.00199532	0.0322708
Hspb8	408.794	0.604238	0.195548	3.08998	0.00200172	0.0323307
Gas8	412.54	-0.279039	0.090311	-3.08975	0.00200322	0.0323307
Nav1	3083.26	-0.227673	0.0737145	-3.08858	0.00201114	0.0324292
LOC100041057	3.26813	3.02785	0.980848	3.08698	0.00202204	0.0325132
Arl11	26.5989	1.42613	0.462036	3.08662	0.00202447	0.0325132
C1qb	2406.84	1.37938	0.446782	3.08736	0.0020194	0.0325132
Ikbke	55.8367	1.2266	0.397387	3.08667	0.00202412	0.0325132
Gfap	7056.77	1.10592	0.358312	3.08647	0.00202546	0.0325132
Rassf5	811.569	0.167465	0.0542931	3.08446	0.0020392	0.0327042
Dnase2a	108.53	0.703304	0.22804	3.08412	0.00204154	0.0327123
Rassf4	500.605	0.519178	0.168461	3.08188	0.00205698	0.0329302
Cdt1	70.4855	0.515139	0.167219	3.08062	0.0020657	0.0330401
Sh2b3	642.862	0.295042	0.0958154	3.07927	0.00207507	0.0331602
Fxyd5	436.631	1.07762	0.350404	3.07538	0.00210236	0.0335363
Lin28b	128.835	-0.442021	0.143726	-3.07543	0.00210199	0.0335363
Smim24	5.25684	2.16883	0.705457	3.07436	0.00210956	0.033621
Olfml3	711.393	0.918358	0.298982	3.07162	0.00212904	0.0339012
Osmr	110.412	0.990313	0.322782	3.06805	0.00215459	0.0342775
Rasgrp4	31.6897	0.976395	0.318511	3.0655	0.00217305	0.0345096
Limd2	614.98	0.498568	0.162629	3.06567	0.0021718	0.0345096
Arf6	1073.67	0.182292	0.0595379	3.06178	0.00220026	0.0349105
Soat1	392.815	0.462174	0.15099	3.06095	0.00220634	0.0349759
Pnisr	2128.63	-0.237536	0.0776795	-3.0579	0.00222892	0.0353025
Ctsz	1082.12	0.946985	0.309942	3.05537	0.00224785	0.0355706
Scpep1	444.838	0.327067	0.107093	3.05404	0.00225785	0.0356657
Ehd4	701.951	0.271214	0.0888021	3.05414	0.00225709	0.0356657
Treml4	2.7782	3.60906	1.18199	3.05336	0.00226292	0.0357141
Kif2c	11.8195	2.62569	0.860961	3.04972	0.00229057	0.0361185
Serpina3n	3665.15	1.74386	0.573012	3.04332	0.00233986	0.0368632
Gm43263	62.9131	-0.714476	0.234844	-3.04235	0.00234741	0.0369495
Col9a3	225.033	-0.647387	0.212988	-3.03955	0.00236929	0.037261
Cd19	3.67682	2.92058	0.961029	3.03901	0.00237356	0.0372833
Mov10	264.736	0.543822	0.178957	3.03884	0.00237489	0.0372833
Capn1	487.171	0.317689	0.104621	3.03656	0.00239296	0.0375339
Clspn	13.655	1.83477	0.604292	3.03623	0.00239553	0.0375412
Gm14391	544.257	-0.325958	0.107394	-3.03516	0.00240411	0.0376425
P2ry13	214.318	0.567942	0.187236	3.0333	0.00241894	0.0377691
Iqgap1	666.719	0.501376	0.1653	3.03312	0.00242037	0.0377691
Hnrnpf	1373.9	0.285906	0.0942623	3.03309	0.00242066	0.0377691
Unc79	1115.62	-0.186021	0.0613146	-3.03388	0.00241433	0.0377691
Usp25	626.635	0.366811	0.12096	3.03251	0.00242532	0.0378088
Kif20a	21.2346	1.87671	0.619273	3.03051	0.00244145	0.0380269
Myl12a	450.389	0.475116	0.156867	3.02877	0.00245549	0.0382123
Wipf1	495.831	0.483223	0.159639	3.02697	0.00247018	0.0384073
Card9	40.6443	0.846353	0.279721	3.0257	0.0024806	0.0384353
Snx5	1465.95	0.268403	0.0886879	3.02638	0.00247502	0.0384353
Mttp	349.503	-0.287884	0.0951445	-3.02575	0.00248017	0.0384353
Mcam	578.355	-0.398949	0.131845	-3.02588	0.0024791	0.0384353
Aim2	73.8934	0.78828	0.260572	3.02519	0.00248475	0.0384661
Rnaset2b	345.529	0.549285	0.181621	3.02435	0.00249172	0.0385199
Timm44	488.846	-0.23709	0.0783965	-3.02425	0.00249254	0.0385199
Zfp2	374.504	-0.252407	0.0835612	-3.02062	0.00252258	0.0389504
Cldn34c2	5.1289	2.80698	0.930589	3.01635	0.00255836	0.0394686
Cp	599.788	1.40916	0.467216	3.01607	0.00256072	0.0394709
Tram2	11.2321	1.25007	0.414543	3.01553	0.00256528	0.039473
Lrp10	1428.71	0.315466	0.10461	3.01564	0.0025644	0.039473
Faah	837.961	-0.339528	0.112649	-3.01405	0.00257787	0.0396326
Il15ra	71.9336	0.602199	0.199883	3.01276	0.00258883	0.0397668
Shc1	329.994	0.433153	0.143829	3.01158	0.00259891	0.0398872
Cd40lg	2.18206	3.77008	1.254	3.00645	0.00264316	0.040517
Asap3	274.841	0.395857	0.131676	3.0063	0.00264448	0.040517
Mmaa	461.694	-0.283914	0.094539	-3.00314	0.00267211	0.0409051
Troap	9.89556	2.19566	0.731895	2.99996	0.00270016	0.041299
Rnf135	86.6858	0.592426	0.197791	2.99521	0.00274258	0.0419119
Atf3	32.3212	0.997605	0.333303	2.99309	0.00276172	0.0421682
Ets1	301.783	0.496504	0.16603	2.99045	0.00278564	0.0424971
Nkpd1	62.0645	-0.700374	0.234234	-2.99006	0.0027892	0.0425151
Il7	6.74619	2.01925	0.675643	2.98863	0.00280233	0.0426786
Zfp704	995.966	-0.287385	0.0961858	-2.98781	0.00280981	0.0427562
Tnfsf14	2.56108	3.49006	1.16962	2.98394	0.0028456	0.0432639
Itprip	31.8673	0.876372	0.293733	2.98357	0.00284909	0.04328
Rbpj	813.109	0.298818	0.100183	2.98273	0.00285692	0.043362
Cep55	11.4842	2.12216	0.711993	2.9806	0.00287689	0.0435908
Zup1	101.318	0.445272	0.149378	2.98084	0.00287455	0.0435908
Klrb1b	12.0493	2.37203	0.79598	2.98001	0.00288239	0.0436244
Zfp984	61.5631	0.705232	0.236668	2.97984	0.00288399	0.0436244
Rrbp1	1407.39	0.307725	0.103349	2.97754	0.00290572	0.043881
Washc2	1932.44	-0.160578	0.0539347	-2.97726	0.00290834	0.043881
Tnik	2403.17	-0.162998	0.0547474	-2.97727	0.00290826	0.043881
Anxa3	176.013	0.67972	0.22854	2.97419	0.00293766	0.0442858
Il17rc	128.876	0.567312	0.190773	2.97375	0.00294185	0.0443116
Rgs1	8.01921	3.05295	1.02677	2.97337	0.00294552	0.0443294
Cpeb1	1111.25	-0.173485	0.0583854	-2.97137	0.00296473	0.044581
Sele	3.76558	2.69663	0.907737	2.97072	0.00297105	0.0446383
Ang	40.1601	0.898321	0.30266	2.96808	0.00299665	0.0449851
C1qa	2155.03	1.36447	0.459868	2.96708	0.0030064	0.0450178
Sigirr	27.4133	1.04255	0.351315	2.96758	0.00300155	0.0450178
Mthfd1	772.316	-0.172589	0.058164	-2.96729	0.00300442	0.0450178
Mapt	11741	-0.125881	0.0424417	-2.96599	0.00301714	0.0451407
Arid5a	239.331	0.459518	0.154972	2.96516	0.00302521	0.0451856
Srrm2	16531.1	-0.221741	0.0747801	-2.96523	0.00302453	0.0451856
H2-Q6	75.2497	3.6528	1.23249	2.96375	0.00303913	0.0453555
Tuba1c	88.0457	1.44821	0.488967	2.96177	0.00305877	0.0456105
Xlr4c	1.68095	3.92416	1.32581	2.95982	0.00307823	0.0458539
Steap2	543.983	-0.283553	0.0958073	-2.95961	0.00308024	0.0458539
Slc20a1	2182.24	-0.164697	0.0556682	-2.95855	0.00309088	0.045974
Esco2	4.22976	2.91528	0.985711	2.95754	0.00310107	0.0460734
Cdca3	28.7835	1.42107	0.480644	2.9566	0.00311048	0.0460734
Plgrkt	146.304	0.44191	0.149448	2.95695	0.003107	0.0460734
Nxn	456.593	0.346867	0.117309	2.95686	0.00310792	0.0460734
Syt11	15085.7	-0.117766	0.0398216	-2.95733	0.00310315	0.0460734
Cxcr6	20.086	4.32583	1.46326	2.9563	0.00311356	0.0460806
Pip5kl1	154.737	-0.403414	0.136598	-2.9533	0.003144	0.0464927
Prpf40b	1166.74	-0.214646	0.0727001	-2.95248	0.00315232	0.0465771
Ttc14	1294.93	-0.332238	0.112541	-2.95215	0.00315567	0.046588
Sfrp5	583.659	0.618918	0.209673	2.95183	0.00315898	0.0465983
Gm33370	3.76269	2.96744	1.00547	2.9513	0.00316435	0.0466389
Zc3h12d	11.92	1.60572	0.544163	2.9508	0.00316947	0.0466758
Ecm1	259.573	0.908519	0.307918	2.95052	0.00317239	0.0466802
Napsa	23.0633	3.5016	1.18715	2.94957	0.00318213	0.0467849
Tpcn2	76.5889	0.523974	0.177707	2.94854	0.00319284	0.0469036
Lgals1	203.596	0.981993	0.333252	2.9467	0.00321183	0.0471439
Elovl7	385.868	-0.459636	0.156024	-2.94593	0.00321984	0.0472226
Slc4a3	3667.15	-0.168848	0.0573299	-2.9452	0.00322744	0.0472952
Tmem176a	510.144	0.395609	0.134385	2.94385	0.00324155	0.0474629
Mapkbp1	1005.25	-0.230565	0.0783456	-2.94292	0.00325131	0.0475668
H1f2	269.794	0.686283	0.233275	2.94195	0.00326151	0.0476378
Lrch4	856.39	0.258627	0.0879065	2.94207	0.00326023	0.0476378
E2f2	37.1997	1.0295	0.350058	2.94095	0.00327206	0.0477528
Tmem134	419.777	0.214344	0.0728976	2.94034	0.0032785	0.0477954
Rimkla	446.371	-0.366304	0.124586	-2.94017	0.00328034	0.0477954
Ccna2	75.4578	1.22305	0.416371	2.93741	0.00330967	0.0481604
Rpl32	2099.41	0.278402	0.0947816	2.9373	0.00331079	0.0481604
Usp48	1638.19	-0.158255	0.0539099	-2.93554	0.00332969	0.0483564
Zfp609	965.833	-0.198399	0.0675821	-2.93567	0.00332823	0.0483564
Anxa4	93.3077	1.0718	0.365298	2.93405	0.00334574	0.0485105
Uggt2	636.634	-0.219818	0.0749157	-2.93421	0.00334402	0.0485105
Ap4e1	262.073	-0.276172	0.0943487	-2.92714	0.00342096	0.0495609
Rps4x	3158.46	0.234682	0.0801842	2.92679	0.00342482	0.0495765
Tle3	943.57	0.241668	0.0825952	2.92594	0.00343422	0.0496722
Mfrp	45.2769	-1.99128	0.680744	-2.92515	0.00344295	0.0497582
Idnk	249.397	0.348618	0.119232	2.92387	0.00345708	0.049922
Chil3	3.53891	4.52176	1.54701	2.92291	0.00346776	0.0500356
Necap2	852.337	0.275376	0.0942773	2.92091	0.00349007	0.0503168
Bahcc1	851.952	-0.251741	0.0863062	-2.91683	0.00353609	0.0509392
Abcg2	264.537	0.336207	0.115354	2.91458	0.00356169	0.0512563
Rab8b	830.946	0.231057	0.0792882	2.91414	0.00356673	0.0512563
Abhd18	229.997	-0.26836	0.0920815	-2.91438	0.00356395	0.0512563
Pthlh	73.5776	0.682979	0.234419	2.9135	0.00357404	0.05132
Id3	465.386	0.353576	0.121407	2.91233	0.00358738	0.0514701
Abca1	1049.79	0.369392	0.126961	2.90949	0.00362024	0.0518997
F10	3.1553	3.80812	1.31025	2.9064	0.00365611	0.0523719
Gcnt4	56.0949	-0.621204	0.213776	-2.90586	0.00366245	0.0524206
Fblim1	64.5832	0.892148	0.307555	2.90078	0.00372234	0.0532351
Asf1b	23.0875	1.07503	0.37076	2.89952	0.00373739	0.0534075
Ppt1	2226.67	0.190171	0.0656082	2.89858	0.00374855	0.0535241
Gusb	490.307	0.496776	0.171441	2.89765	0.00375967	0.05364
Slc25a45	95.0929	0.67145	0.231922	2.89515	0.00378975	0.0540259
Nagpa	205.87	0.406914	0.140609	2.89393	0.0038045	0.0541928
Tssc4	666.402	0.197391	0.0682392	2.89264	0.00382022	0.0543733
Il1rn	15.5573	2.33699	0.808438	2.89075	0.00384321	0.0546363
Iqgap3	33.8458	1.18208	0.408938	2.89062	0.00384482	0.0546363
Hps4	433.23	0.254029	0.0879131	2.88954	0.00385803	0.0547803
Cd160	1.97505	3.61148	1.25125	2.88631	0.00389792	0.0553027
Gba	656.676	0.26809	0.0929209	2.88514	0.00391239	0.0554639
Spsb1	447.239	0.417441	0.144852	2.88184	0.00395357	0.0560031
Bub1	8.3145	2.11945	0.735586	2.8813	0.00396035	0.0560102
Zfp710	415.868	0.295646	0.1026	2.88155	0.00395724	0.0560102
Kif22	14.8398	1.84988	0.642109	2.88094	0.00396488	0.0560298
Cd81	9790.41	0.128071	0.0444592	2.88064	0.00396869	0.0560393
Apol6	25.8683	1.19402	0.414542	2.88033	0.00397263	0.0560505
Acot9	278.867	0.286823	0.0996305	2.87886	0.00399111	0.0562668
C5ar2	20.8818	1.0741	0.373269	2.87755	0.00400782	0.0564577
Trank1	2998.76	-0.225107	0.0782569	-2.87651	0.00402099	0.0565986
Adam17	312.84	0.377827	0.131427	2.87481	0.00404274	0.0567703
Arpc5	1353.68	0.216329	0.0752374	2.87528	0.00403664	0.0567703
Rpl7a	3682.18	0.183403	0.0637914	2.87504	0.00403978	0.0567703
Smpd5	11.5435	1.31291	0.45677	2.87434	0.00404876	0.05681
Nrbp2	5113.42	-0.23732	0.0825789	-2.87385	0.00405499	0.0568527
Naga	565.242	0.2368	0.0824958	2.87045	0.0040989	0.0574232
Chrd	209.749	-0.352431	0.122877	-2.86817	0.00412853	0.057793
Ada	17.224	1.06821	0.372497	2.86769	0.0041348	0.0578353
Podnl1	9.42087	1.80624	0.630308	2.86564	0.00416169	0.0581202
Fosb	54.8024	0.65445	0.228372	2.86572	0.00416057	0.0581202
Smagp	36.7329	0.858323	0.29958	2.86509	0.00416895	0.0581762
Galnt15	125.272	0.564512	0.197181	2.86292	0.00419758	0.0584842
Nacad	1833.37	-0.177275	0.0619185	-2.86304	0.00419603	0.0584842
Cmtm3	348.326	0.488801	0.170801	2.86182	0.00421216	0.0586414
Gm40368	903.542	-0.409139	0.142995	-2.8612	0.00422036	0.0587097
Sppl2a	963.862	0.312172	0.109193	2.85891	0.00425099	0.0590897
Traf3ip2	54.0832	0.621399	0.217523	2.8567	0.00428064	0.0594555
Tcaf2	34.9116	0.67941	0.237969	2.85504	0.00430312	0.0597213
Reep4	112.035	0.515744	0.180789	2.85275	0.00433433	0.0600918
Chst14	68.7353	0.506495	0.177557	2.85258	0.00433656	0.0600918
L3mbtl1	423.58	-0.274847	0.0963589	-2.85232	0.00434012	0.0600945
Clec2d	62.0131	1.00785	0.353505	2.85102	0.00435799	0.060295
Ncapg	8.01567	2.34726	0.824005	2.8486	0.00439117	0.0607071
Bag3	433.072	0.408623	0.14347	2.84814	0.00439756	0.0607484
Dnaaf3	65.1586	0.928147	0.326046	2.84667	0.0044179	0.0609821
Chil1	447.015	0.600748	0.211092	2.84591	0.0044284	0.0610798
NA	302.51	-0.557861	0.196175	-2.84369	0.00445944	0.0614603
Nup98	954.644	0.183078	0.0643905	2.84325	0.00446564	0.0614982
Sema4d	1978.16	0.170213	0.0599068	2.84129	0.00449317	0.0618296
Rhoj	151.562	0.474065	0.166887	2.84064	0.00450234	0.061908
Mzb1	7.84128	1.92474	0.678146	2.83824	0.00453632	0.0623197
Dennd6b	1520.72	-0.232957	0.0820839	-2.83803	0.00453927	0.0623197
Sfswap	1144.14	-0.223204	0.0787395	-2.83471	0.00458671	0.0629227
Rpl18a	4726.84	0.238696	0.0842159	2.83433	0.00459217	0.0629491
Notch2	740.406	0.494429	0.17449	2.83356	0.00460321	0.0630519
Cep295	413.218	-0.245545	0.0866814	-2.83273	0.00461523	0.063168
Cldn2	29.3338	-1.98209	0.699889	-2.83201	0.00462563	0.0632618
Fmnl1	807.966	0.284332	0.100418	2.83149	0.0046331	0.0633155
Cyp2j9	1171.6	0.318728	0.112604	2.83053	0.00464712	0.0634585
Klre1	2.06895	4.79645	1.6954	2.82909	0.00466805	0.0636955
Luc7l3	1847.62	-0.242336	0.0857723	-2.82534	0.00472308	0.0643971
Clec5a	50.5257	1.21819	0.43141	2.82375	0.00474659	0.0646682
Stk4	771.51	0.172515	0.0611021	2.82339	0.00475182	0.06469
Rpl27	1854.58	0.255925	0.0906638	2.82279	0.00476073	0.0647619
Slc25a23	8209.3	-0.187582	0.0665076	-2.82045	0.00479558	0.0651863
Ccr2	78.1954	2.9713	1.05386	2.81944	0.00481078	0.0653054
Mcm2	126.808	0.43063	0.152739	2.81938	0.00481167	0.0653054
Runx2	59.1848	0.609523	0.216279	2.81823	0.00482899	0.0654906
Rpl34	1439.34	0.212962	0.0756723	2.81426	0.00488897	0.0662537
Gm12407	4.87538	2.50886	0.891737	2.81345	0.0049013	0.0663704
Clec10a	14.686	1.70798	0.607214	2.81282	0.00491095	0.0664505
Nadk	1118	0.219283	0.0779748	2.81223	0.00491994	0.0665218
Prph	157.405	0.784814	0.279146	2.81148	0.0049314	0.0666262
Cdc20	24.1346	1.40457	0.500117	2.80849	0.00497744	0.0671974
Rpl13a	5692.21	0.22862	0.0814549	2.80671	0.00500504	0.0675188
Slc27a1	2087.49	-0.149392	0.0532424	-2.80589	0.00501782	0.06764
Hacd4	83.6954	0.908021	0.324073	2.80191	0.00508014	0.0684284
Prc1	29.0836	1.25851	0.449328	2.80087	0.00509651	0.0685971
Pfkm	5733.17	-0.122068	0.0435912	-2.80028	0.00510582	0.0686705
Ccl22	23.2484	1.86497	0.666403	2.79856	0.00513316	0.0689573
Rgs12	557.237	0.215964	0.0771729	2.79845	0.00513487	0.0689573
Tia1	1162.91	-0.256049	0.0915175	-2.79781	0.00514496	0.0690408
Rpl5	2871.34	0.163647	0.0585103	2.79688	0.00515983	0.0691882
Rubcnl	21.8131	0.961855	0.344053	2.79566	0.00517937	0.0693461
Efhd1	963.961	-0.341309	0.122083	-2.79572	0.00517848	0.0693461
Klri1	1.48312	3.73099	1.33489	2.79498	0.00519034	0.0693887
Las1l	641.947	-0.172547	0.0617297	-2.7952	0.00518674	0.0693887
Tpst2	390.145	0.267826	0.0958912	2.79302	0.00522188	0.069758
Cd300ld3	8.87819	1.98217	0.710253	2.79079	0.00525795	0.0700944
Pkn3	36.8988	0.625517	0.22416	2.79049	0.00526278	0.0700944
Steap3	282.56	0.581894	0.208509	2.79074	0.00525874	0.0700944
Thbs2	215.626	0.501445	0.179695	2.79054	0.00526207	0.0700944
Limch1	1703.91	-0.206987	0.0741924	-2.78987	0.00527293	0.0701772
Zfp445	1433.67	-0.226542	0.0812499	-2.78822	0.00529989	0.0704834
Slc39a1	898.999	0.337734	0.12121	2.78636	0.00533034	0.0708355
Nsun7	223.065	-0.302499	0.108771	-2.78105	0.00541838	0.0719519
Rad51b	7.48414	1.45944	0.525247	2.77858	0.00545978	0.0724477
Kif18a	12.4522	1.22459	0.440933	2.77726	0.00548197	0.0726881
Smarcd2	370.552	0.288985	0.104068	2.77689	0.0054882	0.0727166
Msantd2	351.176	-0.285386	0.102807	-2.77593	0.00550434	0.0728764
Slc16a8	6.55051	-3.37042	1.21478	-2.7745	0.00552858	0.073143
1600014C10Rik	791.956	0.233337	0.0841896	2.77156	0.00557881	0.0735977
Myef2	1300.85	-0.209215	0.0754807	-2.77177	0.00557523	0.0735977
Plekha5	811.972	-0.238784	0.0861562	-2.77152	0.00557946	0.0735977
Hdac7	918.355	-0.242515	0.087492	-2.77185	0.00557389	0.0735977
Trub1	514.929	-0.214615	0.0775028	-2.76913	0.00562061	0.0740857
Ralgps1	1483.29	-0.159071	0.0574763	-2.7676	0.0056471	0.0743799
Ptk2	947.083	-0.240826	0.0870548	-2.76638	0.00566832	0.0746043
Cd82	636.312	0.373711	0.135168	2.76479	0.00569603	0.0749137
Zfp65	574.288	-0.222548	0.0805199	-2.76389	0.00571162	0.0750635
Fam193a	1275.55	-0.145439	0.0526388	-2.76297	0.00572777	0.0751648
Dscam	2049.11	-0.181915	0.0658384	-2.76305	0.00572638	0.0751648
Enpp2	6176.6	-0.827876	0.299748	-2.76191	0.00574639	0.0753538
Clec2i	4.84754	2.51916	0.912365	2.76114	0.00576007	0.0753836
Pglyrp1	117.015	0.645183	0.233672	2.76106	0.00576135	0.0753836
Pdpn	264.544	0.474303	0.171779	2.76112	0.00576035	0.0753836
Zbtb42	34.9974	0.672506	0.243761	2.75888	0.00580006	0.0758346
Vars	1196.73	0.186111	0.0674958	2.75737	0.0058268	0.0761283
Cks2	14.9224	1.13029	0.409954	2.75711	0.00583141	0.0761328
Gimap5	8.14654	1.65879	0.60183	2.75624	0.00584694	0.0762796
Csf1	1112.74	0.512242	0.186086	2.75271	0.00591034	0.0770504
Cdk1	18.3177	2.00759	0.729556	2.7518	0.00592692	0.0772102
Cstb	269.89	0.331113	0.120347	2.75133	0.00593544	0.0772647
Adora2a	37.6185	0.707854	0.257603	2.74785	0.00599879	0.0780323
Klrk1	15.5036	4.04604	1.47499	2.74309	0.00608635	0.0791137
Soat2	6.35579	2.01637	0.735142	2.74283	0.00609129	0.0791203
Fndc5	2088.97	-0.307911	0.112364	-2.74031	0.00613821	0.0796717
Sox18	387.243	0.309422	0.112943	2.73963	0.00615091	0.0797784
Ctsb	13203.2	0.228383	0.0834179	2.73782	0.00618487	0.0801605
Ccnd3	797.367	0.29477	0.107699	2.73697	0.00620075	0.0802791
Zfp612	1504.46	-0.206514	0.0754624	-2.73665	0.00620685	0.0802791
Filip1	129.549	-0.399233	0.145886	-2.73661	0.00620752	0.0802791
Itpripl1	55.4628	0.673021	0.246054	2.73526	0.00623319	0.0805526
Haspin	6.75443	2.12277	0.776526	2.73367	0.00626323	0.0808823
Emc8	1173.41	-0.153433	0.0561341	-2.73332	0.00626991	0.08091
Ulk3	316.287	-0.266748	0.0976221	-2.73245	0.00628648	0.0810652
Angptl4	64.4635	0.486112	0.17795	2.73173	0.00630027	0.0811842
Tfcp2	536.143	-0.190485	0.069755	-2.73078	0.00631851	0.0813605
Nek1	671.189	-0.249233	0.0912947	-2.72998	0.0063338	0.0814985
Foxg1	135.546	-1.56528	0.573683	-2.72847	0.00636296	0.0818147
Aspdh	20.8315	-0.919505	0.337203	-2.72686	0.00639401	0.0821547
Etv6	290.642	0.435686	0.159887	2.72496	0.00643095	0.0825155
P3h3	430.364	-0.293234	0.107611	-2.72494	0.00643134	0.0825155
Tmem72	10.2663	-2.65362	0.974057	-2.7243	0.00644382	0.0826161
Lap3	919.51	0.291212	0.106952	2.72284	0.00647232	0.082922
Adcy7	587.151	0.342903	0.125961	2.72229	0.0064832	0.0830017
Fam107b	270.941	0.420206	0.154429	2.72103	0.00650793	0.0832586
Btla	27.7523	0.842077	0.309508	2.7207	0.00651444	0.083282
Acvrl1	303.136	0.33757	0.124108	2.71997	0.00652882	0.0834061
Ccr1	9.80372	1.81987	0.669379	2.71874	0.00655305	0.0835959
Cables1	792.221	0.223408	0.0821711	2.71882	0.00655152	0.0835959
Epb41l2	1496.34	0.30401	0.111837	2.71834	0.00656096	0.083637
Gm14326	969.49	-0.210367	0.0774012	-2.71788	0.00657012	0.0836939
Eef1a1	49885	0.202636	0.0746815	2.71334	0.00666094	0.0847298
Camk4	948.604	-0.269083	0.099167	-2.71343	0.00665898	0.0847298
Tmem50a	1309.99	0.203178	0.0748913	2.71297	0.00666826	0.0847625
Klra7	3.24261	3.41707	1.2612	2.70938	0.00674088	0.0855636
Map3k12	2268.68	-0.154743	0.0571112	-2.70951	0.00673825	0.0855636
Tnfaip8	179.497	0.449907	0.166126	2.70822	0.00676442	0.085743
Heatr5a	490.78	0.330308	0.121968	2.70815	0.00676597	0.085743
Guf1	390.494	-0.231373	0.0854412	-2.70798	0.00676944	0.085743
Apol7c	2.07979	3.13414	1.15763	2.70738	0.0067816	0.0858361
Dap	266.49	0.335263	0.123872	2.70652	0.00679934	0.0859996
Tgm1	33.115	2.80335	1.03611	2.70564	0.00681725	0.086104
Fcrls	518.471	-1.37753	0.509121	-2.70571	0.0068159	0.086104
Sh2d1a	3.96246	2.13489	0.789218	2.70507	0.00682904	0.0861309
Gadl1	13.3356	1.06842	0.394938	2.70529	0.00682456	0.0861309
Tns3	1633.61	0.306496	0.113351	2.70396	0.00685184	0.0863386
Gria3	1249.27	-0.259485	0.0959707	-2.7038	0.00685519	0.0863386
Slamf1	9.43185	1.72811	0.639282	2.7032	0.00686752	0.0864328
Gnai2	8649.06	0.277399	0.10264	2.70264	0.00687915	0.0864982
Dnajb2	2384.34	-0.122909	0.0454799	-2.70248	0.00688242	0.0864982
Lims1	629.687	0.282846	0.104702	2.70144	0.0069041	0.0867096
Tnrc6a	3060.09	-0.13865	0.0514486	-2.69493	0.00704029	0.0883578
Slc38a5	108.706	0.704676	0.261605	2.69367	0.00706703	0.0886311
Cd300ld	7.74277	1.722	0.639415	2.69309	0.00707924	0.0887218
Gm40453	3.26822	3.38636	1.25781	2.69226	0.00709686	0.0887219
Acsl5	589.862	0.299048	0.111067	2.6925	0.00709183	0.0887219
Lrrc3	513.522	0.277881	0.103201	2.69262	0.00708929	0.0887219
Cap1	3569.07	0.17133	0.0636404	2.69216	0.00709915	0.0887219
Atp10a	360.73	0.355232	0.132117	2.68877	0.00717165	0.0895653
Pdss1	146.653	-0.375828	0.1398	-2.68833	0.00718109	0.0896204
Ltbp4	2100.79	-0.30272	0.112627	-2.68781	0.00719214	0.0896955
Slc52a3	79.5743	0.467977	0.174163	2.687	0.00720966	0.0898229
Ostf1	224.652	0.385593	0.14351	2.68687	0.00721242	0.0898229
Rasip1	314.908	0.284648	0.10596	2.68637	0.00722322	0.0898946
Hcst	6.73643	2.63093	0.979971	2.6847	0.00725945	0.0902608
Gad2	6904.67	-0.24279	0.0904397	-2.68455	0.00726277	0.0902608
Skap1	48.7861	0.613795	0.228824	2.68239	0.00730991	0.0907736
Them4	336.26	-0.23948	0.0892854	-2.68219	0.00731421	0.0907736
Actr3	2767.82	0.158807	0.0592669	2.67952	0.00737269	0.0914358
Orai1	311.262	0.307987	0.115042	2.67717	0.00742469	0.0920166
Naprt	131.769	0.448367	0.167495	2.6769	0.00743069	0.092027
Unc13a	3201.98	-0.264642	0.098885	-2.67626	0.00744492	0.0921393
Spns3	8.919	1.62939	0.609052	2.67529	0.00746652	0.0923425
Smpd4	856.52	-0.197606	0.0738971	-2.67407	0.00749375	0.092615
Crocc	899.318	-0.233229	0.0872775	-2.67227	0.00753411	0.0930493
Ezh2	63.5998	0.527718	0.197509	2.67187	0.00754306	0.0930955
Dhrs1	1483.27	0.277223	0.103771	2.67148	0.0075517	0.0931376
Dgke	1508.51	-0.131256	0.0491488	-2.67059	0.00757174	0.0933202
Cd84	108.093	1.04626	0.392291	2.66704	0.00765216	0.0942463
Tmem273	8.56191	1.59728	0.59902	2.66649	0.0076647	0.0943355
Hspb1	199.552	0.382463	0.143472	2.66576	0.00768143	0.0944763
Zscan26	1795.41	-0.132925	0.049895	-2.66409	0.00771961	0.0948805
Tdrd7	708.393	0.202135	0.0759381	2.66184	0.00777143	0.0954516
Ptgr1	24.1694	0.848118	0.318818	2.66019	0.00780956	0.0958539
Ctdsp2	2269	0.215577	0.0811253	2.65733	0.00787618	0.0966051
Kif15	15.9836	1.6509	0.621716	2.6554	0.00792148	0.0970939
Fmnl3	410.252	0.290217	0.10932	2.65475	0.00793684	0.0972154
Ubp1	1529.65	-0.162743	0.0613214	-2.65393	0.00795594	0.0973825
Abcb1b	50.7262	0.639307	0.240998	2.65274	0.00798402	0.0976592
Ticrr	7.72627	1.80443	0.680474	2.65172	0.00800821	0.0978879
Flt3l	65.1409	0.674772	0.254576	2.65057	0.00803551	0.0980942
Pld1	256.651	0.367005	0.138464	2.65055	0.00803609	0.0980942
Epha2	39.0382	0.799171	0.301539	2.65031	0.00804181	0.0980969
Gm38418	16.6739	-0.968335	0.365475	-2.64952	0.00806053	0.098258
Srsf11	2076.46	-0.184452	0.0696594	-2.64791	0.008099	0.0986596
Fmo1	204.128	0.431952	0.163178	2.64712	0.00811804	0.0988239
Rpl28	3035.98	0.137653	0.0520181	2.64624	0.00813916	0.0990135
Wfdc2	12.2911	-2.51288	0.949811	-2.64566	0.00815307	0.0991152
Arrb2	1018.41	0.230462	0.0871689	2.64385	0.00819679	0.0994466
Spred3	1182.42	-0.168989	0.0639233	-2.64361	0.00820265	0.0994466
Jakmip2	1104.11	-0.16952	0.0641095	-2.64422	0.00818793	0.0994466
Mpp4	14.9993	-1.10289	0.417185	-2.64365	0.00820174	0.0994466
Gm6943	1.47933	3.72898	1.41075	2.64327	0.00821102	0.0994805
Naip6	32.9856	1.08546	0.410838	2.64207	0.00824	0.0996474
Tsc22d3	1152.03	0.327368	0.123888	2.64244	0.00823112	0.0996474
4930402H24Rik	2392.55	-0.231212	0.0875135	-2.64201	0.00824155	0.0996474
Marchf1	397.543	0.318642	0.12065	2.64105	0.00826495	0.0997274
Luc7l	1445.43	-0.147862	0.0559862	-2.64105	0.00826486	0.0997274
Snapc4	862.567	-0.247014	0.0935235	-2.6412	0.00826141	0.0997274
Cd8b1	8.81249	2.87214	1.08791	2.64005	0.00828946	0.0999555
Rxra	1173.41	0.168804	0.0639596	2.63923	0.00830947	0.100129
Edf1	1193.83	0.133763	0.0506885	2.63893	0.00831688	0.100151
H3f3a	2696.31	0.11727	0.0444788	2.63654	0.0083756	0.10079
Sgtb	1605.34	-0.151236	0.0573913	-2.63517	0.00840943	0.101129
Dyrk1b	1554.29	-0.171767	0.065222	-2.63357	0.00844917	0.101538
Cacna2d2	3348.91	-0.122165	0.0463941	-2.63321	0.00845821	0.101578
Aco2	9860.42	-0.132335	0.0502772	-2.63212	0.00848548	0.101837
Acaa2	294.41	-0.270661	0.103126	-2.62456	0.00867598	0.104053
Kif23	21.1686	1.16245	0.443128	2.62328	0.00870872	0.104306
Adam22	3211.22	-0.158387	0.0603773	-2.62329	0.00870855	0.104306
Rab5c	3028.67	0.160983	0.0614027	2.62175	0.00874789	0.104705
Ucp2	2362.82	0.664225	0.253392	2.62133	0.00875862	0.104763
Golm1	372.112	0.560781	0.214076	2.61953	0.00880498	0.105247
Irak3	46.2604	0.803212	0.306659	2.61924	0.00881268	0.105268
Prex1	2880.19	0.159585	0.0609479	2.61838	0.00883489	0.105405
Kcnip3	1595.33	-0.200615	0.0766191	-2.61834	0.00883592	0.105405
Gpr146	588.397	0.248389	0.0948968	2.61747	0.00885854	0.105604
Sh2d1b1	2.56533	3.01223	1.15118	2.61664	0.00887995	0.105788
Igsf9b	883.329	-0.39036	0.149303	-2.61455	0.00893453	0.106367
Fzd2	399.41	0.452162	0.173024	2.61328	0.00896768	0.10662
E4f1	355.624	-0.225248	0.0861883	-2.61344	0.00896365	0.10662
Slc8a3	1239.25	-0.158034	0.0604852	-2.61276	0.00898136	0.106711
Ice1	1877.83	-0.227923	0.0874607	-2.606	0.00916054	0.108768
Foxm1	62.8404	0.940155	0.361014	2.60421	0.00920874	0.109267
Ttc4	815.594	-0.166933	0.0641492	-2.60226	0.00926109	0.109742
Kcnj4	146.996	-0.662532	0.254598	-2.60226	0.00926104	0.109742
Pole	51.1042	0.675261	0.259531	2.60185	0.00927215	0.1098
Ptpn23	1956.22	-0.219189	0.0842579	-2.6014	0.00928428	0.109862
Cep97	325.146	-0.310668	0.119432	-2.60121	0.00928967	0.109862
Traf5	24.6552	0.818652	0.314817	2.60041	0.00931126	0.109927
Vars2	534.41	-0.205056	0.078848	-2.60064	0.00930487	0.109927
Ccp110	1289.88	-0.381111	0.146563	-2.60032	0.00931362	0.109927
Hexb	3435.59	0.804231	0.309455	2.59886	0.00935342	0.11031
Tmem25	1251.95	-0.212244	0.0816741	-2.59867	0.00935852	0.11031
Zmynd11	3442.77	-0.132195	0.0508871	-2.59781	0.0093821	0.110515
Krba1	953.396	-0.193548	0.0745676	-2.59561	0.00944233	0.111151
Cyfip1	1774.56	0.269475	0.103973	2.59178	0.00954795	0.112258
Dock11	311.982	0.263049	0.101495	2.59175	0.00954893	0.112258
Batf3	7.83909	1.5027	0.580953	2.58661	0.00969252	0.113871
Pcp4l1	2008.83	-0.38925	0.150513	-2.58615	0.00970549	0.113948
Il1rl2	18.7695	0.916924	0.354902	2.5836	0.00977756	0.114719
Dnmt3a	1314.06	-0.265076	0.102686	-2.58143	0.00983923	0.115367
Klra8	1.79169	3.44724	1.33594	2.58039	0.00986882	0.115591
Ly75	35.1395	0.712086	0.27597	2.5803	0.00987136	0.115591
Slc14a1	569.754	0.313429	0.121507	2.57952	0.00989372	0.115777
Myadm	1189.76	0.161546	0.0626424	2.57885	0.00991286	0.115925
Arhgap33	2168.74	-0.221038	0.0857442	-2.57788	0.00994086	0.116176
Pdlim4	237.172	0.433149	0.168046	2.57756	0.00995	0.116207
Paqr5	95.1655	0.502621	0.195051	2.57688	0.00996975	0.116362
Gm46084	15.583	-0.975193	0.378664	-2.57535	0.0100138	0.116799
Sdc3	9548.62	0.176084	0.0684109	2.57391	0.0100556	0.11721
Plxnd1	651.495	0.255827	0.0994053	2.57358	0.0100652	0.117246
Fras1	303.874	-0.495167	0.192427	-2.57327	0.0100743	0.117275
Itm2a	854.264	0.294011	0.114339	2.5714	0.0101288	0.117833
Tlcd3b	1320.8	-0.187608	0.0729796	-2.57069	0.0101497	0.117999
Slc12a7	207.517	0.622496	0.242275	2.56938	0.0101881	0.118367
Rpl12	2760.21	0.202121	0.0786776	2.56897	0.0102	0.118429
Cdkn2c	33.797	0.994383	0.387256	2.56777	0.0102356	0.118709
Hs3st3b1	58.4862	0.833875	0.324755	2.5677	0.0102375	0.118709
Pgghg	127.664	0.479834	0.186978	2.56626	0.0102802	0.119051
Plekha7	775.639	-0.220415	0.0858846	-2.56642	0.0102756	0.119051
C3ar1	129.803	1.43888	0.561042	2.56465	0.0103279	0.119447
Klf10	156.718	0.372452	0.145218	2.56478	0.010324	0.119447
Leprot	385.491	0.266446	0.103909	2.56423	0.0103406	0.119516
Pimreg	9.30386	1.92275	0.750282	2.5627	0.0103861	0.119965
Smim3	120.559	0.525856	0.20522	2.5624	0.0103952	0.119992
Cenpa	20.1846	1.67531	0.653881	2.5621	0.0104042	0.120019
Nop53	1499.09	0.159946	0.0624448	2.56139	0.0104253	0.120184
Lilrb4a	64.6019	1.92053	0.74989	2.56108	0.0104347	0.120215
Unc5b	1148.27	-0.371167	0.14497	-2.5603	0.0104582	0.120408
Klra4	1.18208	3.989	1.55915	2.55844	0.0105143	0.120976
Lamp5	155.924	-0.366536	0.14337	-2.55657	0.0105709	0.121549
Szrd1	770.406	0.232585	0.0910108	2.55558	0.010601	0.121772
Doc2g	68.7078	-0.501036	0.196063	-2.55548	0.010604	0.121772
Fam169b	14.5644	1.06705	0.417804	2.55395	0.010651	0.122233
Actb	23307	0.179322	0.0702231	2.5536	0.0106617	0.122277
Golm2	2580	-0.134114	0.0525446	-2.55238	0.0106991	0.122582
Tsc1	1303.65	-0.158804	0.0622261	-2.55206	0.0107089	0.122582
Pnkd	5640.43	-0.168225	0.0659122	-2.55226	0.0107027	0.122582
Tsku	122.873	0.59159	0.232151	2.5483	0.0108249	0.123699
Dse	114.245	0.564715	0.221581	2.54858	0.0108164	0.123699
Chrm5	137.337	0.424763	0.166724	2.54769	0.0108438	0.123699
Notch4	195.489	0.374566	0.147039	2.54738	0.0108534	0.123699
Igbp1	402.656	0.219842	0.086309	2.54715	0.0108606	0.123699
Syngap1	3038.91	-0.222297	0.0872391	-2.54813	0.0108301	0.123699
Cc2d2a	428.198	-0.270272	0.10611	-2.54711	0.010862	0.123699
Aqp1	37.4892	-2.38045	0.934327	-2.54777	0.0108415	0.123699
Dnase1l1	30.9446	0.865969	0.340068	2.54646	0.0108821	0.123849
Ccl7	12.5405	2.67821	1.05241	2.54483	0.010933	0.124221
Hp	12.2152	1.60331	0.629946	2.54515	0.010923	0.124221
Casp3	187.742	0.319153	0.125416	2.54475	0.0109357	0.124221
Crip1	92.1644	0.64367	0.253097	2.54317	0.0109851	0.124697
Mapk11	529.185	-0.213856	0.084097	-2.54297	0.0109916	0.124697
Fcgrt	416.824	0.526739	0.207382	2.53995	0.0110869	0.125619
1700029J07Rik	71.0673	-0.455091	0.179164	-2.54008	0.0110827	0.125619
Zdhhc17	1590.74	-0.156131	0.0615398	-2.53708	0.0111783	0.126573
Plek	420.382	0.916189	0.361192	2.53657	0.0111945	0.126676
Utp23	208.42	-0.251699	0.0993666	-2.53304	0.0113079	0.127879
Edc4	1422.98	-0.137995	0.0545144	-2.53136	0.0113622	0.128412
Fgr	38.0398	1.24414	0.491692	2.53033	0.0113956	0.128708
Pla2g2d	9.75392	1.08626	0.429875	2.52693	0.0115063	0.129876
Cdca2	11.5983	1.49303	0.591137	2.5257	0.0115469	0.129922
Plekhg2	256.346	0.331771	0.131325	2.52634	0.0115257	0.129922
Pfkp	3381.46	-0.133402	0.0528134	-2.5259	0.0115402	0.129922
Zc3h6	458.748	-0.175546	0.0695025	-2.52576	0.0115449	0.129922
Pcgf6	178.016	-0.29959	0.118604	-2.52597	0.0115379	0.129922
Tbc1d22a	597.514	0.177784	0.0704077	2.52507	0.0115675	0.130072
Rtcb	1784.33	0.184992	0.0732811	2.52442	0.011589	0.130172
Col2a1	106.297	-0.49126	0.194608	-2.52436	0.011591	0.130172
Cplane1	1347.75	-0.17922	0.0710261	-2.52329	0.0116262	0.130486
Limd1	325.875	0.282571	0.111995	2.52306	0.0116337	0.130488
Limk2	2702.1	-0.13229	0.0524832	-2.52061	0.011715	0.131317
Slc8b1	151.861	0.373795	0.148421	2.51848	0.0117862	0.132032
Nvl	787.461	-0.147416	0.058539	-2.51825	0.0117939	0.132036
Slc30a10	471.031	-0.193067	0.0767462	-2.51565	0.0118811	0.132929
Rps11	2864.71	0.253853	0.100918	2.51542	0.0118889	0.132932
Zfp950	462.173	-0.308359	0.12267	-2.51373	0.0119461	0.133488
Dag1	2832.3	0.18034	0.0717731	2.51264	0.0119833	0.133819
Slamf9	63.8996	1.03842	0.414085	2.50775	0.0121501	0.135259
Fbxl8	33.9063	0.789764	0.314905	2.50794	0.0121438	0.135259
Gsap	127.109	0.564447	0.225076	2.50781	0.0121482	0.135259
Abcd1	494.229	0.27368	0.109113	2.50824	0.0121336	0.135259
Ephb3	208.186	-0.2806	0.111888	-2.50786	0.0121466	0.135259
Lrmda	31.2123	0.705043	0.281269	2.50665	0.0121882	0.135512
Zranb2	1839.86	-0.162923	0.065002	-2.50643	0.0121957	0.135512
Mfsd4a	507.633	-0.385695	0.153857	-2.50684	0.0121816	0.135512
Ly86	788.102	1.29892	0.518312	2.50605	0.0122089	0.135575
Trim62	991.715	-0.144694	0.0577776	-2.50433	0.0122682	0.136149
Ppfibp2	252.558	-0.276175	0.110342	-2.50289	0.0123185	0.136622
Slc25a42	572.309	-0.276365	0.110448	-2.50221	0.0123419	0.136712
Shank2	1969.97	-0.277322	0.110827	-2.50231	0.0123387	0.136712
Rab29	66.591	0.594576	0.237647	2.50193	0.0123517	0.136735
Sgpl1	723.708	0.311628	0.124589	2.50124	0.0123761	0.13692
Rgs19	426.539	0.263318	0.105299	2.50066	0.0123961	0.137056
Lrriq1	41.8679	-0.615032	0.246033	-2.49979	0.0124266	0.137308
Ubac2	750.823	0.149363	0.0597677	2.49905	0.0124525	0.13751
Dhtkd1	264.715	-0.317421	0.127078	-2.49783	0.0124955	0.137899
Cenpm	28.9515	0.647956	0.25944	2.49752	0.0125067	0.137937
Fam228b	108.303	-0.39917	0.159857	-2.49705	0.0125231	0.137988
Sp7	61.6706	-0.686813	0.275061	-2.49695	0.0125268	0.137988
Agmo	106.131	0.380418	0.15244	2.49552	0.0125772	0.138458
C1rl	25.262	1.15477	0.463412	2.4919	0.0127063	0.139793
Ntsr2	3737.47	-0.206316	0.0828247	-2.491	0.0127384	0.140059
Atp2b3	3121.65	-0.223027	0.0895536	-2.49043	0.0127587	0.140196
Ahcyl2	3093.97	-0.202446	0.0813098	-2.48981	0.0127812	0.140357
Pclo	3641.87	-0.260475	0.10465	-2.48901	0.0128099	0.140585
Pign	348.97	0.244384	0.0982153	2.48824	0.0128375	0.140716
Rbm28	515.251	-0.175755	0.0706337	-2.48825	0.0128372	0.140716
Flnc	105.434	0.873722	0.351302	2.4871	0.0128791	0.141084
Tnfsf12	215.38	0.331087	0.133146	2.48664	0.0128956	0.141179
Myh14	1062.41	-0.33882	0.136343	-2.48506	0.0129531	0.141721
Cep164	421.466	-0.248193	0.0999365	-2.48351	0.0130095	0.142251
Mgst1	325.821	0.477864	0.19265	2.48047	0.0131208	0.14338
Nfasc	6654.02	-0.267246	0.107774	-2.47968	0.0131501	0.143612
Cdk2ap2	344.345	0.274035	0.110539	2.47907	0.0131725	0.143769
Ccl2	36.016	3.29668	1.33059	2.47761	0.0132265	0.144181
Wdr81	812.927	0.191589	0.0773225	2.47778	0.0132201	0.144181
Tbc1d8	483.902	0.225646	0.0910909	2.47715	0.0132436	0.14428
Rrnad1	521.199	-0.198144	0.0800166	-2.47629	0.0132758	0.144454
Rgl2	850.463	-0.229607	0.0927153	-2.47647	0.0132689	0.144454
Zfp398	553.832	-0.182946	0.0738941	-2.47578	0.0132946	0.144571
Npas4	173.211	-0.359994	0.145479	-2.47454	0.0133407	0.144983
Rnh1	849.98	0.190891	0.0772072	2.47246	0.0134187	0.145743
Pcbp4	3349.61	-0.146397	0.0592442	-2.47108	0.0134707	0.146218
Abhd15	51.7517	0.620109	0.251127	2.46931	0.0135374	0.146853
Fgf12	2945.07	-0.145342	0.0588694	-2.46889	0.0135532	0.146935
Rpl37a	1561.11	0.218272	0.0884215	2.46854	0.0135666	0.146991
Fasl	4.37529	1.64713	0.667518	2.46755	0.0136042	0.147308
Cd200r4	4.97452	2.20111	0.892247	2.46693	0.0136277	0.147474
Trim30b	1.77492	3.44356	1.39624	2.46631	0.0136513	0.147485
Rnase4	326.787	0.580252	0.235277	2.46625	0.0136536	0.147485
Sirt4	242.543	-0.265631	0.107706	-2.46627	0.013653	0.147485
Col4a2	1394.51	-0.194421	0.0789068	-2.46393	0.0137424	0.148355
Ifitm1	94.7437	1.55012	0.629343	2.46307	0.0137752	0.148524
Rgs10	711.044	0.290088	0.117786	2.46285	0.0137839	0.148524
Lamp1	8863.19	0.132107	0.0536345	2.46309	0.0137744	0.148524
Ccnh	501.057	-0.221695	0.0900309	-2.46244	0.0137997	0.148524
Ccdc159	138.929	-0.323307	0.131288	-2.46258	0.0137942	0.148524
Sectm1a	1.17978	3.98656	1.61991	2.46098	0.0138558	0.148964
Gm20594	2826.35	-0.146585	0.0595645	-2.46094	0.0138573	0.148964
Vkorc1l1	1487.06	-0.123695	0.0502848	-2.45989	0.0138981	0.149222
Znhit6	186.027	-0.279313	0.113544	-2.45995	0.0138955	0.149222
Krt80	16.866	1.81391	0.737706	2.45885	0.0139382	0.1495
Elp4	528.073	-0.187742	0.0763556	-2.45879	0.0139407	0.1495
Cenpi	10.3636	1.10568	0.449761	2.45837	0.0139569	0.149584
Evi2b	58.2607	2.65823	1.08239	2.45588	0.0140539	0.15039
Grap	79.7272	0.61163	0.249056	2.45579	0.0140574	0.15039
Trim47	137.975	0.413544	0.168367	2.45621	0.014041	0.15039
Sox10	2060.14	-0.288999	0.117701	-2.45536	0.0140744	0.150481
Otof	673.924	-0.318714	0.12982	-2.45505	0.0140866	0.150522
Arap3	215.375	0.285489	0.116303	2.4547	0.0141001	0.150576
Hapln4	3131.66	-0.192486	0.0784361	-2.45405	0.0141258	0.15076
R3hdm1	2651.18	-0.132209	0.0538805	-2.45374	0.0141378	0.150798
Anxa5	1615.73	0.259801	0.105921	2.45278	0.0141758	0.151113
Rbm3	1563.52	0.233439	0.0951825	2.45254	0.0141853	0.151123
Zfp267	514.727	-0.18739	0.0764156	-2.45224	0.0141968	0.151156
Gm22496	38.3058	-0.560805	0.228821	-2.45085	0.0142521	0.151654
Atat1	1678.62	-0.124336	0.0507536	-2.44979	0.0142939	0.152008
Rnf14	6023.41	-0.176529	0.0721202	-2.44771	0.0143768	0.152707
Metap1d	365.021	-0.271213	0.110797	-2.44784	0.0143714	0.152707
Ubr3	3197.93	-0.161944	0.066195	-2.44646	0.0144265	0.153144
Gcsam	5.06271	2.60183	1.06395	2.44545	0.0144672	0.153485
Spsb2	85.3749	0.399058	0.163407	2.44212	0.0146014	0.154633
Arsg	703.327	-0.368361	0.150834	-2.44215	0.0145999	0.154633
Teddm2	2.51966	-2.97325	1.21733	-2.44244	0.0145882	0.154633
H2-M2	1.08753	3.86788	1.58417	2.44158	0.0146232	0.154771
Igf2bp3	2.76027	3.11777	1.27714	2.44122	0.0146378	0.154834
Phox2a	1.79078	4.02149	1.64817	2.43997	0.0146886	0.155279
Mcmbp	536.401	0.199352	0.0817195	2.43946	0.0147091	0.155404
Usp13	631.412	-0.161555	0.0662519	-2.43849	0.0147486	0.155729
Nf1	2825.04	-0.16569	0.0679563	-2.43819	0.014761	0.155768
Dgkq	1164.27	-0.139821	0.0573734	-2.43703	0.0148085	0.156177
Ccr7	24.7405	3.88526	1.59476	2.43627	0.0148397	0.156324
Vmn1r58	310.074	-0.266863	0.109538	-2.43626	0.01484	0.156324
Daam1	1453.02	-0.158804	0.065209	-2.4353	0.0148793	0.156646
Tnfsf8	6.84829	1.933	0.793917	2.43476	0.0149018	0.156789
Apaf1	214.598	0.27266	0.112008	2.43428	0.0149213	0.156829
Dpysl4	576.792	-0.209821	0.0861958	-2.43424	0.0149231	0.156829
Rph3a	9801.29	-0.160747	0.0661043	-2.43171	0.0150275	0.157833
Trib2	850.293	-0.179553	0.0739085	-2.4294	0.0151238	0.158657
Abcc8	517.247	-0.306643	0.12621	-2.42961	0.0151149	0.158657
Arpc3	1398.07	0.168602	0.0694228	2.42862	0.0151565	0.158907
Galnt10	587.23	0.249133	0.102618	2.42777	0.015192	0.159186
Sfrp1	173.831	0.67685	0.27887	2.42712	0.0152193	0.159379
Bcl2l2	1895.11	-0.199933	0.0823824	-2.42689	0.015229	0.159387
Rpl37	1625.1	0.285408	0.117627	2.42638	0.0152504	0.159423
Pcp4	3806.12	-0.448924	0.185003	-2.42657	0.0152422	0.159423
Ccdc71l	341.116	0.225663	0.0930222	2.4259	0.0152704	0.159538
Osbpl6	1074.87	-0.182377	0.0751977	-2.4253	0.0152958	0.159631
Nanp	232.11	-0.278394	0.114789	-2.42527	0.0152972	0.159631
Tpx2	50.1166	0.914534	0.377317	2.42378	0.0153598	0.160191
Fam13c	755.291	-0.168818	0.0696702	-2.4231	0.0153886	0.160398
Phldb1	4045.08	-0.313968	0.1297	-2.42072	0.01549	0.16136
Tcf19	39.349	0.766461	0.31686	2.41893	0.0155662	0.16187
Blvrb	138.008	0.343499	0.141992	2.41914	0.0155573	0.16187
Itpk1	1586.82	0.181682	0.0751012	2.41916	0.0155563	0.16187
Rpl27a	3755.24	0.206993	0.0855971	2.41823	0.0155963	0.162089
S1pr2	77.8414	0.554362	0.229336	2.41725	0.0156382	0.16243
Prpf4b	1254.3	-0.180356	0.0746258	-2.4168	0.0156576	0.162536
Ifitm6	3.6434	2.41054	0.997558	2.41644	0.0156729	0.162601
Hba-a2	326.816	1.79379	0.742683	2.41529	0.0157229	0.163024
Chmp1b	394.538	0.260637	0.107937	2.41471	0.0157479	0.163189
Pcdh15	402.606	-0.233223	0.0966127	-2.414	0.0157785	0.163411
Clk4	471.815	-0.220292	0.0912857	-2.41321	0.0158125	0.163668
Dtx3	4041.6	-0.156295	0.064779	-2.41274	0.0158333	0.163788
Ece2	1658.56	-0.193847	0.0803649	-2.41208	0.0158617	0.163987
Tspan14	766.67	0.25388	0.105322	2.41051	0.0159301	0.164563
Gria2	4658.48	-0.150283	0.0623482	-2.41038	0.0159359	0.164563
A4galt	71.712	0.653774	0.271285	2.40991	0.0159563	0.164678
Cd72	62.7278	2.0469	0.849577	2.40932	0.0159823	0.164852
Serpina10	1.68457	3.93116	1.63207	2.4087	0.0160093	0.165035
Samsn1	41.0015	1.15731	0.480813	2.40699	0.0160845	0.165714
Msi1	889.928	-0.177095	0.0736331	-2.4051	0.0161681	0.166479
Cep63	337.318	-0.200632	0.0834314	-2.40475	0.0161834	0.16654
Abcg3	7.48525	1.2921	0.537407	2.40431	0.0162028	0.166645
Nrm	67.1994	0.558402	0.232327	2.40351	0.0162384	0.166914
Tprkb	1362.85	-0.190197	0.0792223	-2.4008	0.0163593	0.16806
Magi2	1800.94	-0.140894	0.0586997	-2.40025	0.0163838	0.168214
Rps12	1270.21	0.226301	0.0943108	2.39952	0.0164165	0.168357
Spx	51.4901	-0.645698	0.269073	-2.39971	0.0164081	0.168357
Crebbp	1306.41	-0.158845	0.0662229	-2.39864	0.0164563	0.168667
Cdc42ep1	1201.49	-0.21685	0.0904324	-2.39792	0.0164884	0.168899
Mdn1	1124.16	-0.273503	0.114101	-2.39703	0.0165285	0.169214
Zkscan2	401.94	-0.328007	0.136928	-2.39548	0.0165988	0.169835
Slc43a3	68.4445	1.24573	0.520318	2.39418	0.0166577	0.17034
Kcnc3	2794.87	-0.368277	0.15385	-2.39373	0.0166779	0.170449
Arhgap27	750.547	0.17688	0.0739079	2.39325	0.0166998	0.170507
Clip3	14975.2	-0.148932	0.0622318	-2.39319	0.0167027	0.170507
Nek2	12.0022	1.44772	0.60511	2.39249	0.0167347	0.170638
Osgin1	23.1503	1.2328	0.515263	2.39258	0.0167306	0.170638
Aspg	129.097	0.787788	0.329424	2.39141	0.0167837	0.170772
Ahr	100.509	0.393466	0.164512	2.39172	0.0167695	0.170772
Cr1l	255.801	0.3747	0.156664	2.39174	0.0167687	0.170772
Anks6	222.047	-0.253094	0.105845	-2.39119	0.016794	0.170772
Ypel2	696.298	-0.263412	0.110161	-2.39115	0.0167957	0.170772
Gm46620	1621	-0.171873	0.0719098	-2.39013	0.0168426	0.171152
Rgcc	155.893	0.276001	0.115503	2.38955	0.0168688	0.171321
Cacna1c	1506.7	-0.244646	0.102393	-2.38928	0.0168815	0.171351
Lzts3	2078.76	-0.20394	0.0853949	-2.3882	0.0169309	0.171756
Zfp57	289.231	-0.295354	0.123701	-2.38766	0.0169562	0.171914
Zfp429	29.6541	0.635861	0.266564	2.3854	0.0170607	0.172875
Sct	7.04117	1.61158	0.676174	2.38337	0.0171547	0.173434
Scara3	425.439	0.439168	0.18426	2.38341	0.0171529	0.173434
Apcdd1	635.19	0.304228	0.127641	2.38347	0.0171503	0.173434
Aldh6a1	1661.32	-0.215404	0.0903565	-2.38393	0.0171287	0.173434
Gm11545	3.37288	2.01623	0.846352	2.38227	0.0172065	0.173745
Hepacam2	8.86516	1.24707	0.523521	2.38209	0.0172148	0.173745
Pnpla3	208.363	-0.310797	0.130462	-2.38227	0.0172062	0.173745
Kalrn	1634.88	-0.440064	0.184803	-2.38126	0.0172534	0.174037
Cd80	13.821	1.11945	0.470266	2.38046	0.0172911	0.174231
Traf2	171.908	0.259436	0.109002	2.3801	0.0173078	0.174231
Ehd3	2006.92	-0.178392	0.0749476	-2.38023	0.017302	0.174231
Huwe1	8384.97	-0.182576	0.0767118	-2.38002	0.0173117	0.174231
Bcan	6401.51	-0.231472	0.097311	-2.37868	0.0173749	0.17467
Fam205a3	114.758	-0.94381	0.396773	-2.37872	0.0173731	0.17467
Tmem184c	1371.43	-0.168441	0.0708728	-2.37667	0.0174698	0.175517
Atp6v0d2	11.7398	-2.708	1.1395	-2.37648	0.0174788	0.175517
Arl4c	2289.11	0.0992693	0.0417773	2.37615	0.0174943	0.175573
Tax1bp3	171.635	0.380768	0.160275	2.37572	0.0175149	0.175681
Agl	1143.84	-0.204478	0.0860885	-2.37521	0.0175392	0.175727
Gm14296	89.4062	-0.800373	0.336946	-2.37538	0.017531	0.175727
Art2b	2.89282	3.1898	1.34349	2.37426	0.0175842	0.175932
Txk	3.34013	2.78383	1.17275	2.37376	0.0176081	0.175932
Rbm38	202.522	0.576094	0.242699	2.3737	0.017611	0.175932
Sertad1	74.0009	0.388834	0.163786	2.37404	0.0175949	0.175932
Bri3	822.663	0.234176	0.0986324	2.37423	0.0175857	0.175932
Dgkh	770.03	-0.349895	0.147416	-2.37353	0.0176189	0.175932
Crym	50.4991	0.742469	0.312959	2.37241	0.0176723	0.176268
Clec2l	793.42	-0.186815	0.0787413	-2.37252	0.0176673	0.176268
Gins2	15.4299	0.906394	0.382104	2.37212	0.0176866	0.176312
Map7d3	4.67756	1.63639	0.690066	2.37135	0.0177232	0.17645
Mical1	291.168	0.274237	0.115644	2.37139	0.0177211	0.17645
Acsl6	4719.76	-0.184804	0.0779368	-2.37121	0.0177301	0.17645
Lrrc75a	201.581	0.269997	0.114035	2.36766	0.0179009	0.17805
Smc2	148.631	0.368657	0.155744	2.36707	0.0179297	0.178238
Extl2	1729.26	-0.120145	0.0507815	-2.36593	0.017985	0.178688
Large2	11.3696	-1.1944	0.505113	-2.36461	0.0180491	0.179225
Slc35d2	15.1401	1.07893	0.456328	2.36437	0.0180606	0.179239
Cd200r1	5.36026	1.67042	0.706675	2.36378	0.0180898	0.179329
Fhod1	183.647	0.353707	0.14963	2.36388	0.0180847	0.179329
Topbp1	290.258	0.23403	0.0990404	2.36297	0.018129	0.179618
Trim39	370.862	-0.247831	0.104905	-2.36244	0.0181551	0.179677
Cplx2	8029.05	-0.299234	0.126653	-2.36263	0.0181458	0.179677
Rps6kb2	441.496	-0.267882	0.113405	-2.36218	0.0181677	0.179702
Snai3	2.46644	2.55313	1.08124	2.36131	0.0182107	0.180027
H2ac23	20.7843	1.34895	0.571527	2.36025	0.0182627	0.180442
Adprhl1	6.94793	-1.42795	0.605079	-2.35994	0.0182779	0.180492
Amacr	178.763	-0.259121	0.109862	-2.3586	0.018344	0.181044
Slc16a13	97.6758	0.380132	0.161209	2.35801	0.0183733	0.181233
Fbxw7	1125.25	-0.144394	0.0612633	-2.35694	0.0184263	0.181655
Stk32b	308.007	-0.253072	0.107387	-2.35664	0.0184412	0.181702
Ctdsp1	1300.72	0.203466	0.0863658	2.35586	0.0184798	0.181863
Dpp9	2062.02	-0.145801	0.0618932	-2.35569	0.0184881	0.181863
Tmem74b	290.194	-0.246426	0.1046	-2.35589	0.0184786	0.181863
Scn8a	3904.38	-0.293573	0.124652	-2.35514	0.0185158	0.182035
Prr29	19.4195	1.12061	0.476284	2.35282	0.0186317	0.182972
Rab13	94.0769	0.444099	0.18875	2.35284	0.0186307	0.182972
Cox6c	1547.55	-0.132758	0.0564344	-2.35243	0.0186512	0.183063
Ncaph	28.5044	0.949047	0.40354	2.3518	0.0186828	0.183272
Cybc1	374.832	0.218186	0.092817	2.35072	0.0187373	0.183596
Dvl3	1346.27	-0.193831	0.0824628	-2.35053	0.0187467	0.183596
Patj	893.798	-0.34979	0.148797	-2.35079	0.0187336	0.183596
Septin9	1061.64	0.165645	0.070486	2.35004	0.0187713	0.183716
Fam135a	502.258	-0.18794	0.0799784	-2.34988	0.0187796	0.183716
Nedd9	252.243	0.313841	0.133593	2.34923	0.0188123	0.183809
Pan2	450.141	-0.192653	0.0820124	-2.34908	0.01882	0.183809
Plekhn1	184.101	-0.320073	0.136252	-2.34913	0.0188176	0.183809
Sytl3	6.23054	1.65568	0.70495	2.34866	0.0188413	0.183916
Pald1	312.014	0.259448	0.110546	2.34696	0.0189271	0.184653
Rnf112	3091.34	-0.301896	0.128692	-2.34587	0.0189827	0.185094
A530032D15Rik	1.08007	3.85948	1.64585	2.34497	0.0190286	0.185402
Ppp4c	524.802	0.167122	0.071272	2.34484	0.0190351	0.185402
Ddx1	1753.37	-0.145154	0.0619308	-2.34381	0.0190879	0.185714
Sfxn4	250.561	-0.240287	0.102519	-2.34383	0.0190868	0.185714
Cks1b	39.2576	0.641606	0.273916	2.34235	0.0191629	0.186301
Clcn3	3053.13	-0.130727	0.0558132	-2.34223	0.0191691	0.186301
Epb41l3	5483.39	-0.172928	0.0738517	-2.34156	0.0192032	0.18653
Pla2g4a	81.9757	0.690933	0.295145	2.341	0.0192323	0.186711
Ina	3387.35	-0.156024	0.0666635	-2.34047	0.0192597	0.186876
4930523C07Rik	56.4897	0.590413	0.252343	2.33973	0.0192979	0.187144
Ly6d	2.97793	2.87955	1.23104	2.33913	0.0193287	0.187341
Prr11	26.8404	1.14776	0.49105	2.33736	0.0194203	0.187889
Itgb1	1297.57	0.264958	0.113344	2.33765	0.0194054	0.187889
Abat	12910.6	-0.120401	0.0515059	-2.33761	0.0194074	0.187889
Zfhx2	2235.56	-0.222383	0.0951482	-2.33723	0.0194274	0.187889
Ddx46	1255.37	-0.139906	0.0599003	-2.33565	0.0195096	0.188582
Aspm	11.489	1.51825	0.650216	2.33499	0.019544	0.188812
Ank3	7593.95	-0.245261	0.105067	-2.33433	0.0195785	0.189043
Rhoc	361.223	0.264777	0.113445	2.33397	0.0195971	0.189121
Etfrf1	333.289	-0.202915	0.0870755	-2.33033	0.0197887	0.190867
Zfp970	940.666	-0.186863	0.080234	-2.32897	0.0198606	0.191456
Gnao1	14049.6	-0.0977106	0.0419592	-2.32871	0.0198746	0.191487
Amy1	339.515	-0.271272	0.116548	-2.32755	0.0199361	0.191873
Cltrn	2.10289	-3.48454	1.49701	-2.32766	0.0199302	0.191873
Dnajb14	2397.01	-0.14824	0.063703	-2.32704	0.0199629	0.192028
Zfp385b	416.423	-0.269041	0.11577	-2.32393	0.0201291	0.193417
Slc38a6	251.02	-0.325851	0.140215	-2.32394	0.0201286	0.193417
Adamts5	52.7148	-0.540393	0.232566	-2.32361	0.0201465	0.19348
Folr2	7.25773	1.57254	0.676971	2.32291	0.0201837	0.193646
Pik3cd	596.73	0.300453	0.129345	2.32288	0.0201855	0.193646
Prickle1	916.236	-0.26093	0.112397	-2.3215	0.0202601	0.194258
Pbxip1	1964.59	0.348782	0.150266	2.32109	0.0202818	0.194289
Polr1a	747.15	-0.132432	0.0570684	-2.32058	0.0203093	0.194289
Mpv17l	795.51	-0.14861	0.064029	-2.32099	0.0202876	0.194289
Focad	583.932	-0.17334	0.0747053	-2.32032	0.0203236	0.194289
Slc44a5	211.346	-0.294954	0.127096	-2.32071	0.0203024	0.194289
Phf21b	185.695	-0.396633	0.170946	-2.32022	0.0203287	0.194289
Nfx1	1517.1	-0.12208	0.0526228	-2.3199	0.0203463	0.194352
Fcna	2.93578	-2.57408	1.11019	-2.31859	0.0204171	0.194924
Cdca8	18.8695	1.18737	0.512197	2.31819	0.0204391	0.19503
Thoc1	350.377	-0.243274	0.105015	-2.31656	0.0205276	0.195665
Ern2	42.7912	-0.503395	0.217302	-2.31657	0.0205272	0.195665
Cdr2l	745.227	-0.172025	0.0743035	-2.31517	0.0206036	0.19618
Gm3488	193.422	-0.39487	0.170555	-2.31521	0.0206014	0.19618
Mxra8	294.011	0.528295	0.228394	2.31308	0.0207181	0.196431
Atp2a3	358.519	0.266557	0.11521	2.31367	0.0206856	0.196431
Pgls	619.637	0.206081	0.089078	2.31349	0.0206958	0.196431
Kcnt1	2186.55	-0.171382	0.0740519	-2.31434	0.0206489	0.196431
Dock3	3890.48	-0.183802	0.0794479	-2.31349	0.0206955	0.196431
Pyroxd1	658.118	-0.205018	0.0886076	-2.31377	0.0206804	0.196431
Efna2	216.821	-0.249739	0.107961	-2.31324	0.0207095	0.196431
Kmt2d	2855.03	-0.253842	0.109728	-2.31338	0.0207018	0.196431
Akap17b	421.315	-0.225729	0.0976201	-2.31232	0.0207598	0.196722
Diaph2	373.819	0.245176	0.106065	2.31157	0.0208013	0.197011
Bco2	44.6025	0.60971	0.263841	2.31089	0.0208387	0.19722
Gpr3	88.5308	-0.520236	0.225135	-2.31077	0.0208455	0.19722
Rprd1a	1836.02	-0.123084	0.0532846	-2.30993	0.0208921	0.197556
Pmaip1	30.5962	0.622597	0.269723	2.30828	0.0209833	0.198313
Rap2b	758.002	0.173968	0.0753878	2.30765	0.0210188	0.198543
Kidins220	6309.64	-0.143933	0.06238	-2.30736	0.021035	0.198591
Rpl7	3624.03	0.135624	0.0587876	2.30702	0.0210538	0.198663
Hook1	649.023	-0.202686	0.087872	-2.30661	0.0210767	0.198774
Spred2	1120.12	-0.129033	0.0559679	-2.30548	0.0211396	0.199126
Plk2	604.526	-0.201574	0.087438	-2.30534	0.0211475	0.199126
Krt15	1.61384	-3.07823	1.33509	-2.30564	0.021131	0.199126
Bcl2	526.938	0.247898	0.107558	2.30478	0.021179	0.199318
Clock	1312.62	-0.163802	0.0710855	-2.3043	0.021206	0.199466
Eml1	1149.9	-0.241712	0.105026	-2.30145	0.021366	0.200865
Upp2	401.078	-0.221275	0.0961634	-2.30103	0.0213899	0.200984
Ifit1bl1	68.9209	0.500178	0.217486	2.29982	0.0214586	0.201521
Ago3	851.485	-0.243457	0.105868	-2.29962	0.0214696	0.201521
Nol4l	986.701	-0.153959	0.0669826	-2.29849	0.021534	0.202018
Vdr	14.4322	1.04551	0.455001	2.29782	0.0215719	0.202268
Llph	314.299	-0.185858	0.0809134	-2.297	0.021619	0.202524
Thpo	169.756	-0.400555	0.174386	-2.29694	0.021622	0.202524
Melk	10.8176	1.80193	0.785113	2.29513	0.0217258	0.203283
Mettl16	518.541	-0.171942	0.0749117	-2.29527	0.0217179	0.203283
Scin	6.13697	1.94942	0.849604	2.2945	0.0217617	0.203513
Ccdc69	14.7191	1.21984	0.531828	2.29368	0.021809	0.203813
Cwf19l1	294.61	-0.248362	0.108288	-2.29354	0.0218167	0.203813
Ryr3	644.303	-0.28545	0.124495	-2.29287	0.0218555	0.203962
Ldlrad2	19.4492	-1.574	0.686431	-2.29302	0.0218466	0.203962
Kif26b	781.78	-0.22194	0.0968066	-2.29261	0.0218706	0.203996
Pon2	931.583	0.219005	0.0955462	2.29214	0.0218974	0.20414
Hhex	49.8804	0.60805	0.2653	2.29193	0.0219094	0.204145
Lonp1	1025.53	-0.157868	0.0689177	-2.29068	0.0219822	0.204609
Kcng1	132.622	-0.570643	0.249103	-2.29079	0.0219753	0.204609
Foxo1	677.969	0.222056	0.0970125	2.28894	0.0220826	0.205383
4930447C04Rik	142.607	-0.365862	0.159846	-2.28884	0.0220884	0.205383
F13a1	35.1155	1.07362	0.469171	2.28833	0.0221181	0.205552
Txn1	814.818	0.180917	0.0790975	2.28727	0.0221802	0.206
Nmt1	1311.23	0.120725	0.0527866	2.28703	0.0221941	0.206
Zfp280c	355.713	-0.231471	0.101216	-2.28691	0.022201	0.206
Mier1	542.621	0.164078	0.0717603	2.28647	0.0222268	0.206025
Fam193b	1445.3	-0.234803	0.102689	-2.28654	0.0222228	0.206025
Cyb5d2	271.755	-0.242447	0.106087	-2.28536	0.0222919	0.206521
Stab1	339.054	0.529421	0.231683	2.2851	0.0223067	0.206551
Dync1li2	2484.31	-0.187353	0.0820041	-2.28468	0.0223319	0.20657
Grin2c	998.075	-0.442092	0.193497	-2.28475	0.0223274	0.20657
Ptp4a3	932.56	0.148321	0.064963	2.28316	0.0224209	0.206964
Cramp1l	654.43	-0.168759	0.0739116	-2.28326	0.0224153	0.206964
Gria1	8006.64	-0.200011	0.0876023	-2.28317	0.0224205	0.206964
Cabp7	93.0073	-0.397846	0.174242	-2.2833	0.0224127	0.206964
Masp1	243.276	0.215732	0.0945182	2.28244	0.0224632	0.207247
Nxph4	774.929	0.361534	0.15846	2.28155	0.022516	0.207311
Crem	112.024	0.344671	0.151055	2.28176	0.0225036	0.207311
Bin3	145.845	0.333878	0.146344	2.28146	0.0225214	0.207311
Pdk2	2197.98	-0.140566	0.0616157	-2.28134	0.0225282	0.207311
Plekha6	3587.98	-0.145213	0.0636413	-2.28174	0.0225045	0.207311
Pgap2	332.739	0.252821	0.110836	2.28104	0.0225458	0.207366
Plag1	43.8011	-0.490449	0.215044	-2.2807	0.0225663	0.207447
Serpine1	66.0082	0.588126	0.257929	2.28018	0.0225969	0.207621
Palb2	22.6608	0.68836	0.302113	2.27848	0.0226979	0.208009
Klhl25	190.448	0.271541	0.119162	2.27875	0.0226817	0.208009
Lrrc4c	1563.06	-0.130295	0.0572046	-2.27771	0.0227441	0.208009
Pcyt2	1459.47	-0.1623	0.0712101	-2.27917	0.0226569	0.208009
Ralgapa2	426.588	-0.192559	0.0845077	-2.2786	0.0226911	0.208009
Car4	286.857	-0.267507	0.117439	-2.27784	0.0227362	0.208009
Asxl3	268.604	-0.281468	0.123561	-2.27797	0.0227286	0.208009
Inka2	156.244	-0.545886	0.239555	-2.27875	0.0226821	0.208009
Mterf1b	22.1947	-0.777172	0.341144	-2.27813	0.0227188	0.208009
Apod	5895.36	0.587886	0.258188	2.27697	0.022788	0.208024
Fam189b	1079.78	-0.168272	0.073904	-2.2769	0.0227923	0.208024
Sorbs3	1125.86	-0.178476	0.0783755	-2.27719	0.0227751	0.208024
Rnf223	50.9974	-0.457196	0.20077	-2.27722	0.0227733	0.208024
S100a10	223.279	0.364826	0.160359	2.27505	0.0229028	0.208925
Cyp26b1	108.838	1.78906	0.786783	2.27389	0.0229726	0.209357
Ninj1	393.474	0.291097	0.128025	2.27375	0.0229811	0.209357
Tafa3	12.4141	-1.09013	0.479458	-2.27368	0.0229853	0.209357
Srpk3	90.6776	-0.370136	0.162917	-2.27193	0.0230909	0.210211
Slc17a9	8.48913	1.12857	0.496981	2.27085	0.023156	0.210696
Cd300ld4	1.38324	4.21525	1.85712	2.26978	0.0232207	0.211166
Mrpl57	325.494	-0.183927	0.0810393	-2.26961	0.0232313	0.211166
Anxa1	42.579	1.10205	0.486091	2.26717	0.0233801	0.21187
Tekt4	32.3986	0.593169	0.261536	2.26802	0.0233277	0.21187
Ak2	339.66	0.253111	0.111631	2.2674	0.023366	0.21187
Jak2	715.264	0.220439	0.0972157	2.26753	0.0233581	0.21187
Map7	1231.67	-0.190749	0.0841339	-2.2672	0.0233779	0.21187
Mbd6	1971.58	-0.275477	0.121507	-2.26717	0.02338	0.21187
Iglon5	1260.12	-0.172193	0.0759703	-2.26658	0.0234161	0.212089
Chd8	2174.72	-0.115125	0.0508299	-2.26491	0.023518	0.212904
Slc26a10	37.3064	-0.914367	0.403845	-2.26415	0.0235648	0.213219
Gimap1	29.1874	0.736338	0.325504	2.26215	0.0236883	0.214214
Armc5	458.158	0.181342	0.0801696	2.26198	0.0236988	0.214214
Sft2d2	547.354	0.228962	0.101274	2.26083	0.0237697	0.214747
Hexdc	528.719	-0.258436	0.114332	-2.2604	0.0237964	0.214879
Dynlt1f	156.628	0.293769	0.130058	2.25876	0.0238984	0.21569
Creld2	194.295	0.316211	0.140017	2.25837	0.0239226	0.2158
Elovl5	1784.78	0.16776	0.0743198	2.25728	0.0239908	0.216306
Col26a1	143.596	-0.384213	0.170261	-2.25662	0.0240321	0.216568
Rufy2	1306.75	-0.133957	0.0593777	-2.25602	0.0240697	0.216797
Ctdnep1	1471.89	0.136376	0.0604689	2.25531	0.0241141	0.217088
Map4k2	2171.41	-0.170684	0.0756936	-2.25494	0.024137	0.217185
Gm15246	165.95	-0.362224	0.160667	-2.2545	0.0241649	0.217325
Ppip5k1	2274.75	-0.151887	0.0674389	-2.25222	0.0243082	0.218504
Car11	1576.79	-0.177045	0.0786835	-2.25009	0.024443	0.219494
Shank1	5792.12	-0.260104	0.115588	-2.25027	0.0244316	0.219494
Hbs1l	710.139	-0.149794	0.0665991	-2.24919	0.0245001	0.219897
Fgfbp1	18.3156	1.81602	0.807855	2.24796	0.0245789	0.220493
Mcm6	179.672	0.337805	0.150357	2.24668	0.0246604	0.221113
Gpr31b	1.56506	4.39446	1.95638	2.24622	0.02469	0.221202
Eef1b2	1449.47	0.169187	0.0753236	2.24614	0.0246952	0.221202
Ntsr1	425.383	0.192214	0.0855852	2.24588	0.0247116	0.221238
Angpt1	198.323	0.378757	0.168707	2.24507	0.0247639	0.221414
Rps27a	1804.05	0.216216	0.0963	2.24523	0.0247535	0.221414
H4c17	1.72584	-3.98674	1.77584	-2.245	0.0247684	0.221414
Eya4	55.817	0.622996	0.277623	2.24404	0.0248301	0.221632
Scmh1	928.666	-0.133342	0.0594166	-2.24419	0.0248202	0.221632
Mpzl1	411.06	-0.192881	0.0859461	-2.24421	0.0248188	0.221632
Pmpca	1358.31	-0.0986984	0.0440341	-2.24141	0.0249997	0.223034
[truncated: 15,850 more rows]
